# Supplementary material for: Macrophage-associated wound healing contributes to African green monkey SIV pathogenesis control
Source: Nat Commun. 2019 Nov 8;10:5101. doi: 10.1038/s41467-019-12987-9 (PMC6841668; doi:10.1038/s41467-019-12987-9)
Supplement: Supplementary file 4 — Supplementary Data 1 [file 41467_2019_12987_MOESM4_ESM.zip]

Archive with 35 entries (30 files):
- 3_CoexNet/
- 3_CoexNet/Gene.modules.txt
- __MACOSX/
- __MACOSX/3_CoexNet/
- __MACOSX/3_CoexNet/._Gene.modules.txt
- 3_CoexNet/Modules.GOterms.txt
- __MACOSX/3_CoexNet/._Modules.GOterms.txt
- 1_DElists/
- 1_DElists/DE.AGM.Re.D5.D6-BL.txt
- 1_DElists/DE.AGM.Re.D9-BL.txt
- 1_DElists/DE.RM.Re.D12-BL.txt
- 1_DElists/DE.RM.Re.D3-BL.txt
- 1_DElists/DE.AGM.Re.D12-BL.txt
- 1_DElists/DE.RM.Re.D84-BL.txt
- 1_DElists/DE.RM.Re.D1-BL.txt
- 1_DElists/DE.AGM.Re.D1-BL.txt
- 1_DElists/DE.AGM.Re.D4-BL.txt
- 1_DElists/DE.AGM.Re.D2.D3-BL.txt
- 1_DElists/DE.AGM.Re.D50-BL.txt
- 1_DElists/DE.RM.Re.D6-BL.txt
- 1_DElists/DE.RM.Re.D2-BL.txt
- 2_GOenrich_DElists/
- 2_GOenrich_DElists/GOenrichDE.AGM.Re.D12.txt
- 2_GOenrich_DElists/GOenrichDE.RM.Re.D84.txt
- 2_GOenrich_DElists/GOenrichDE.AGM.Re.D9.txt
- 2_GOenrich_DElists/GOenrichDE.AGM.Re.D50.txt
- 2_GOenrich_DElists/GOenrichDE.RM.Re.D6.txt
- 2_GOenrich_DElists/GOenrichDE.AGM.Re.D4.txt
- 2_GOenrich_DElists/GOenrichDE.RM.Re.D1.txt
- 2_GOenrich_DElists/GOenrichDE.AGM.Re.D1.txt
- 2_GOenrich_DElists/GOenrichDE.AGM.Re.D2D3.txt
- 2_GOenrich_DElists/GOenrichDE.RM.Re.D2.txt
- 2_GOenrich_DElists/GOenrichDE.RM.Re.D3.txt
- 2_GOenrich_DElists/GOenrichDE.AGM.Re.D5D6.txt
- 2_GOenrich_DElists/GOenrichDE.RM.Re.D12.txt
