# Supplementary material for: Macrophage-associated wound healing contributes to African green monkey SIV pathogenesis control
Source: Nat Commun. 2019 Nov 8;10:5101. doi: 10.1038/s41467-019-12987-9 (PMC6841668; doi:10.1038/s41467-019-12987-9)
Supplement: Supplementary file 4 — Supplementary Data 1 [file 41467_2019_12987_MOESM4_ESM.zip › 3_CoexNet/Gene.modules.txt]

AGM gene	RM gene	Human gene	Human gene symbol	Module
ENSCSAG00000005211	ENSMMUG00000014685	ENSG00000005882	PDK2	A
ENSCSAG00000005466	ENSMMUG00000009457	ENSG00000012822	CALCOCO1	A
ENSCSAG00000018103	ENSMMUG00000013681	ENSG00000023902	PLEKHO1	A
ENSCSAG00000000754	NA	ENSG00000049246	PER3	A
ENSCSAG00000012839	ENSMMUG00000008625	ENSG00000049769	PPP1R3F	A
ENSCSAG00000005438	ENSMMUG00000002993	ENSG00000059915	PSD	A
ENSCSAG00000001517	ENSMMUG00000004103	ENSG00000060718	COL11A1	A
ENSCSAG00000002829	ENSMMUG00000022161	ENSG00000063180	CA11	A
ENSCSAG00000010211	ENSMMUG00000018090	ENSG00000065325	GLP2R	A
ENSCSAG00000004685	ENSMMUG00000009594	ENSG00000066468	FGFR2	A
ENSCSAG00000008056	ENSMMUG00000010366	ENSG00000072864	NDE1	A
ENSCSAG00000002642	ENSMMUG00000014791	ENSG00000074219	TEAD2	A
ENSCSAG00000006634	ENSMMUG00000006687	ENSG00000082014	SMARCD3	A
ENSCSAG00000010982	ENSMMUG00000021332	ENSG00000088882	CPXM1	A
ENSCSAG00000013913	ENSMMUG00000022205	ENSG00000090097	PCBP4	A
ENSCSAG00000015743	ENSMMUG00000011514	ENSG00000100473	COCH	A
ENSCSAG00000016019	ENSMMUG00000014750	ENSG00000100842	EFS	A
ENSCSAG00000015857	ENSMMUG00000003370	ENSG00000100968	NFATC4	A
ENSCSAG00000011810	ENSMMUG00000018140	ENSG00000101000	PROCR	A
ENSCSAG00000012877	ENSMMUG00000023025	ENSG00000102003	SYP	A
ENSCSAG00000013611	ENSMMUG00000011426	ENSG00000102265	TIMP1	A
ENSCSAG00000003296	ENSMMUG00000004442	ENSG00000103175	WFDC1	A
ENSCSAG00000014872	ENSMMUG00000011839	ENSG00000103740	ACSBG1	A
ENSCSAG00000012402	ENSMMUG00000006766	ENSG00000105784	RUNDC3B	A
ENSCSAG00000008611	ENSMMUG00000019862	ENSG00000107104	KANK1	A
ENSCSAG00000014716	ENSMMUG00000020760	ENSG00000107130	NCS1	A
ENSCSAG00000016116	ENSMMUG00000021429	ENSG00000107317	PTGDS	A
ENSCSAG00000005775	ENSMMUG00000008423	ENSG00000108387	SEPT4	A
ENSCSAG00000007829	ENSMMUG00000001328	ENSG00000108602	ALDH3A1	A
ENSCSAG00000015996	ENSMMUG00000031732	ENSG00000114646	CSPG5	A
ENSCSAG00000014496	ENSMMUG00000018790	ENSG00000114739	ACVR2B	A
ENSCSAG00000001647	ENSMMUG00000021536	ENSG00000116774	OLFML3	A
ENSCSAG00000001097	ENSMMUG00000022500	ENSG00000116871	MAP7D1	A
ENSCSAG00000001608	ENSMMUG00000020503	ENSG00000121413	ZSCAN18	A
ENSCSAG00000008350	ENSMMUG00000011474	ENSG00000122121	XPNPEP2	A
ENSCSAG00000013479	ENSMMUG00000015850	ENSG00000123243	ITIH5	A
ENSCSAG00000011663	ENSMMUG00000014626	ENSG00000125851	PCSK2	A
ENSCSAG00000017445	ENSMMUG00000001038	ENSG00000126218	F10	A
ENSCSAG00000011821	ENSMMUG00000021666	ENSG00000127743	IL17B	A
ENSCSAG00000006406	ENSMMUG00000023139	ENSG00000128739	SNRPN	A
ENSCSAG00000018922	ENSMMUG00000000526	ENSG00000129048	ACKR4	A
ENSCSAG00000006728	ENSMMUG00000001473	ENSG00000130176	CNN1	A
ENSCSAG00000003389	ENSMMUG00000004613	ENSG00000131116	ZNF428	A
ENSCSAG00000015978	ENSMMUG00000021516	ENSG00000120885	CLU	A
ENSCSAG00000013117	ENSMMUG00000000456	ENSG00000132563	REEP2	A
ENSCSAG00000000795	ENSMMUG00000032251	ENSG00000132879	FBXO44	A
ENSCSAG00000013384	ENSMMUG00000001668	ENSG00000134463	ECHDC3	A
ENSCSAG00000009935	ENSMMUG00000012110	ENSG00000128602	SMO	A
ENSCSAG00000016805	NA	ENSG00000136732	GYPC	A
ENSCSAG00000005483	ENSMMUG00000006613	ENSG00000139625	MAP3K12	A
NA	ENSMMUG00000001587	ENSG00000140416	TPM1	A
ENSCSAG00000012367	ENSMMUG00000020072	ENSG00000132561	MATN2	A
ENSCSAG00000002653	ENSMMUG00000022630	ENSG00000143224	PPOX	A
ENSCSAG00000009964	ENSMMUG00000022581	ENSG00000145936	KCNMB1	A
ENSCSAG00000013127	ENSMMUG00000013105	ENSG00000148219	ASTN2	A
ENSCSAG00000002690	ENSMMUG00000002058	ENSG00000149591	TAGLN	A
ENSCSAG00000004669	ENSMMUG00000011319	ENSG00000153885	KCTD15	A
ENSCSAG00000010756	ENSMMUG00000002594	ENSG00000155792	DEPTOR	A
ENSCSAG00000002242	ENSMMUG00000002536	ENSG00000157782	CABP1	A
ENSCSAG00000006923	ENSMMUG00000010585	ENSG00000130822	PNCK	A
ENSCSAG00000006924	ENSMMUG00000014411	ENSG00000167549	CORO6	A
ENSCSAG00000016680	ENSMMUG00000023361	ENSG00000168546	GFRA2	A
ENSCSAG00000002954	ENSMMUG00000015407	ENSG00000154553	PDLIM3	A
ENSCSAG00000010680	ENSMMUG00000010213	ENSG00000122694	GLIPR2	A
ENSCSAG00000016252	ENSMMUG00000016921	ENSG00000170891	CYTL1	A
ENSCSAG00000011064	ENSMMUG00000002932	ENSG00000143196	DPT	A
ENSCSAG00000015615	ENSMMUG00000017506	ENSG00000130558	OLFM1	A
ENSCSAG00000013131	ENSMMUG00000022076	ENSG00000149451	ADAM33	A
ENSCSAG00000007253	ENSMMUG00000011031	ENSG00000180822	PSMG4	A
ENSCSAG00000004736	ENSMMUG00000001180	ENSG00000178498	DTX3	A
ENSCSAG00000002980	ENSMMUG00000015472	ENSG00000151729	SLC25A4	A
ENSCSAG00000004315	ENSMMUG00000007723	ENSG00000166313	APBB1	A
ENSCSAG00000009416	ENSMMUG00000007627	ENSG00000173705	SUSD5	A
ENSCSAG00000009815	ENSMMUG00000022248	ENSG00000131773	KHDRBS3	A
ENSCSAG00000004452	ENSMMUG00000000866	ENSG00000145284	SCD5	A
ENSCSAG00000014006	ENSMMUG00000020772	ENSG00000159176	CSRP1	A
ENSCSAG00000006271	ENSMMUG00000019535	ENSG00000176046	NUPR1	A
ENSCSAG00000009450	ENSMMUG00000017091	ENSG00000099999	RNF215	A
ENSCSAG00000014711	ENSMMUG00000014471	ENSG00000112276	BVES	A
ENSCSAG00000002936	ENSMMUG00000014729	ENSG00000118156	ZNF541	A
ENSCSAG00000001188	ENSMMUG00000015555	ENSG00000126091	ST3GAL3	A
ENSCSAG00000004968	ENSMMUG00000017390	ENSG00000128045	RASL11B	A
ENSCSAG00000000345	ENSMMUG00000017666	ENSG00000129538	RNASE1	A
ENSCSAG00000012424	ENSMMUG00000020019	ENSG00000135835	KIAA1614	A
ENSCSAG00000003913	ENSMMUG00000011664	ENSG00000139304	PTPRQ	A
ENSCSAG00000011339	ENSMMUG00000008447	ENSG00000140092	FBLN5	A
ENSCSAG00000016614	ENSMMUG00000009154	ENSG00000153012	LGI2	A
ENSCSAG00000012203	ENSMMUG00000003043	ENSG00000160953	MUM1	A
ENSCSAG00000006542	ENSMMUG00000013831	ENSG00000162174	ASRGL1	A
ENSCSAG00000001256	ENSMMUG00000019137	ENSG00000162373	BEND5	A
ENSCSAG00000006440	ENSMMUG00000004314	ENSG00000166206	GABRB3	A
ENSCSAG00000011499	ENSMMUG00000018980	ENSG00000169903	TM4SF4	A
ENSCSAG00000011722	ENSMMUG00000017690	ENSG00000170175	CHRNB1	A
ENSCSAG00000012137	ENSMMUG00000003046	ENSG00000130005	GAMT	A
ENSCSAG00000002440	ENSMMUG00000003383	ENSG00000182575	NXPH3	A
ENSCSAG00000004353	ENSMMUG00000007741	ENSG00000166333	ILK	A
ENSCSAG00000012426	ENSMMUG00000011840	ENSG00000152154	TMEM178A	A
ENSCSAG00000011092	ENSMMUG00000021723	ENSG00000182272	B4GALNT4	A
ENSCSAG00000009757	ENSMMUG00000022240	ENSG00000174738	NR1D2	A
ENSCSAG00000017413	ENSMMUG00000001936	ENSG00000172005	MAL	A
ENSCSAG00000010678	ENSMMUG00000019108	ENSG00000185630	PBX1	A
ENSCSAG00000010986	ENSMMUG00000022868	ENSG00000198624	CCDC69	A
ENSCSAG00000015133	ENSMMUG00000002833	ENSG00000185909	KLHDC8B	A
ENSCSAG00000019632	ENSMMUG00000003190	ENSG00000169515	CCDC8	A
ENSCSAG00000019318	ENSMMUG00000013358	ENSG00000176971	FIBIN	A
ENSCSAG00000007098	ENSMMUG00000012523	ENSG00000132589	FLOT2	A
ENSCSAG00000006852	ENSMMUG00000005775	ENSG00000176485	PLA2G16	A
ENSCSAG00000006479	ENSMMUG00000000328	ENSG00000221968	FADS3	A
ENSCSAG00000005816	ENSMMUG00000005221	ENSG00000167074	TEF	A
ENSCSAG00000002062	ENSMMUG00000031493	ENSG00000150977	RILPL2	A
ENSCSAG00000001747	ENSMMUG00000002965	ENSG00000160469	BRSK1	A
ENSCSAG00000014769	ENSMMUG00000011763	ENSG00000240583	AQP1	A
ENSCSAG00000003043	ENSMMUG00000017922	ENSG00000160013	PTGIR	A
ENSCSAG00000001064	ENSMMUG00000000310	ENSG00000160097	FNDC5	A
ENSCSAG00000013133	ENSMMUG00000030381	ENSG00000161905	ALOX15	A
ENSCSAG00000019502	ENSMMUG00000023420	ENSG00000180772	AGTR2	A
ENSCSAG00000016139	ENSMMUG00000015276	ENSG00000164776	PHKG1	A
ENSCSAG00000001323	ENSMMUG00000022995	ENSG00000173406	DAB1	A
ENSCSAG00000008339	ENSMMUG00000002496	ENSG00000174080	CTSF	A
ENSCSAG00000001610	NA	ENSG00000176293	ZNF135	A
ENSCSAG00000019176	ENSMMUG00000031129	ENSG00000177363	LRRN4CL	A
ENSCSAG00000015620	ENSMMUG00000003586	ENSG00000178175	ZNF366	A
ENSCSAG00000017105	ENSMMUG00000017732	ENSG00000178343	SHISA3	A
ENSCSAG00000011874	ENSMMUG00000022709	ENSG00000181856	SLC2A4	A
ENSCSAG00000007533	ENSMMUG00000006759	ENSG00000184787	UBE2G2	A
ENSCSAG00000019757	ENSMMUG00000017687	ENSG00000185115	NDNL2	A
ENSCSAG00000015876	ENSMMUG00000015485	ENSG00000186205	MARC1	A
ENSCSAG00000016059	ENSMMUG00000022354	ENSG00000196376	SLC35F1	A
ENSCSAG00000007023	ENSMMUG00000018549	ENSG00000197362	ZNF786	A
ENSCSAG00000019569	ENSMMUG00000001885	ENSG00000198133	TMEM229B	A
ENSCSAG00000007020	ENSMMUG00000011237	ENSG00000204947	ZNF425	A
ENSCSAG00000005920	ENSMMUG00000000519	ENSG00000206538	VGLL3	A
ENSCSAG00000005391	ENSMMUG00000007662	ENSG00000214435	AS3MT	A
ENSCSAG00000015938	ENSMMUG00000004142	ENSG00000259431	THTPA	A
ENSCSAG00000009134	ENSMMUG00000017229	ENSG00000277494	GPIHBP1	A
ENSCSAG00000010392	ENSMMUG00000008212	ENSG00000000005	TNMD	B
ENSCSAG00000018270	ENSMMUG00000002293	ENSG00000003096	KLHL13	B
ENSCSAG00000002558	ENSMMUG00000021934	ENSG00000005243	COPZ2	B
ENSCSAG00000013031	ENSMMUG00000014823	ENSG00000006128	TAC1	B
ENSCSAG00000011600	ENSMMUG00000007952	ENSG00000007933	FMO3	B
ENSCSAG00000007580	ENSMMUG00000015474	ENSG00000007944	MYLIP	B
ENSCSAG00000012706	ENSMMUG00000013987	ENSG00000013293	SLC7A14	B
ENSCSAG00000014129	ENSMMUG00000021279	ENSG00000015171	ZMYND11	B
ENSCSAG00000011508	ENSMMUG00000018982	ENSG00000018408	WWTR1	B
ENSCSAG00000002527	ENSMMUG00000017833	ENSG00000018625	ATP1A2	B
ENSCSAG00000004063	ENSMMUG00000004791	ENSG00000021300	PLEKHB1	B
ENSCSAG00000011715	ENSMMUG00000013842	ENSG00000021645	NRXN3	B
ENSCSAG00000007563	ENSMMUG00000007922	ENSG00000022267	FHL1	B
ENSCSAG00000003170	ENSMMUG00000015799	ENSG00000038295	TLL1	B
ENSCSAG00000015027	ENSMMUG00000019415	ENSG00000046653	GPM6B	B
ENSCSAG00000013937	ENSMMUG00000016023	ENSG00000046889	PREX2	B
ENSCSAG00000011002	ENSMMUG00000011440	ENSG00000050030	KIAA2022	B
ENSCSAG00000013245	ENSMMUG00000001456	ENSG00000053524	MCF2L2	B
ENSCSAG00000012501	ENSMMUG00000007470	ENSG00000058091	CDK14	B
ENSCSAG00000014065	ENSMMUG00000021972	ENSG00000058866	DGKG	B
ENSCSAG00000014599	ENSMMUG00000010652	ENSG00000061455	PRDM6	B
ENSCSAG00000003257	ENSMMUG00000005447	ENSG00000061918	GUCY1B3	B
ENSCSAG00000004369	ENSMMUG00000003802	ENSG00000068383	INPP5A	B
ENSCSAG00000016327	ENSMMUG00000020930	ENSG00000068615	REEP1	B
ENSCSAG00000007250	ENSMMUG00000022604	ENSG00000068976	PYGM	B
ENSCSAG00000007930	ENSMMUG00000020806	ENSG00000069431	ABCC9	B
ENSCSAG00000010803	ENSMMUG00000005902	ENSG00000070601	FRMPD1	B
ENSCSAG00000014840	ENSMMUG00000007295	ENSG00000071967	CYBRD1	B
ENSCSAG00000002888	ENSMMUG00000019042	ENSG00000075035	WSCD2	B
ENSCSAG00000007927	ENSMMUG00000015310	ENSG00000075073	TACR2	B
ENSCSAG00000014142	ENSMMUG00000003998	ENSG00000077157	PPP1R12B	B
ENSCSAG00000003546	ENSMMUG00000005207	ENSG00000077616	NAALAD2	B
ENSCSAG00000009974	ENSMMUG00000018741	ENSG00000078018	MAP2	B
ENSCSAG00000015630	ENSMMUG00000003200	ENSG00000078098	FAP	B
ENSCSAG00000011251	ENSMMUG00000004172	ENSG00000078246	TULP3	B
ENSCSAG00000013893	ENSMMUG00000010345	ENSG00000079841	RIMS1	B
ENSCSAG00000014992	ENSMMUG00000023736	ENSG00000080644	CHRNA3	B
ENSCSAG00000014883	ENSMMUG00000020502	ENSG00000080709	KCNN2	B
ENSCSAG00000015282	ENSMMUG00000009967	ENSG00000082497	SERTAD4	B
ENSCSAG00000015088	ENSMMUG00000016820	ENSG00000086289	EPDR1	B
ENSCSAG00000005143	ENSMMUG00000019900	ENSG00000087258	GNAO1	B
ENSCSAG00000007574	ENSMMUG00000021742	ENSG00000087448	KLHL42	B
ENSCSAG00000014161	ENSMMUG00000010499	ENSG00000088543	C3orf18	B
ENSCSAG00000002321	ENSMMUG00000014027	ENSG00000089250	NOS1	B
ENSCSAG00000013465	ENSMMUG00000019414	ENSG00000091656	ZFHX4	B
ENSCSAG00000018377	ENSMMUG00000003061	ENSG00000091986	CCDC80	B
ENSCSAG00000015715	ENSMMUG00000004071	ENSG00000092969	TGFB2	B
ENSCSAG00000011608	ENSMMUG00000019727	ENSG00000094963	FMO2	B
ENSCSAG00000006164	ENSMMUG00000004818	ENSG00000095637	SORBS1	B
ENSCSAG00000010116	ENSMMUG00000016052	ENSG00000100095	SEZ6L	B
ENSCSAG00000008179	ENSMMUG00000023429	ENSG00000100302	RASD2	B
ENSCSAG00000013606	ENSMMUG00000001012	ENSG00000101333	PLCB4	B
ENSCSAG00000010005	ENSMMUG00000016447	ENSG00000101335	MYL9	B
ENSCSAG00000013910	ENSMMUG00000003384	ENSG00000101447	FAM83D	B
ENSCSAG00000017602	ENSMMUG00000019892	ENSG00000101605	MYOM1	B
ENSCSAG00000008818	ENSMMUG00000016666	ENSG00000101938	CHRDL1	B
ENSCSAG00000014738	ENSMMUG00000005084	ENSG00000102098	SCML2	B
ENSCSAG00000010443	ENSMMUG00000019383	ENSG00000102271	KLHL4	B
ENSCSAG00000017489	ENSMMUG00000015856	ENSG00000102452	NALCN	B
ENSCSAG00000017748	ENSMMUG00000004210	ENSG00000102468	HTR2A	B
ENSCSAG00000012718	ENSMMUG00000004029	ENSG00000103710	RASL12	B
ENSCSAG00000011309	ENSMMUG00000017435	ENSG00000104112	SCG3	B
ENSCSAG00000012387	ENSMMUG00000003878	ENSG00000104324	CPQ	B
ENSCSAG00000013415	ENSMMUG00000000507	ENSG00000104435	STMN2	B
ENSCSAG00000011979	ENSMMUG00000020996	ENSG00000104490	NCALD	B
ENSCSAG00000013225	ENSMMUG00000007694	ENSG00000104497	SNX16	B
ENSCSAG00000003204	ENSMMUG00000013477	ENSG00000104879	CKM	B
ENSCSAG00000010925	ENSMMUG00000014121	ENSG00000105971	CAV2	B
ENSCSAG00000014278	ENSMMUG00000013456	ENSG00000106004	HOXA5	B
ENSCSAG00000010891	ENSMMUG00000012181	ENSG00000107562	CXCL12	B
ENSCSAG00000009694	ENSMMUG00000011852	ENSG00000107779	BMPR1A	B
ENSCSAG00000005204	ENSMMUG00000000433	ENSG00000108018	SORCS1	B
ENSCSAG00000006218	ENSMMUG00000001825	ENSG00000108231	LGI1	B
ENSCSAG00000003395	ENSMMUG00000029963	ENSG00000108830	RND2	B
ENSCSAG00000003456	ENSMMUG00000002351	ENSG00000108861	DUSP3	B
ENSCSAG00000005557	ENSMMUG00000022627	ENSG00000108924	HLF	B
ENSCSAG00000009440	ENSMMUG00000009774	ENSG00000109061	MYH1	B
ENSCSAG00000003171	ENSMMUG00000023400	ENSG00000109472	CPE	B
ENSCSAG00000002867	ENSMMUG00000022133	ENSG00000109846	CRYAB	B
ENSCSAG00000005298	ENSMMUG00000019988	ENSG00000110422	HIPK3	B
ENSCSAG00000003140	ENSMMUG00000006350	ENSG00000111696	NT5DC3	B
ENSCSAG00000016306	ENSMMUG00000003135	ENSG00000111907	TPD52L1	B
ENSCSAG00000017203	ENSMMUG00000014360	ENSG00000111962	UST	B
ENSCSAG00000007599	ENSMMUG00000011384	ENSG00000112183	RBM24	B
ENSCSAG00000017119	ENSMMUG00000010643	ENSG00000112425	EPM2A	B
ENSCSAG00000010805	ENSMMUG00000010621	ENSG00000113196	HAND1	B
ENSCSAG00000012382	ENSMMUG00000023509	ENSG00000113578	FGF1	B
ENSCSAG00000011376	ENSMMUG00000007976	ENSG00000114698	PLSCR4	B
ENSCSAG00000010198	ENSMMUG00000011641	ENSG00000114948	ADAM23	B
ENSCSAG00000003247	ENSMMUG00000022901	ENSG00000109738	GLRB	B
ENSCSAG00000001102	ENSMMUG00000020432	ENSG00000116885	OSCP1	B
ENSCSAG00000000958	ENSMMUG00000007854	ENSG00000117640	MTFR1L	B
ENSCSAG00000007796	ENSMMUG00000015377	ENSG00000118307	CASC1	B
ENSCSAG00000017416	ENSMMUG00000020208	ENSG00000118402	ELOVL4	B
ENSCSAG00000004308	ENSMMUG00000008793	ENSG00000118785	SPP1	B
ENSCSAG00000017064	ENSMMUG00000001697	ENSG00000119147	C2orf40	B
ENSCSAG00000011996	ENSMMUG00000012070	ENSG00000119650	IFT43	B
ENSCSAG00000005144	ENSMMUG00000007526	ENSG00000119927	GPAM	B
ENSCSAG00000006607	ENSMMUG00000000242	ENSG00000119938	PPP1R3C	B
ENSCSAG00000003046	ENSMMUG00000021292	ENSG00000120820	GLT8D2	B
ENSCSAG00000011455	ENSMMUG00000012661	ENSG00000121440	PDZRN3	B
ENSCSAG00000007064	ENSMMUG00000000905	ENSG00000121577	POPDC2	B
ENSCSAG00000014347	ENSMMUG00000021642	ENSG00000122176	FMOD	B
ENSCSAG00000009401	ENSMMUG00000000809	ENSG00000123560	PLP1	B
ENSCSAG00000015010	ENSMMUG00000021692	ENSG00000124212	PTGIS	B
ENSCSAG00000019084	ENSMMUG00000008063	ENSG00000124613	ZNF391	B
ENSCSAG00000014669	ENSMMUG00000016668	ENSG00000115504	EHBP1	B
ENSCSAG00000004568	ENSMMUG00000008564	ENSG00000119965	C10orf88	B
ENSCSAG00000007069	ENSMMUG00000016929	ENSG00000130032	PRRG3	B
ENSCSAG00000011057	ENSMMUG00000008005	ENSG00000128573	FOXP2	B
ENSCSAG00000005518	ENSMMUG00000005252	ENSG00000130540	SULT4A1	B
ENSCSAG00000003361	ENSMMUG00000001871	ENSG00000131471	AOC3	B
ENSCSAG00000018388	ENSMMUG00000012221	ENSG00000131791	PRKAB2	B
ENSCSAG00000012276	ENSMMUG00000013742	ENSG00000132554	RGS22	B
ENSCSAG00000015246	ENSMMUG00000006796	ENSG00000132840	BHMT2	B
ENSCSAG00000017945	ENSMMUG00000017016	ENSG00000132872	SYT4	B
ENSCSAG00000009466	ENSMMUG00000003502	ENSG00000133142	TCEAL4	B
ENSCSAG00000008043	ENSMMUG00000010367	ENSG00000133392	MYH11	B
ENSCSAG00000012069	ENSMMUG00000017553	ENSG00000116194	ANGPTL1	B
ENSCSAG00000016631	ENSMMUG00000004860	ENSG00000134363	FST	B
ENSCSAG00000014024	ENSMMUG00000001776	ENSG00000128266	GNAZ	B
ENSCSAG00000010075	ENSMMUG00000014514	ENSG00000135245	HILPDA	B
ENSCSAG00000010226	ENSMMUG00000022895	ENSG00000137094	DNAJB5	B
ENSCSAG00000008007	ENSMMUG00000007228	ENSG00000137338	PGBD1	B
ENSCSAG00000011584	ENSMMUG00000015038	ENSG00000137766	UNC13C	B
ENSCSAG00000013683	ENSMMUG00000015086	ENSG00000137821	LRRC49	B
ENSCSAG00000011975	ENSMMUG00000029419	ENSG00000112562	SMOC2	B
ENSCSAG00000009300	ENSMMUG00000011601	ENSG00000123572	NRK	B
ENSCSAG00000014263	ENSMMUG00000011966	ENSG00000139970	RTN1	B
ENSCSAG00000018220	ENSMMUG00000010417	ENSG00000141668	CBLN2	B
ENSCSAG00000003031	ENSMMUG00000013056	ENSG00000141698	NT5C3B	B
ENSCSAG00000003971	ENSMMUG00000005530	ENSG00000067715	SYT1	B
ENSCSAG00000002548	ENSMMUG00000017837	ENSG00000143318	CASQ1	B
ENSCSAG00000016269	ENSMMUG00000005176	ENSG00000144227	NXPH2	B
ENSCSAG00000009305	ENSMMUG00000009614	ENSG00000144681	STAC	B
ENSCSAG00000009098	ENSMMUG00000016823	ENSG00000145012	LPP	B
ENSCSAG00000003282	ENSMMUG00000015849	ENSG00000145428	RNF175	B
ENSCSAG00000012759	ENSMMUG00000001163	ENSG00000115252	PDE1A	B
ENSCSAG00000013196	ENSMMUG00000013272	ENSG00000146013	GFRA3	B
ENSCSAG00000013530	ENSMMUG00000019074	ENSG00000146469	VIP	B
ENSCSAG00000014086	ENSMMUG00000004530	ENSG00000147027	TMEM47	B
ENSCSAG00000011356	ENSMMUG00000020479	ENSG00000147166	ITGB1BP2	B
ENSCSAG00000013262	ENSMMUG00000020096	ENSG00000147588	PMP2	B
ENSCSAG00000008967	ENSMMUG00000021393	ENSG00000148660	CAMK2G	B
ENSCSAG00000002858	ENSMMUG00000017565	ENSG00000150764	DIXDC1	B
ENSCSAG00000011336	ENSMMUG00000012988	ENSG00000151067	CACNA1C	B
ENSCSAG00000003640	ENSMMUG00000013055	ENSG00000151376	ME3	B
ENSCSAG00000014299	ENSMMUG00000011965	ENSG00000151838	CCDC175	B
ENSCSAG00000004880	ENSMMUG00000020080	ENSG00000151892	GFRA1	B
ENSCSAG00000002297	ENSMMUG00000021232	ENSG00000152137	HSPB8	B
ENSCSAG00000010920	ENSMMUG00000014122	ENSG00000105974	CAV1	B
ENSCSAG00000004478	ENSMMUG00000003338	ENSG00000152784	PRDM8	B
ENSCSAG00000015480	ENSMMUG00000002712	ENSG00000136531	SCN2A	B
ENSCSAG00000011302	ENSMMUG00000012405	ENSG00000144935	TRPC1	B
ENSCSAG00000017078	ENSMMUG00000013071	ENSG00000154277	UCHL1	B
ENSCSAG00000002949	ENSMMUG00000015733	ENSG00000154556	SORBS2	B
ENSCSAG00000006572	ENSMMUG00000000697	ENSG00000144834	TAGLN3	B
ENSCSAG00000016099	ENSMMUG00000019864	ENSG00000154997	SEPT14	B
ENSCSAG00000016779	ENSMMUG00000019739	ENSG00000155052	CNTNAP5	B
ENSCSAG00000003143	ENSMMUG00000007365	ENSG00000129116	PALLD	B
ENSCSAG00000017309	ENSMMUG00000013670	ENSG00000156218	ADAMTSL3	B
ENSCSAG00000009242	ENSMMUG00000018390	ENSG00000156113	KCNMA1	B
ENSCSAG00000008678	ENSMMUG00000010338	ENSG00000159231	CBR3	B
ENSCSAG00000007144	ENSMMUG00000007027	ENSG00000159251	ACTC1	B
ENSCSAG00000003463	ENSMMUG00000013260	ENSG00000161647	MPP3	B
ENSCSAG00000001257	ENSMMUG00000021933	ENSG00000162374	ELAVL4	B
ENSCSAG00000015505	ENSMMUG00000017683	ENSG00000163017	ACTG2	B
ENSCSAG00000014056	ENSMMUG00000001923	ENSG00000163431	LMOD1	B
ENSCSAG00000003094	ENSMMUG00000018749	ENSG00000164107	HAND2	B
ENSCSAG00000004320	ENSMMUG00000019047	ENSG00000152583	SPARCL1	B
ENSCSAG00000002336	ENSMMUG00000021580	ENSG00000165478	HEPACAM	B
ENSCSAG00000007106	ENSMMUG00000002641	ENSG00000165966	PDZRN4	B
ENSCSAG00000004439	ENSMMUG00000015016	ENSG00000166405	RIC3	B
ENSCSAG00000017759	ENSMMUG00000012377	ENSG00000166448	TMEM130	B
ENSCSAG00000002771	ENSMMUG00000007080	ENSG00000166736	HTR3A	B
ENSCSAG00000016913	ENSMMUG00000013330	ENSG00000168032	ENTPD3	B
ENSCSAG00000015181	ENSMMUG00000003143	ENSG00000113296	THBS4	B
ENSCSAG00000015631	ENSMMUG00000015177	ENSG00000164326	CARTPT	B
ENSCSAG00000003259	ENSMMUG00000023244	ENSG00000164116	GUCY1A3	B
ENSCSAG00000015031	ENSMMUG00000000534	ENSG00000169330	KIAA1024	B
ENSCSAG00000013027	ENSMMUG00000018744	ENSG00000170464	DNAJC18	B
ENSCSAG00000017987	ENSMMUG00000005055	ENSG00000132970	WASF3	B
ENSCSAG00000017628	ENSMMUG00000004663	ENSG00000158270	COLEC12	B
ENSCSAG00000014539	ENSMMUG00000021797	ENSG00000128656	CHN1	B
ENSCSAG00000001951	ENSMMUG00000010758	ENSG00000170954	ZNF415	B
ENSCSAG00000003754	ENSMMUG00000008702	ENSG00000172403	SYNPO2	B
ENSCSAG00000005727	ENSMMUG00000020605	ENSG00000172987	HPSE2	B
ENSCSAG00000008540	ENSMMUG00000008230	ENSG00000154330	PGM5	B
ENSCSAG00000007933	ENSMMUG00000020805	ENSG00000121361	KCNJ8	B
ENSCSAG00000004471	ENSMMUG00000006692	ENSG00000175356	SCUBE2	B
ENSCSAG00000001380	ENSMMUG00000017314	ENSG00000172260	NEGR1	B
ENSCSAG00000009826	ENSMMUG00000005150	ENSG00000177575	CD163	B
ENSCSAG00000016607	ENSMMUG00000004785	ENSG00000181982	CCDC149	B
ENSCSAG00000004400	ENSMMUG00000003669	ENSG00000174099	MSRB3	B
ENSCSAG00000007476	ENSMMUG00000016902	ENSG00000183230	CTNNA3	B
ENSCSAG00000002676	ENSMMUG00000018128	ENSG00000143257	NR1I3	B
ENSCSAG00000004153	ENSMMUG00000011092	ENSG00000171817	ZNF540	B
ENSCSAG00000009104	ENSMMUG00000013281	ENSG00000141052	MYOCD	B
ENSCSAG00000006970	ENSMMUG00000012579	ENSG00000185565	LSAMP	B
ENSCSAG00000009635	ENSMMUG00000023064	ENSG00000185739	SRL	B
ENSCSAG00000001406	ENSMMUG00000010594	ENSG00000122420	PTGFR	B
ENSCSAG00000010739	ENSMMUG00000002892	ENSG00000143171	RXRG	B
ENSCSAG00000011685	ENSMMUG00000001374	ENSG00000197321	SVIL	B
ENSCSAG00000001555	ENSMMUG00000008029	ENSG00000134202	GSTM3	B
ENSCSAG00000004604	ENSMMUG00000009117	ENSG00000166033	HTRA1	B
ENSCSAG00000003551	ENSMMUG00000008362	ENSG00000189184	PCDH18	B
ENSCSAG00000014696	ENSMMUG00000005066	ENSG00000086717	PPEF1	B
ENSCSAG00000008284	ENSMMUG00000000948	ENSG00000111404	RERGL	B
ENSCSAG00000007609	ENSMMUG00000001990	ENSG00000112186	CAP2	B
ENSCSAG00000010053	ENSMMUG00000005101	ENSG00000115226	FNDC4	B
ENSCSAG00000017055	ENSMMUG00000010166	ENSG00000115665	SLC5A7	B
ENSCSAG00000001497	ENSMMUG00000008518	ENSG00000117598	NA	B
ENSCSAG00000007350	ENSMMUG00000010208	ENSG00000124785	NRN1	B
ENSCSAG00000009463	ENSMMUG00000009778	ENSG00000125414	MYH2	B
ENSCSAG00000017997	ENSMMUG00000008520	ENSG00000132932	ATP8A2	B
ENSCSAG00000009537	ENSMMUG00000002173	ENSG00000133169	BEX1	B
ENSCSAG00000015780	ENSMMUG00000013732	ENSG00000133878	DUSP26	B
ENSCSAG00000008360	ENSMMUG00000010460	ENSG00000134533	RERG	B
ENSCSAG00000006146	ENSMMUG00000021745	ENSG00000135406	PRPH	B
ENSCSAG00000012835	ENSMMUG00000009659	ENSG00000138615	CILP	B
ENSCSAG00000003553	NA	ENSG00000138650	PCDH10	B
ENSCSAG00000003784	ENSMMUG00000002883	ENSG00000138653	NDST4	B
ENSCSAG00000015536	ENSMMUG00000015292	ENSG00000115290	GRB14	B
ENSCSAG00000011323	ENSMMUG00000017432	ENSG00000128872	TMOD2	B
ENSCSAG00000014439	ENSMMUG00000008462	ENSG00000143845	ETNK2	B
ENSCSAG00000006990	ENSMMUG00000008075	ENSG00000144847	IGSF11	B
ENSCSAG00000004084	ENSMMUG00000021799	ENSG00000145358	DDIT4L	B
ENSCSAG00000016383	ENSMMUG00000015355	ENSG00000146374	RSPO3	B
ENSCSAG00000011712	ENSMMUG00000010745	ENSG00000147655	RSPO2	B
ENSCSAG00000012762	ENSMMUG00000016067	ENSG00000148484	RSU1	B
ENSCSAG00000003691	ENSMMUG00000007921	ENSG00000150672	DLG2	B
ENSCSAG00000015491	ENSMMUG00000018840	ENSG00000153253	SCN3A	B
ENSCSAG00000016274	ENSMMUG00000002227	ENSG00000154380	ENAH	B
ENSCSAG00000015666	ENSMMUG00000015128	ENSG00000151320	AKAP6	B
ENSCSAG00000014064	ENSMMUG00000017806	ENSG00000156535	CD109	B
ENSCSAG00000015005	ENSMMUG00000006442	ENSG00000158445	KCNB1	B
ENSCSAG00000012984	ENSMMUG00000005915	ENSG00000158560	DYNC1I1	B
ENSCSAG00000012033	ENSMMUG00000011574	ENSG00000168497	SDPR	B
ENSCSAG00000014180	ENSMMUG00000010602	ENSG00000168734	PKIG	B
ENSCSAG00000012031	ENSMMUG00000016968	ENSG00000169282	KCNAB1	B
ENSCSAG00000013427	ENSMMUG00000016817	ENSG00000171243	SOSTDC1	B
ENSCSAG00000003908	ENSMMUG00000007676	ENSG00000171533	MAP6	B
ENSCSAG00000006964	ENSMMUG00000012578	ENSG00000172020	GAP43	B
ENSCSAG00000004281	ENSMMUG00000008403	ENSG00000172137	CALB2	B
ENSCSAG00000019371	ENSMMUG00000021442	ENSG00000133019	CHRM3	B
ENSCSAG00000010661	ENSMMUG00000005186	ENSG00000143248	RGS5	B
ENSCSAG00000008059	ENSMMUG00000017933	ENSG00000175084	DES	B
ENSCSAG00000013327	ENSMMUG00000014477	ENSG00000175764	TTLL11	B
ENSCSAG00000011411	ENSMMUG00000023809	ENSG00000162944	RFTN2	B
ENSCSAG00000014552	ENSMMUG00000006775	ENSG00000181195	PENK	B
ENSCSAG00000003053	ENSMMUG00000005827	ENSG00000182013	PNMAL1	B
NA	ENSMMUG00000021674	ENSG00000197016	ZNF470	B
ENSCSAG00000012787	ENSMMUG00000016405	ENSG00000198756	COLGALT2	B
ENSCSAG00000012405	ENSMMUG00000000963	ENSG00000169439	SDC2	B
ENSCSAG00000001668	ENSMMUG00000003256	ENSG00000198046	ZNF667	B
ENSCSAG00000002308	ENSMMUG00000008048	ENSG00000149557	FEZ1	B
ENSCSAG00000014807	ENSMMUG00000022191	ENSG00000172901	NA	B
ENSCSAG00000009499	ENSMMUG00000011491	ENSG00000170091	NA	B
ENSCSAG00000004726	ENSMMUG00000031819	ENSG00000240771	ARHGEF25	B
ENSCSAG00000010498	ENSMMUG00000007075	ENSG00000198467	TPM2	B
ENSCSAG00000012731	ENSMMUG00000019759	ENSG00000164949	GEM	B
ENSCSAG00000006850	ENSMMUG00000023251	ENSG00000197256	KANK2	B
ENSCSAG00000007038	ENSMMUG00000010844	ENSG00000185532	PRKG1	B
ENSCSAG00000014356	ENSMMUG00000012821	ENSG00000102230	PCYT1B	B
ENSCSAG00000006967	ENSMMUG00000012738	ENSG00000189420	ZFP92	B
ENSCSAG00000004363	ENSMMUG00000018604	ENSG00000154263	ABCA10	B
ENSCSAG00000011688	ENSMMUG00000019713	ENSG00000165409	TSHR	B
ENSCSAG00000004540	ENSMMUG00000011579	ENSG00000198673	FAM19A2	B
ENSCSAG00000011903	ENSMMUG00000001107	ENSG00000152580	IGSF10	B
ENSCSAG00000004676	ENSMMUG00000010875	ENSG00000187079	TEAD1	B
ENSCSAG00000018042	ENSMMUG00000004237	ENSG00000127863	TNFRSF19	B
ENSCSAG00000015189	ENSMMUG00000021104	ENSG00000177034	MTX3	B
ENSCSAG00000014154	ENSMMUG00000019345	ENSG00000198947	DMD	B
ENSCSAG00000019024	ENSMMUG00000021324	ENSG00000175906	ARL4D	B
ENSCSAG00000016132	ENSMMUG00000003348	ENSG00000277586	NEFL	B
ENSCSAG00000007717	ENSMMUG00000018630	ENSG00000123096	SSPN	B
ENSCSAG00000016942	ENSMMUG00000005220	ENSG00000182253	SYNM	B
ENSCSAG00000010932	ENSMMUG00000007390	ENSG00000174564	IL20RB	B
ENSCSAG00000002174	ENSMMUG00000003300	ENSG00000134917	ADAMTS8	B
ENSCSAG00000016786	ENSMMUG00000017992	ENSG00000155970	MICU3	B
ENSCSAG00000011276	ENSMMUG00000021931	ENSG00000138356	AOX1	B
ENSCSAG00000010327	ENSMMUG00000000312	ENSG00000138443	ABI2	B
ENSCSAG00000004223	ENSMMUG00000022003	ENSG00000138722	MMRN1	B
ENSCSAG00000003739	ENSMMUG00000007305	ENSG00000138735	PDE5A	B
ENSCSAG00000001963	ENSMMUG00000020804	ENSG00000139364	TMEM132B	B
ENSCSAG00000012436	ENSMMUG00000015508	ENSG00000183023	SLC8A1	B
ENSCSAG00000009282	ENSMMUG00000001141	ENSG00000173068	BNC2	B
ENSCSAG00000013632	ENSMMUG00000001705	ENSG00000243244	STON1	B
ENSCSAG00000005186	ENSMMUG00000014468	ENSG00000145242	EPHA5	B
ENSCSAG00000003281	ENSMMUG00000015851	ENSG00000145423	SFRP2	B
ENSCSAG00000012348	ENSMMUG00000005717	ENSG00000146477	SLC22A3	B
ENSCSAG00000012671	ENSMMUG00000015462	ENSG00000148488	ST8SIA6	B
ENSCSAG00000003436	ENSMMUG00000018718	ENSG00000151572	ANO4	B
ENSCSAG00000003520	ENSMMUG00000022355	ENSG00000153132	CLGN	B
ENSCSAG00000008876	ENSMMUG00000021858	ENSG00000154645	CHODL	B
ENSCSAG00000018769	ENSMMUG00000008334	ENSG00000183671	GPR1	B
ENSCSAG00000004643	ENSMMUG00000020907	ENSG00000156219	ART3	B
ENSCSAG00000013020	ENSMMUG00000019262	ENSG00000157388	CACNA1D	B
ENSCSAG00000004674	ENSMMUG00000020956	ENSG00000197702	PARVA	B
ENSCSAG00000015289	ENSMMUG00000001702	ENSG00000175600	SUGCT	B
ENSCSAG00000001861	ENSMMUG00000008145	ENSG00000160678	S100A1	B
ENSCSAG00000003468	ENSMMUG00000013263	ENSG00000161649	CD300LG	B
ENSCSAG00000004955	ENSMMUG00000018941	ENSG00000163069	SGCB	B
ENSCSAG00000003772	ENSMMUG00000015259	ENSG00000164100	NDST3	B
ENSCSAG00000003242	ENSMMUG00000008547	ENSG00000164125	FAM198B	B
ENSCSAG00000017022	ENSMMUG00000018820	ENSG00000164188	RANBP3L	B
ENSCSAG00000011983	ENSMMUG00000004230	ENSG00000164488	DACT2	B
ENSCSAG00000008392	ENSMMUG00000008343	ENSG00000165072	MAMDC2	B
ENSCSAG00000012581	ENSMMUG00000007445	ENSG00000165995	CACNB2	B
ENSCSAG00000012651	ENSMMUG00000020736	ENSG00000165996	PTPLA	B
ENSCSAG00000012562	ENSMMUG00000013270	ENSG00000166831	RBPMS2	B
ENSCSAG00000013655	ENSMMUG00000013763	ENSG00000167081	PBX3	B
ENSCSAG00000017020	ENSMMUG00000008399	ENSG00000185518	SV2B	B
ENSCSAG00000001783	ENSMMUG00000016054	ENSG00000168509	HFE2	B
ENSCSAG00000003200	ENSMMUG00000009033	ENSG00000168843	FSTL5	B
ENSCSAG00000012228	ENSMMUG00000019290	ENSG00000169302	STK32A	B
ENSCSAG00000012894	ENSMMUG00000004671	ENSG00000169760	NLGN1	B
ENSCSAG00000015404	ENSMMUG00000018510	ENSG00000169432	SCN9A	B
ENSCSAG00000017190	ENSMMUG00000017455	ENSG00000170500	LONRF2	B
ENSCSAG00000010741	ENSMMUG00000004581	ENSG00000170624	SGCD	B
ENSCSAG00000004391	ENSMMUG00000004267	ENSG00000170743	SYT9	B
ENSCSAG00000000378	ENSMMUG00000017198	ENSG00000170745	KCNS3	B
ENSCSAG00000013126	ENSMMUG00000014899	ENSG00000170899	GSTA4	B
ENSCSAG00000003085	ENSMMUG00000005353	ENSG00000170962	PDGFD	B
ENSCSAG00000010695	ENSMMUG00000002607	ENSG00000172164	SNTB1	B
ENSCSAG00000001574	ENSMMUG00000008859	ENSG00000173947	PIFO	B
ENSCSAG00000019469	ENSMMUG00000017574	ENSG00000174460	ZCCHC12	B
ENSCSAG00000012155	ENSMMUG00000013394	ENSG00000176049	JAKMIP2	B
ENSCSAG00000012614	ENSMMUG00000011620	ENSG00000260314	MRC1	B
ENSCSAG00000019057	ENSMMUG00000023647	ENSG00000180592	SKIDA1	B
ENSCSAG00000011256	ENSMMUG00000009810	ENSG00000180777	ANKRD30B	B
ENSCSAG00000019372	ENSMMUG00000008272	ENSG00000180875	GREM2	B
ENSCSAG00000000164	ENSMMUG00000005817	ENSG00000181754	AMIGO1	B
ENSCSAG00000005097	ENSMMUG00000022410	ENSG00000182534	MXRA7	B
ENSCSAG00000002295	ENSMMUG00000010087	ENSG00000183273	CCDC60	B
ENSCSAG00000015806	ENSMMUG00000022550	ENSG00000184304	PRKD1	B
ENSCSAG00000014575	ENSMMUG00000000192	ENSG00000184368	MAP7D2	B
ENSCSAG00000006771	ENSMMUG00000017279	ENSG00000184613	NELL2	B
ENSCSAG00000005257	ENSMMUG00000009881	ENSG00000184937	WT1	B
ENSCSAG00000003488	ENSMMUG00000022406	ENSG00000185046	ANKS1B	B
ENSCSAG00000000099	ENSMMUG00000004793	ENSG00000186462	NAP1L2	B
ENSCSAG00000003776	ENSMMUG00000004122	ENSG00000186868	MAPT	B
ENSCSAG00000014653	ENSMMUG00000021214	ENSG00000186889	TMEM17	B
ENSCSAG00000013974	ENSMMUG00000000430	ENSG00000187068	C3orf70	B
ENSCSAG00000016149	ENSMMUG00000001914	ENSG00000187123	LYPD6	B
ENSCSAG00000001850	ENSMMUG00000015459	ENSG00000187848	P2RX2	B
ENSCSAG00000007041	ENSMMUG00000002103	ENSG00000187957	DNER	B
ENSCSAG00000003165	ENSMMUG00000006851	ENSG00000196104	SPOCK3	B
ENSCSAG00000012379	ENSMMUG00000005433	ENSG00000196632	WNK3	B
ENSCSAG00000001581	ENSMMUG00000014488	ENSG00000197852	FAM212B	B
ENSCSAG00000006674	ENSMMUG00000007912	ENSG00000197857	ZNF44	B
ENSCSAG00000009677	ENSMMUG00000001060	ENSG00000198626	RYR2	B
ENSCSAG00000011247	ENSMMUG00000016675	ENSG00000198785	GRIN3A	B
ENSCSAG00000002901	ENSMMUG00000030915	ENSG00000204381	LAYN	B
ENSCSAG00000011552	ENSMMUG00000000975	ENSG00000205038	PKHD1L1	B
ENSCSAG00000004267	ENSMMUG00000030981	ENSG00000213931	HBE1	B
ENSCSAG00000006453	ENSMMUG00000004869	ENSG00000221890	NPTXR	B
ENSCSAG00000016156	ENSMMUG00000028996	ENSG00000234444	ZNF736	B
ENSCSAG00000015220	ENSMMUG00000020510	ENSG00000239474	KLHL41	B
ENSCSAG00000001811	ENSMMUG00000009789	ENSG00000256223	ZNF10	B
ENSCSAG00000011596	ENSMMUG00000017514	ENSG00000260230	FRRS1L	B
ENSCSAG00000000555	ENSMMUG00000002975	ENSG00000276023	DUSP14	B
ENSCSAG00000016760	ENSMMUG00000022303	ENSG00000003989	SLC7A2	C
ENSCSAG00000003533	ENSMMUG00000017100	ENSG00000004939	SLC4A1	C
ENSCSAG00000012435	ENSMMUG00000022695	ENSG00000008277	ADAM22	C
ENSCSAG00000001156	ENSMMUG00000017104	ENSG00000010803	SCMH1	C
ENSCSAG00000017676	ENSMMUG00000000182	ENSG00000011275	RNF216	C
ENSCSAG00000003736	ENSMMUG00000016997	ENSG00000011465	DCN	C
ENSCSAG00000011254	ENSMMUG00000003476	ENSG00000013016	EHD3	C
ENSCSAG00000012698	ENSMMUG00000009274	ENSG00000013297	CLDN11	C
ENSCSAG00000016713	ENSMMUG00000003984	ENSG00000016082	ISL1	C
ENSCSAG00000003294	ENSMMUG00000002235	ENSG00000017427	IGF1	C
ENSCSAG00000007119	ENSMMUG00000021163	ENSG00000018236	CNTN1	C
ENSCSAG00000011635	ENSMMUG00000013649	ENSG00000034971	MYOC	C
ENSCSAG00000017023	ENSMMUG00000023408	ENSG00000036448	MYOM2	C
ENSCSAG00000012989	ENSMMUG00000003356	ENSG00000041982	TNC	C
ENSCSAG00000005935	ENSMMUG00000008242	ENSG00000044524	EPHA3	C
NA	ENSMMUG00000018100	ENSG00000049192	ADAMTS6	C
ENSCSAG00000003992	ENSMMUG00000020644	ENSG00000054938	CHRDL2	C
ENSCSAG00000006012	ENSMMUG00000017438	ENSG00000057019	DCBLD2	C
ENSCSAG00000014379	ENSMMUG00000021116	ENSG00000058668	ATP2B4	C
ENSCSAG00000003904	ENSMMUG00000000185	ENSG00000062282	DGAT2	C
ENSCSAG00000002652	ENSMMUG00000014787	ENSG00000063127	SLC6A16	C
NA	NA	ENSG00000063587	ZNF275	C
ENSCSAG00000017086	ENSMMUG00000007805	ENSG00000064042	LIMCH1	C
ENSCSAG00000014192	ENSMMUG00000010605	ENSG00000064205	WISP2	C
ENSCSAG00000010399	ENSMMUG00000011706	ENSG00000066629	EML1	C
ENSCSAG00000013991	ENSMMUG00000004935	ENSG00000067057	PFKP	C
ENSCSAG00000012194	ENSMMUG00000008422	ENSG00000067445	TRO	C
ENSCSAG00000003979	ENSMMUG00000021329	ENSG00000067798	NAV3	C
ENSCSAG00000014363	ENSMMUG00000012819	ENSG00000067992	PDK3	C
ENSCSAG00000001461	ENSMMUG00000001742	ENSG00000069702	TGFBR3	C
ENSCSAG00000011544	ENSMMUG00000023337	ENSG00000070087	PFN2	C
ENSCSAG00000005091	ENSMMUG00000022273	ENSG00000070731	ST6GALNAC2	C
ENSCSAG00000011585	ENSMMUG00000011563	ENSG00000070808	CAMK2A	C
ENSCSAG00000013110	ENSMMUG00000010767	ENSG00000072110	ACTN1	C
ENSCSAG00000007911	ENSMMUG00000000140	ENSG00000072134	EPN2	C
ENSCSAG00000016173	ENSMMUG00000020861	ENSG00000072840	EVC	C
ENSCSAG00000004576	ENSMMUG00000015792	ENSG00000072952	MRVI1	C
ENSCSAG00000011909	ENSMMUG00000011785	ENSG00000075223	SEMA3C	C
ENSCSAG00000002503	ENSMMUG00000004764	ENSG00000076706	MCAM	C
ENSCSAG00000008799	ENSMMUG00000015308	ENSG00000077274	CAPN6	C
ENSCSAG00000009716	ENSMMUG00000020471	ENSG00000077522	ACTN2	C
ENSCSAG00000015409	ENSMMUG00000022478	ENSG00000077782	FGFR1	C
ENSCSAG00000012793	ENSMMUG00000023115	ENSG00000079102	RUNX1T1	C
ENSCSAG00000017016	ENSMMUG00000006202	ENSG00000079215	SLC1A3	C
ENSCSAG00000003440	ENSMMUG00000017916	ENSG00000079435	LIPE	C
ENSCSAG00000007857	ENSMMUG00000002574	ENSG00000079689	SCGN	C
ENSCSAG00000013634	ENSMMUG00000005574	ENSG00000082293	COL19A1	C
ENSCSAG00000010900	ENSMMUG00000003497	ENSG00000086570	FAT2	C
ENSCSAG00000015804	ENSMMUG00000008385	ENSG00000087269	NOP14	C
ENSCSAG00000015064	ENSMMUG00000018201	ENSG00000087303	NID2	C
ENSCSAG00000007571	ENSMMUG00000010531	ENSG00000087494	PTHLH	C
ENSCSAG00000001733	ENSMMUG00000010439	ENSG00000090971	NAT14	C
ENSCSAG00000011295	ENSMMUG00000006567	ENSG00000091136	LAMB1	C
ENSCSAG00000014720	ENSMMUG00000020792	ENSG00000091428	RAPGEF4	C
ENSCSAG00000014236	ENSMMUG00000019045	ENSG00000091831	ESR1	C
ENSCSAG00000013388	ENSMMUG00000012886	ENSG00000095303	PTGS1	C
ENSCSAG00000005611	ENSMMUG00000010817	ENSG00000099194	SCD	C
ENSCSAG00000008987	ENSMMUG00000013785	ENSG00000079308	TNS1	C
ENSCSAG00000006361	ENSMMUG00000007845	ENSG00000100307	CBX7	C
ENSCSAG00000015164	ENSMMUG00000002616	ENSG00000100490	CDKL1	C
ENSCSAG00000013076	ENSMMUG00000020516	ENSG00000100626	GALNT16	C
ENSCSAG00000018105	ENSMMUG00000013135	ENSG00000101955	SRPX	C
ENSCSAG00000012035	ENSMMUG00000004274	ENSG00000102043	MTMR8	C
ENSCSAG00000014426	ENSMMUG00000023589	ENSG00000102174	PHEX	C
ENSCSAG00000012335	ENSMMUG00000012613	ENSG00000102302	FGD1	C
ENSCSAG00000017948	ENSMMUG00000013346	ENSG00000102802	MEDAG	C
ENSCSAG00000012142	ENSMMUG00000000835	ENSG00000102854	MSLN	C
ENSCSAG00000008241	ENSMMUG00000006734	ENSG00000100234	TIMP3	C
ENSCSAG00000009848	ENSMMUG00000010199	ENSG00000104415	WISP1	C
ENSCSAG00000004280	ENSMMUG00000019701	ENSG00000105270	CLIP3	C
ENSCSAG00000003487	ENSMMUG00000017427	ENSG00000105409	ATP1A3	C
ENSCSAG00000002014	ENSMMUG00000012764	ENSG00000105497	ZNF175	C
ENSCSAG00000014114	ENSMMUG00000016938	ENSG00000105928	DFNA5	C
ENSCSAG00000010912	ENSMMUG00000006779	ENSG00000105976	MET	C
ENSCSAG00000006393	ENSMMUG00000009611	ENSG00000106018	VIPR2	C
ENSCSAG00000016026	ENSMMUG00000019992	ENSG00000106070	GRB10	C
ENSCSAG00000015361	ENSMMUG00000013614	ENSG00000106571	GLI3	C
ENSCSAG00000015587	ENSMMUG00000002427	ENSG00000106633	GCK	C
ENSCSAG00000018171	ENSMMUG00000023063	ENSG00000106635	BCL7B	C
ENSCSAG00000008723	ENSMMUG00000000135	ENSG00000106688	SLC1A1	C
ENSCSAG00000009948	ENSMMUG00000020148	ENSG00000107262	BAG1	C
ENSCSAG00000004885	ENSMMUG00000001905	ENSG00000107518	ATRNL1	C
ENSCSAG00000004432	ENSMMUG00000011447	ENSG00000108001	EBF3	C
ENSCSAG00000013727	ENSMMUG00000030388	ENSG00000108381	ASPA	C
ENSCSAG00000007252	ENSMMUG00000020322	ENSG00000109107	ALDOC	C
ENSCSAG00000015954	ENSMMUG00000006237	ENSG00000109625	CPZ	C
ENSCSAG00000002416	ENSMMUG00000015731	ENSG00000109944	C11orf63	C
ENSCSAG00000007211	ENSMMUG00000032315	ENSG00000106823	ECM2	C
ENSCSAG00000001899	ENSMMUG00000002041	ENSG00000111452	GPR133	C
ENSCSAG00000008688	ENSMMUG00000019293	ENSG00000084731	KIF3C	C
ENSCSAG00000009518	ENSMMUG00000017843	ENSG00000111752	PHC1	C
ENSCSAG00000015723	ENSMMUG00000007409	ENSG00000111817	DSE	C
ENSCSAG00000014491	ENSMMUG00000012621	ENSG00000112214	FHL5	C
ENSCSAG00000007731	ENSMMUG00000022119	ENSG00000112293	GPLD1	C
ENSCSAG00000011824	ENSMMUG00000021145	ENSG00000112584	FAM120B	C
ENSCSAG00000012409	ENSMMUG00000022685	ENSG00000112759	SLC29A1	C
ENSCSAG00000015643	ENSMMUG00000013782	ENSG00000112769	LAMA4	C
ENSCSAG00000016794	ENSMMUG00000001336	ENSG00000112964	GHR	C
ENSCSAG00000014106	ENSMMUG00000017031	ENSG00000113396	SLC27A6	C
ENSCSAG00000011366	ENSMMUG00000021241	ENSG00000113805	CNTN3	C
ENSCSAG00000014365	ENSMMUG00000016872	ENSG00000115380	EFEMP1	C
ENSCSAG00000009162	ENSMMUG00000012321	ENSG00000115414	FN1	C
ENSCSAG00000007861	ENSMMUG00000012364	ENSG00000116106	EPHA4	C
ENSCSAG00000011575	ENSMMUG00000007469	ENSG00000116132	PRRX1	C
ENSCSAG00000015860	ENSMMUG00000022288	ENSG00000116141	MARK1	C
ENSCSAG00000001369	ENSMMUG00000022908	ENSG00000116729	WLS	C
ENSCSAG00000009768	ENSMMUG00000012716	ENSG00000116962	NID1	C
ENSCSAG00000001153	ENSMMUG00000019536	ENSG00000117013	KCNQ4	C
ENSCSAG00000002946	ENSMMUG00000014718	ENSG00000118160	SLC8A2	C
ENSCSAG00000014717	ENSMMUG00000010238	ENSG00000119862	LGALSL	C
ENSCSAG00000009773	ENSMMUG00000006080	ENSG00000120156	TEK	C
ENSCSAG00000013534	ENSMMUG00000019073	ENSG00000120279	MYCT1	C
ENSCSAG00000018510	ENSMMUG00000014028	ENSG00000121297	TSHZ3	C
ENSCSAG00000001074	ENSMMUG00000006389	ENSG00000121903	ZSCAN20	C
ENSCSAG00000015376	ENSMMUG00000019887	ENSG00000122012	SV2C	C
ENSCSAG00000009684	ENSMMUG00000003608	ENSG00000122367	LDB3	C
ENSCSAG00000014855	ENSMMUG00000011694	ENSG00000122642	FKBP9	C
ENSCSAG00000010667	ENSMMUG00000022613	ENSG00000122707	RECK	C
ENSCSAG00000010131	ENSMMUG00000020780	ENSG00000122756	CNTFR	C
ENSCSAG00000008679	ENSMMUG00000006548	ENSG00000122778	KIAA1549	C
ENSCSAG00000013320	ENSMMUG00000007616	ENSG00000124749	COL21A1	C
ENSCSAG00000011054	ENSMMUG00000022387	ENSG00000125812	GZF1	C
ENSCSAG00000018671	ENSMMUG00000002916	ENSG00000125848	FLRT3	C
ENSCSAG00000011776	ENSMMUG00000002737	ENSG00000127951	FGL2	C
ENSCSAG00000009806	ENSMMUG00000019377	ENSG00000128510	CPA4	C
ENSCSAG00000019137	ENSMMUG00000015436	ENSG00000128594	LRRC4	C
ENSCSAG00000011956	ENSMMUG00000019504	ENSG00000128918	ALDH1A2	C
ENSCSAG00000014838	ENSMMUG00000015283	ENSG00000129596	CDO1	C
ENSCSAG00000003245	ENSMMUG00000028749	ENSG00000130208	APOC1	C
ENSCSAG00000015317	ENSMMUG00000021358	ENSG00000113231	PDE8B	C
ENSCSAG00000018041	ENSMMUG00000011053	ENSG00000130962	PRRG1	C
ENSCSAG00000009184	ENSMMUG00000005158	ENSG00000131381	ZFYVE20	C
ENSCSAG00000015629	ENSMMUG00000017904	ENSG00000131711	MAP1B	C
ENSCSAG00000017605	ENSMMUG00000017546	ENSG00000132205	EMILIN2	C
ENSCSAG00000013883	ENSMMUG00000022194	ENSG00000132386	SERPINF1	C
ENSCSAG00000014338	ENSMMUG00000008709	ENSG00000133063	CHIT1	C
ENSCSAG00000007305	ENSMMUG00000015750	ENSG00000122870	BICC1	C
ENSCSAG00000006834	ENSMMUG00000018304	ENSG00000133317	LGALS12	C
ENSCSAG00000001697	ENSMMUG00000016900	ENSG00000134247	PTGFRN	C
ENSCSAG00000013619	ENSMMUG00000012322	ENSG00000134376	CRB1	C
ENSCSAG00000011758	ENSMMUG00000012432	ENSG00000128606	LRRC17	C
ENSCSAG00000005333	ENSMMUG00000013226	ENSG00000135424	ITGA7	C
ENSCSAG00000018893	ENSMMUG00000021084	ENSG00000135482	ZC3H10	C
ENSCSAG00000015795	ENSMMUG00000005149	ENSG00000135622	SEMA4F	C
ENSCSAG00000015285	ENSMMUG00000007176	ENSG00000135636	DYSF	C
ENSCSAG00000017662	ENSMMUG00000009528	ENSG00000136114	THSD1	C
ENSCSAG00000010904	ENSMMUG00000012278	ENSG00000136842	TMOD1	C
ENSCSAG00000008225	ENSMMUG00000001731	ENSG00000131459	GFPT2	C
ENSCSAG00000013505	ENSMMUG00000004026	ENSG00000137809	ITGA11	C
ENSCSAG00000006283	ENSMMUG00000014711	ENSG00000138207	RBP4	C
ENSCSAG00000012226	ENSMMUG00000022664	ENSG00000138386	NAB1	C
ENSCSAG00000002962	ENSMMUG00000020951	ENSG00000074590	NUAK1	C
ENSCSAG00000005409	ENSMMUG00000003720	ENSG00000138944	KIAA1644	C
ENSCSAG00000003876	ENSMMUG00000013804	ENSG00000139220	PPFIA2	C
ENSCSAG00000002072	ENSMMUG00000021312	ENSG00000132718	SYT11	C
ENSCSAG00000005229	ENSMMUG00000021979	ENSG00000139641	ESYT1	C
ENSCSAG00000014459	ENSMMUG00000002121	ENSG00000139971	C14orf37	C
ENSCSAG00000007027	ENSMMUG00000022035	ENSG00000140743	CDR2	C
ENSCSAG00000008352	ENSMMUG00000005900	ENSG00000141034	GID4	C
ENSCSAG00000005001	ENSMMUG00000003534	ENSG00000141576	RNF157	C
ENSCSAG00000000764	ENSMMUG00000016307	ENSG00000142583	SLC2A5	C
ENSCSAG00000016027	ENSMMUG00000012695	ENSG00000143502	SUSD4	C
ENSCSAG00000015977	ENSMMUG00000016728	ENSG00000144278	GALNT13	C
ENSCSAG00000018797	ENSMMUG00000010793	ENSG00000144476	ACKR3	C
ENSCSAG00000016717	ENSMMUG00000009743	ENSG00000144649	FAM198A	C
ENSCSAG00000006677	ENSMMUG00000013443	ENSG00000144857	BOC	C
ENSCSAG00000008021	ENSMMUG00000012488	ENSG00000144908	ALDH1L1	C
ENSCSAG00000016541	ENSMMUG00000002614	ENSG00000145147	SLIT2	C
ENSCSAG00000017245	ENSMMUG00000004389	ENSG00000145526	CDH18	C
ENSCSAG00000014452	ENSMMUG00000018827	ENSG00000145794	MEGF10	C
ENSCSAG00000011102	ENSMMUG00000019072	ENSG00000146122	DAAM2	C
ENSCSAG00000013369	ENSMMUG00000011169	ENSG00000146426	TIAM2	C
ENSCSAG00000007323	ENSMMUG00000003706	ENSG00000148541	FAM13C	C
ENSCSAG00000005463	ENSMMUG00000004330	ENSG00000149090	PAMR1	C
ENSCSAG00000011046	ENSMMUG00000010395	ENSG00000143147	GPR161	C
ENSCSAG00000003070	ENSMMUG00000003748	ENSG00000150630	VEGFC	C
ENSCSAG00000017855	ENSMMUG00000002702	ENSG00000150893	FREM2	C
ENSCSAG00000000616	ENSMMUG00000017470	ENSG00000151365	THRSP	C
ENSCSAG00000017158	ENSMMUG00000016226	ENSG00000151388	ADAMTS12	C
ENSCSAG00000013223	ENSMMUG00000007820	ENSG00000151468	CCDC3	C
ENSCSAG00000014809	ENSMMUG00000032055	ENSG00000126878	AIF1L	C
ENSCSAG00000007403	ENSMMUG00000007395	ENSG00000151746	BICD1	C
ENSCSAG00000012860	ENSMMUG00000008074	ENSG00000152527	PLEKHH2	C
ENSCSAG00000017699	ENSMMUG00000020328	ENSG00000154065	ANKRD29	C
ENSCSAG00000017818	ENSMMUG00000011801	ENSG00000154080	CHST9	C
ENSCSAG00000002488	ENSMMUG00000008923	ENSG00000154096	THY1	C
ENSCSAG00000008925	ENSMMUG00000004300	ENSG00000154654	NCAM2	C
ENSCSAG00000010853	ENSMMUG00000021334	ENSG00000154928	EPHB1	C
ENSCSAG00000003978	ENSMMUG00000001630	ENSG00000155011	DKK2	C
ENSCSAG00000011998	ENSMMUG00000023216	ENSG00000152092	ASTN1	C
ENSCSAG00000004570	ENSMMUG00000015790	ENSG00000133800	LYVE1	C
ENSCSAG00000004412	ENSMMUG00000016887	ENSG00000156076	WIF1	C
ENSCSAG00000005584	ENSMMUG00000000368	ENSG00000157570	TSPAN18	C
ENSCSAG00000002680	ENSMMUG00000001216	ENSG00000158887	MPZ	C
ENSCSAG00000018135	ENSMMUG00000007257	ENSG00000159164	SV2A	C
ENSCSAG00000005682	ENSMMUG00000017254	ENSG00000160111	CPAMD8	C
ENSCSAG00000005401	ENSMMUG00000003755	ENSG00000161638	ITGA5	C
ENSCSAG00000003037	ENSMMUG00000013419	ENSG00000152402	GUCY1A2	C
ENSCSAG00000002448	ENSMMUG00000001297	ENSG00000162706	CADM3	C
ENSCSAG00000010061	ENSMMUG00000008427	ENSG00000162885	B3GALNT2	C
ENSCSAG00000015670	ENSMMUG00000018688	ENSG00000124343	XG	C
ENSCSAG00000012321	ENSMMUG00000003540	ENSG00000163590	PPM1L	C
ENSCSAG00000014176	ENSMMUG00000021927	ENSG00000144668	ITGA9	C
ENSCSAG00000010367	ENSMMUG00000021977	ENSG00000164530	PI16	C
ENSCSAG00000016824	ENSMMUG00000015144	ENSG00000164741	DLC1	C
ENSCSAG00000013594	ENSMMUG00000023210	ENSG00000164764	SBSPON	C
ENSCSAG00000012003	ENSMMUG00000012069	ENSG00000119699	TGFB3	C
ENSCSAG00000018601	ENSMMUG00000007884	ENSG00000165572	KBTBD6	C
ENSCSAG00000009170	ENSMMUG00000006102	ENSG00000165655	ZNF503	C
ENSCSAG00000002814	ENSMMUG00000004688	ENSG00000149294	NCAM1	C
ENSCSAG00000007135	ENSMMUG00000002925	ENSG00000163430	FSTL1	C
ENSCSAG00000010524	ENSMMUG00000004239	ENSG00000166147	FBN1	C
ENSCSAG00000011567	ENSMMUG00000001242	ENSG00000166415	WDR72	C
ENSCSAG00000008527	ENSMMUG00000005913	ENSG00000166669	ATF7IP2	C
ENSCSAG00000017149	ENSMMUG00000017746	ENSG00000166819	PLIN1	C
ENSCSAG00000002671	ENSMMUG00000004917	ENSG00000161381	PLXDC1	C
ENSCSAG00000011005	ENSMMUG00000007756	ENSG00000158186	MRAS	C
ENSCSAG00000011308	ENSMMUG00000012406	ENSG00000163710	PCOLCE2	C
ENSCSAG00000005984	ENSMMUG00000006532	ENSG00000167588	GPD1	C
ENSCSAG00000005340	ENSMMUG00000007061	ENSG00000138172	CALHM2	C
ENSCSAG00000016246	ENSMMUG00000009885	ENSG00000168702	LRP1B	C
ENSCSAG00000003989	ENSMMUG00000023428	ENSG00000168743	NPNT	C
ENSCSAG00000003552	ENSMMUG00000009145	ENSG00000167601	AXL	C
ENSCSAG00000006162	ENSMMUG00000014049	ENSG00000163359	COL6A3	C
ENSCSAG00000016474	ENSMMUG00000023116	ENSG00000169744	LDB2	C
ENSCSAG00000009478	ENSMMUG00000009010	ENSG00000170275	CRTAP	C
ENSCSAG00000012219	ENSMMUG00000001979	ENSG00000170381	SEMA3E	C
ENSCSAG00000016035	ENSMMUG00000001308	ENSG00000170419	VSTM2A	C
ENSCSAG00000001071	ENSMMUG00000003267	ENSG00000160094	ZNF362	C
ENSCSAG00000019506	ENSMMUG00000032506	ENSG00000171451	DSEL	C
ENSCSAG00000011498	ENSMMUG00000022507	ENSG00000172986	GXYLT2	C
ENSCSAG00000011031	ENSMMUG00000013165	ENSG00000147100	SLC16A2	C
ENSCSAG00000011748	ENSMMUG00000017745	ENSG00000154188	ANGPT1	C
ENSCSAG00000004829	ENSMMUG00000010908	ENSG00000165868	HSPA12A	C
ENSCSAG00000015562	ENSMMUG00000017520	ENSG00000173214	KIAA1919	C
ENSCSAG00000001285	ENSMMUG00000007604	ENSG00000174348	PODN	C
ENSCSAG00000015177	ENSMMUG00000007844	ENSG00000145730	PAM	C
ENSCSAG00000001653	ENSMMUG00000014497	ENSG00000175984	DENND2C	C
ENSCSAG00000017509	ENSMMUG00000021126	ENSG00000176194	CIDEA	C
ENSCSAG00000001681	ENSMMUG00000017421	ENSG00000134198	TSPAN2	C
ENSCSAG00000000227	ENSMMUG00000002854	ENSG00000165300	SLITRK5	C
ENSCSAG00000014501	ENSMMUG00000012539	ENSG00000180354	MTURN	C
ENSCSAG00000002920	ENSMMUG00000000527	ENSG00000137727	ARHGAP20	C
ENSCSAG00000002472	ENSMMUG00000012253	ENSG00000181264	TMEM136	C
ENSCSAG00000005280	ENSMMUG00000002539	ENSG00000176148	TCP11L1	C
ENSCSAG00000005912	ENSMMUG00000012457	ENSG00000110925	CSRNP2	C
ENSCSAG00000003633	ENSMMUG00000004048	ENSG00000174804	FZD4	C
ENSCSAG00000002149	ENSMMUG00000020197	ENSG00000182667	NTM	C
ENSCSAG00000001121	ENSMMUG00000023200	ENSG00000183386	FHL3	C
ENSCSAG00000018287	ENSMMUG00000001744	ENSG00000169902	TPST1	C
ENSCSAG00000016386	ENSMMUG00000007363	ENSG00000163145	C1QTNF7	C
ENSCSAG00000017247	ENSMMUG00000009828	ENSG00000120256	LRP11	C
ENSCSAG00000017027	ENSMMUG00000009472	ENSG00000104728	ARHGEF10	C
ENSCSAG00000005484	ENSMMUG00000003421	ENSG00000154945	ANKRD40	C
ENSCSAG00000007689	ENSMMUG00000008108	ENSG00000173275	ZNF449	C
ENSCSAG00000017571	ENSMMUG00000000768	ENSG00000173482	PTPRM	C
ENSCSAG00000010721	ENSMMUG00000003564	ENSG00000078596	ITM2A	C
ENSCSAG00000015372	ENSMMUG00000011997	ENSG00000165379	LRFN5	C
ENSCSAG00000004106	ENSMMUG00000011253	ENSG00000196344	ADH7	C
ENSCSAG00000016828	ENSMMUG00000000278	ENSG00000185418	TARSL2	C
ENSCSAG00000019576	ENSMMUG00000020664	ENSG00000185070	FLRT2	C
ENSCSAG00000008871	ENSMMUG00000007219	ENSG00000188153	COL4A5	C
ENSCSAG00000014357	ENSMMUG00000019261	ENSG00000111799	COL12A1	C
ENSCSAG00000004435	ENSMMUG00000015012	ENSG00000166402	TUB	C
ENSCSAG00000003041	ENSMMUG00000005962	ENSG00000178502	KLHL11	C
ENSCSAG00000006668	ENSMMUG00000010245	ENSG00000185010	F8	C
ENSCSAG00000010812	ENSMMUG00000001814	ENSG00000071282	LMCD1	C
ENSCSAG00000004072	ENSMMUG00000014775	ENSG00000072657	TRHDE	C
ENSCSAG00000005817	ENSMMUG00000018154	ENSG00000095713	CRTAC1	C
ENSCSAG00000005377	ENSMMUG00000005028	ENSG00000105650	PDE4C	C
ENSCSAG00000007228	ENSMMUG00000004634	ENSG00000106809	OGN	C
ENSCSAG00000007602	ENSMMUG00000021737	ENSG00000110841	PPFIBP1	C
ENSCSAG00000017206	ENSMMUG00000000712	ENSG00000113361	CDH6	C
ENSCSAG00000005996	ENSMMUG00000006529	ENSG00000110881	ASIC1	C
ENSCSAG00000000194	ENSMMUG00000000763	ENSG00000118432	CNR1	C
ENSCSAG00000009496	ENSMMUG00000004932	ENSG00000120149	MSX2	C
ENSCSAG00000014292	ENSMMUG00000013458	ENSG00000122592	HOXA7	C
ENSCSAG00000007361	ENSMMUG00000001248	ENSG00000124491	F13A1	C
ENSCSAG00000006540	ENSMMUG00000006328	ENSG00000130226	DPP6	C
ENSCSAG00000004445	ENSMMUG00000018471	ENSG00000130413	STK33	C
ENSCSAG00000019537	ENSMMUG00000001433	ENSG00000131831	RAI2	C
ENSCSAG00000009210	ENSMMUG00000013150	ENSG00000133131	MORC4	C
ENSCSAG00000010952	ENSMMUG00000019776	ENSG00000135272	MDFIC	C
ENSCSAG00000003704	ENSMMUG00000007842	ENSG00000137502	RAB30	C
ENSCSAG00000011673	ENSMMUG00000005627	ENSG00000138411	HECW2	C
ENSCSAG00000009041	ENSMMUG00000018942	ENSG00000115461	IGFBP5	C
ENSCSAG00000005275	ENSMMUG00000007521	ENSG00000139531	SUOX	C
ENSCSAG00000015814	ENSMMUG00000004271	ENSG00000139910	NOVA1	C
ENSCSAG00000015086	ENSMMUG00000018274	ENSG00000139926	FRMD6	C
ENSCSAG00000014053	ENSMMUG00000002480	ENSG00000145808	ADAMTS19	C
ENSCSAG00000013889	ENSMMUG00000023274	ENSG00000137573	SULF1	C
ENSCSAG00000019212	ENSMMUG00000007945	ENSG00000148948	LRRC4C	C
ENSCSAG00000003335	ENSMMUG00000002150	ENSG00000131477	RAMP2	C
ENSCSAG00000013090	ENSMMUG00000017164	ENSG00000151474	FRMD4A	C
ENSCSAG00000013337	ENSMMUG00000001344	ENSG00000152377	SPOCK1	C
ENSCSAG00000012941	ENSMMUG00000013193	ENSG00000156103	MMP16	C
ENSCSAG00000010848	ENSMMUG00000009287	ENSG00000155511	GRIA1	C
ENSCSAG00000000775	ENSMMUG00000002219	ENSG00000162444	RBP7	C
ENSCSAG00000002725	ENSMMUG00000023042	ENSG00000162745	OLFML2B	C
ENSCSAG00000011436	ENSMMUG00000005521	ENSG00000163754	GYG1	C
ENSCSAG00000001409	ENSMMUG00000023345	ENSG00000162618	ELTD1	C
ENSCSAG00000000393	ENSMMUG00000001848	ENSG00000164056	SPRY1	C
ENSCSAG00000015886	ENSMMUG00000032136	ENSG00000165716	FAM69B	C
ENSCSAG00000011666	ENSMMUG00000021559	ENSG00000165757	KIAA1462	C
ENSCSAG00000011431	ENSMMUG00000000321	ENSG00000165914	TTC7B	C
ENSCSAG00000001965	ENSMMUG00000017793	ENSG00000143603	KCNN3	C
ENSCSAG00000013672	ENSMMUG00000004429	ENSG00000166173	LARP6	C
ENSCSAG00000010532	ENSMMUG00000022656	ENSG00000167676	PLIN4	C
ENSCSAG00000001553	ENSMMUG00000019630	ENSG00000168765	GSTM4	C
ENSCSAG00000005016	ENSMMUG00000022523	ENSG00000169129	AFAP1L2	C
ENSCSAG00000014905	ENSMMUG00000014052	ENSG00000169239	CA5B	C
ENSCSAG00000001949	ENSMMUG00000022980	ENSG00000169291	SHE	C
ENSCSAG00000007804	ENSMMUG00000009622	ENSG00000147257	GPC3	C
ENSCSAG00000012606	ENSMMUG00000015084	ENSG00000135862	LAMC1	C
ENSCSAG00000013250	ENSMMUG00000010906	ENSG00000170323	FABP4	C
ENSCSAG00000015988	ENSMMUG00000022672	ENSG00000170801	HTRA3	C
ENSCSAG00000001597	ENSMMUG00000008730	ENSG00000171574	ZNF584	C
ENSCSAG00000016736	ENSMMUG00000011898	ENSG00000169851	PCDH7	C
ENSCSAG00000015083	ENSMMUG00000011566	ENSG00000172379	ARNT2	C
ENSCSAG00000011859	ENSMMUG00000021657	ENSG00000173210	ABLIM3	C
ENSCSAG00000019169	ENSMMUG00000015986	ENSG00000174807	CD248	C
ENSCSAG00000016700	ENSMMUG00000004712	ENSG00000175445	LPL	C
ENSCSAG00000013529	ENSMMUG00000021082	ENSG00000162687	KCNT2	C
ENSCSAG00000010170	ENSMMUG00000005322	ENSG00000174697	LEP	C
ENSCSAG00000018598	ENSMMUG00000020286	ENSG00000180543	TSPYL5	C
ENSCSAG00000004228	ENSMMUG00000012123	ENSG00000145335	SNCA	C
ENSCSAG00000005904	ENSMMUG00000001139	ENSG00000184271	POU6F1	C
ENSCSAG00000001325	ENSMMUG00000022763	ENSG00000184292	TACSTD2	C
ENSCSAG00000003593	ENSMMUG00000011797	ENSG00000171724	VAT1L	C
ENSCSAG00000012312	ENSMMUG00000022185	ENSG00000164920	OSR2	C
ENSCSAG00000005554	ENSMMUG00000020338	ENSG00000167779	IGFBP6	C
ENSCSAG00000019572	ENSMMUG00000004911	ENSG00000176903	PNMA1	C
NA	ENSMMUG00000008207	ENSG00000157514	TSC22D3	C
ENSCSAG00000016849	ENSMMUG00000003708	ENSG00000171408	PDE7B	C
ENSCSAG00000011456	ENSMMUG00000002321	ENSG00000185052	SLC24A3	C
ENSCSAG00000009659	ENSMMUG00000010747	ENSG00000197614	MFAP5	C
ENSCSAG00000014270	ENSMMUG00000023265	ENSG00000131016	AKAP12	C
ENSCSAG00000019756	ENSMMUG00000001810	ENSG00000166923	GREM1	C
ENSCSAG00000005942	ENSMMUG00000020334	ENSG00000184500	PROS1	C
ENSCSAG00000004546	ENSMMUG00000002564	ENSG00000138759	FRAS1	C
ENSCSAG00000011217	ENSMMUG00000021053	ENSG00000197043	ANXA6	C
ENSCSAG00000010356	ENSMMUG00000016313	ENSG00000198853	RUSC2	C
ENSCSAG00000001662	ENSMMUG00000017852	ENSG00000198300	PEG3	C
ENSCSAG00000018744	ENSMMUG00000013035	ENSG00000182463	TSHZ2	C
ENSCSAG00000013518	ENSMMUG00000006356	ENSG00000103647	CORO2B	C
ENSCSAG00000002061	ENSMMUG00000008416	ENSG00000188026	RILPL1	C
ENSCSAG00000015099	ENSMMUG00000019082	ENSG00000104332	SFRP1	C
ENSCSAG00000015050	ENSMMUG00000014432	ENSG00000104368	PLAT	C
ENSCSAG00000014352	ENSMMUG00000021641	ENSG00000188783	PRELP	C
ENSCSAG00000018599	ENSMMUG00000004485	ENSG00000183722	LHFP	C
ENSCSAG00000012794	ENSMMUG00000016602	ENSG00000144730	IL17RD	C
ENSCSAG00000006787	ENSMMUG00000009341	ENSG00000107796	ACTA2	C
ENSCSAG00000015195	ENSMMUG00000015133	ENSG00000174059	CD34	C
ENSCSAG00000010188	ENSMMUG00000009443	ENSG00000111674	ENO2	C
ENSCSAG00000018415	ENSMMUG00000022433	ENSG00000196793	ZNF239	C
ENSCSAG00000016916	ENSMMUG00000017704	ENSG00000114784	EIF1B	C
ENSCSAG00000018805	ENSMMUG00000000938	ENSG00000175928	LRRN1	C
ENSCSAG00000009132	ENSMMUG00000007255	ENSG00000166963	MAP1A	C
ENSCSAG00000000869	ENSMMUG00000023517	ENSG00000117154	IGSF21	C
ENSCSAG00000003315	ENSMMUG00000001730	ENSG00000166025	AMOTL1	C
ENSCSAG00000011932	ENSMMUG00000000545	ENSG00000120332	TNN	C
ENSCSAG00000010468	ENSMMUG00000010350	ENSG00000187288	CIDEC	C
ENSCSAG00000009208	ENSMMUG00000002684	ENSG00000181092	ADIPOQ	C
ENSCSAG00000010086	ENSMMUG00000022690	ENSG00000131386	GALNT15	C
ENSCSAG00000015956	ENSMMUG00000022044	ENSG00000168079	SCARA5	C
ENSCSAG00000015255	ENSMMUG00000006795	ENSG00000132837	DMGDH	C
ENSCSAG00000004307	ENSMMUG00000018587	ENSG00000141338	ABCA8	C
ENSCSAG00000008173	ENSMMUG00000012667	ENSG00000135046	ANXA1	C
ENSCSAG00000010843	ENSMMUG00000005631	ENSG00000136999	NOV	C
ENSCSAG00000007426	ENSMMUG00000010254	ENSG00000138311	ZNF365	C
ENSCSAG00000004501	ENSMMUG00000022218	ENSG00000138772	ANXA3	C
ENSCSAG00000003407	ENSMMUG00000020114	ENSG00000140945	CDH13	C
ENSCSAG00000006421	ENSMMUG00000003158	ENSG00000141314	RHBDL3	C
ENSCSAG00000016214	ENSMMUG00000010335	ENSG00000143786	CNIH3	C
ENSCSAG00000015764	ENSMMUG00000013764	ENSG00000146674	IGFBP3	C
ENSCSAG00000007484	ENSMMUG00000023117	ENSG00000148053	NTRK2	C
ENSCSAG00000003087	ENSMMUG00000007814	ENSG00000150625	GPM6A	C
ENSCSAG00000018216	ENSMMUG00000022902	ENSG00000150636	CCDC102B	C
ENSCSAG00000014120	ENSMMUG00000002080	ENSG00000151240	DIP2C	C
ENSCSAG00000010745	ENSMMUG00000002595	ENSG00000187955	COL14A1	C
ENSCSAG00000005916	ENSMMUG00000000583	ENSG00000175161	CADM2	C
ENSCSAG00000006151	ENSMMUG00000002865	ENSG00000154175	ABI3BP	C
ENSCSAG00000004356	ENSMMUG00000018592	ENSG00000154262	ABCA6	C
ENSCSAG00000004788	ENSMMUG00000001179	ENSG00000155980	KIF5A	C
ENSCSAG00000005234	ENSMMUG00000003610	ENSG00000156395	SORCS3	C
ENSCSAG00000011174	ENSMMUG00000003169	ENSG00000158258	CLSTN2	C
ENSCSAG00000002380	ENSMMUG00000020156	ENSG00000158473	CD1D	C
ENSCSAG00000018088	ENSMMUG00000021388	ENSG00000159208	CIART	C
ENSCSAG00000009586	ENSMMUG00000005127	ENSG00000221866	PLXNA4	C
ENSCSAG00000001318	ENSMMUG00000002200	ENSG00000162407	PPAP2B	C
ENSCSAG00000001523	ENSMMUG00000008197	ENSG00000162631	NTNG1	C
ENSCSAG00000016545	ENSMMUG00000022136	ENSG00000196569	LAMA2	C
ENSCSAG00000011518	ENSMMUG00000007128	ENSG00000163602	RYBP	C
ENSCSAG00000011485	ENSMMUG00000005568	ENSG00000163762	TM4SF18	C
ENSCSAG00000003262	ENSMMUG00000016949	ENSG00000164114	MAP9	C
ENSCSAG00000015353	ENSMMUG00000022988	ENSG00000164220	F2RL2	C
ENSCSAG00000014970	ENSMMUG00000015738	ENSG00000165197	FIGF	C
ENSCSAG00000009325	ENSMMUG00000020559	ENSG00000165424	ZCCHC24	C
ENSCSAG00000002134	ENSMMUG00000007100	ENSG00000166086	JAM3	C
ENSCSAG00000010139	ENSMMUG00000017087	ENSG00000184347	SLIT3	C
ENSCSAG00000000547	ENSMMUG00000006068	ENSG00000166292	TMEM100	C
ENSCSAG00000017852	ENSMMUG00000013452	ENSG00000166997	CNPY4	C
ENSCSAG00000008029	ENSMMUG00000000698	ENSG00000167772	ANGPTL4	C
ENSCSAG00000015975	ENSMMUG00000021517	ENSG00000168077	SCARA3	C
ENSCSAG00000017568	ENSMMUG00000015761	ENSG00000168502	MTCL1	C
ENSCSAG00000004123	ENSMMUG00000011702	ENSG00000168785	TSPAN5	C
ENSCSAG00000004117	ENSMMUG00000016640	ENSG00000168807	SNTB2	C
ENSCSAG00000001869	ENSMMUG00000008153	ENSG00000169418	NPR1	C
ENSCSAG00000010118	ENSMMUG00000020762	ENSG00000169814	BTD	C
ENSCSAG00000000752	ENSMMUG00000018558	ENSG00000171735	CAMTA1	C
ENSCSAG00000018648	ENSMMUG00000021775	ENSG00000172318	B3GALT1	C
ENSCSAG00000015793	ENSMMUG00000022511	ENSG00000172728	FUT10	C
ENSCSAG00000003726	ENSMMUG00000013989	ENSG00000173376	NDNF	C
ENSCSAG00000007296	ENSMMUG00000014007	ENSG00000173208	ABCD2	C
ENSCSAG00000003014	ENSMMUG00000004898	ENSG00000173320	STOX2	C
ENSCSAG00000000844	ENSMMUG00000001910	ENSG00000173641	HSPB7	C
ENSCSAG00000014371	ENSMMUG00000013850	ENSG00000174010	KLHL15	C
ENSCSAG00000014568	ENSMMUG00000001397	ENSG00000175471	MCTP1	C
ENSCSAG00000003792	ENSMMUG00000023597	ENSG00000180801	ARSJ	C
ENSCSAG00000010071	ENSMMUG00000008113	ENSG00000178385	PLEKHM3	C
ENSCSAG00000016605	ENSMMUG00000023157	ENSG00000178996	SNX18	C
ENSCSAG00000013726	ENSMMUG00000002905	ENSG00000179915	NRXN1	C
ENSCSAG00000004534	ENSMMUG00000010115	ENSG00000182022	CHST15	C
ENSCSAG00000009958	ENSMMUG00000009171	ENSG00000182132	KCNIP1	C
ENSCSAG00000016826	ENSMMUG00000018004	ENSG00000182836	PLCXD3	C
ENSCSAG00000004865	ENSMMUG00000015690	ENSG00000182885	GPR97	C
ENSCSAG00000018174	ENSMMUG00000010402	ENSG00000183287	CCBE1	C
ENSCSAG00000011156	ENSMMUG00000001388	ENSG00000183578	TNFAIP8L3	C
ENSCSAG00000004394	ENSMMUG00000019750	ENSG00000183801	OLFML1	C
ENSCSAG00000017634	ENSMMUG00000005620	ENSG00000184226	PCDH9	C
ENSCSAG00000015123	ENSMMUG00000018398	ENSG00000184349	EFNA5	C
ENSCSAG00000011732	ENSMMUG00000017134	ENSG00000184702	SEPT5	C
ENSCSAG00000000495	ENSMMUG00000010305	ENSG00000185129	PURA	C
ENSCSAG00000016974	ENSMMUG00000005430	ENSG00000185551	NR2F2	C
ENSCSAG00000010594	ENSMMUG00000009833	ENSG00000185634	SHC4	C
ENSCSAG00000000284	ENSMMUG00000009719	ENSG00000185985	SLITRK2	C
ENSCSAG00000011271	ENSMMUG00000005976	ENSG00000186417	GLDN	C
ENSCSAG00000001853	ENSMMUG00000010979	ENSG00000196154	S100A4	C
ENSCSAG00000000318	ENSMMUG00000003501	ENSG00000196507	TCEAL3	C
ENSCSAG00000004110	ENSMMUG00000018738	ENSG00000196616	ADH1B	C
ENSCSAG00000015351	ENSMMUG00000029007	ENSG00000197140	ADAM32	C
ENSCSAG00000013829	ENSMMUG00000009301	ENSG00000197208	SLC22A4	C
ENSCSAG00000014112	ENSMMUG00000002840	ENSG00000197296	FITM2	C
ENSCSAG00000007489	ENSMMUG00000010695	ENSG00000197381	ADARB1	C
ENSCSAG00000008885	ENSMMUG00000007205	ENSG00000197565	COL4A6	C
ENSCSAG00000016660	ENSMMUG00000014151	ENSG00000197594	ENPP1	C
ENSCSAG00000001654	ENSMMUG00000000927	ENSG00000204524	ZNF805	C
ENSCSAG00000006714	ENSMMUG00000008815	ENSG00000197933	ZNF823	C
ENSCSAG00000001771	ENSMMUG00000016732	ENSG00000198483	ANKRD35	C
ENSCSAG00000017486	ENSMMUG00000002873	ENSG00000198542	ITGBL1	C
ENSCSAG00000000091	ENSMMUG00000007487	ENSG00000198934	MAGEE1	C
ENSCSAG00000011957	ENSMMUG00000001278	ENSG00000205221	VIT	C
ENSCSAG00000000178	ENSMMUG00000010075	ENSG00000213190	MLLT11	C
ENSCSAG00000018280	ENSMMUG00000011596	ENSG00000243335	KCTD7	C
ENSCSAG00000006252	ENSMMUG00000013143	ENSG00000270885	RASL10B	C
ENSCSAG00000015264	ENSMMUG00000013993	ENSG00000004961	HCCS	D
ENSCSAG00000014310	ENSMMUG00000013462	ENSG00000005073	HOXA11	D
ENSCSAG00000013288	ENSMMUG00000012694	ENSG00000005108	THSD7A	D
ENSCSAG00000011401	ENSMMUG00000015404	ENSG00000005249	PRKAR2B	D
ENSCSAG00000015573	ENSMMUG00000021533	ENSG00000009413	REV3L	D
ENSCSAG00000000999	ENSMMUG00000012243	ENSG00000009780	FAM76A	D
ENSCSAG00000013156	ENSMMUG00000006422	ENSG00000012660	ELOVL5	D
ENSCSAG00000012400	ENSMMUG00000009768	ENSG00000013561	RNF14	D
ENSCSAG00000004507	ENSMMUG00000022028	ENSG00000019995	ZRANB1	D
ENSCSAG00000014813	ENSMMUG00000010315	ENSG00000020577	SAMD4A	D
ENSCSAG00000017811	ENSMMUG00000023083	ENSG00000023516	AKAP11	D
ENSCSAG00000009685	ENSMMUG00000019327	ENSG00000033867	SLC4A7	D
ENSCSAG00000003426	ENSMMUG00000013601	ENSG00000042429	MED17	D
ENSCSAG00000009297	ENSMMUG00000023448	ENSG00000044459	CNTLN	D
ENSCSAG00000015295	ENSMMUG00000016290	ENSG00000047644	WWC3	D
ENSCSAG00000015249	ENSMMUG00000003896	ENSG00000047648	ARHGAP6	D
ENSCSAG00000016401	ENSMMUG00000009383	ENSG00000048342	CC2D2A	D
ENSCSAG00000003781	ENSMMUG00000004504	ENSG00000049130	KITLG	D
ENSCSAG00000005255	ENSMMUG00000018360	ENSG00000049449	RCN1	D
ENSCSAG00000015455	ENSMMUG00000008184	ENSG00000053328	METTL24	D
ENSCSAG00000014374	ENSMMUG00000015888	ENSG00000055813	CCDC85A	D
ENSCSAG00000007990	ENSMMUG00000015609	ENSG00000056277	ZNF280C	D
ENSCSAG00000013094	ENSMMUG00000003594	ENSG00000058056	USP13	D
ENSCSAG00000003956	ENSMMUG00000019214	ENSG00000058272	PPP1R12A	D
ENSCSAG00000003570	ENSMMUG00000015902	ENSG00000059758	CDK17	D
ENSCSAG00000003321	ENSMMUG00000012802	ENSG00000062370	ZNF112	D
ENSCSAG00000002277	ENSMMUG00000007628	ENSG00000064309	CDON	D
ENSCSAG00000012480	ENSMMUG00000009447	ENSG00000064989	CALCRL	D
ENSCSAG00000013285	ENSMMUG00000017139	ENSG00000065665	SEC61A2	D
ENSCSAG00000017385	ENSMMUG00000012592	ENSG00000065833	ME1	D
ENSCSAG00000016929	ENSMMUG00000018122	ENSG00000068305	MEF2A	D
ENSCSAG00000015895	ENSMMUG00000005357	ENSG00000069020	MAST4	D
ENSCSAG00000012612	ENSMMUG00000023002	ENSG00000069122	GPR116	D
ENSCSAG00000013934	ENSMMUG00000019492	ENSG00000069535	MAOB	D
ENSCSAG00000012081	ENSMMUG00000018192	ENSG00000069667	RORA	D
ENSCSAG00000011809	ENSMMUG00000008112	ENSG00000069869	NEDD4	D
ENSCSAG00000011383	ENSMMUG00000017374	ENSG00000069966	GNB5	D
ENSCSAG00000008634	ENSMMUG00000023317	ENSG00000070018	LRP6	D
ENSCSAG00000016741	ENSMMUG00000015527	ENSG00000070193	FGF10	D
ENSCSAG00000005101	ENSMMUG00000022411	ENSG00000070495	JMJD6	D
ENSCSAG00000015054	ENSMMUG00000014431	ENSG00000070718	AP3M2	D
ENSCSAG00000011580	ENSMMUG00000009575	ENSG00000070778	PTPN21	D
ENSCSAG00000003372	ENSMMUG00000014953	ENSG00000071205	ARHGAP10	D
ENSCSAG00000007539	ENSMMUG00000023383	ENSG00000071575	TRIB2	D
ENSCSAG00000018213	ENSMMUG00000013529	ENSG00000071991	CDH19	D
ENSCSAG00000007391	ENSMMUG00000021400	ENSG00000072422	RHOBTB1	D
NA	ENSMMUG00000021843	ENSG00000072736	NFATC3	D
ENSCSAG00000001987	ENSMMUG00000016486	ENSG00000073060	SCARB1	D
ENSCSAG00000014974	ENSMMUG00000010689	ENSG00000073712	FERMT2	D
ENSCSAG00000016694	ENSMMUG00000007499	ENSG00000074054	CLASP1	D
ENSCSAG00000012259	ENSMMUG00000007555	ENSG00000075213	SEMA3A	D
ENSCSAG00000005583	ENSMMUG00000006622	ENSG00000075826	SEC31B	D
ENSCSAG00000005074	ENSMMUG00000019330	ENSG00000076067	RBMS2	D
ENSCSAG00000009736	ENSMMUG00000007367	ENSG00000077092	RARB	D
ENSCSAG00000003562	ENSMMUG00000002145	ENSG00000077684	JADE1	D
ENSCSAG00000015175	ENSMMUG00000023667	ENSG00000078053	AMPH	D
ENSCSAG00000014221	ENSMMUG00000002183	ENSG00000079156	OSBPL6	D
ENSCSAG00000011894	ENSMMUG00000018366	ENSG00000079482	OPHN1	D
ENSCSAG00000016667	ENSMMUG00000004996	ENSG00000079931	MOXD1	D
ENSCSAG00000009033	ENSMMUG00000005632	ENSG00000080561	MID2	D
ENSCSAG00000006002	ENSMMUG00000009549	ENSG00000080822	CLDND1	D
ENSCSAG00000018212	ENSMMUG00000000576	ENSG00000081138	CDH7	D
ENSCSAG00000017587	ENSMMUG00000019418	ENSG00000082397	EPB41L3	D
ENSCSAG00000011653	ENSMMUG00000010933	ENSG00000082805	ERC1	D
ENSCSAG00000007819	ENSMMUG00000021156	ENSG00000083290	ULK2	D
ENSCSAG00000001620	ENSMMUG00000023357	ENSG00000083814	ZNF671	D
ENSCSAG00000001537	ENSMMUG00000009265	ENSG00000085433	WDR47	D
ENSCSAG00000015470	ENSMMUG00000013777	ENSG00000085788	DDHD2	D
ENSCSAG00000017515	ENSMMUG00000018657	ENSG00000088387	DOCK9	D
ENSCSAG00000013215	ENSMMUG00000017467	ENSG00000088854	C20orf194	D
ENSCSAG00000002219	ENSMMUG00000006298	ENSG00000089041	P2RX7	D
ENSCSAG00000017001	ENSMMUG00000010139	ENSG00000091879	ANGPT2	D
ENSCSAG00000013059	ENSMMUG00000013716	ENSG00000096093	EFHC1	D
ENSCSAG00000001425	ENSMMUG00000008936	ENSG00000097096	SYDE2	D
ENSCSAG00000011403	ENSMMUG00000017588	ENSG00000099250	NRP1	D
ENSCSAG00000001499	ENSMMUG00000016335	ENSG00000099260	PALMD	D
ENSCSAG00000009988	ENSMMUG00000001058	ENSG00000100154	TTC28	D
ENSCSAG00000008110	ENSMMUG00000014010	ENSG00000100320	RBFOX2	D
ENSCSAG00000014331	ENSMMUG00000021070	ENSG00000100592	DAAM1	D
ENSCSAG00000015489	ENSMMUG00000010665	ENSG00000100916	BRMS1L	D
ENSCSAG00000015344	ENSMMUG00000006191	ENSG00000101849	TBL1X	D
ENSCSAG00000008460	ENSMMUG00000008818	ENSG00000102038	SMARCA1	D
ENSCSAG00000007034	ENSMMUG00000010936	ENSG00000102287	GABRE	D
ENSCSAG00000012078	ENSMMUG00000014678	ENSG00000102349	KLF8	D
ENSCSAG00000000329	ENSMMUG00000015655	ENSG00000102401	ARMCX3	D
ENSCSAG00000017958	ENSMMUG00000004922	ENSG00000102781	KATNAL1	D
ENSCSAG00000004986	ENSMMUG00000013778	ENSG00000102900	NUP93	D
ENSCSAG00000006797	ENSMMUG00000020523	ENSG00000103353	UBFD1	D
ENSCSAG00000016940	ENSMMUG00000005224	ENSG00000103852	TTC23	D
ENSCSAG00000015102	ENSMMUG00000002038	ENSG00000103888	CEMIP	D
ENSCSAG00000016745	ENSMMUG00000001153	ENSG00000104213	PDGFRL	D
ENSCSAG00000016782	ENSMMUG00000001872	ENSG00000104219	ZDHHC2	D
ENSCSAG00000015910	ENSMMUG00000007486	ENSG00000104290	FZD3	D
ENSCSAG00000012319	ENSMMUG00000028952	ENSG00000104375	STK3	D
ENSCSAG00000013495	ENSMMUG00000022326	ENSG00000104381	GDAP1	D
ENSCSAG00000010958	ENSMMUG00000003435	ENSG00000104447	TRPS1	D
ENSCSAG00000016135	ENSMMUG00000000639	ENSG00000104722	NEFM	D
ENSCSAG00000016800	ENSMMUG00000007068	ENSG00000104723	TUSC3	D
ENSCSAG00000012484	ENSMMUG00000023654	ENSG00000105792	CFAP69	D
ENSCSAG00000010728	ENSMMUG00000002435	ENSG00000106034	CPED1	D
ENSCSAG00000014753	ENSMMUG00000011761	ENSG00000106125	FAM188B	D
ENSCSAG00000013409	ENSMMUG00000004976	ENSG00000106511	MEOX2	D
ENSCSAG00000015441	ENSMMUG00000017382	ENSG00000106605	BLVRA	D
ENSCSAG00000011549	ENSMMUG00000000695	ENSG00000106771	TMEM245	D
ENSCSAG00000008890	ENSMMUG00000009020	ENSG00000107036	RIC1	D
ENSCSAG00000009137	ENSMMUG00000019388	ENSG00000107186	MPDZ	D
ENSCSAG00000004789	ENSMMUG00000021805	ENSG00000107560	RAB11FIP2	D
ENSCSAG00000008788	ENSMMUG00000015714	ENSG00000107758	PPP3CB	D
ENSCSAG00000009619	ENSMMUG00000019720	ENSG00000107771	CCSER2	D
ENSCSAG00000003330	ENSMMUG00000006093	ENSG00000108799	EZH1	D
ENSCSAG00000004343	ENSMMUG00000008342	ENSG00000109339	MAPK10	D
ENSCSAG00000011988	ENSMMUG00000008792	ENSG00000089916	GPATCH2L	D
ENSCSAG00000002869	ENSMMUG00000000512	ENSG00000110880	CORO1C	D
ENSCSAG00000007446	ENSMMUG00000001359	ENSG00000110888	CAPRIN2	D
ENSCSAG00000001908	ENSMMUG00000020926	ENSG00000111450	STX2	D
ENSCSAG00000004322	ENSMMUG00000018725	ENSG00000111554	MDM1	D
ENSCSAG00000003033	ENSMMUG00000022571	ENSG00000111727	HCFC2	D
ENSCSAG00000016067	ENSMMUG00000022184	ENSG00000111860	CEP85L	D
ENSCSAG00000016090	ENSMMUG00000013302	ENSG00000111879	FAM184A	D
ENSCSAG00000017197	ENSMMUG00000004893	ENSG00000111961	SASH1	D
ENSCSAG00000010478	ENSMMUG00000001287	ENSG00000112130	RNF8	D
ENSCSAG00000013418	ENSMMUG00000018582	ENSG00000112200	ZNF451	D
ENSCSAG00000014908	ENSMMUG00000022950	ENSG00000112320	SOBP	D
ENSCSAG00000012257	ENSMMUG00000000428	ENSG00000112531	QKI	D
ENSCSAG00000012225	ENSMMUG00000023614	ENSG00000112541	PDE10A	D
ENSCSAG00000015262	ENSMMUG00000006792	ENSG00000113273	ARSB	D
ENSCSAG00000016138	ENSMMUG00000012132	ENSG00000113448	PDE4D	D
ENSCSAG00000017107	ENSMMUG00000006302	ENSG00000113494	PRLR	D
ENSCSAG00000012355	ENSMMUG00000000421	ENSG00000113580	NR3C1	D
ENSCSAG00000012209	ENSMMUG00000019291	ENSG00000113657	DPYSL3	D
ENSCSAG00000010810	ENSMMUG00000021694	ENSG00000114019	AMOTL2	D
ENSCSAG00000010992	ENSMMUG00000021285	ENSG00000114098	ARMC8	D
ENSCSAG00000012993	ENSMMUG00000004083	ENSG00000114450	GNB4	D
ENSCSAG00000011952	ENSMMUG00000009036	ENSG00000114790	ARHGEF26	D
ENSCSAG00000015925	ENSMMUG00000018497	ENSG00000115170	ACVR1	D
ENSCSAG00000017188	ENSMMUG00000021645	ENSG00000115526	CHST10	D
ENSCSAG00000012206	ENSMMUG00000016438	ENSG00000115825	PRKD3	D
ENSCSAG00000011391	ENSMMUG00000012822	ENSG00000115896	PLCL1	D
ENSCSAG00000001278	ENSMMUG00000019676	ENSG00000116157	GPX7	D
ENSCSAG00000000756	ENSMMUG00000019671	ENSG00000116288	PARK7	D
ENSCSAG00000001576	ENSMMUG00000003311	ENSG00000116455	WDR77	D
ENSCSAG00000001352	ENSMMUG00000017259	ENSG00000116675	DNAJC6	D
ENSCSAG00000009702	ENSMMUG00000010073	ENSG00000116984	MTR	D
ENSCSAG00000010658	ENSMMUG00000005185	ENSG00000117152	RGS4	D
ENSCSAG00000014712	ENSMMUG00000021227	ENSG00000117280	RAB29	D
ENSCSAG00000001494	ENSMMUG00000016130	ENSG00000117569	PTBP2	D
ENSCSAG00000013807	ENSMMUG00000012218	ENSG00000118200	CAMSAP2	D
ENSCSAG00000010258	ENSMMUG00000020052	ENSG00000118257	NRP2	D
ENSCSAG00000010117	ENSMMUG00000000190	ENSG00000118263	KLF7	D
ENSCSAG00000017456	ENSMMUG00000019275	ENSG00000118407	FILIP1	D
ENSCSAG00000017120	ENSMMUG00000021936	ENSG00000118496	FBXO30	D
ENSCSAG00000004542	ENSMMUG00000014778	ENSG00000118596	SLC16A7	D
ENSCSAG00000010002	ENSMMUG00000008195	ENSG00000118707	TGIF2	D
ENSCSAG00000017612	ENSMMUG00000019097	ENSG00000118922	KLF12	D
ENSCSAG00000017645	ENSMMUG00000022272	ENSG00000118946	PCDH17	D
ENSCSAG00000007115	ENSMMUG00000018036	ENSG00000119185	ITGB1BP1	D
ENSCSAG00000010409	ENSMMUG00000005886	ENSG00000119280	C1orf198	D
ENSCSAG00000012158	ENSMMUG00000015166	ENSG00000119638	NEK9	D
ENSCSAG00000012693	ENSMMUG00000004910	ENSG00000119661	DNAL1	D
ENSCSAG00000002372	ENSMMUG00000008488	ENSG00000120458	MSANTD2	D
ENSCSAG00000017789	ENSMMUG00000002330	ENSG00000120658	ENOX1	D
ENSCSAG00000017872	ENSMMUG00000009914	ENSG00000120693	SMAD9	D
ENSCSAG00000018889	ENSMMUG00000011050	ENSG00000121871	SLITRK3	D
ENSCSAG00000004539	ENSMMUG00000020346	ENSG00000121898	CPXM2	D
ENSCSAG00000014886	ENSMMUG00000002886	ENSG00000122507	BBS9	D
ENSCSAG00000015294	ENSMMUG00000014246	ENSG00000122641	INHBA	D
ENSCSAG00000009190	ENSMMUG00000006527	ENSG00000122786	CALD1	D
ENSCSAG00000006108	ENSMMUG00000003386	ENSG00000124831	LRRFIP1	D
ENSCSAG00000018334	ENSMMUG00000009054	ENSG00000125675	GRIA3	D
ENSCSAG00000013556	ENSMMUG00000021137	ENSG00000125827	TMX4	D
ENSCSAG00000013132	ENSMMUG00000005344	ENSG00000112144	ICK	D
ENSCSAG00000000052	ENSMMUG00000023604	ENSG00000126947	ARMCX1	D
ENSCSAG00000011958	ENSMMUG00000006916	ENSG00000126970	ZC4H2	D
ENSCSAG00000007222	ENSMMUG00000004636	ENSG00000127083	OMD	D
ENSCSAG00000006232	ENSMMUG00000018932	ENSG00000127507	EMR2	D
ENSCSAG00000011871	ENSMMUG00000023470	ENSG00000127955	GNAI1	D
ENSCSAG00000011152	ENSMMUG00000002894	ENSG00000128512	DOCK4	D
ENSCSAG00000010054	ENSMMUG00000009616	ENSG00000128595	CALU	D
ENSCSAG00000007557	ENSMMUG00000000297	ENSG00000129680	MAP7D3	D
ENSCSAG00000014028	ENSMMUG00000019048	ENSG00000131018	SYNE1	D
ENSCSAG00000017228	ENSMMUG00000009827	ENSG00000131023	LATS1	D
ENSCSAG00000003327	ENSMMUG00000012793	ENSG00000131115	ZNF227	D
ENSCSAG00000016906	ENSMMUG00000023808	ENSG00000132357	CARD6	D
ENSCSAG00000008660	ENSMMUG00000007688	ENSG00000126016	AMOT	D
ENSCSAG00000014610	ENSMMUG00000010478	ENSG00000133059	DSTYK	D
ENSCSAG00000017878	ENSMMUG00000001176	ENSG00000133104	SPG20	D
ENSCSAG00000017899	ENSMMUG00000017052	ENSG00000133121	STARD13	D
ENSCSAG00000007217	ENSMMUG00000006840	ENSG00000134138	MEIS2	D
ENSCSAG00000017503	ENSMMUG00000023284	ENSG00000134278	SPIRE1	D
ENSCSAG00000007872	ENSMMUG00000020370	ENSG00000134532	SOX5	D
ENSCSAG00000001277	ENSMMUG00000017023	ENSG00000134744	ZCCHC11	D
ENSCSAG00000017895	ENSMMUG00000003302	ENSG00000134769	DTNA	D
ENSCSAG00000017927	ENSMMUG00000006862	ENSG00000134775	FHOD3	D
ENSCSAG00000017526	ENSMMUG00000005839	ENSG00000134874	DZIP1	D
ENSCSAG00000017480	ENSMMUG00000000348	ENSG00000134901	KDELC1	D
ENSCSAG00000008432	ENSMMUG00000005401	ENSG00000135063	FAM189A2	D
ENSCSAG00000017299	ENSMMUG00000003462	ENSG00000135299	ANKRD6	D
ENSCSAG00000005653	ENSMMUG00000002617	ENSG00000135365	PHF21A	D
ENSCSAG00000016829	ENSMMUG00000009368	ENSG00000135541	AHI1	D
ENSCSAG00000002986	ENSMMUG00000005797	ENSG00000136010	ALDH1L2	D
ENSCSAG00000015365	ENSMMUG00000002297	ENSG00000136546	SCN7A	D
ENSCSAG00000015397	ENSMMUG00000006144	ENSG00000122008	POLK	D
ENSCSAG00000007736	ENSMMUG00000018385	ENSG00000123094	RASSF8	D
ENSCSAG00000017422	ENSMMUG00000004356	ENSG00000135338	LCA5	D
ENSCSAG00000007585	ENSMMUG00000002936	ENSG00000137198	GMPR	D
ENSCSAG00000007614	ENSMMUG00000001992	ENSG00000137414	FAM8A1	D
ENSCSAG00000003699	ENSMMUG00000005031	ENSG00000137494	ANKRD42	D
ENSCSAG00000003224	ENSMMUG00000003396	ENSG00000137693	YAP1	D
ENSCSAG00000002938	ENSMMUG00000002241	ENSG00000137710	RDX	D
ENSCSAG00000006143	ENSMMUG00000022658	ENSG00000138185	ENTPD1	D
ENSCSAG00000007633	ENSMMUG00000023198	ENSG00000138336	TET1	D
ENSCSAG00000003659	ENSMMUG00000007419	ENSG00000138685	FGF2	D
ENSCSAG00000007028	ENSMMUG00000021733	ENSG00000139174	PRICKLE1	D
ENSCSAG00000004305	ENSMMUG00000008795	ENSG00000118762	PKD2	D
ENSCSAG00000011314	ENSMMUG00000017437	ENSG00000140280	LYSMD2	D
ENSCSAG00000014182	ENSMMUG00000002189	ENSG00000116095	PLEKHA3	D
ENSCSAG00000005296	ENSMMUG00000020583	ENSG00000140718	FTO	D
ENSCSAG00000004679	ENSMMUG00000005520	ENSG00000140937	CDH11	D
ENSCSAG00000006303	ENSMMUG00000005170	ENSG00000141161	UNC45B	D
ENSCSAG00000000542	ENSMMUG00000022740	ENSG00000141232	TOB1	D
ENSCSAG00000017530	ENSMMUG00000011466	ENSG00000141404	GNAL	D
ENSCSAG00000017916	ENSMMUG00000018784	ENSG00000141424	SLC39A6	D
ENSCSAG00000018078	ENSMMUG00000017290	ENSG00000141639	MAPK4	D
ENSCSAG00000001442	ENSMMUG00000017383	ENSG00000143013	LMO4	D
ENSCSAG00000012246	ENSMMUG00000014873	ENSG00000143337	TOR1AIP1	D
ENSCSAG00000018040	ENSMMUG00000000537	ENSG00000143387	CTSK	D
ENSCSAG00000012052	ENSMMUG00000020348	ENSG00000140299	BNIP2	D
ENSCSAG00000001898	ENSMMUG00000017586	ENSG00000143545	RAB13	D
ENSCSAG00000008940	ENSMMUG00000000949	ENSG00000114279	FGF12	D
ENSCSAG00000012524	ENSMMUG00000010405	ENSG00000144369	FAM171B	D
ENSCSAG00000009655	ENSMMUG00000004404	ENSG00000144642	RBMS3	D
ENSCSAG00000012056	ENSMMUG00000012487	ENSG00000144724	PTPRG	D
ENSCSAG00000011089	ENSMMUG00000000065	ENSG00000117477	CCDC181	D
ENSCSAG00000013950	ENSMMUG00000001562	ENSG00000122550	KLHL7	D
ENSCSAG00000003529	ENSMMUG00000001841	ENSG00000145391	SETD7	D
ENSCSAG00000002935	ENSMMUG00000011632	ENSG00000145476	CYP4V2	D
NA	ENSMMUG00000013793	ENSG00000145919	BOD1	D
ENSCSAG00000013329	ENSMMUG00000011925	ENSG00000146021	KLHL3	D
ENSCSAG00000000198	ENSMMUG00000016702	ENSG00000146250	PRSS35	D
ENSCSAG00000016714	ENSMMUG00000022921	ENSG00000146411	SLC2A12	D
ENSCSAG00000016402	ENSMMUG00000008638	ENSG00000143776	CDC42BPA	D
ENSCSAG00000011406	ENSMMUG00000017151	ENSG00000148143	ZNF462	D
ENSCSAG00000012087	ENSMMUG00000006260	ENSG00000116199	FAM20B	D
ENSCSAG00000011628	ENSMMUG00000015453	ENSG00000148516	ZEB1	D
ENSCSAG00000003803	ENSMMUG00000008633	ENSG00000145362	ANK2	D
ENSCSAG00000006469	ENSMMUG00000013798	ENSG00000149485	FADS1	D
ENSCSAG00000014511	ENSMMUG00000007500	ENSG00000149970	CNKSR2	D
ENSCSAG00000010610	ENSMMUG00000012418	ENSG00000106278	PTPRZ1	D
ENSCSAG00000009750	ENSMMUG00000000067	ENSG00000151090	THRB	D
ENSCSAG00000003637	ENSMMUG00000006783	ENSG00000151458	ANKRD50	D
ENSCSAG00000004722	ENSMMUG00000000759	ENSG00000152270	PDE3B	D
ENSCSAG00000016951	ENSMMUG00000012305	ENSG00000140443	IGF1R	D
ENSCSAG00000011365	ENSMMUG00000011577	ENSG00000152952	PLOD2	D
ENSCSAG00000017659	ENSMMUG00000010227	ENSG00000101752	MIB1	D
ENSCSAG00000016966	ENSMMUG00000022802	ENSG00000144061	NPHP1	D
ENSCSAG00000015687	ENSMMUG00000016825	ENSG00000153250	RBMS1	D
ENSCSAG00000014795	ENSMMUG00000011216	ENSG00000143995	MEIS1	D
ENSCSAG00000011943	ENSMMUG00000015910	ENSG00000152601	MBNL1	D
ENSCSAG00000012476	ENSMMUG00000016496	ENSG00000156172	C8orf37	D
ENSCSAG00000001411	ENSMMUG00000016591	ENSG00000137941	TTLL7	D
ENSCSAG00000016850	ENSMMUG00000009500	ENSG00000154359	LONRF1	D
ENSCSAG00000015838	ENSMMUG00000000458	ENSG00000157110	RBPMS	D
ENSCSAG00000009542	ENSMMUG00000009970	ENSG00000158301	GPRASP2	D
ENSCSAG00000014647	ENSMMUG00000001024	ENSG00000158711	ELK4	D
ENSCSAG00000008372	ENSMMUG00000012340	ENSG00000163026	C2orf44	D
ENSCSAG00000008554	ENSMMUG00000017323	ENSG00000130224	LRCH2	D
ENSCSAG00000015401	ENSMMUG00000010152	ENSG00000147526	TACC1	D
ENSCSAG00000009648	ENSMMUG00000010031	ENSG00000163513	TGFBR2	D
ENSCSAG00000010662	ENSMMUG00000009842	ENSG00000140285	FGF7	D
ENSCSAG00000012803	ENSMMUG00000016394	ENSG00000127990	SGCE	D
ENSCSAG00000002132	ENSMMUG00000021928	ENSG00000130779	CLIP1	D
ENSCSAG00000016558	ENSMMUG00000001604	ENSG00000164294	GPX8	D
ENSCSAG00000012659	ENSMMUG00000014396	ENSG00000162998	FRZB	D
ENSCSAG00000011899	ENSMMUG00000019402	ENSG00000164932	CTHRC1	D
ENSCSAG00000010398	ENSMMUG00000008900	ENSG00000165633	VSTM4	D
ENSCSAG00000004893	ENSMMUG00000015414	ENSG00000151553	FAM160B1	D
ENSCSAG00000004530	ENSMMUG00000008759	ENSG00000166483	WEE1	D
ENSCSAG00000006019	ENSMMUG00000002945	ENSG00000168386	FILIP1L	D
ENSCSAG00000008701	ENSMMUG00000002259	ENSG00000119231	SENP5	D
ENSCSAG00000014355	ENSMMUG00000022456	ENSG00000153814	JAZF1	D
ENSCSAG00000014013	ENSMMUG00000008203	ENSG00000126785	RHOJ	D
ENSCSAG00000016197	ENSMMUG00000016845	ENSG00000169554	ZEB2	D
ENSCSAG00000011798	ENSMMUG00000007721	ENSG00000169946	ZFPM2	D
ENSCSAG00000001483	ENSMMUG00000006369	ENSG00000137962	ARHGAP29	D
ENSCSAG00000019452	ENSMMUG00000005384	ENSG00000171150	SOCS5	D
ENSCSAG00000001431	ENSMMUG00000013205	ENSG00000171502	COL24A1	D
ENSCSAG00000013882	ENSMMUG00000014671	ENSG00000119900	OGFRL1	D
ENSCSAG00000016217	ENSMMUG00000005225	ENSG00000152661	GJA1	D
ENSCSAG00000016884	ENSMMUG00000002755	ENSG00000109790	KLHL5	D
ENSCSAG00000002956	ENSMMUG00000000796	ENSG00000178202	KDELC2	D
ENSCSAG00000004160	ENSMMUG00000011083	ENSG00000171827	ZNF570	D
ENSCSAG00000006711	ENSMMUG00000011369	ENSG00000130956	HABP4	D
ENSCSAG00000017518	ENSMMUG00000009890	ENSG00000152767	FARP1	D
ENSCSAG00000006758	ENSMMUG00000011811	ENSG00000177119	ANO6	D
ENSCSAG00000003714	ENSMMUG00000009194	ENSG00000164111	ANXA5	D
ENSCSAG00000015544	ENSMMUG00000015632	ENSG00000152104	PTPN14	D
ENSCSAG00000004345	ENSMMUG00000007738	ENSG00000132275	RRP8	D
ENSCSAG00000001820	ENSMMUG00000009096	ENSG00000182134	TDRKH	D
ENSCSAG00000001601	ENSMMUG00000009311	ENSG00000182318	ZSCAN22	D
ENSCSAG00000004331	ENSMMUG00000014080	ENSG00000145332	KLHL8	D
ENSCSAG00000010921	ENSMMUG00000022438	ENSG00000169740	ZNF32	D
ENSCSAG00000010520	ENSMMUG00000021696	ENSG00000164330	EBF1	D
ENSCSAG00000016225	ENSMMUG00000020860	ENSG00000173040	EVC2	D
ENSCSAG00000013586	ENSMMUG00000004313	ENSG00000182621	PLCB1	D
ENSCSAG00000000062	ENSMMUG00000012702	ENSG00000186310	NAP1L3	D
ENSCSAG00000011204	ENSMMUG00000023795	ENSG00000136870	ZNF189	D
ENSCSAG00000013717	ENSMMUG00000021760	ENSG00000196152	ZNF79	D
ENSCSAG00000001646	ENSMMUG00000019285	ENSG00000197714	ZNF460	D
ENSCSAG00000016898	ENSMMUG00000015955	ENSG00000177842	ZNF620	D
ENSCSAG00000012168	ENSMMUG00000012745	ENSG00000173258	ZNF483	D
ENSCSAG00000007466	ENSMMUG00000015817	ENSG00000133687	TMTC1	D
ENSCSAG00000011348	ENSMMUG00000017055	ENSG00000181744	C3orf58	D
ENSCSAG00000010632	ENSMMUG00000009837	ENSG00000138593	SECISBP2L	D
ENSCSAG00000015546	ENSMMUG00000023611	ENSG00000182263	FIGN	D
ENSCSAG00000001666	ENSMMUG00000021673	ENSG00000196867	ZFP28	D
ENSCSAG00000015226	ENSMMUG00000017057	ENSG00000152413	HOMER1	D
ENSCSAG00000012722	ENSMMUG00000022880	ENSG00000163577	EIF5A2	D
ENSCSAG00000016085	ENSMMUG00000021886	ENSG00000178988	MRFAP1L1	D
ENSCSAG00000014911	ENSMMUG00000013557	ENSG00000171444	MCC	D
ENSCSAG00000013737	ENSMMUG00000019278	ENSG00000066933	MYO9A	D
ENSCSAG00000017995	ENSMMUG00000004498	ENSG00000078043	PIAS2	D
ENSCSAG00000016784	ENSMMUG00000021237	ENSG00000093183	SEC22C	D
ENSCSAG00000010366	ENSMMUG00000018834	ENSG00000104177	MYEF2	D
ENSCSAG00000008896	ENSMMUG00000011836	ENSG00000105894	PTN	D
ENSCSAG00000008494	ENSMMUG00000013645	ENSG00000105948	TTC26	D
ENSCSAG00000015084	ENSMMUG00000021089	ENSG00000106483	SFRP4	D
ENSCSAG00000007699	ENSMMUG00000023365	ENSG00000106829	TLE4	D
ENSCSAG00000005884	ENSMMUG00000019303	ENSG00000108423	TUBD1	D
ENSCSAG00000005559	ENSMMUG00000022628	ENSG00000108960	MMD	D
ENSCSAG00000016416	ENSMMUG00000015294	ENSG00000109743	BST1	D
ENSCSAG00000016701	ENSMMUG00000005745	ENSG00000112319	EYA4	D
ENSCSAG00000017168	ENSMMUG00000013366	ENSG00000113389	NPR3	D
ENSCSAG00000016984	ENSMMUG00000007386	ENSG00000113594	LIFR	D
ENSCSAG00000014814	ENSMMUG00000007310	ENSG00000115840	SLC25A12	D
ENSCSAG00000014867	ENSMMUG00000010713	ENSG00000119865	CNRIP1	D
ENSCSAG00000016368	ENSMMUG00000000765	ENSG00000121988	ZRANB3	D
ENSCSAG00000008407	ENSMMUG00000008825	ENSG00000122126	OCRL	D
ENSCSAG00000002688	ENSMMUG00000023032	ENSG00000122970	IFT81	D
ENSCSAG00000003620	ENSMMUG00000016006	ENSG00000123892	RAB38	D
ENSCSAG00000018341	ENSMMUG00000011074	ENSG00000125355	TMEM255A	D
ENSCSAG00000005005	ENSMMUG00000012669	ENSG00000128052	KDR	D
ENSCSAG00000001254	ENSMMUG00000009282	ENSG00000132122	SPATA6	D
ENSCSAG00000008233	ENSMMUG00000012113	ENSG00000133424	LARGE	D
ENSCSAG00000017929	ENSMMUG00000006863	ENSG00000134779	TPGS2	D
ENSCSAG00000017372	ENSMMUG00000005442	ENSG00000135318	NT5E	D
ENSCSAG00000006733	ENSMMUG00000011773	ENSG00000135914	HTR2B	D
ENSCSAG00000015524	ENSMMUG00000005210	ENSG00000136643	RPS6KC1	D
ENSCSAG00000013701	ENSMMUG00000012163	ENSG00000136895	GARNL3	D
ENSCSAG00000013629	ENSMMUG00000005215	ENSG00000136933	RABEPK	D
ENSCSAG00000016370	ENSMMUG00000001384	ENSG00000137449	CPEB2	D
ENSCSAG00000003254	ENSMMUG00000011835	ENSG00000137672	TRPC6	D
ENSCSAG00000004344	ENSMMUG00000008341	ENSG00000138639	ARHGAP24	D
ENSCSAG00000015883	ENSMMUG00000004379	ENSG00000143507	DUSP10	D
ENSCSAG00000014584	ENSMMUG00000023009	ENSG00000144306	SCRN3	D
ENSCSAG00000015888	ENSMMUG00000011532	ENSG00000145675	PIK3R1	D
ENSCSAG00000016302	ENSMMUG00000003134	ENSG00000146373	RNF217	D
ENSCSAG00000005151	ENSMMUG00000002588	ENSG00000150471	LPHN3	D
ENSCSAG00000017578	ENSMMUG00000014506	ENSG00000088756	ARHGAP28	D
ENSCSAG00000003394	ENSMMUG00000003659	ENSG00000151617	EDNRA	D
ENSCSAG00000003034	ENSMMUG00000015748	ENSG00000151718	WWC2	D
ENSCSAG00000006315	ENSMMUG00000002045	ENSG00000152556	PFKM	D
ENSCSAG00000018044	ENSMMUG00000001292	ENSG00000151835	SACS	D
ENSCSAG00000009092	ENSMMUG00000013405	ENSG00000154736	ADAMTS5	D
ENSCSAG00000010951	ENSMMUG00000012574	ENSG00000150995	ITPR1	D
ENSCSAG00000012240	ENSMMUG00000020465	ENSG00000156475	PPP2R2B	D
ENSCSAG00000001349	ENSMMUG00000007577	ENSG00000158966	CACHD1	D
ENSCSAG00000009158	ENSMMUG00000014697	ENSG00000147862	NFIB	D
ENSCSAG00000008990	ENSMMUG00000008723	ENSG00000154721	JAM2	D
ENSCSAG00000002551	ENSMMUG00000017838	ENSG00000162734	PEA15	D
ENSCSAG00000011556	ENSMMUG00000007780	ENSG00000163412	EIF4E3	D
ENSCSAG00000004340	ENSMMUG00000003726	ENSG00000163629	PTPN13	D
ENSCSAG00000012807	ENSMMUG00000010163	ENSG00000163947	ARHGEF3	D
ENSCSAG00000001174	ENSMMUG00000020414	ENSG00000164011	ZNF691	D
ENSCSAG00000014487	ENSMMUG00000001209	ENSG00000164291	ARSK	D
ENSCSAG00000014440	ENSMMUG00000021165	ENSG00000164292	RHOBTB3	D
ENSCSAG00000002747	ENSMMUG00000009330	ENSG00000162733	DDR2	D
ENSCSAG00000013940	ENSMMUG00000016909	ENSG00000164398	ACSL6	D
ENSCSAG00000001401	ENSMMUG00000010352	ENSG00000162614	NEXN	D
ENSCSAG00000007594	ENSMMUG00000018226	ENSG00000165115	KIF27	D
ENSCSAG00000014335	ENSMMUG00000001090	ENSG00000165617	DACT1	D
ENSCSAG00000010778	ENSMMUG00000010259	ENSG00000115295	CLIP4	D
ENSCSAG00000002947	ENSMMUG00000009236	ENSG00000111785	RIC8B	D
ENSCSAG00000017819	ENSMMUG00000015178	ENSG00000170558	CDH2	D
ENSCSAG00000012160	ENSMMUG00000018655	ENSG00000153956	CACNA2D1	D
ENSCSAG00000011951	ENSMMUG00000000265	ENSG00000163638	ADAMTS9	D
ENSCSAG00000017770	ENSMMUG00000015667	ENSG00000174032	SLC25A30	D
ENSCSAG00000008484	ENSMMUG00000002485	ENSG00000177932	ZNF354C	D
ENSCSAG00000009093	ENSMMUG00000008690	ENSG00000156671	SAMD8	D
ENSCSAG00000001083	ENSMMUG00000019793	ENSG00000146463	ZMYM4	D
ENSCSAG00000000110	ENSMMUG00000005212	ENSG00000181191	PJA1	D
ENSCSAG00000005201	ENSMMUG00000021981	ENSG00000181852	RNF41	D
ENSCSAG00000009651	ENSMMUG00000030737	ENSG00000166532	RIMKLB	D
ENSCSAG00000007405	ENSMMUG00000013152	ENSG00000183346	C10orf107	D
ENSCSAG00000014592	ENSMMUG00000018797	ENSG00000184144	CNTN2	D
ENSCSAG00000018910	ENSMMUG00000031526	ENSG00000177311	ZBTB38	D
ENSCSAG00000004477	ENSMMUG00000021142	ENSG00000184014	DENND5A	D
ENSCSAG00000006562	ENSMMUG00000000694	ENSG00000144824	PHLDB2	D
ENSCSAG00000004204	ENSMMUG00000022793	ENSG00000186020	ZNF529	D
ENSCSAG00000003336	ENSMMUG00000021470	ENSG00000186026	ZNF284	D
ENSCSAG00000011960	ENSMMUG00000001513	ENSG00000163637	PRICKLE2	D
ENSCSAG00000004196	ENSMMUG00000003211	ENSG00000186665	C17orf58	D
ENSCSAG00000016793	ENSMMUG00000016430	ENSG00000188177	ZC3H6	D
ENSCSAG00000015849	ENSMMUG00000006181	ENSG00000196151	WDSUB1	D
ENSCSAG00000003044	ENSMMUG00000010989	ENSG00000182359	KBTBD3	D
ENSCSAG00000015138	ENSMMUG00000009577	ENSG00000198513	ATL1	D
ENSCSAG00000008934	ENSMMUG00000010910	ENSG00000180611	MB21D2	D
ENSCSAG00000000494	ENSMMUG00000010307	ENSG00000182700	IGIP	D
ENSCSAG00000016967	ENSMMUG00000006488	ENSG00000140450	ARRDC4	D
ENSCSAG00000004109	ENSMMUG00000018378	ENSG00000154229	PRKCA	D
ENSCSAG00000012855	ENSMMUG00000019515	ENSG00000135842	FAM129A	D
ENSCSAG00000014702	ENSMMUG00000003799	ENSG00000187239	FNBP1	D
ENSCSAG00000017560	ENSMMUG00000010726	ENSG00000128791	TWSG1	D
ENSCSAG00000019021	ENSMMUG00000005458	ENSG00000182963	GJC1	D
ENSCSAG00000011595	ENSMMUG00000002100	ENSG00000187098	MITF	D
ENSCSAG00000017076	ENSMMUG00000012563	ENSG00000163697	APBB2	D
ENSCSAG00000001780	ENSMMUG00000016053	ENSG00000271601	LIX1L	D
ENSCSAG00000011257	ENSMMUG00000013044	ENSG00000174175	SELP	D
ENSCSAG00000002410	ENSMMUG00000007798	ENSG00000166250	CLMP	D
ENSCSAG00000011769	ENSMMUG00000012354	ENSG00000101247	NDUFAF5	D
ENSCSAG00000009395	ENSMMUG00000016917	ENSG00000153560	UBP1	D
ENSCSAG00000012866	ENSMMUG00000004011	ENSG00000180694	TMEM64	D
ENSCSAG00000014951	ENSMMUG00000019866	ENSG00000168172	HOOK3	D
ENSCSAG00000010138	ENSMMUG00000019742	ENSG00000243943	ZNF512	D
ENSCSAG00000016186	ENSMMUG00000002400	ENSG00000143753	DEGS1	D
ENSCSAG00000010546	ENSMMUG00000020536	ENSG00000165259	HDX	D
ENSCSAG00000003741	ENSMMUG00000016995	ENSG00000139329	LUM	D
ENSCSAG00000001154	ENSMMUG00000017101	ENSG00000171793	CTPS1	D
ENSCSAG00000013402	ENSMMUG00000022643	ENSG00000116747	TROVE2	D
ENSCSAG00000005979	ENSMMUG00000016471	ENSG00000139624	CERS5	D
ENSCSAG00000017805	ENSMMUG00000008600	ENSG00000198795	ZNF521	D
ENSCSAG00000008051	ENSMMUG00000001575	ENSG00000118965	WDR35	D
ENSCSAG00000012558	ENSMMUG00000015370	ENSG00000120594	PLXDC2	D
ENSCSAG00000002684	ENSMMUG00000007785	ENSG00000186318	BACE1	D
ENSCSAG00000004851	ENSMMUG00000017914	ENSG00000173542	MOB1B	D
ENSCSAG00000000315	ENSMMUG00000021198	ENSG00000123570	RAB9B	D
ENSCSAG00000009814	ENSMMUG00000015656	ENSG00000184867	ARMCX2	D
ENSCSAG00000017523	ENSMMUG00000022744	ENSG00000139793	MBNL2	D
ENSCSAG00000010021	ENSMMUG00000009625	ENSG00000128596	CCDC136	D
ENSCSAG00000004946	ENSMMUG00000006405	ENSG00000129158	SERGEF	D
ENSCSAG00000017569	ENSMMUG00000003993	ENSG00000206418	RAB12	D
ENSCSAG00000001925	ENSMMUG00000013073	ENSG00000130844	ZNF331	D
ENSCSAG00000015737	ENSMMUG00000011515	ENSG00000196792	STRN3	D
ENSCSAG00000011267	ENSMMUG00000001349	ENSG00000134121	CHL1	D
ENSCSAG00000001700	ENSMMUG00000015976	ENSG00000134253	TRIM45	D
ENSCSAG00000010963	ENSMMUG00000015405	ENSG00000169826	CSGALNACT2	D
ENSCSAG00000017752	ENSMMUG00000016293	ENSG00000136141	LRCH1	D
ENSCSAG00000014222	ENSMMUG00000022419	ENSG00000169085	C8orf46	D
ENSCSAG00000009661	ENSMMUG00000019068	ENSG00000188921	PTPLAD2	D
ENSCSAG00000018758	ENSMMUG00000019949	ENSG00000171867	PRNP	D
ENSCSAG00000007015	ENSMMUG00000013278	ENSG00000197024	ZNF398	D
ENSCSAG00000018272	ENSMMUG00000022555	ENSG00000185274	WBSCR17	D
ENSCSAG00000013167	ENSMMUG00000010474	ENSG00000143341	HMCN1	D
ENSCSAG00000011417	ENSMMUG00000020680	ENSG00000144891	AGTR1	D
ENSCSAG00000018102	ENSMMUG00000021531	ENSG00000143401	ANP32E	D
ENSCSAG00000017249	ENSMMUG00000021187	ENSG00000144191	CNGA3	D
ENSCSAG00000011111	ENSMMUG00000001847	ENSG00000144619	CNTN4	D
ENSCSAG00000017347	ENSMMUG00000019205	ENSG00000145536	ADAMTS16	D
ENSCSAG00000014933	ENSMMUG00000017583	ENSG00000145687	SSBP2	D
ENSCSAG00000013194	ENSMMUG00000012781	ENSG00000146147	MLIP	D
ENSCSAG00000014414	ENSMMUG00000001088	ENSG00000165186	PTCHD1	D
ENSCSAG00000017301	ENSMMUG00000009087	ENSG00000166503	NA	D
ENSCSAG00000003288	ENSMMUG00000009394	ENSG00000149212	SESN3	D
ENSCSAG00000003757	ENSMMUG00000007294	ENSG00000150961	SEC24D	D
ENSCSAG00000016175	ENSMMUG00000014921	ENSG00000204406	MBD5	D
ENSCSAG00000002990	ENSMMUG00000012177	ENSG00000151726	ACSL1	D
ENSCSAG00000017965	ENSMMUG00000003566	ENSG00000152229	PSTPIP2	D
ENSCSAG00000000946	ENSMMUG00000002416	ENSG00000169504	CLIC4	D
ENSCSAG00000016933	ENSMMUG00000019879	ENSG00000153071	DAB2	D
ENSCSAG00000015706	ENSMMUG00000020722	ENSG00000153246	PLA2R1	D
ENSCSAG00000014827	ENSMMUG00000001625	ENSG00000154678	PDE1C	D
ENSCSAG00000006472	ENSMMUG00000010470	ENSG00000155592	ZKSCAN2	D
ENSCSAG00000011941	ENSMMUG00000002750	ENSG00000155659	VSIG4	D
ENSCSAG00000004827	ENSMMUG00000017977	ENSG00000156140	ADAMTS3	D
ENSCSAG00000000964	ENSMMUG00000009452	ENSG00000158022	TRIM63	D
ENSCSAG00000003323	ENSMMUG00000012801	ENSG00000159917	ZNF235	D
ENSCSAG00000007311	ENSMMUG00000022785	ENSG00000162976	PQLC3	D
ENSCSAG00000004487	ENSMMUG00000014501	ENSG00000163291	PAQR3	D
ENSCSAG00000004485	ENSMMUG00000003333	ENSG00000163297	ANTXR2	D
ENSCSAG00000011678	ENSMMUG00000011090	ENSG00000163378	EOGT	D
ENSCSAG00000005138	ENSMMUG00000014011	ENSG00000163453	IGFBP7	D
ENSCSAG00000010466	ENSMMUG00000017364	ENSG00000163596	ICA1L	D
ENSCSAG00000004039	ENSMMUG00000019083	ENSG00000164038	SLC9B2	D
ENSCSAG00000003622	ENSMMUG00000015241	ENSG00000164066	INTU	D
ENSCSAG00000003615	ENSMMUG00000015245	ENSG00000164070	HSPA4L	D
ENSCSAG00000003099	ENSMMUG00000002401	ENSG00000164105	SAP30	D
ENSCSAG00000015197	ENSMMUG00000020733	ENSG00000164309	CMYA5	D
ENSCSAG00000002977	ENSMMUG00000015473	ENSG00000164323	CFAP97	D
ENSCSAG00000009200	ENSMMUG00000008128	ENSG00000164946	FREM1	D
ENSCSAG00000009259	ENSMMUG00000016731	ENSG00000164989	CCDC171	D
ENSCSAG00000011548	ENSMMUG00000004606	ENSG00000165521	EML5	D
ENSCSAG00000004509	ENSMMUG00000000549	ENSG00000166148	AVPR1A	D
ENSCSAG00000010690	ENSMMUG00000009840	ENSG00000166262	FAM227B	D
ENSCSAG00000011752	ENSMMUG00000003653	ENSG00000166450	PRTG	D
ENSCSAG00000018214	ENSMMUG00000017728	ENSG00000166479	TMX3	D
ENSCSAG00000004665	ENSMMUG00000000029	ENSG00000166548	TK2	D
ENSCSAG00000004982	ENSMMUG00000019783	ENSG00000166881	TMEM194A	D
ENSCSAG00000017900	ENSMMUG00000017662	ENSG00000166974	MAPRE2	D
ENSCSAG00000018549	ENSMMUG00000011433	ENSG00000169122	FAM110B	D
ENSCSAG00000009447	ENSMMUG00000003919	ENSG00000170085	SIMC1	D
ENSCSAG00000003362	ENSMMUG00000002211	ENSG00000170390	DCLK2	D
ENSCSAG00000003048	ENSMMUG00000010988	ENSG00000170903	MSANTD4	D
ENSCSAG00000011684	ENSMMUG00000004652	ENSG00000171016	PYGO1	D
ENSCSAG00000014780	ENSMMUG00000012894	ENSG00000188158	NHS	D
ENSCSAG00000013617	ENSMMUG00000020633	ENSG00000173611	SCAI	D
ENSCSAG00000000065	ENSMMUG00000011562	ENSG00000174740	PABPC5	D
ENSCSAG00000018901	ENSMMUG00000017245	ENSG00000174944	P2RY14	D
ENSCSAG00000004399	ENSMMUG00000022445	ENSG00000176171	BNIP3	D
ENSCSAG00000015859	ENSMMUG00000000181	ENSG00000176204	LRRTM4	D
ENSCSAG00000008583	ENSMMUG00000008976	ENSG00000178338	ZNF354B	D
ENSCSAG00000016101	ENSMMUG00000021695	ENSG00000179010	MRFAP1	D
ENSCSAG00000003860	ENSMMUG00000011305	ENSG00000179104	TMTC2	D
ENSCSAG00000019409	ENSMMUG00000000304	ENSG00000180008	SOCS4	D
ENSCSAG00000009997	ENSMMUG00000014534	ENSG00000180957	PITPNB	D
ENSCSAG00000004216	ENSMMUG00000019320	ENSG00000181007	ZFP82	D
ENSCSAG00000015345	ENSMMUG00000021352	ENSG00000181104	F2R	D
ENSCSAG00000006071	ENSMMUG00000002861	ENSG00000181458	TMEM45A	D
ENSCSAG00000008355	ENSMMUG00000020654	ENSG00000182093	WRB	D
ENSCSAG00000003045	ENSMMUG00000007240	ENSG00000218336	TENM3	D
ENSCSAG00000009772	ENSMMUG00000013069	ENSG00000182247	UBE2E2	D
ENSCSAG00000006262	ENSMMUG00000015062	ENSG00000182504	CEP97	D
ENSCSAG00000017097	ENSMMUG00000010178	ENSG00000182768	NGRN	D
ENSCSAG00000016725	ENSMMUG00000006473	ENSG00000182983	ZNF662	D
ENSCSAG00000015153	ENSMMUG00000018639	ENSG00000183496	MEX3B	D
ENSCSAG00000017265	ENSMMUG00000013364	ENSG00000183580	FBXL7	D
ENSCSAG00000010451	ENSMMUG00000008754	ENSG00000184619	KRBA2	D
ENSCSAG00000000328	ENSMMUG00000018770	ENSG00000184905	TCEAL2	D
ENSCSAG00000016645	ENSMMUG00000022227	ENSG00000185219	ZNF445	D
ENSCSAG00000001347	ENSMMUG00000004668	ENSG00000185483	ROR1	D
ENSCSAG00000007141	ENSMMUG00000010796	ENSG00000185716	C16orf52	D
ENSCSAG00000007208	ENSMMUG00000006837	ENSG00000186073	C15orf41	D
ENSCSAG00000001166	ENSMMUG00000013128	ENSG00000186409	CCDC30	D
ENSCSAG00000012944	ENSMMUG00000019690	ENSG00000187231	SESTD1	D
ENSCSAG00000000265	ENSMMUG00000000870	ENSG00000187554	TLR5	D
ENSCSAG00000008044	ENSMMUG00000012396	ENSG00000187987	ZSCAN23	D
ENSCSAG00000015911	ENSMMUG00000010049	ENSG00000196943	NOP9	D
ENSCSAG00000001223	ENSMMUG00000001831	ENSG00000197429	IPP	D
ENSCSAG00000016873	ENSMMUG00000004471	ENSG00000197712	FAM114A1	D
ENSCSAG00000011661	ENSMMUG00000007273	ENSG00000197959	DNM3	D
ENSCSAG00000017032	ENSMMUG00000023779	ENSG00000198075	SULT1C4	D
ENSCSAG00000004150	ENSMMUG00000001930	ENSG00000198182	ZNF607	D
ENSCSAG00000007997	ENSMMUG00000003332	ENSG00000198315	ZKSCAN8	D
ENSCSAG00000001669	ENSMMUG00000003257	ENSG00000198440	ZNF583	D
ENSCSAG00000006719	ENSMMUG00000001715	ENSG00000198551	ZNF627	D
ENSCSAG00000003839	ENSMMUG00000014765	ENSG00000198774	RASSF9	D
ENSCSAG00000008564	ENSMMUG00000008978	ENSG00000198939	ZFP2	D
ENSCSAG00000015106	ENSMMUG00000012353	ENSG00000198961	PJA2	D
ENSCSAG00000011042	ENSMMUG00000023236	ENSG00000204116	CHIC1	D
ENSCSAG00000016702	ENSMMUG00000001753	ENSG00000213949	ITGA1	D
ENSCSAG00000017282	ENSMMUG00000011328	ENSG00000214575	CPEB1	D
ENSCSAG00000013565	ENSMMUG00000006396	ENSG00000221994	ZNF630	D
ENSCSAG00000015829	ENSMMUG00000020720	ENSG00000241399	CD302	D
ENSCSAG00000012587	ENSMMUG00000014571	ENSG00000243232	PCDHAC2	D
ENSCSAG00000014302	ENSMMUG00000013461	ENSG00000253293	HOXA10	D
ENSCSAG00000003250	ENSMMUG00000022019	ENSG00000256043	CTSO	D
ENSCSAG00000019467	ENSMMUG00000001803	ENSG00000265107	GJA5	D
ENSCSAG00000001782	ENSMMUG00000007338	ENSG00000265972	TXNIP	D
ENSCSAG00000002628	ENSMMUG00000020531	ENSG00000274211	SOCS7	D
ENSCSAG00000011196	ENSMMUG00000021173	ENSG00000001167	NFYA	E
ENSCSAG00000012652	ENSMMUG00000017311	ENSG00000004766	CCDC132	E
ENSCSAG00000012972	ENSMMUG00000021389	ENSG00000004799	PDK4	E
ENSCSAG00000013620	ENSMMUG00000016639	ENSG00000006837	CDKL3	E
ENSCSAG00000001589	ENSMMUG00000007766	ENSG00000007341	ST7L	E
ENSCSAG00000013092	ENSMMUG00000000596	ENSG00000007392	LUC7L	E
ENSCSAG00000010096	ENSMMUG00000017972	ENSG00000010539	ZNF200	E
ENSCSAG00000010924	ENSMMUG00000006640	ENSG00000013441	CLK1	E
ENSCSAG00000017099	ENSMMUG00000022782	ENSG00000014824	SLC30A9	E
ENSCSAG00000007094	ENSMMUG00000010868	ENSG00000015153	YAF2	E
ENSCSAG00000017302	ENSMMUG00000015262	ENSG00000025039	RRAGD	E
NA	ENSMMUG00000007910	ENSG00000025156	HSF2	E
ENSCSAG00000014381	ENSMMUG00000002025	ENSG00000028116	VRK2	E
ENSCSAG00000001373	ENSMMUG00000021917	ENSG00000033122	LRRC7	E
ENSCSAG00000001398	ENSMMUG00000020219	ENSG00000036549	ZZZ3	E
ENSCSAG00000011590	ENSMMUG00000021011	ENSG00000042317	SPATA7	E
ENSCSAG00000013212	ENSMMUG00000010552	ENSG00000043093	DCUN1D1	E
ENSCSAG00000001378	ENSMMUG00000017309	ENSG00000050628	PTGER3	E
ENSCSAG00000017008	ENSMMUG00000000122	ENSG00000051620	HEBP2	E
ENSCSAG00000001374	ENSMMUG00000021921	ENSG00000066557	LRRC40	E
ENSCSAG00000016335	ENSMMUG00000004293	ENSG00000066651	TRMT11	E
ENSCSAG00000001470	ENSMMUG00000005070	ENSG00000067208	EVI5	E
ENSCSAG00000008071	ENSMMUG00000001582	ENSG00000068697	LAPTM4A	E
ENSCSAG00000004802	ENSMMUG00000005895	ENSG00000070081	NUCB2	E
ENSCSAG00000013037	ENSMMUG00000019157	ENSG00000070669	ASNS	E
ENSCSAG00000007284	ENSMMUG00000019825	ENSG00000072401	UBE2D1	E
ENSCSAG00000010861	ENSMMUG00000000932	ENSG00000073711	PPP2R3A	E
ENSCSAG00000003476	ENSMMUG00000023603	ENSG00000075089	ACTR6	E
ENSCSAG00000011363	ENSMMUG00000030218	ENSG00000075790	BCAP29	E
ENSCSAG00000011789	ENSMMUG00000016792	ENSG00000076321	KLHL20	E
ENSCSAG00000014194	ENSMMUG00000002187	ENSG00000079150	FKBP7	E
ENSCSAG00000001296	ENSMMUG00000001416	ENSG00000081870	HSPB11	E
ENSCSAG00000017409	ENSMMUG00000004829	ENSG00000083123	BCKDHB	E
ENSCSAG00000012089	ENSMMUG00000017635	ENSG00000083750	RRAGB	E
ENSCSAG00000001619	ENSMMUG00000005338	ENSG00000083828	ZNF586	E
ENSCSAG00000012570	ENSMMUG00000021875	ENSG00000085274	MYNN	E
ENSCSAG00000015275	ENSMMUG00000016398	ENSG00000085365	SCAMP1	E
ENSCSAG00000014704	ENSMMUG00000014703	ENSG00000085382	HACE1	E
ENSCSAG00000003592	ENSMMUG00000012596	ENSG00000086205	FOLH1	E
ENSCSAG00000017463	ENSMMUG00000018929	ENSG00000088448	ANKRD10	E
ENSCSAG00000013392	ENSMMUG00000013258	ENSG00000089063	TMEM230	E
ENSCSAG00000004598	ENSMMUG00000015744	ENSG00000089335	ZNF302	E
ENSCSAG00000013793	ENSMMUG00000004747	ENSG00000089775	ZBTB25	E
ENSCSAG00000014455	ENSMMUG00000014250	ENSG00000091482	SMPX	E
ENSCSAG00000000400	ENSMMUG00000031838	ENSG00000092841	MYL6	E
ENSCSAG00000009766	ENSMMUG00000006076	ENSG00000096872	IFT74	E
ENSCSAG00000012165	ENSMMUG00000018728	ENSG00000099256	PRTFDC1	E
ENSCSAG00000009956	ENSMMUG00000020489	ENSG00000100209	HSCB	E
ENSCSAG00000005882	ENSMMUG00000019118	ENSG00000100380	ST13	E
ENSCSAG00000014832	ENSMMUG00000012325	ENSG00000100528	CNIH1	E
ENSCSAG00000016802	ENSMMUG00000016251	ENSG00000100814	CCNB1IP1	E
ENSCSAG00000012284	ENSMMUG00000012719	ENSG00000101400	SNTA1	E
ENSCSAG00000013928	ENSMMUG00000003385	ENSG00000101452	DHX35	E
ENSCSAG00000017561	ENSMMUG00000022097	ENSG00000101745	ANKRD12	E
ENSCSAG00000018108	ENSMMUG00000010911	ENSG00000101751	POLI	E
ENSCSAG00000007281	ENSMMUG00000015814	ENSG00000102081	FMR1	E
ENSCSAG00000017524	ENSMMUG00000005842	ENSG00000102595	UGGT2	E
ENSCSAG00000017707	ENSMMUG00000020572	ENSG00000102753	KPNA3	E
ENSCSAG00000005516	ENSMMUG00000004718	ENSG00000102893	PHKB	E
ENSCSAG00000007506	ENSMMUG00000016752	ENSG00000102897	LYRM1	E
ENSCSAG00000004711	ENSMMUG00000014621	ENSG00000103037	SETD6	E
ENSCSAG00000010029	ENSMMUG00000007568	ENSG00000103343	ZNF174	E
ENSCSAG00000009986	ENSMMUG00000007569	ENSG00000103351	CLUAP1	E
ENSCSAG00000010703	ENSMMUG00000013496	ENSG00000104047	DTWD1	E
ENSCSAG00000014049	ENSMMUG00000014423	ENSG00000104218	CSPP1	E
ENSCSAG00000013432	ENSMMUG00000001653	ENSG00000104427	ZC2HC1A	E
ENSCSAG00000014269	ENSMMUG00000028974	ENSG00000104442	ARMC1	E
ENSCSAG00000015839	ENSMMUG00000013735	ENSG00000104671	DCTN6	E
ENSCSAG00000012493	ENSMMUG00000023656	ENSG00000105793	GTPBP10	E
ENSCSAG00000006601	ENSMMUG00000006250	ENSG00000106615	RHEB	E
ENSCSAG00000008790	ENSMMUG00000000141	ENSG00000106993	CDC37L1	E
ENSCSAG00000012710	ENSMMUG00000003192	ENSG00000107614	TRDMT1	E
ENSCSAG00000012467	ENSMMUG00000003790	ENSG00000108590	MED31	E
ENSCSAG00000006267	ENSMMUG00000006047	ENSG00000108733	PEX12	E
ENSCSAG00000007650	ENSMMUG00000020226	ENSG00000109046	WSB1	E
ENSCSAG00000004948	ENSMMUG00000008579	ENSG00000109184	DCUN1D4	E
ENSCSAG00000000124	ENSMMUG00000006830	ENSG00000109270	LAMTOR3	E
ENSCSAG00000016710	ENSMMUG00000019239	ENSG00000109680	TBC1D19	E
ENSCSAG00000003230	ENSMMUG00000020784	ENSG00000110318	KIAA1377	E
ENSCSAG00000008587	ENSMMUG00000022370	ENSG00000111276	CDKN1B	E
ENSCSAG00000002066	ENSMMUG00000000434	ENSG00000111328	CDK2AP1	E
ENSCSAG00000016253	ENSMMUG00000007911	ENSG00000111897	SERINC1	E
ENSCSAG00000013142	ENSMMUG00000005340	ENSG00000112146	FBXO9	E
ENSCSAG00000013425	ENSMMUG00000018002	ENSG00000112208	BAG2	E
ENSCSAG00000017454	ENSMMUG00000004491	ENSG00000112701	SENP6	E
ENSCSAG00000012385	ENSMMUG00000003742	ENSG00000114200	BCHE	E
ENSCSAG00000012039	ENSMMUG00000012495	ENSG00000114405	C3orf14	E
ENSCSAG00000008398	ENSMMUG00000001283	ENSG00000115129	TP53I3	E
ENSCSAG00000015812	ENSMMUG00000001845	ENSG00000115350	POLE4	E
ENSCSAG00000009844	ENSMMUG00000010520	ENSG00000115365	LANCL1	E
ENSCSAG00000014388	ENSMMUG00000002026	ENSG00000115392	FANCL	E
ENSCSAG00000012212	ENSMMUG00000016442	ENSG00000115828	QPCT	E
ENSCSAG00000016183	ENSMMUG00000000043	ENSG00000115947	ORC4	E
ENSCSAG00000015135	ENSMMUG00000001126	ENSG00000116001	TIA1	E
ENSCSAG00000001580	ENSMMUG00000014486	ENSG00000116473	RAP1A	E
ENSCSAG00000003370	ENSMMUG00000020055	ENSG00000103160	HSDL1	E
ENSCSAG00000012828	ENSMMUG00000005409	ENSG00000116667	C1orf21	E
ENSCSAG00000013438	ENSMMUG00000018003	ENSG00000112210	RAB23	E
ENSCSAG00000011642	ENSMMUG00000023203	ENSG00000117533	VAMP4	E
ENSCSAG00000008600	ENSMMUG00000004002	ENSG00000113240	CLK4	E
ENSCSAG00000015419	ENSMMUG00000019287	ENSG00000117697	NSL1	E
ENSCSAG00000018099	ENSMMUG00000021385	ENSG00000118298	CA14	E
ENSCSAG00000017426	ENSMMUG00000004351	ENSG00000118418	HMGN3	E
ENSCSAG00000016412	ENSMMUG00000009388	ENSG00000118564	FBXL5	E
ENSCSAG00000001685	ENSMMUG00000008970	ENSG00000118729	CASQ2	E
ENSCSAG00000004301	ENSMMUG00000008797	ENSG00000118777	ABCG2	E
ENSCSAG00000012173	ENSMMUG00000003126	ENSG00000119640	ACYP1	E
ENSCSAG00000001420	ENSMMUG00000006203	ENSG00000117155	SSX2IP	E
ENSCSAG00000007573	ENSMMUG00000007702	ENSG00000121542	SEC22A	E
ENSCSAG00000001535	ENSMMUG00000010161	ENSG00000121957	GPSM2	E
ENSCSAG00000011421	ENSMMUG00000016547	ENSG00000115540	MOB4	E
ENSCSAG00000005502	ENSMMUG00000022030	ENSG00000123349	PFDN5	E
ENSCSAG00000015945	ENSMMUG00000016514	ENSG00000113595	TRIM23	E
ENSCSAG00000017521	ENSMMUG00000022747	ENSG00000125249	RAP2A	E
ENSCSAG00000001342	ENSMMUG00000000386	ENSG00000125703	ATG4C	E
ENSCSAG00000011648	ENSMMUG00000013786	ENSG00000125868	DSTN	E
ENSCSAG00000000923	ENSMMUG00000010973	ENSG00000125945	ZNF436	E
ENSCSAG00000014159	ENSMMUG00000013611	ENSG00000126814	TRMT5	E
ENSCSAG00000001468	ENSMMUG00000010096	ENSG00000122484	RPAP2	E
ENSCSAG00000010245	ENSMMUG00000020587	ENSG00000128513	POT1	E
ENSCSAG00000010614	ENSMMUG00000001689	ENSG00000131171	SH3BGRL	E
ENSCSAG00000001643	ENSMMUG00000019284	ENSG00000131845	ZNF304	E
ENSCSAG00000001596	ENSMMUG00000000775	ENSG00000131849	ZNF132	E
ENSCSAG00000014961	ENSMMUG00000000162	ENSG00000131931	THAP1	E
ENSCSAG00000014447	ENSMMUG00000003508	ENSG00000131966	ACTR10	E
ENSCSAG00000013635	ENSMMUG00000011064	ENSG00000132639	SNAP25	E
ENSCSAG00000011513	ENSMMUG00000004143	ENSG00000132664	POLR3F	E
ENSCSAG00000000949	ENSMMUG00000002970	ENSG00000117616	RSRP1	E
ENSCSAG00000017861	ENSMMUG00000012307	ENSG00000133110	POSTN	E
ENSCSAG00000007190	ENSMMUG00000004160	ENSG00000134146	DPH6	E
ENSCSAG00000002082	ENSMMUG00000004648	ENSG00000132680	KIAA0907	E
ENSCSAG00000001565	ENSMMUG00000015023	ENSG00000134248	LAMTOR5	E
ENSCSAG00000006569	ENSMMUG00000011441	ENSG00000134291	TMEM106C	E
ENSCSAG00000007387	ENSMMUG00000017609	ENSG00000135047	CTSL	E
ENSCSAG00000007415	ENSMMUG00000003399	ENSG00000135070	ISCA1	E
ENSCSAG00000010935	ENSMMUG00000007097	ENSG00000135269	TES	E
ENSCSAG00000012856	ENSMMUG00000013392	ENSG00000123119	NECAB1	E
ENSCSAG00000005385	ENSMMUG00000000113	ENSG00000135447	PPP1R1A	E
ENSCSAG00000013378	ENSMMUG00000020418	ENSG00000136267	DGKB	E
ENSCSAG00000003693	ENSMMUG00000020154	ENSG00000137500	CCDC90B	E
ENSCSAG00000011884	ENSMMUG00000008718	ENSG00000137871	ZNF280D	E
ENSCSAG00000001446	ENSMMUG00000018795	ENSG00000137944	CCBL2	E
ENSCSAG00000005408	ENSMMUG00000019158	ENSG00000138175	ARL3	E
ENSCSAG00000005366	ENSMMUG00000006063	ENSG00000110429	FBXO3	E
ENSCSAG00000019247	ENSMMUG00000012458	ENSG00000139211	AMIGO2	E
ENSCSAG00000000210	ENSMMUG00000008039	ENSG00000139826	ABHD13	E
ENSCSAG00000004219	ENSMMUG00000021686	ENSG00000142065	ZFP14	E
ENSCSAG00000001864	ENSMMUG00000008148	ENSG00000143553	SNAPIN	E
ENSCSAG00000011735	ENSMMUG00000001529	ENSG00000144741	SLC25A26	E
ENSCSAG00000011310	ENSMMUG00000012696	ENSG00000145908	ZNF300	E
ENSCSAG00000017447	ENSMMUG00000017184	ENSG00000146243	IRAK1BP1	E
ENSCSAG00000016124	ENSMMUG00000004679	ENSG00000146729	GBAS	E
ENSCSAG00000016191	ENSMMUG00000010035	ENSG00000146757	ZNF92	E
ENSCSAG00000006984	ENSMMUG00000020743	ENSG00000147400	CETN2	E
ENSCSAG00000008197	ENSMMUG00000011550	ENSG00000147789	ZNF7	E
ENSCSAG00000008671	ENSMMUG00000015093	ENSG00000147852	VLDLR	E
ENSCSAG00000010760	ENSMMUG00000007421	ENSG00000147905	ZCCHC7	E
ENSCSAG00000001487	ENSMMUG00000001690	ENSG00000117519	CNN3	E
ENSCSAG00000006223	ENSMMUG00000014715	ENSG00000148690	FRA10AC1	E
ENSCSAG00000004684	ENSMMUG00000009695	ENSG00000148925	BTBD10	E
ENSCSAG00000005426	ENSMMUG00000006447	ENSG00000149089	APIP	E
ENSCSAG00000003649	ENSMMUG00000017730	ENSG00000149196	C11orf73	E
ENSCSAG00000016192	ENSMMUG00000000042	ENSG00000121989	ACVR2A	E
ENSCSAG00000002931	ENSMMUG00000022279	ENSG00000151135	TMEM263	E
ENSCSAG00000015569	ENSMMUG00000003529	ENSG00000151327	FAM177A1	E
ENSCSAG00000015484	ENSMMUG00000004856	ENSG00000151332	MBIP	E
ENSCSAG00000013647	ENSMMUG00000021649	ENSG00000151414	NEK7	E
ENSCSAG00000014993	ENSMMUG00000006807	ENSG00000122545	SEPT7	E
ENSCSAG00000012834	ENSMMUG00000023766	ENSG00000148481	FAM188A	E
ENSCSAG00000016759	ENSMMUG00000030140	ENSG00000151881	C5orf28	E
ENSCSAG00000005237	ENSMMUG00000017590	ENSG00000152219	ARL14EP	E
ENSCSAG00000014925	ENSMMUG00000003577	ENSG00000152348	ATG10	E
ENSCSAG00000014746	ENSMMUG00000020180	ENSG00000153140	CETN3	E
ENSCSAG00000017798	ENSMMUG00000004664	ENSG00000154059	IMPACT	E
ENSCSAG00000006408	ENSMMUG00000022379	ENSG00000108666	C17orf75	E
ENSCSAG00000012386	ENSMMUG00000014310	ENSG00000138381	ASNSD1	E
ENSCSAG00000012593	ENSMMUG00000021113	ENSG00000156162	DPY19L4	E
ENSCSAG00000010530	ENSMMUG00000028923	ENSG00000156795	WDYHV1	E
ENSCSAG00000009233	NA	ENSG00000156976	EIF4A2	E
ENSCSAG00000014513	ENSMMUG00000018792	ENSG00000157036	EXOG	E
ENSCSAG00000005057	ENSMMUG00000016360	ENSG00000157426	AASDH	E
ENSCSAG00000018970	ENSMMUG00000015354	ENSG00000118518	RNF146	E
ENSCSAG00000003338	ENSMMUG00000028751	ENSG00000159885	ZNF222	E
ENSCSAG00000001387	ENSMMUG00000014595	ENSG00000162623	TYW3	E
ENSCSAG00000018502	ENSMMUG00000010020	ENSG00000162642	C1orf52	E
ENSCSAG00000015149	ENSMMUG00000007787	ENSG00000145725	PPIP5K2	E
ENSCSAG00000007174	ENSMMUG00000011161	ENSG00000145087	STXBP5L	E
ENSCSAG00000004812	ENSMMUG00000003827	ENSG00000163631	ALB	E
ENSCSAG00000003091	ENSMMUG00000001743	ENSG00000164118	CEP44	E
ENSCSAG00000003729	ENSMMUG00000003249	ENSG00000138738	PRDM5	E
ENSCSAG00000002998	ENSMMUG00000012175	ENSG00000164306	PRIMPOL	E
ENSCSAG00000008844	ENSMMUG00000018743	ENSG00000155313	USP25	E
ENSCSAG00000011101	ENSMMUG00000015547	ENSG00000164603	C7orf60	E
ENSCSAG00000018056	ENSMMUG00000013221	ENSG00000165169	DYNLT3	E
ENSCSAG00000010828	ENSMMUG00000008662	ENSG00000165275	TRMT10B	E
ENSCSAG00000017913	ENSMMUG00000018777	ENSG00000141425	RPRD1A	E
ENSCSAG00000011521	ENSMMUG00000004612	ENSG00000165533	TTC8	E
ENSCSAG00000005550	ENSMMUG00000010546	ENSG00000166263	STXBP4	E
ENSCSAG00000006261	ENSMMUG00000020653	ENSG00000160961	ZNF333	E
ENSCSAG00000017553	ENSMMUG00000005692	ENSG00000168461	RAB31	E
ENSCSAG00000008552	ENSMMUG00000015600	ENSG00000166295	ANAPC16	E
ENSCSAG00000003248	ENSMMUG00000022900	ENSG00000145431	PDGFC	E
ENSCSAG00000007146	ENSMMUG00000013246	ENSG00000168958	MFF	E
ENSCSAG00000014172	ENSMMUG00000007000	ENSG00000163001	CFAP36	E
ENSCSAG00000012241	ENSMMUG00000004800	ENSG00000163681	SLMAP	E
ENSCSAG00000009924	ENSMMUG00000010515	ENSG00000144445	KANSL1L	E
ENSCSAG00000005245	ENSMMUG00000006845	ENSG00000170946	DNAJC24	E
ENSCSAG00000015080	ENSMMUG00000018331	ENSG00000165410	CFL2	E
ENSCSAG00000005168	ENSMMUG00000006183	ENSG00000171714	ANO5	E
ENSCSAG00000000317	ENSMMUG00000003500	ENSG00000172465	TCEAL1	E
ENSCSAG00000004092	ENSMMUG00000020946	ENSG00000173451	THAP2	E
ENSCSAG00000003663	ENSMMUG00000018239	ENSG00000173588	CEP83	E
ENSCSAG00000004794	ENSMMUG00000015608	ENSG00000173809	TDRD12	E
ENSCSAG00000009169	ENSMMUG00000012426	ENSG00000175893	ZDHHC21	E
ENSCSAG00000010628	ENSMMUG00000017722	ENSG00000154429	CCSAP	E
ENSCSAG00000012333	ENSMMUG00000009564	ENSG00000169251	NMD3	E
ENSCSAG00000018685	ENSMMUG00000022701	ENSG00000177692	DNAJC28	E
ENSCSAG00000006304	ENSMMUG00000002048	ENSG00000177981	ASB8	E
ENSCSAG00000004028	ENSMMUG00000017862	ENSG00000179941	BBS10	E
ENSCSAG00000004157	ENSMMUG00000011091	ENSG00000180479	ZNF571	E
ENSCSAG00000015159	ENSMMUG00000007786	ENSG00000145723	GIN1	E
ENSCSAG00000019001	ENSMMUG00000018488	ENSG00000169271	HSPB3	E
ENSCSAG00000019663	ENSMMUG00000020504	ENSG00000181894	ZNF329	E
ENSCSAG00000012258	ENSMMUG00000008463	ENSG00000119787	ATL2	E
ENSCSAG00000011098	ENSMMUG00000011414	ENSG00000136874	STX17	E
ENSCSAG00000004186	ENSMMUG00000022242	ENSG00000163104	SMARCAD1	E
ENSCSAG00000016480	ENSMMUG00000014992	ENSG00000129472	RAB2B	E
ENSCSAG00000014836	ENSMMUG00000015285	ENSG00000145782	ATG12	E
ENSCSAG00000001640	ENSMMUG00000014281	ENSG00000188785	ZNF548	E
ENSCSAG00000004197	ENSMMUG00000022794	ENSG00000189042	ZNF567	E
ENSCSAG00000004165	ENSMMUG00000022128	ENSG00000189164	ZNF527	E
ENSCSAG00000004175	ENSMMUG00000000107	ENSG00000196967	ZNF585A	E
ENSCSAG00000004980	NA	ENSG00000197013	ZNF429	E
ENSCSAG00000006704	ENSMMUG00000008817	ENSG00000197044	ZNF441	E
ENSCSAG00000008003	ENSMMUG00000007227	ENSG00000197062	ZSCAN26	E
ENSCSAG00000004198	ENSMMUG00000015121	ENSG00000197808	ZNF461	E
ENSCSAG00000004595	ENSMMUG00000005889	ENSG00000197841	ZNF181	E
ENSCSAG00000001942	ENSMMUG00000015981	ENSG00000197928	ZNF677	E
ENSCSAG00000011166	ENSMMUG00000010741	ENSG00000198105	ZNF248	E
ENSCSAG00000006681	ENSMMUG00000001400	ENSG00000132010	ZNF20	E
ENSCSAG00000004787	ENSMMUG00000012741	ENSG00000165669	FAM204A	E
ENSCSAG00000004014	ENSMMUG00000018254	ENSG00000186908	ZDHHC17	E
ENSCSAG00000010792	NA	ENSG00000163785	RYK	E
ENSCSAG00000016411	ENSMMUG00000031497	ENSG00000181450	ZNF678	E
ENSCSAG00000003812	ENSMMUG00000010119	ENSG00000087884	AAMDC	E
ENSCSAG00000011702	ENSMMUG00000000567	ENSG00000095739	BAMBI	E
ENSCSAG00000004927	ENSMMUG00000020352	ENSG00000102931	ARL2BP	E
ENSCSAG00000005044	ENSMMUG00000021989	ENSG00000105708	ZNF14	E
ENSCSAG00000007219	NA	ENSG00000106819	ASPN	E
ENSCSAG00000003542	ENSMMUG00000004984	ENSG00000109381	ELF2	E
ENSCSAG00000016338	ENSMMUG00000022026	ENSG00000109705	NKX3-2	E
ENSCSAG00000016075	ENSMMUG00000008526	ENSG00000111875	ASF1A	E
ENSCSAG00000013343	ENSMMUG00000000340	ENSG00000113658	SMAD5	E
ENSCSAG00000005966	ENSMMUG00000023332	ENSG00000113966	ARL6	E
ENSCSAG00000006052	ENSMMUG00000020024	ENSG00000114021	NIT2	E
ENSCSAG00000017145	ENSMMUG00000006518	ENSG00000118508	RAB32	E
ENSCSAG00000012334	ENSMMUG00000011654	ENSG00000119471	HSDL2	E
ENSCSAG00000007565	ENSMMUG00000011802	ENSG00000123106	CCDC91	E
ENSCSAG00000010609	ENSMMUG00000001638	ENSG00000124767	GLO1	E
ENSCSAG00000006465	ENSMMUG00000018222	ENSG00000126858	RHOT1	E
ENSCSAG00000000322	ENSMMUG00000004155	ENSG00000133134	BEX2	E
ENSCSAG00000011178	ENSMMUG00000011831	ENSG00000135241	PNPLA8	E
ENSCSAG00000017268	ENSMMUG00000014867	ENSG00000135333	EPHA7	E
ENSCSAG00000015219	ENSMMUG00000020511	ENSG00000138399	FASTKD1	E
ENSCSAG00000004224	ENSMMUG00000000674	ENSG00000140830	TXNL4B	E
ENSCSAG00000008835	ENSMMUG00000016723	ENSG00000141040	ZNF287	E
ENSCSAG00000003808	ENSMMUG00000015860	ENSG00000133641	C12orf29	E
ENSCSAG00000009117	ENSMMUG00000022208	ENSG00000143653	SCCPDH	E
ENSCSAG00000014684	ENSMMUG00000003979	ENSG00000143951	WDPCP	E
ENSCSAG00000001536	ENSMMUG00000000390	ENSG00000121940	CLCC1	E
ENSCSAG00000012073	ENSMMUG00000021320	ENSG00000128915	ICE2	E
ENSCSAG00000013314	ENSMMUG00000013024	ENSG00000148175	STOM	E
ENSCSAG00000011728	ENSMMUG00000020663	ENSG00000150054	MPP7	E
ENSCSAG00000000610	ENSMMUG00000003717	ENSG00000150687	PRSS23	E
ENSCSAG00000002816	ENSMMUG00000015255	ENSG00000150787	PTS	E
ENSCSAG00000002119	ENSMMUG00000007106	ENSG00000151500	THYN1	E
ENSCSAG00000011830	ENSMMUG00000019484	ENSG00000151575	TEX9	E
ENSCSAG00000015145	ENSMMUG00000019459	ENSG00000152380	FAM151B	E
ENSCSAG00000001641	ENSMMUG00000014280	ENSG00000152433	ZNF547	E
ENSCSAG00000004433	ENSMMUG00000023229	ENSG00000153179	RASSF3	E
ENSCSAG00000007159	ENSMMUG00000001596	ENSG00000153767	GTF2E1	E
ENSCSAG00000008038	ENSMMUG00000011675	ENSG00000158691	ZSCAN12	E
ENSCSAG00000007071	ENSMMUG00000015801	ENSG00000160307	S100B	E
ENSCSAG00000002008	ENSMMUG00000002310	ENSG00000161551	ZNF577	E
ENSCSAG00000007653	ENSMMUG00000003218	ENSG00000152944	MED21	E
ENSCSAG00000012629	ENSMMUG00000022318	ENSG00000162999	DUSP19	E
ENSCSAG00000004085	ENSMMUG00000006831	ENSG00000164031	DNAJB14	E
ENSCSAG00000013460	ENSMMUG00000004421	ENSG00000164615	CAMLG	E
ENSCSAG00000007340	ENSMMUG00000008911	ENSG00000165449	SLC16A9	E
ENSCSAG00000010640	ENSMMUG00000018147	ENSG00000155755	TMEM237	E
ENSCSAG00000003009	ENSMMUG00000022570	ENSG00000120837	NFYB	E
ENSCSAG00000017736	ENSMMUG00000017688	ENSG00000136161	RCBTB2	E
ENSCSAG00000014932	ENSMMUG00000017158	ENSG00000168522	FNTA	E
ENSCSAG00000010342	ENSMMUG00000009398	ENSG00000170310	STX8	E
ENSCSAG00000006292	ENSMMUG00000006042	ENSG00000172123	SLFN12	E
ENSCSAG00000016755	ENSMMUG00000011877	ENSG00000172244	C5orf34	E
ENSCSAG00000004714	ENSMMUG00000009180	ENSG00000174796	THAP6	E
ENSCSAG00000013453	ENSMMUG00000002280	ENSG00000164751	PEX2	E
ENSCSAG00000015981	ENSMMUG00000015025	ENSG00000186063	AIDA	E
ENSCSAG00000011492	ENSMMUG00000014481	ENSG00000162961	DPY30	E
ENSCSAG00000010740	ENSMMUG00000012875	ENSG00000187325	TAF9B	E
ENSCSAG00000006563	ENSMMUG00000010248	ENSG00000165775	FUNDC2	E
ENSCSAG00000012462	ENSMMUG00000008265	ENSG00000144366	GULP1	E
ENSCSAG00000002000	ENSMMUG00000003712	ENSG00000197619	ZNF615	E
ENSCSAG00000014740	ENSMMUG00000003347	ENSG00000168300	PCMTD1	E
ENSCSAG00000015931	ENSMMUG00000016521	ENSG00000197860	SGTB	E
ENSCSAG00000014212	ENSMMUG00000031359	ENSG00000204311	DFNB59	E
ENSCSAG00000014642	ENSMMUG00000009160	ENSG00000140367	UBE2Q2	E
ENSCSAG00000017128	ENSMMUG00000009273	ENSG00000163281	GNPDA2	E
ENSCSAG00000014566	ENSMMUG00000005923	ENSG00000146267	FAXC	E
ENSCSAG00000015011	ENSMMUG00000020187	ENSG00000176209	SMIM19	E
ENSCSAG00000019721	ENSMMUG00000010993	ENSG00000155868	MED7	E
ENSCSAG00000008629	ENSMMUG00000003773	ENSG00000174007	CEP19	E
ENSCSAG00000013183	ENSMMUG00000012104	ENSG00000205981	DNAJC19	E
ENSCSAG00000014542	ENSMMUG00000001100	ENSG00000215114	UBXN2B	E
ENSCSAG00000011048	ENSMMUG00000021166	ENSG00000143155	TIPRL	E
ENSCSAG00000010902	ENSMMUG00000006784	ENSG00000198898	CAPZA2	E
ENSCSAG00000019723	ENSMMUG00000023074	ENSG00000221886	ZBED8	E
ENSCSAG00000001353	ENSMMUG00000003264	ENSG00000213625	LEPROT	E
ENSCSAG00000008159	ENSMMUG00000015665	ENSG00000175595	ERCC4	E
ENSCSAG00000008714	ENSMMUG00000004378	ENSG00000157833	GAREML	E
ENSCSAG00000011634	ENSMMUG00000008627	ENSG00000144746	ARL6IP5	E
ENSCSAG00000001264	ENSMMUG00000012112	ENSG00000123091	RNF11	E
ENSCSAG00000000484	ENSMMUG00000021944	ENSG00000178913	TAF7	E
ENSCSAG00000003319	ENSMMUG00000012804	ENSG00000267508	ZNF285	E
ENSCSAG00000014478	ENSMMUG00000012528	ENSG00000106080	FKBP14	E
ENSCSAG00000019088	ENSMMUG00000017480	ENSG00000181315	ZNF322	E
ENSCSAG00000011265	ENSMMUG00000014038	ENSG00000114127	XRN1	E
ENSCSAG00000016641	ENSMMUG00000001244	ENSG00000115109	EPB41L5	E
ENSCSAG00000008795	ENSMMUG00000004896	ENSG00000166582	CENPV	E
ENSCSAG00000004621	ENSMMUG00000006652	ENSG00000236287	ZBED5	E
ENSCSAG00000001354	ENSMMUG00000003265	ENSG00000116678	LEPR	E
ENSCSAG00000011467	ENSMMUG00000000690	ENSG00000119326	CTNNAL1	E
ENSCSAG00000006412	ENSMMUG00000002365	ENSG00000187049	TMEM216	E
ENSCSAG00000018604	ENSMMUG00000004799	ENSG00000120696	KBTBD7	E
ENSCSAG00000007606	ENSMMUG00000030533	ENSG00000122912	SLC25A16	E
ENSCSAG00000015451	ENSMMUG00000008400	ENSG00000123607	TTC21B	E
ENSCSAG00000013459	ENSMMUG00000021985	ENSG00000258289	CHURC1	E
ENSCSAG00000003863	ENSMMUG00000002514	ENSG00000127720	METTL25	E
ENSCSAG00000016983	ENSMMUG00000017177	ENSG00000186522	SEPT10	E
ENSCSAG00000017989	ENSMMUG00000014841	ENSG00000132964	CDK8	E
ENSCSAG00000001531	ENSMMUG00000010155	ENSG00000134186	PRPF38B	E
ENSCSAG00000017545	ENSMMUG00000000682	ENSG00000134265	NAPG	E
ENSCSAG00000013489	ENSMMUG00000002951	ENSG00000137558	PI15	E
ENSCSAG00000003027	ENSMMUG00000005437	ENSG00000137760	ALKBH8	E
ENSCSAG00000012774	ENSMMUG00000005557	ENSG00000188343	FAM92A1	E
ENSCSAG00000008531	ENSMMUG00000009479	ENSG00000138303	ASCC1	E
ENSCSAG00000015191	ENSMMUG00000023054	ENSG00000138382	METTL5	E
ENSCSAG00000004128	ENSMMUG00000022417	ENSG00000138698	RAP1GDS1	E
ENSCSAG00000009794	ENSMMUG00000005509	ENSG00000142188	TMEM50B	E
ENSCSAG00000001786	ENSMMUG00000008402	ENSG00000143458	GABPB2	E
ENSCSAG00000007672	ENSMMUG00000000722	ENSG00000144468	RHBDD1	E
ENSCSAG00000005838	ENSMMUG00000011445	ENSG00000182628	SKA2	E
ENSCSAG00000014963	ENSMMUG00000011189	ENSG00000198586	TLK1	E
ENSCSAG00000007619	ENSMMUG00000019765	ENSG00000148057	IDNK	E
ENSCSAG00000007412	ENSMMUG00000011180	ENSG00000151743	AMN1	E
ENSCSAG00000017582	ENSMMUG00000016302	ENSG00000154655	L3MBTL4	E
ENSCSAG00000012840	ENSMMUG00000013393	ENSG00000155099	TMEM55A	E
ENSCSAG00000008286	ENSMMUG00000018881	ENSG00000155621	C9orf85	E
ENSCSAG00000013610	ENSMMUG00000000247	ENSG00000177888	ZBTB41	E
ENSCSAG00000005127	ENSMMUG00000010719	ENSG00000185238	PRMT3	E
ENSCSAG00000010523	ENSMMUG00000023778	ENSG00000156804	FBXO32	E
ENSCSAG00000011766	ENSMMUG00000012427	ENSG00000161040	FBXL13	E
ENSCSAG00000004201	ENSMMUG00000016449	ENSG00000161298	ZNF382	E
ENSCSAG00000014480	ENSMMUG00000021990	ENSG00000162929	KIAA1841	E
ENSCSAG00000015222	ENSMMUG00000020506	ENSG00000163093	BBS5	E
ENSCSAG00000019457	ENSMMUG00000007906	ENSG00000163171	CDC42EP3	E
ENSCSAG00000003234	ENSMMUG00000020783	ENSG00000187151	ANGPTL5	E
ENSCSAG00000004297	ENSMMUG00000004561	ENSG00000163644	PPM1K	E
ENSCSAG00000016637	ENSMMUG00000020449	ENSG00000164172	MOCS2	E
ENSCSAG00000015992	ENSMMUG00000021130	ENSG00000164197	RNF180	E
ENSCSAG00000016972	ENSMMUG00000001611	ENSG00000164327	RICTOR	E
ENSCSAG00000015014	ENSMMUG00000010703	ENSG00000164542	KIAA0895	E
ENSCSAG00000014057	ENSMMUG00000014987	ENSG00000169193	CCDC126	E
ENSCSAG00000007603	ENSMMUG00000005024	ENSG00000165113	GKAP1	E
ENSCSAG00000013952	ENSMMUG00000002473	ENSG00000165568	AKR1E2	E
ENSCSAG00000018614	ENSMMUG00000010898	ENSG00000204977	TRIM13	E
ENSCSAG00000016468	ENSMMUG00000014997	ENSG00000165819	METTL3	E
ENSCSAG00000005536	ENSMMUG00000010548	ENSG00000166260	COX11	E
ENSCSAG00000008413	ENSMMUG00000003132	ENSG00000188647	PTAR1	E
ENSCSAG00000018245	ENSMMUG00000021792	ENSG00000166377	ATP9B	E
ENSCSAG00000018117	ENSMMUG00000010914	ENSG00000166845	C18orf54	E
ENSCSAG00000018007	ENSMMUG00000010999	ENSG00000167220	HDHD2	E
ENSCSAG00000006278	ENSMMUG00000014484	ENSG00000167528	ZNF641	E
ENSCSAG00000003353	ENSMMUG00000028753	ENSG00000167637	ZNF283	E
ENSCSAG00000009069	ENSMMUG00000017067	ENSG00000168803	ADAL	E
ENSCSAG00000015818	ENSMMUG00000015442	ENSG00000168952	STXBP6	E
ENSCSAG00000012145	ENSMMUG00000004956	ENSG00000174891	RSRC1	E
ENSCSAG00000018572	ENSMMUG00000008223	ENSG00000169139	UBE2V2	E
ENSCSAG00000005948	ENSMMUG00000020335	ENSG00000169379	ARL13B	E
ENSCSAG00000005112	ENSMMUG00000017788	ENSG00000171476	HOPX	E
ENSCSAG00000001627	ENSMMUG00000009292	ENSG00000171649	ZIK1	E
ENSCSAG00000018878	ENSMMUG00000002185	ENSG00000180228	PRKRA	E
ENSCSAG00000000789	ENSMMUG00000006187	ENSG00000171819	ANGPTL7	E
ENSCSAG00000010401	ENSMMUG00000005892	ENSG00000173409	ARV1	E
ENSCSAG00000008394	ENSMMUG00000004529	ENSG00000173715	C11orf80	E
ENSCSAG00000012008	ENSMMUG00000018195	ENSG00000174928	C3orf33	E
ENSCSAG00000011439	ENSMMUG00000008458	ENSG00000175691	ZNF77	E
ENSCSAG00000016371	ENSMMUG00000010466	ENSG00000177058	SLC38A9	E
ENSCSAG00000004710	ENSMMUG00000007076	ENSG00000177688	SUMO4	E
ENSCSAG00000012151	ENSMMUG00000004958	ENSG00000178053	MLF1	E
ENSCSAG00000016113	ENSMMUG00000003756	ENSG00000178665	ZNF713	E
ENSCSAG00000001400	ENSMMUG00000011987	ENSG00000180488	FAM73A	E
ENSCSAG00000018469	ENSMMUG00000005808	ENSG00000180917	CMTR2	E
ENSCSAG00000000394	ENSMMUG00000030171	ENSG00000181004	BBS12	E
ENSCSAG00000000389	ENSMMUG00000002220	ENSG00000181541	MAB21L2	E
ENSCSAG00000015274	ENSMMUG00000012241	ENSG00000183137	CEP57L1	E
ENSCSAG00000016830	ENSMMUG00000000277	ENSG00000184277	TM2D3	E
ENSCSAG00000003718	ENSMMUG00000011587	ENSG00000184517	ZFP1	E
ENSCSAG00000013220	ENSMMUG00000031878	ENSG00000184672	RALYL	E
ENSCSAG00000016221	ENSMMUG00000008571	ENSG00000185842	DNAH14	E
ENSCSAG00000006965	ENSMMUG00000007614	ENSG00000274349	ZNF658	E
ENSCSAG00000013996	ENSMMUG00000017068	ENSG00000186687	LYRM7	E
ENSCSAG00000017600	ENSMMUG00000021199	ENSG00000188243	COMMD6	E
ENSCSAG00000007695	ENSMMUG00000018884	ENSG00000188321	ZNF559	E
ENSCSAG00000000644	ENSMMUG00000013783	ENSG00000189266	PNRC2	E
ENSCSAG00000012475	ENSMMUG00000021377	ENSG00000196284	SUPT3H	E
ENSCSAG00000001081	ENSMMUG00000016479	ENSG00000197056	ZMYM1	E
ENSCSAG00000015240	ENSMMUG00000003914	ENSG00000197776	KLHDC1	E
ENSCSAG00000004188	ENSMMUG00000004337	ENSG00000197863	ZNF790	E
ENSCSAG00000009767	ENSMMUG00000006352	ENSG00000197885	NKIRAS1	E
ENSCSAG00000016184	ENSMMUG00000003643	ENSG00000198039	ZNF273	E
ENSCSAG00000004116	ENSMMUG00000011059	ENSG00000198099	ADH4	E
ENSCSAG00000006669	ENSMMUG00000028875	ENSG00000198342	ZNF442	E
ENSCSAG00000007294	ENSMMUG00000014021	ENSG00000198721	ECI2	E
ENSCSAG00000006972	ENSMMUG00000007081	ENSG00000198964	SGMS1	E
ENSCSAG00000009206	ENSMMUG00000011424	ENSG00000203666	EFCAB2	E
ENSCSAG00000015424	ENSMMUG00000031430	ENSG00000203705	TATDN3	E
ENSCSAG00000015632	ENSMMUG00000013781	ENSG00000203778	FAM229B	E
ENSCSAG00000015466	ENSMMUG00000008185	ENSG00000203797	DDO	E
ENSCSAG00000001345	ENSMMUG00000020048	ENSG00000203965	EFCAB7	E
ENSCSAG00000000117	ENSMMUG00000018590	ENSG00000204271	SPIN3	E
ENSCSAG00000002662	ENSMMUG00000008154	ENSG00000204856	FAM216A	E
ENSCSAG00000012785	ENSMMUG00000021511	ENSG00000205133	TRIQK	E
ENSCSAG00000014915	ENSMMUG00000029954	ENSG00000205464	ATP6AP1L	E
ENSCSAG00000012576	ENSMMUG00000012682	ENSG00000205659	LIN52	E
ENSCSAG00000018683	ENSMMUG00000019540	ENSG00000205670	SMIM11	E
ENSCSAG00000005761	ENSMMUG00000007579	ENSG00000213246	SUPT4H1	E
ENSCSAG00000019491	ENSMMUG00000019104	ENSG00000221909	FAM200A	E
ENSCSAG00000013639	ENSMMUG00000030838	ENSG00000242441	GTF2A1L	E
ENSCSAG00000018606	ENSMMUG00000022650	ENSG00000243147	MRPL33	E
ENSCSAG00000010045	ENSMMUG00000017006	ENSG00000256053	APOPT1	E
ENSCSAG00000018837	ENSMMUG00000008059	ENSG00000257591	ZNF625	E
ENSCSAG00000007002	ENSMMUG00000021679	ENSG00000268089	GABRQ	E
ENSCSAG00000017407	ENSMMUG00000019423	ENSG00000275111	ZNF2	E
ENSCSAG00000006109	ENSMMUG00000021911	ENSG00000276234	TADA2A	E
ENSCSAG00000010385	ENSMMUG00000008209	ENSG00000000003	TSPAN6	F
ENSCSAG00000002545	ENSMMUG00000020658	ENSG00000002919	SNX11	F
ENSCSAG00000011298	ENSMMUG00000007405	ENSG00000004478	FKBP4	F
ENSCSAG00000017386	ENSMMUG00000012590	ENSG00000013392	RWDD2A	F
ENSCSAG00000014061	ENSMMUG00000017303	ENSG00000023608	SNAPC1	F
ENSCSAG00000016709	ENSMMUG00000022920	ENSG00000028839	TBPL1	F
ENSCSAG00000010488	ENSMMUG00000005142	ENSG00000034533	ASTE1	F
ENSCSAG00000003670	ENSMMUG00000005759	ENSG00000034713	GABARAPL2	F
ENSCSAG00000010121	ENSMMUG00000009365	ENSG00000040275	SPDL1	F
ENSCSAG00000014311	ENSMMUG00000008715	ENSG00000050130	JKAMP	F
ENSCSAG00000015334	ENSMMUG00000006005	ENSG00000054803	CBLN4	F
ENSCSAG00000003113	ENSMMUG00000010232	ENSG00000056050	C4orf27	F
ENSCSAG00000012197	ENSMMUG00000023304	ENSG00000059769	DNAJC25	F
ENSCSAG00000012301	ENSMMUG00000014318	ENSG00000064933	PMS1	F
ENSCSAG00000009119	ENSMMUG00000019842	ENSG00000065559	MAP2K4	F
ENSCSAG00000014095	ENSMMUG00000013965	ENSG00000066583	ISOC1	F
ENSCSAG00000015713	ENSMMUG00000004070	ENSG00000067533	RRP15	F
ENSCSAG00000015034	ENSMMUG00000020793	ENSG00000070501	POLB	F
ENSCSAG00000003653	ENSMMUG00000019621	ENSG00000074266	EED	F
ENSCSAG00000012971	ENSMMUG00000015450	ENSG00000074696	PTPLAD1	F
ENSCSAG00000011127	ENSMMUG00000008548	ENSG00000078237	C12orf5	F
ENSCSAG00000015024	ENSMMUG00000020185	ENSG00000078668	VDAC3	F
ENSCSAG00000015115	ENSMMUG00000022247	ENSG00000081087	OSTM1	F
ENSCSAG00000010957	ENSMMUG00000022202	ENSG00000082153	BZW1	F
ENSCSAG00000008114	ENSMMUG00000002991	ENSG00000085721	RRN3	F
ENSCSAG00000009895	ENSMMUG00000007740	ENSG00000086061	DNAJA1	F
ENSCSAG00000016012	ENSMMUG00000000400	ENSG00000086189	DIMT1	F
ENSCSAG00000007493	ENSMMUG00000015811	ENSG00000087502	ERGIC2	F
ENSCSAG00000008224	ENSMMUG00000015284	ENSG00000090266	NDUFB2	F
ENSCSAG00000005656	ENSMMUG00000018472	ENSG00000095485	CWF19L1	F
ENSCSAG00000013069	ENSMMUG00000023710	ENSG00000096092	TMEM14A	F
ENSCSAG00000001460	ENSMMUG00000011010	ENSG00000097046	CDC7	F
ENSCSAG00000005849	ENSMMUG00000012642	ENSG00000100387	RBX1	F
ENSCSAG00000005787	ENSMMUG00000001855	ENSG00000100418	DESI1	F
ENSCSAG00000015192	ENSMMUG00000007460	ENSG00000100483	VCPKMT	F
ENSCSAG00000013066	ENSMMUG00000021571	ENSG00000100632	ERH	F
ENSCSAG00000015325	ENSMMUG00000017300	ENSG00000101132	PFDN4	F
ENSCSAG00000017613	ENSMMUG00000018950	ENSG00000101574	METTL4	F
NA	NA	ENSG00000101843	PSMD10	F
ENSCSAG00000017592	ENSMMUG00000021457	ENSG00000102805	CLN5	F
ENSCSAG00000003952	ENSMMUG00000012038	ENSG00000102898	NUTF2	F
ENSCSAG00000003575	ENSMMUG00000013081	ENSG00000103121	CMC2	F
ENSCSAG00000012911	ENSMMUG00000020725	ENSG00000104312	RIPK2	F
ENSCSAG00000012900	ENSMMUG00000014519	ENSG00000104320	NBN	F
[truncated: 4,998 more rows]
