# Supplementary material for: Macrophage-associated wound healing contributes to African green monkey SIV pathogenesis control
Source: Nat Commun. 2019 Nov 8;10:5101. doi: 10.1038/s41467-019-12987-9 (PMC6841668; doi:10.1038/s41467-019-12987-9)
Supplement: Supplementary file 4 — Supplementary Data 1 [file 41467_2019_12987_MOESM4_ESM.zip › 3_CoexNet/Modules.GOterms.txt]

Module	GO ID	GO term	P value
A	GO:0007405	neuroblast proliferation	0.000866396505386257
A	GO:0001658	branching involved in ureteric bud morphogenesis	0.00184337202387551
A	GO:0042692	muscle cell differentiation	0.00282206218903178
A	GO:0034394	protein localization to cell surface	0.00312967866983297
A	GO:0007163	establishment or maintenance of cell polarity	0.00385007477164604
A	GO:0071549	cellular response to dexamethasone stimulus	0.00386194490209183
A	GO:0034614	cellular response to reactive oxygen species	0.00421932126039128
A	GO:0007494	midgut development	0.00559402947280875
A	GO:0055010	ventricular cardiac muscle tissue morphogenesis	0.0055964700541471
A	GO:0034446	substrate adhesion-dependent cell spreading	0.00897081999720854
A	GO:2000393	negative regulation of lamellipodium morphogenesis	0.0095394736842106
A	GO:0090321	positive regulation of chylomicron remnant clearance	0.0095394736842106
A	GO:0032474	otolith morphogenesis	0.0095394736842106
A	GO:0001552	ovarian follicle atresia	0.0095394736842106
A	GO:0010021	amylopectin biosynthetic process	0.0095394736842106
A	GO:0035602	fibroblast growth factor receptor signaling pathway involved in negative regulation of apoptotic process in bone marrow	0.0095394736842106
A	GO:0035603	fibroblast growth factor receptor signaling pathway involved in hemopoiesis	0.0095394736842106
A	GO:0035604	fibroblast growth factor receptor signaling pathway involved in positive regulation of cell proliferation in bone marrow	0.0095394736842106
A	GO:0072285	mesenchymal to epithelial transition involved in metanephric renal vesicle formation	0.0095394736842106
A	GO:0034230	enkephalin processing	0.0095394736842106
A	GO:0034231	islet amyloid polypeptide processing	0.0095394736842106
A	GO:0035377	transepithelial water transport	0.0095394736842106
A	GO:0035378	carbon dioxide transmembrane transport	0.0095394736842106
A	GO:0010651	negative regulation of cell communication by electrical coupling	0.0095394736842106
A	GO:0031104	dendrite regeneration	0.0095394736842106
A	GO:0060365	coronal suture morphogenesis	0.0095394736842106
A	GO:1990079	cartilage homeostasis	0.0095394736842106
A	GO:0007371	ventral midline determination	0.0095394736842106
A	GO:0018872	arsonoacetate metabolic process	0.0095394736842106
A	GO:0021813	cell-cell adhesion involved in neuronal-glial interactions involved in cerebral cortex radial glia guided migration	0.0095394736842106
A	GO:1901074	regulation of engulfment of apoptotic cell	0.0095394736842106
A	GO:0050760	negative regulation of thymidylate synthase biosynthetic process	0.0095394736842106
A	GO:0060248	detection of cell density by contact stimulus involved in contact inhibition	0.0095394736842106
A	GO:0085018	maintenance of symbiont-containing vacuole by host	0.0095394736842106
A	GO:0003065	positive regulation of heart rate by epinephrine	0.0095394736842106
A	GO:0033345	asparagine catabolic process via L-aspartate	0.0095394736842106
A	GO:0002033	vasodilation by angiotensin involved in regulation of systemic arterial blood pressure	0.0095394736842106
A	GO:0030336	negative regulation of cell migration	0.0096916163310247
A	GO:0071470	cellular response to osmotic stress	0.00992112015763409
B	GO:0006936	muscle contraction	1.32641021184236e-06
B	GO:0048747	muscle fiber development	3.13854716536279e-05
B	GO:0007268	synaptic transmission	3.94290766073095e-05
B	GO:0046541	saliva secretion	0.000124701891069886
B	GO:0007519	skeletal muscle tissue development	0.00014503895760716
B	GO:0010881	regulation of cardiac muscle contraction by regulation of the release of sequestered calcium ion	0.000183258380178263
B	GO:0003214	cardiac left ventricle morphogenesis	0.000183258380178263
B	GO:0006940	regulation of smooth muscle contraction	0.000376332432543757
B	GO:1901016	regulation of potassium ion transmembrane transporter activity	0.000475264150101769
B	GO:0014809	regulation of skeletal muscle contraction by regulation of release of sequestered calcium ion	0.000664725825790729
B	GO:0061032	visceral serous pericardium development	0.000664725825790729
B	GO:0007517	muscle organ development	0.000790176103133214
B	GO:0086064	cell communication by electrical coupling involved in cardiac conduction	0.00127612094933375
B	GO:1902307	positive regulation of sodium ion transmembrane transport	0.00127612094933375
B	GO:0030534	adult behavior	0.0013202250423522
B	GO:0017156	calcium ion-dependent exocytosis	0.00155174658665371
B	GO:0030509	BMP signaling pathway	0.00155868678911397
B	GO:0055119	relaxation of cardiac muscle	0.00178831553895686
B	GO:0014904	myotube cell development	0.00184399862315709
B	GO:0007628	adult walking behavior	0.00191076695854379
B	GO:0008065	establishment of blood-nerve barrier	0.00196006093556487
B	GO:0051612	negative regulation of serotonin uptake	0.00196006093556487
B	GO:0060083	smooth muscle contraction involved in micturition	0.00196006093556487
B	GO:0030049	muscle filament sliding	0.00217278139619977
B	GO:0007411	axon guidance	0.00256153760179515
B	GO:0001936	regulation of endothelial cell proliferation	0.00316450075191052
B	GO:0006836	neurotransmitter transport	0.00338535714446274
B	GO:0007186	G-protein coupled receptor signaling pathway	0.00344886772374954
B	GO:0007626	locomotory behavior	0.00376018621113194
B	GO:0001505	regulation of neurotransmitter levels	0.00378352668791539
B	GO:0014832	urinary bladder smooth muscle contraction	0.00380688397248453
B	GO:0060535	trachea cartilage morphogenesis	0.00385319793999951
B	GO:0014056	regulation of acetylcholine secretion, neurotransmission	0.00385319793999951
B	GO:0072592	oxygen metabolic process	0.00385319793999951
B	GO:0003219	cardiac right ventricle formation	0.00385319793999951
B	GO:0060316	positive regulation of ryanodine-sensitive calcium-release channel activity	0.00385319793999951
B	GO:0070836	caveola assembly	0.00385319793999951
B	GO:0071313	cellular response to caffeine	0.00385319793999951
B	GO:0002087	regulation of respiratory gaseous exchange by neurological system process	0.00402388144281788
B	GO:1903524	positive regulation of blood circulation	0.00403285864203381
B	GO:0045933	positive regulation of muscle contraction	0.00416196057574336
B	GO:0007218	neuropeptide signaling pathway	0.00423546473847366
B	GO:0046329	negative regulation of JNK cascade	0.00478795337887242
B	GO:0019229	regulation of vasoconstriction	0.00479039489888575
B	GO:0006112	energy reserve metabolic process	0.00503997608020103
B	GO:0071901	negative regulation of protein serine/threonine kinase activity	0.00577172176763493
B	GO:0019228	neuronal action potential	0.00616154365864062
B	GO:0048266	behavioral response to pain	0.00616154365864062
B	GO:0043267	negative regulation of potassium ion transport	0.00616154365864062
B	GO:0050808	synapse organization	0.00622277583793663
B	GO:0019896	axon transport of mitochondrion	0.00631259408791263
B	GO:0032224	positive regulation of synaptic transmission, cholinergic	0.00631259408791263
B	GO:0060087	relaxation of vascular smooth muscle	0.00631259408791263
B	GO:0060013	righting reflex	0.00631259408791263
B	GO:0018119	peptidyl-cysteine S-nitrosylation	0.00631259408791263
B	GO:0070235	regulation of activation-induced cell death of T cells	0.00631259408791263
B	GO:0050772	positive regulation of axonogenesis	0.00640698831601319
B	GO:0019233	sensory perception of pain	0.00700099568705542
B	GO:0031175	neuron projection development	0.00701972852209745
B	GO:0098660	inorganic ion transmembrane transport	0.00704087794052357
B	GO:0046883	regulation of hormone secretion	0.00706320626901719
B	GO:0043279	response to alkaloid	0.0073872047842866
B	GO:0014829	vascular smooth muscle contraction	0.00744015970900732
B	GO:0055007	cardiac muscle cell differentiation	0.00752716814678876
B	GO:0008016	regulation of heart contraction	0.00773726712946359
B	GO:0007612	learning	0.00809991894183835
B	GO:0001508	action potential	0.00880520164249096
B	GO:0017144	drug metabolic process	0.00886401287332024
B	GO:0007184	SMAD protein import into nucleus	0.00886401287332024
B	GO:0007263	nitric oxide mediated signal transduction	0.00886401287332024
B	GO:0045822	negative regulation of heart contraction	0.00886401287332024
B	GO:0010524	positive regulation of calcium ion transport into cytosol	0.00886940610710651
B	GO:0046069	cGMP catabolic process	0.00930792816645388
B	GO:0014866	skeletal myofibril assembly	0.00930792816645388
B	GO:0019800	peptide cross-linking via chondroitin 4-sulfate glycosaminoglycan	0.00930792816645388
B	GO:0030210	heparin biosynthetic process	0.00930792816645388
B	GO:0045988	negative regulation of striated muscle contraction	0.00930792816645388
B	GO:0051928	positive regulation of calcium ion transport	0.00945229831358183
B	GO:0030514	negative regulation of BMP signaling pathway	0.00989180539514479
B	GO:0032845	negative regulation of homeostatic process	0.00999635727980099
C	GO:0030198	extracellular matrix organization	3.55908326297265e-10
C	GO:0007160	cell-matrix adhesion	2.18406668536825e-07
C	GO:0007155	cell adhesion	4.14406112482612e-06
C	GO:0031290	retinal ganglion cell axon guidance	1.03274693543079e-05
C	GO:0007156	homophilic cell adhesion via plasma membrane adhesion molecules	1.07172917427344e-05
C	GO:0010595	positive regulation of endothelial cell migration	2.00413819105811e-05
C	GO:0022617	extracellular matrix disassembly	2.01629590979253e-05
C	GO:0002040	sprouting angiogenesis	3.91956844614505e-05
C	GO:0010811	positive regulation of cell-substrate adhesion	8.12122145664217e-05
C	GO:0007517	muscle organ development	8.56872369955363e-05
C	GO:0002576	platelet degranulation	0.000103616035747869
C	GO:0001568	blood vessel development	0.000116825501927361
C	GO:0048662	negative regulation of smooth muscle cell proliferation	0.000118509241939138
C	GO:0060364	frontal suture morphogenesis	0.000132806826904251
C	GO:0014912	negative regulation of smooth muscle cell migration	0.000197115419762225
C	GO:0001525	angiogenesis	0.000266916497030453
C	GO:0001558	regulation of cell growth	0.000279131791706401
C	GO:0032355	response to estradiol	0.000377620753256118
C	GO:0042060	wound healing	0.000396940460506939
C	GO:1903531	negative regulation of secretion by cell	0.000504860540187489
C	GO:0034446	substrate adhesion-dependent cell spreading	0.000565042223011469
C	GO:0019433	triglyceride catabolic process	0.000587839144674632
C	GO:0035630	bone mineralization involved in bone maturation	0.000632379777662678
C	GO:0010890	positive regulation of sequestering of triglyceride	0.000632379777662678
C	GO:0007044	cell-substrate junction assembly	0.000787636714763005
C	GO:0010633	negative regulation of epithelial cell migration	0.000825437850916886
C	GO:0050995	negative regulation of lipid catabolic process	0.000847250150654824
C	GO:0018149	peptide cross-linking	0.000899384924191622
C	GO:0001656	metanephros development	0.000924285922547116
C	GO:0071657	positive regulation of granulocyte colony-stimulating factor production	0.00105259640898447
C	GO:0050923	regulation of negative chemotaxis	0.00105259640898447
C	GO:0035385	Roundabout signaling pathway	0.00105259640898447
C	GO:0090027	negative regulation of monocyte chemotaxis	0.00105259640898447
C	GO:0097156	fasciculation of motor neuron axon	0.00105259640898447
C	GO:0061364	apoptotic process involved in luteolysis	0.00105259640898447
C	GO:0034389	lipid particle organization	0.00108002965577077
C	GO:0060527	prostate epithelial cord arborization involved in prostate glandular acinus morphogenesis	0.00108002965577077
C	GO:0050731	positive regulation of peptidyl-tyrosine phosphorylation	0.00110250783345269
C	GO:2000352	negative regulation of endothelial cell apoptotic process	0.00112592747239082
C	GO:0007411	axon guidance	0.00129434054546605
C	GO:0048041	focal adhesion assembly	0.00140760369193349
C	GO:0044342	type B pancreatic cell proliferation	0.00168652470250828
C	GO:0001657	ureteric bud development	0.00179754714821141
C	GO:0016477	cell migration	0.00180732417101367
C	GO:0050678	regulation of epithelial cell proliferation	0.00184423569608824
C	GO:0034308	primary alcohol metabolic process	0.00186915027806438
C	GO:0051893	regulation of focal adhesion assembly	0.00186915027806438
C	GO:0034332	adherens junction organization	0.00199792251806557
C	GO:0031623	receptor internalization	0.00212708697817212
C	GO:0010828	positive regulation of glucose transport	0.00219923227346894
C	GO:0030510	regulation of BMP signaling pathway	0.00235862023360616
C	GO:0006094	gluconeogenesis	0.00235862023360616
C	GO:0010996	response to auditory stimulus	0.00246909895636313
C	GO:0060346	bone trabecula formation	0.00246909895636313
C	GO:2001214	positive regulation of vasculogenesis	0.00246909895636313
C	GO:0007565	female pregnancy	0.0025526692164656
C	GO:0046928	regulation of neurotransmitter secretion	0.00256981767791475
C	GO:0010906	regulation of glucose metabolic process	0.00269564203558951
C	GO:0007267	cell-cell signaling	0.00282197827420014
C	GO:0045880	positive regulation of smoothened signaling pathway	0.00288462306657852
C	GO:0008285	negative regulation of cell proliferation	0.00293587640548352
C	GO:0048014	Tie signaling pathway	0.00308974014178628
C	GO:0097155	fasciculation of sensory neuron axon	0.00308974014178628
C	GO:0070779	D-aspartate import	0.00308974014178628
C	GO:0002062	chondrocyte differentiation	0.00316478976087908
C	GO:0019217	regulation of fatty acid metabolic process	0.00317089992052956
C	GO:0043116	negative regulation of vascular permeability	0.00344280618633495
C	GO:0010812	negative regulation of cell-substrate adhesion	0.0034435514109358
C	GO:0044273	sulfur compound catabolic process	0.0034435514109358
C	GO:0051953	negative regulation of amine transport	0.00351449601856796
C	GO:0001666	response to hypoxia	0.00373965869476916
C	GO:0060350	endochondral bone morphogenesis	0.00393707373624732
C	GO:0060560	developmental growth involved in morphogenesis	0.00402531256550275
C	GO:0030574	collagen catabolic process	0.00418120953652563
C	GO:1901215	negative regulation of neuron death	0.00419770224302176
C	GO:0021952	central nervous system projection neuron axonogenesis	0.00423165633574247
C	GO:0045995	regulation of embryonic development	0.00435003270191478
C	GO:0071300	cellular response to retinoic acid	0.00437904040523009
C	GO:0060068	vagina development	0.00462067137254983
C	GO:0043568	positive regulation of insulin-like growth factor receptor signaling pathway	0.00462067137254983
C	GO:0050878	regulation of body fluid levels	0.00483150539092689
C	GO:0071398	cellular response to fatty acid	0.0050413934893131
C	GO:0090288	negative regulation of cellular response to growth factor stimulus	0.0058504987982445
C	GO:0060443	mammary gland morphogenesis	0.00592476249382565
C	GO:0010866	regulation of triglyceride biosynthetic process	0.00601383378132249
C	GO:0030208	dermatan sulfate biosynthetic process	0.00601383378132249
C	GO:0021559	trigeminal nerve development	0.00604667345666831
C	GO:0033239	negative regulation of cellular amine metabolic process	0.00604667345666831
C	GO:0035356	cellular triglyceride homeostasis	0.00604667345666831
C	GO:0051005	negative regulation of lipoprotein lipase activity	0.00604667345666831
C	GO:0070100	negative regulation of chemokine-mediated signaling pathway	0.00604667345666831
C	GO:0090191	negative regulation of branching involved in ureteric bud morphogenesis	0.00604667345666831
C	GO:0060754	positive regulation of mast cell chemotaxis	0.00604667345666831
C	GO:0033034	positive regulation of myeloid cell apoptotic process	0.00604667345666831
C	GO:0010739	positive regulation of protein kinase A signaling	0.00604667345666831
C	GO:0030168	platelet activation	0.00624691922972226
C	GO:0006026	aminoglycan catabolic process	0.00651872633820111
C	GO:0045597	positive regulation of cell differentiation	0.00662851480723334
C	GO:0014031	mesenchymal cell development	0.00672878690583004
C	GO:0045807	positive regulation of endocytosis	0.00691082150089586
C	GO:0007613	memory	0.00691082150089586
C	GO:0030206	chondroitin sulfate biosynthetic process	0.00695866067854977
C	GO:0005979	regulation of glycogen biosynthetic process	0.00695866067854977
C	GO:0030819	positive regulation of cAMP biosynthetic process	0.00715476517870095
C	GO:0032956	regulation of actin cytoskeleton organization	0.00738515977592673
C	GO:0007158	neuron cell-cell adhesion	0.00763168204713067
C	GO:0071295	cellular response to vitamin	0.00763168204713067
C	GO:0060537	muscle tissue development	0.00763523603253556
C	GO:0010769	regulation of cell morphogenesis involved in differentiation	0.00769588858186197
C	GO:0045598	regulation of fat cell differentiation	0.00806273384851271
C	GO:0030947	regulation of vascular endothelial growth factor receptor signaling pathway	0.00807562388498691
C	GO:0014037	Schwann cell differentiation	0.00807562388498691
C	GO:0048754	branching morphogenesis of an epithelial tube	0.00817015568061706
C	GO:0060173	limb development	0.00845110143858675
C	GO:0050708	regulation of protein secretion	0.00852990756417254
C	GO:0016525	negative regulation of angiogenesis	0.00855951105954757
C	GO:0016055	Wnt signaling pathway	0.00891585274852246
C	GO:0034381	plasma lipoprotein particle clearance	0.00930400309392403
C	GO:0031952	regulation of protein autophosphorylation	0.00930400309392403
C	GO:0060347	heart trabecula formation	0.00948198165526046
C	GO:0001764	neuron migration	0.00952053302600367
C	GO:0008217	regulation of blood pressure	0.00979678601943985
C	GO:0060665	regulation of branching involved in salivary gland morphogenesis by mesenchymal-epithelial signaling	0.00986178879975894
C	GO:0071504	cellular response to heparin	0.00986178879975894
C	GO:1900028	negative regulation of ruffle assembly	0.00986178879975894
C	GO:0019530	taurine metabolic process	0.00986178879975894
C	GO:0021631	optic nerve morphogenesis	0.00986178879975894
C	GO:0014841	skeletal muscle satellite cell proliferation	0.00986178879975894
C	GO:0072008	glomerular mesangial cell differentiation	0.00986178879975894
C	GO:0051414	response to cortisol	0.00986178879975894
C	GO:0070886	positive regulation of calcineurin-NFAT signaling cascade	0.00986178879975894
D	GO:0051209	release of sequestered calcium ion into cytosol	0.000139530985116352
D	GO:0097490	sympathetic neuron projection extension	0.000224354295434682
D	GO:0097491	sympathetic neuron projection guidance	0.000224354295434682
D	GO:1902285	semaphorin-plexin signaling pathway involved in neuron projection guidance	0.000224354295434682
D	GO:0086014	atrial cardiac muscle cell action potential	0.000239760270210946
D	GO:0090090	negative regulation of canonical Wnt signaling pathway	0.000273791815880595
D	GO:2000095	regulation of Wnt signaling pathway, planar cell polarity pathway	0.000387397315237494
D	GO:0010595	positive regulation of endothelial cell migration	0.000459937953772449
D	GO:0035329	hippo signaling	0.000595535045036937
D	GO:0030177	positive regulation of Wnt signaling pathway	0.000597981810866646
D	GO:0048514	blood vessel morphogenesis	0.000676907860082642
D	GO:0007202	activation of phospholipase C activity	0.000701184767522561
D	GO:0051056	regulation of small GTPase mediated signal transduction	0.000869742406476913
D	GO:0050918	positive chemotaxis	0.00104003846174504
D	GO:0061549	sympathetic ganglion development	0.00105811175722172
D	GO:0071679	commissural neuron axon guidance	0.00105811175722172
D	GO:0043534	blood vessel endothelial cell migration	0.00148584082343118
D	GO:0061033	secretion by lung epithelial cell involved in lung growth	0.00149722590154142
D	GO:0010652	positive regulation of cell communication by chemical coupling	0.00149722590154142
D	GO:0003294	atrial ventricular junction remodeling	0.00149722590154142
D	GO:0070350	regulation of white fat cell proliferation	0.00149722590154142
D	GO:0061351	neural precursor cell proliferation	0.00165548012917176
D	GO:0061299	retina vasculature morphogenesis in camera-type eye	0.00179854256180215
D	GO:0055026	negative regulation of cardiac muscle tissue development	0.00215771599333243
D	GO:0006355	regulation of transcription, DNA-templated	0.00216028218351686
D	GO:0045596	negative regulation of cell differentiation	0.00251950090512798
D	GO:0007413	axonal fasciculation	0.00278979971915641
D	GO:0016264	gap junction assembly	0.0027952271279283
D	GO:0003143	embryonic heart tube morphogenesis	0.0036993321726514
D	GO:0051928	positive regulation of calcium ion transport	0.00419003387149345
D	GO:0042692	muscle cell differentiation	0.0043228101084122
D	GO:0070885	negative regulation of calcineurin-NFAT signaling cascade	0.00437616545790228
D	GO:1900133	regulation of renin secretion into blood stream	0.00437616545790228
D	GO:0071205	protein localization to juxtaparanode region of axon	0.00437616545790228
D	GO:0031133	regulation of axon diameter	0.00437616545790228
D	GO:2000766	negative regulation of cytoplasmic translation	0.00437616545790228
D	GO:0007621	negative regulation of female receptivity	0.00437616545790228
D	GO:0014049	positive regulation of glutamate secretion	0.00437616545790228
D	GO:0051647	nucleus localization	0.00441122578692452
D	GO:0003158	endothelium development	0.0045921470522674
D	GO:0001755	neural crest cell migration	0.00545522433294678
D	GO:0045595	regulation of cell differentiation	0.00558040214472224
D	GO:0045444	fat cell differentiation	0.00580141326000858
D	GO:0035239	tube morphogenesis	0.00584228307109861
D	GO:0060765	regulation of androgen receptor signaling pathway	0.00656967212076938
D	GO:0045907	positive regulation of vasoconstriction	0.00656967212076938
D	GO:0001654	eye development	0.00748236045325004
D	GO:0036109	alpha-linolenic acid metabolic process	0.00755084523472533
D	GO:0048813	dendrite morphogenesis	0.00766002156613849
D	GO:0036314	response to sterol	0.00787134352972891
D	GO:0045216	cell-cell junction organization	0.00846301135903948
D	GO:0045636	positive regulation of melanocyte differentiation	0.00852797662036987
D	GO:0045900	negative regulation of translational elongation	0.00852797662036987
D	GO:0010838	positive regulation of keratinocyte proliferation	0.00852797662036987
D	GO:0086015	SA node cell action potential	0.00852797662036987
D	GO:0003105	negative regulation of glomerular filtration	0.00852797662036987
D	GO:0003284	septum primum development	0.00852797662036987
D	GO:0043654	recognition of apoptotic cell	0.00852797662036987
D	GO:0035845	photoreceptor cell outer segment organization	0.00852797662036987
D	GO:0042326	negative regulation of phosphorylation	0.00856780763635426
D	GO:0006898	receptor-mediated endocytosis	0.0086152918517417
D	GO:0051216	cartilage development	0.0088564403283736
D	GO:0010463	mesenchymal cell proliferation	0.00913709602062118
D	GO:0042384	cilium assembly	0.00917390894596542
D	GO:0060445	branching involved in salivary gland morphogenesis	0.00933153740618263
D	GO:2001258	negative regulation of cation channel activity	0.00978168145439075
D	GO:0051000	positive regulation of nitric-oxide synthase activity	0.00978168145439075
D	GO:0010737	protein kinase A signaling	0.00978168145439075
D	GO:0043651	linoleic acid metabolic process	0.00978168145439075
D	GO:0048875	chemical homeostasis within a tissue	0.00978168145439075
D	GO:0060307	regulation of ventricular cardiac muscle cell membrane repolarization	0.00978168145439075
E	GO:0032008	positive regulation of TOR signaling	4.72789953250493e-07
E	GO:0006355	regulation of transcription, DNA-templated	0.000228432242583371
E	GO:0006529	asparagine biosynthetic process	0.000849963315023309
E	GO:0016476	regulation of embryonic cell shape	0.000849963315023309
E	GO:0090043	regulation of tubulin deacetylation	0.00250053362820807
E	GO:0042073	intraciliary transport	0.00254119479318254
E	GO:0071230	cellular response to amino acid stimulus	0.00468697677332538
E	GO:0080009	mRNA methylation	0.0049044982547812
E	GO:0070940	dephosphorylation of RNA polymerase II C-terminal domain	0.0049044982547812
E	GO:0000729	DNA double-strand break processing	0.0049044982547812
E	GO:0030488	tRNA methylation	0.0049044982547812
E	GO:0042384	cilium assembly	0.00538859026454266
E	GO:0009267	cellular response to starvation	0.00538859026454266
E	GO:0048284	organelle fusion	0.00788543002365795
E	GO:0060271	cilium morphogenesis	0.00797054094351238
E	GO:0030836	positive regulation of actin filament depolymerization	0.00801670561328097
E	GO:0090174	organelle membrane fusion	0.00966652677603599
F	GO:0006361	transcription initiation from RNA polymerase I promoter	1.2290326306151e-06
F	GO:0006362	transcription elongation from RNA polymerase I promoter	7.10425747016336e-06
F	GO:0006363	termination of RNA polymerase I transcription	1.62279781928188e-05
F	GO:0006397	mRNA processing	3.3274851586232e-05
F	GO:0051084	'de novo' posttranslational protein folding	3.729214768226e-05
F	GO:0008380	RNA splicing	0.000161808613118834
F	GO:0006368	transcription elongation from RNA polymerase II promoter	0.000203683567699315
F	GO:0006364	rRNA processing	0.000503694439594139
F	GO:0006281	DNA repair	0.00055177092117964
F	GO:0043928	exonucleolytic nuclear-transcribed mRNA catabolic process involved in deadenylation-dependent decay	0.000826831971720153
F	GO:0061077	chaperone-mediated protein folding	0.000952707733914931
F	GO:0042790	transcription of nuclear large rRNA transcript from RNA polymerase I promoter	0.00148761892533048
F	GO:0044773	mitotic DNA damage checkpoint	0.001615001021109
F	GO:0051168	nuclear export	0.00178649017854279
F	GO:0048024	regulation of mRNA splicing, via spliceosome	0.00200290617058709
F	GO:0072321	chaperone-mediated protein transport	0.00364139716498422
F	GO:0000082	G1/S transition of mitotic cell cycle	0.00464217155425929
F	GO:0006626	protein targeting to mitochondrion	0.00476819234420184
F	GO:0006521	regulation of cellular amino acid metabolic process	0.00518068178371812
F	GO:0007035	vacuolar acidification	0.00665571615080485
F	GO:0006383	transcription from RNA polymerase III promoter	0.00706859088456288
F	GO:0006399	tRNA metabolic process	0.00728386887657046
F	GO:0050434	positive regulation of viral transcription	0.00760276168984304
F	GO:0002474	antigen processing and presentation of peptide antigen via MHC class I	0.0076716248408663
F	GO:0031115	negative regulation of microtubule polymerization	0.00846794720472443
F	GO:0070897	DNA-templated transcriptional preinitiation complex assembly	0.00846794720472443
F	GO:0031124	mRNA 3'-end processing	0.00898512108861706
F	GO:0031398	positive regulation of protein ubiquitination	0.00941912641257
G	GO:0007067	mitotic nuclear division	8.54782500315546e-11
G	GO:0034080	CENP-A containing nucleosome assembly	2.32163603597447e-09
G	GO:0000086	G2/M transition of mitotic cell cycle	4.13211725599543e-08
G	GO:0006283	transcription-coupled nucleotide-excision repair	5.50764649118604e-08
G	GO:0006260	DNA replication	1.72455490239711e-07
G	GO:0051437	positive regulation of ubiquitin-protein ligase activity involved in regulation of mitotic cell cycle transition	1.89845329460471e-07
G	GO:0031145	anaphase-promoting complex-dependent proteasomal ubiquitin-dependent protein catabolic process	2.59360017084251e-07
G	GO:0000083	regulation of transcription involved in G1/S transition of mitotic cell cycle	3.02327330497918e-07
G	GO:0000278	mitotic cell cycle	6.17824259981278e-07
G	GO:0002479	antigen processing and presentation of exogenous peptide antigen via MHC class I, TAP-dependent	1.06446792845699e-06
G	GO:0032201	telomere maintenance via semi-conservative replication	1.30630277151667e-06
G	GO:0006271	DNA strand elongation involved in DNA replication	1.60521618062413e-06
G	GO:0000722	telomere maintenance via recombination	1.83507342953419e-06
G	GO:0051988	regulation of attachment of spindle microtubules to kinetochore	5.19463089100428e-06
G	GO:0016032	viral process	5.7964085565653e-06
G	GO:0051436	negative regulation of ubiquitin-protein ligase activity involved in mitotic cell cycle	6.48197504600039e-06
G	GO:0006297	nucleotide-excision repair, DNA gap filling	7.7978776892797e-06
G	GO:0046602	regulation of mitotic centrosome separation	7.88397266256475e-06
G	GO:0008608	attachment of spindle microtubules to kinetochore	1.70083111106739e-05
G	GO:0031572	G2 DNA damage checkpoint	1.93397435364535e-05
G	GO:0006521	regulation of cellular amino acid metabolic process	2.38066190607553e-05
G	GO:0007094	mitotic spindle assembly checkpoint	3.50878152407867e-05
G	GO:0000079	regulation of cyclin-dependent protein serine/threonine kinase activity	3.60771228063065e-05
G	GO:0000087	mitotic M phase	4.59763863599623e-05
G	GO:0051382	kinetochore assembly	4.59763863599623e-05
G	GO:0006977	DNA damage response, signal transduction by p53 class mediator resulting in cell cycle arrest	9.28421892717157e-05
G	GO:0010569	regulation of double-strand break repair via homologous recombination	9.65204850749822e-05
G	GO:0000070	mitotic sister chromatid segregation	0.000233791172950546
G	GO:0007077	mitotic nuclear envelope disassembly	0.000245324566386838
G	GO:0007052	mitotic spindle organization	0.000280219626230851
G	GO:0007059	chromosome segregation	0.000281558895379964
G	GO:0007098	centrosome cycle	0.000354769962795808
G	GO:0051984	positive regulation of chromosome segregation	0.000391649003188283
G	GO:2000615	regulation of histone H3-K9 acetylation	0.00039773169971561
G	GO:0046599	regulation of centriole replication	0.00040982897323079
G	GO:0045931	positive regulation of mitotic cell cycle	0.000418958399927705
G	GO:0000082	G1/S transition of mitotic cell cycle	0.00048428824859546
G	GO:0019985	translesion synthesis	0.000605684342437058
G	GO:0051784	negative regulation of nuclear division	0.000654972254784151
G	GO:0007126	meiotic nuclear division	0.000663752766015087
G	GO:0000724	double-strand break repair via homologous recombination	0.000737136966055013
G	GO:0071459	protein localization to chromosome, centromeric region	0.000852524693302275
G	GO:0000209	protein polyubiquitination	0.000856189720524033
G	GO:0007080	mitotic metaphase plate congression	0.00115498030840564
G	GO:0046607	positive regulation of centrosome cycle	0.0011774271538217
G	GO:0034421	post-translational protein acetylation	0.0011774271538217
G	GO:0007079	mitotic chromosome movement towards spindle pole	0.0011774271538217
G	GO:0043146	spindle stabilization	0.0011774271538217
G	GO:0044773	mitotic DNA damage checkpoint	0.00129046761294095
G	GO:0007093	mitotic cell cycle checkpoint	0.00130224540314224
G	GO:0000387	spliceosomal snRNP assembly	0.00141424401037525
G	GO:0006354	DNA-templated transcription, elongation	0.00143126097779302
G	GO:0010212	response to ionizing radiation	0.00143126097779302
G	GO:0010948	negative regulation of cell cycle process	0.00162385884310828
G	GO:0006370	7-methylguanosine mRNA capping	0.00190163210975271
G	GO:0006270	DNA replication initiation	0.00190163210975271
G	GO:0090307	mitotic spindle assembly	0.00194359313179891
G	GO:0001556	oocyte maturation	0.00194359313179891
G	GO:0030071	regulation of mitotic metaphase/anaphase transition	0.00218840153275136
G	GO:0060564	negative regulation of APC-Cdc20 complex activity	0.00232378534636034
G	GO:0048478	replication fork protection	0.00232378534636034
G	GO:0061014	positive regulation of mRNA catabolic process	0.00243738720002096
G	GO:0000132	establishment of mitotic spindle orientation	0.00243738720002096
G	GO:0045910	negative regulation of DNA recombination	0.00243738720002096
G	GO:0000291	nuclear-transcribed mRNA catabolic process, exonucleolytic	0.00249439360250368
G	GO:0031442	positive regulation of mRNA 3'-end processing	0.00300209691561679
G	GO:0007088	regulation of mitotic nuclear division	0.00350418986567438
G	GO:0032465	regulation of cytokinesis	0.00360402388494039
G	GO:0009411	response to UV	0.00365520490547639
G	GO:0060236	regulation of mitotic spindle organization	0.00382195995029781
G	GO:2000510	positive regulation of dendritic cell chemotaxis	0.00382195995029781
G	GO:0000398	mRNA splicing, via spliceosome	0.00393186163557493
G	GO:0006275	regulation of DNA replication	0.00435772198469515
G	GO:0071103	DNA conformation change	0.00451026605855177
G	GO:0006301	postreplication repair	0.00553006240419732
G	GO:0034088	maintenance of mitotic sister chromatid cohesion	0.00565754738667287
G	GO:0032025	response to cobalt ion	0.00565754738667287
G	GO:0097284	hepatocyte apoptotic process	0.00565754738667287
G	GO:0000245	spliceosomal complex assembly	0.00612409890434707
G	GO:0007127	meiosis I	0.00636681523721945
G	GO:0006412	translation	0.00663766040358291
G	GO:0032075	positive regulation of nuclease activity	0.00683505103258188
G	GO:0006369	termination of RNA polymerase II transcription	0.00739384003974858
G	GO:0000075	cell cycle checkpoint	0.00749761675263553
G	GO:0051310	metaphase plate congression	0.00764405588042772
G	GO:0006390	transcription from mitochondrial promoter	0.00781657517632592
G	GO:0039535	regulation of RIG-I signaling pathway	0.00781657517632592
G	GO:0045842	positive regulation of mitotic metaphase/anaphase transition	0.00781657517632592
G	GO:0034660	ncRNA metabolic process	0.00789633926633358
G	GO:0051297	centrosome organization	0.00815672625534384
G	GO:0006405	RNA export from nucleus	0.00838354472628406
G	GO:0009108	coenzyme biosynthetic process	0.0087544579056775
G	GO:0031124	mRNA 3'-end processing	0.0091173325690686
G	GO:0008334	histone mRNA metabolic process	0.00916737500214232
G	GO:1903902	positive regulation of viral life cycle	0.00954141102426871
G	GO:0033260	nuclear DNA replication	0.00983174598415154
H	GO:0051791	medium-chain fatty acid metabolic process	1.54749616925953e-05
H	GO:0006488	dolichol-linked oligosaccharide biosynthetic process	4.41539695415463e-05
H	GO:0033539	fatty acid beta-oxidation using acyl-CoA dehydrogenase	0.000149059090974948
H	GO:0051561	positive regulation of mitochondrial calcium ion concentration	0.000292595535125836
H	GO:0022904	respiratory electron transport chain	0.000368263991750806
H	GO:0045116	protein neddylation	0.000502568071638976
H	GO:0006851	mitochondrial calcium ion transport	0.000502568071638976
H	GO:0008610	lipid biosynthetic process	0.000871192547262318
H	GO:1990542	mitochondrial transmembrane transport	0.00110299648388026
H	GO:0006071	glycerol metabolic process	0.00110299648388026
H	GO:0033540	fatty acid beta-oxidation using acyl-CoA oxidase	0.00162942934187863
H	GO:0006501	C-terminal protein lipidation	0.00196227646191261
H	GO:0006733	oxidoreduction coenzyme metabolic process	0.00218875031452143
H	GO:1902603	carnitine transmembrane transport	0.00219921417212358
H	GO:0009437	carnitine metabolic process	0.00287836396365799
H	GO:1901029	negative regulation of mitochondrial outer membrane permeabilization involved in apoptotic signaling pathway	0.00361532163134721
H	GO:0044597	daunorubicin metabolic process	0.00361532163134721
H	GO:0044598	doxorubicin metabolic process	0.00361532163134721
H	GO:1901657	glycosyl compound metabolic process	0.00362825809594105
H	GO:0006631	fatty acid metabolic process	0.00365540041620282
H	GO:0019184	nonribosomal peptide biosynthetic process	0.00367315035618102
H	GO:0046394	carboxylic acid biosynthetic process	0.00371777163522925
H	GO:0042181	ketone biosynthetic process	0.00426804785899485
H	GO:0046173	polyol biosynthetic process	0.00488292122087068
H	GO:0007031	peroxisome organization	0.0055545502525094
H	GO:0006506	GPI anchor biosynthetic process	0.0055545502525094
H	GO:0008033	tRNA processing	0.00557133817074285
H	GO:0044281	small molecule metabolic process	0.00582554433181167
H	GO:0018344	protein geranylgeranylation	0.00592616332492871
H	GO:2000271	positive regulation of fibroblast apoptotic process	0.00592616332492871
H	GO:1902017	regulation of cilium assembly	0.00592616332492871
H	GO:0006048	UDP-N-acetylglucosamine biosynthetic process	0.00592616332492871
H	GO:0018279	protein N-linked glycosylation via asparagine	0.00604213857270879
H	GO:0044282	small molecule catabolic process	0.00634980519119376
H	GO:0006805	xenobiotic metabolic process	0.00745138857489723
H	GO:0051881	regulation of mitochondrial membrane potential	0.00793169305878179
H	GO:0015031	protein transport	0.00808896521137618
H	GO:0042984	regulation of amyloid precursor protein biosynthetic process	0.00874294721983014
H	GO:0042178	xenobiotic catabolic process	0.00874294721983014
H	GO:0046951	ketone body biosynthetic process	0.00874294721983014
I	GO:0006695	cholesterol biosynthetic process	8.98715505557779e-07
I	GO:0019563	glycerol catabolic process	0.000564084754202683
I	GO:0060050	positive regulation of protein glycosylation	0.00111791164804622
I	GO:0044255	cellular lipid metabolic process	0.00147692312582376
I	GO:1900024	regulation of substrate adhesion-dependent cell spreading	0.00152754980434001
I	GO:0006072	glycerol-3-phosphate metabolic process	0.00184626356832527
I	GO:0001765	membrane raft assembly	0.0027442696534986
I	GO:0010804	negative regulation of tumor necrosis factor-mediated signaling pathway	0.0027442696534986
I	GO:0045184	establishment of protein localization	0.00304200007971062
I	GO:0032933	SREBP signaling pathway	0.00380715893594631
I	GO:0015701	bicarbonate transport	0.0042357452097106
I	GO:0006720	isoprenoid metabolic process	0.0044398928260738
I	GO:0030838	positive regulation of actin filament polymerization	0.00459194713097997
I	GO:0016114	terpenoid biosynthetic process	0.0064089918997896
I	GO:0046209	nitric oxide metabolic process	0.00738917333586076
I	GO:0042953	lipoprotein transport	0.00793887703313548
I	GO:0032367	intracellular cholesterol transport	0.00793887703313548
I	GO:0051290	protein heterotetramerization	0.00793887703313548
I	GO:0009409	response to cold	0.0087664821229644
I	GO:0001523	retinoid metabolic process	0.00886942115431713
I	GO:0006672	ceramide metabolic process	0.00886942115431713
I	GO:0032970	regulation of actin filament-based process	0.00945812147546155
I	GO:0015939	pantothenate metabolic process	0.0096155248098174
J	GO:0071985	multivesicular body sorting pathway	1.03171467386551e-06
J	GO:0030050	vesicle transport along actin filament	0.00102082170019176
J	GO:0002934	desmosome organization	0.00161367923888208
J	GO:0016264	gap junction assembly	0.00161367923888208
J	GO:0008206	bile acid metabolic process	0.00179617898564601
J	GO:0045793	positive regulation of cell size	0.00236333318495597
J	GO:0032486	Rap protein signal transduction	0.00250540953077604
J	GO:0006065	UDP-glucuronate biosynthetic process	0.00299747776746552
J	GO:0010960	magnesium ion homeostasis	0.00299747776746552
J	GO:0006090	pyruvate metabolic process	0.00312842291347665
J	GO:0044765	single-organism transport	0.00424235307675409
J	GO:0071379	cellular response to prostaglandin stimulus	0.00442602378879197
J	GO:0006895	Golgi to endosome transport	0.00442602378879197
J	GO:0006635	fatty acid beta-oxidation	0.00550543829904257
J	GO:0009812	flavonoid metabolic process	0.00586807601273311
J	GO:0052695	cellular glucuronidation	0.00586807601273311
J	GO:0006499	N-terminal protein myristoylation	0.00586807601273311
J	GO:2000785	regulation of autophagic vacuole assembly	0.00586807601273311
J	GO:0006772	thiamine metabolic process	0.00586807601273311
J	GO:0019637	organophosphate metabolic process	0.00598317826736666
J	GO:0051049	regulation of transport	0.00687439173057136
J	GO:0019722	calcium-mediated signaling	0.00706139841376589
J	GO:0071902	positive regulation of protein serine/threonine kinase activity	0.00764388181710053
J	GO:0048661	positive regulation of smooth muscle cell proliferation	0.00768191258602927
J	GO:0071702	organic substance transport	0.0082563514025704
J	GO:0070076	histone lysine demethylation	0.00909257221902628
J	GO:0045109	intermediate filament organization	0.00909257221902628
J	GO:0048565	digestive tract development	0.0091682167844235
J	GO:0071681	cellular response to indole-3-methanol	0.0095736886866998
J	GO:2000369	regulation of clathrin-mediated endocytosis	0.0095736886866998
J	GO:0015781	pyrimidine nucleotide-sugar transport	0.0095736886866998
J	GO:2001224	positive regulation of neuron migration	0.0095736886866998
J	GO:0019373	epoxygenase P450 pathway	0.0095736886866998
J	GO:0046512	sphingosine biosynthetic process	0.0095736886866998
J	GO:0006686	sphingomyelin biosynthetic process	0.0095736886866998
J	GO:0002318	myeloid progenitor cell differentiation	0.0095736886866998
J	GO:0032463	negative regulation of protein homooligomerization	0.0095736886866998
J	GO:0008610	lipid biosynthetic process	0.00985001702486746
K	GO:0006120	mitochondrial electron transport, NADH to ubiquinone	1.17002816392309e-12
K	GO:1902600	hydrogen ion transmembrane transport	0.000481541800548197
K	GO:0045454	cell redox homeostasis	0.000815010571099026
K	GO:0034380	high-density lipoprotein particle assembly	0.00237902838569699
K	GO:0034447	very-low-density lipoprotein particle clearance	0.00237902838569699
K	GO:0001959	regulation of cytokine-mediated signaling pathway	0.0045244700236796
K	GO:0051013	microtubule severing	0.0048933933986587
K	GO:0006890	retrograde vesicle-mediated transport, Golgi to ER	0.00605552412040673
K	GO:0010821	regulation of mitochondrion organization	0.00681252302802509
K	GO:0033572	transferrin transport	0.00936179507236443
K	GO:0022904	respiratory electron transport chain	0.00985485163997406
K	GO:0006633	fatty acid biosynthetic process	0.00990125908030856
L	GO:0061144	alveolar secondary septum development	0.000774970132585349
L	GO:0018125	peptidyl-cysteine methylation	0.000774970132585349
L	GO:0044710	single-organism metabolic process	0.00114166351052219
L	GO:0006767	water-soluble vitamin metabolic process	0.00121673043501703
L	GO:0070315	G1 to G0 transition involved in cell differentiation	0.00228194857267277
L	GO:0015809	arginine transport	0.00228194857267277
L	GO:0034134	toll-like receptor 2 signaling pathway	0.00327096955585467
L	GO:0046395	carboxylic acid catabolic process	0.00383171654054246
L	GO:0015860	purine nucleoside transmembrane transport	0.00447975458918588
L	GO:0000080	mitotic G1 phase	0.00447975458918588
L	GO:0006739	NADP metabolic process	0.00472270552151402
L	GO:0002755	MyD88-dependent toll-like receptor signaling pathway	0.00517805153152873
L	GO:0034138	toll-like receptor 3 signaling pathway	0.0055633001704414
L	GO:0034030	ribonucleoside bisphosphate biosynthetic process	0.00621982224759477
L	GO:0034033	purine nucleoside bisphosphate biosynthetic process	0.00621982224759477
L	GO:0005975	carbohydrate metabolic process	0.00638979531874711
L	GO:0070127	tRNA aminoacylation for mitochondrial protein translation	0.00732892309956961
L	GO:1901679	nucleotide transmembrane transport	0.00732892309956961
L	GO:1902231	positive regulation of intrinsic apoptotic signaling pathway in response to DNA damage	0.00732892309956961
L	GO:0009084	glutamine family amino acid biosynthetic process	0.00761606414759607
L	GO:0007250	activation of NF-kappaB-inducing kinase activity	0.00918254170377133
L	GO:0038123	toll-like receptor TLR1:TLR2 signaling pathway	0.00931963484313557
L	GO:0038124	toll-like receptor TLR6:TLR2 signaling pathway	0.00931963484313557
M	GO:0007067	mitotic nuclear division	7.90186074173375e-06
M	GO:0000086	G2/M transition of mitotic cell cycle	8.89292294599098e-05
M	GO:0000910	cytokinesis	0.000583542833101369
M	GO:0051488	activation of anaphase-promoting complex activity	0.000745020573131289
M	GO:0006270	DNA replication initiation	0.000913886397560006
M	GO:0006281	DNA repair	0.000942188648281079
M	GO:0045842	positive regulation of mitotic metaphase/anaphase transition	0.00103817760316295
M	GO:0006268	DNA unwinding involved in DNA replication	0.00103817760316295
M	GO:0006271	DNA strand elongation involved in DNA replication	0.00124902701596366
M	GO:0032508	DNA duplex unwinding	0.0019958532364887
M	GO:0051985	negative regulation of chromosome segregation	0.00212971241083537
M	GO:0044772	mitotic cell cycle phase transition	0.00227425082603024
M	GO:0007051	spindle organization	0.00244186226546311
M	GO:0007076	mitotic chromosome condensation	0.00266886859444081
M	GO:0048814	regulation of dendrite morphogenesis	0.00430107301230056
M	GO:0007143	female meiotic division	0.00500130302468405
M	GO:0051304	chromosome separation	0.0051071435622138
M	GO:0032074	negative regulation of nuclease activity	0.00715460526315781
M	GO:0046355	mannan catabolic process	0.00715460526315781
M	GO:0031283	negative regulation of guanylate cyclase activity	0.00715460526315781
M	GO:0038184	cell surface bile acid receptor signaling pathway	0.00715460526315781
M	GO:2000003	positive regulation of DNA damage checkpoint	0.00715460526315781
M	GO:0010948	negative regulation of cell cycle process	0.00833539534656765
M	GO:0045859	regulation of protein kinase activity	0.0086701185138324
N	GO:0032464	positive regulation of protein homooligomerization	2.08731265816992e-05
N	GO:0031018	endocrine pancreas development	3.56908748714431e-05
N	GO:0030855	epithelial cell differentiation	0.000210482553118054
N	GO:0036155	acylglycerol acyl-chain remodeling	0.000402261771603621
N	GO:0090200	positive regulation of release of cytochrome c from mitochondria	0.000651835091768535
N	GO:2000018	regulation of male gonad development	0.000783650416625542
N	GO:0090136	epithelial cell-cell adhesion	0.000818232476246674
N	GO:0008203	cholesterol metabolic process	0.000924643480237711
N	GO:0072034	renal vesicle induction	0.00121877448370494
N	GO:0002415	immunoglobulin transcytosis in epithelial cells mediated by polymeric immunoglobulin receptor	0.00121877448370494
N	GO:0038083	peptidyl-tyrosine autophosphorylation	0.00133587004597356
N	GO:0001893	maternal placenta development	0.00182472657713904
N	GO:0035148	tube formation	0.00190692101722411
N	GO:0032456	endocytic recycling	0.00191629606546078
N	GO:0007173	epidermal growth factor receptor signaling pathway	0.00195011253594641
N	GO:0060491	regulation of cell projection assembly	0.00202735622410127
N	GO:0002115	store-operated calcium entry	0.00208213219199793
N	GO:0072584	caveolin-mediated endocytosis	0.00208213219199793
N	GO:0006734	NADH metabolic process	0.00208213219199793
N	GO:0030511	positive regulation of transforming growth factor beta receptor signaling pathway	0.00243746297330307
N	GO:0031669	cellular response to nutrient levels	0.00260355762981527
N	GO:0050732	negative regulation of peptidyl-tyrosine phosphorylation	0.00302272007829443
N	GO:1900744	regulation of p38MAPK cascade	0.00304259466433345
N	GO:0007009	plasma membrane organization	0.00306847695599346
N	GO:0007588	excretion	0.00354627936135373
N	GO:0033088	negative regulation of immature T cell proliferation in thymus	0.00357151647519656
N	GO:0071420	cellular response to histamine	0.00357151647519656
N	GO:0072289	metanephric nephron tubule formation	0.00357151647519656
N	GO:1900212	negative regulation of mesenchymal cell apoptotic process involved in metanephros development	0.00357151647519656
N	GO:0045218	zonula adherens maintenance	0.00357151647519656
N	GO:0070849	response to epidermal growth factor	0.00375603492724439
N	GO:0051270	regulation of cellular component movement	0.00405441648918114
N	GO:0090398	cellular senescence	0.00408432593899248
N	GO:0001954	positive regulation of cell-matrix adhesion	0.00408432593899248
N	GO:0060174	limb bud formation	0.00423458802222532
N	GO:0090189	regulation of branching involved in ureteric bud morphogenesis	0.00548852382476614
N	GO:0002028	regulation of sodium ion transport	0.00561506695836284
N	GO:0051492	regulation of stress fiber assembly	0.00561506695836284
N	GO:0030072	peptide hormone secretion	0.00572905286814923
N	GO:0032411	positive regulation of transporter activity	0.00613990230462012
N	GO:0006694	steroid biosynthetic process	0.00617377027389788
N	GO:0030029	actin filament-based process	0.00683299793923394
N	GO:0019318	hexose metabolic process	0.00688229051440908
N	GO:0072040	negative regulation of mesenchymal cell apoptotic process involved in nephron morphogenesis	0.0069778347932227
N	GO:0002159	desmosome assembly	0.0069778347932227
N	GO:1900747	negative regulation of vascular endothelial growth factor signaling pathway	0.0069778347932227
N	GO:0015840	urea transport	0.0069778347932227
N	GO:0006644	phospholipid metabolic process	0.00702373001349799
N	GO:0046578	regulation of Ras protein signal transduction	0.00719774488753941
N	GO:0051494	negative regulation of cytoskeleton organization	0.0072210418388157
N	GO:0019218	regulation of steroid metabolic process	0.00736177816090502
N	GO:0034349	glial cell apoptotic process	0.00736961856988091
N	GO:0006684	sphingomyelin metabolic process	0.00736961856988091
N	GO:0008333	endosome to lysosome transport	0.00768576420545016
N	GO:0035725	sodium ion transmembrane transport	0.00776487165461007
N	GO:0031334	positive regulation of protein complex assembly	0.00777082737893947
N	GO:0002067	glandular epithelial cell differentiation	0.00785816450142453
N	GO:0032233	positive regulation of actin filament bundle assembly	0.00785816450142453
N	GO:0007205	protein kinase C-activating G-protein coupled receptor signaling pathway	0.00785816450142453
N	GO:0007595	lactation	0.00785816450142453
N	GO:0010876	lipid localization	0.00812567418410784
N	GO:1900740	positive regulation of protein insertion into mitochondrial membrane involved in apoptotic signaling pathway	0.00897315510741863
N	GO:0016338	calcium-independent cell-cell adhesion via plasma membrane cell-adhesion molecules	0.00897315510741863
N	GO:0006907	pinocytosis	0.0093350343979712
N	GO:0060575	intestinal epithelial cell differentiation	0.0093350343979712
N	GO:0070293	renal absorption	0.0093350343979712
N	GO:2001244	positive regulation of intrinsic apoptotic signaling pathway	0.00988469630056318
O	GO:0051607	defense response to virus	3.44767925883991e-32
O	GO:0060337	type I interferon signaling pathway	1.28360062574284e-21
O	GO:0045071	negative regulation of viral genome replication	6.81397365679906e-13
O	GO:0032480	negative regulation of type I interferon production	2.27810185049723e-10
O	GO:0045087	innate immune response	1.69051802993734e-09
O	GO:0060333	interferon-gamma-mediated signaling pathway	4.66512924918518e-09
O	GO:0006955	immune response	6.89303978240639e-08
O	GO:1902187	negative regulation of viral release from host cell	5.03196367182156e-07
O	GO:0032020	ISG15-protein conjugation	6.96017786542563e-07
O	GO:0050729	positive regulation of inflammatory response	1.2580352294291e-06
O	GO:0032728	positive regulation of interferon-beta production	2.44111224283618e-06
O	GO:0035456	response to interferon-beta	3.09002972255527e-06
O	GO:0034344	regulation of type III interferon production	3.2442218017524e-06
O	GO:0009597	detection of virus	3.2442218017524e-06
O	GO:0032727	positive regulation of interferon-alpha production	5.40628940809073e-06
O	GO:0007252	I-kappaB phosphorylation	9.29874613233578e-06
O	GO:1900246	positive regulation of RIG-I signaling pathway	1.28343837569697e-05
O	GO:0034154	toll-like receptor 7 signaling pathway	1.28343837569697e-05
O	GO:0031663	lipopolysaccharide-mediated signaling pathway	1.5860949849912e-05
O	GO:0042102	positive regulation of T cell proliferation	2.2844956490324e-05
O	GO:0051092	positive regulation of NF-kappaB transcription factor activity	4.33081469011872e-05
O	GO:0006954	inflammatory response	5.19591807953817e-05
O	GO:0071346	cellular response to interferon-gamma	6.1243757782316e-05
O	GO:0060907	positive regulation of macrophage cytokine production	6.27716835541792e-05
O	GO:0052033	pathogen-associated molecular pattern dependent induction by symbiont of host innate immune response	6.27716835541792e-05
O	GO:0045359	positive regulation of interferon-beta biosynthetic process	6.27716835541792e-05
O	GO:0070098	chemokine-mediated signaling pathway	8.58072734478734e-05
O	GO:0032733	positive regulation of interleukin-10 production	9.71180709376377e-05
O	GO:0039528	cytoplasmic pattern recognition receptor signaling pathway in response to virus	0.00010348198476136
O	GO:0035457	cellular response to interferon-alpha	0.000108646591397269
O	GO:0035458	cellular response to interferon-beta	0.000108646591397269
O	GO:0002282	microglial cell activation involved in immune response	0.000108646591397269
O	GO:0090026	positive regulation of monocyte chemotaxis	0.000108646591397269
O	GO:0002824	positive regulation of adaptive immune response based on somatic recombination of immune receptors built from immunoglobulin superfamily domains	0.000145293637307109
O	GO:1900245	positive regulation of MDA-5 signaling pathway	0.000220353344501149
O	GO:1901253	negative regulation of intracellular transport of viral material	0.000220353344501149
O	GO:0006968	cellular defense response	0.000233005161989479
O	GO:0042346	positive regulation of NF-kappaB import into nucleus	0.000233110138372963
O	GO:0002699	positive regulation of immune effector process	0.000341652777534948
O	GO:0002830	positive regulation of type 2 immune response	0.000360405893700315
O	GO:0043950	positive regulation of cAMP-mediated signaling	0.000360405893700315
O	GO:0042535	positive regulation of tumor necrosis factor biosynthetic process	0.000360405893700315
O	GO:0032755	positive regulation of interleukin-6 production	0.000376356421283261
O	GO:0034123	positive regulation of toll-like receptor signaling pathway	0.000646385466423298
O	GO:0032497	detection of lipopolysaccharide	0.000654571589899943
O	GO:0034124	regulation of MyD88-dependent toll-like receptor signaling pathway	0.000654571589899943
O	GO:0045356	positive regulation of interferon-alpha biosynthetic process	0.000654571589899943
O	GO:0034341	response to interferon-gamma	0.000657060903862147
O	GO:0016032	viral process	0.000690064936944825
O	GO:0006952	defense response	0.000948340135335077
O	GO:0032722	positive regulation of chemokine production	0.000961506473221857
O	GO:0042981	regulation of apoptotic process	0.00104873920362663
O	GO:0042742	defense response to bacterium	0.00111851842814281
O	GO:0002479	antigen processing and presentation of exogenous peptide antigen via MHC class I, TAP-dependent	0.00121175448966867
O	GO:0035455	response to interferon-alpha	0.00125542298061679
O	GO:0001916	positive regulation of T cell mediated cytotoxicity	0.00129357827004042
O	GO:0045070	positive regulation of viral genome replication	0.00129357827004042
O	GO:0008626	granzyme-mediated apoptotic signaling pathway	0.00129630879604291
O	GO:0046597	negative regulation of viral entry into host cell	0.00129630879604291
O	GO:2000110	negative regulation of macrophage apoptotic process	0.00129630879604291
O	GO:0090383	phagosome acidification	0.00129630879604291
O	GO:0019060	intracellular transport of viral protein in host cell	0.00129630879604291
O	GO:0050868	negative regulation of T cell activation	0.00131708492039833
O	GO:0031295	T cell costimulation	0.00131708492039833
O	GO:0045088	regulation of innate immune response	0.00137027417667768
O	GO:1901136	carbohydrate derivative catabolic process	0.00145418619615036
O	GO:0032897	negative regulation of viral transcription	0.00157475691317769
O	GO:0002407	dendritic cell chemotaxis	0.00157475691317769
O	GO:0046640	regulation of alpha-beta T cell proliferation	0.00189139380794342
O	GO:0045076	regulation of interleukin-2 biosynthetic process	0.00189139380794342
O	GO:0043123	positive regulation of I-kappaB kinase/NF-kappaB signaling	0.00204179728459859
O	GO:0010818	T cell chemotaxis	0.00209528136345242
O	GO:0070555	response to interleukin-1	0.00209661862235232
O	GO:0071260	cellular response to mechanical stimulus	0.00209661862235232
O	GO:0045084	positive regulation of interleukin-12 biosynthetic process	0.00213935875962462
O	GO:0060340	positive regulation of type I interferon-mediated signaling pathway	0.00213935875962462
O	GO:1901222	regulation of NIK/NF-kappaB signaling	0.00224498862295246
O	GO:0032496	response to lipopolysaccharide	0.00241058765401079
O	GO:0032735	positive regulation of interleukin-12 production	0.00255803515929009
O	GO:0002703	regulation of leukocyte mediated immunity	0.00283050530017854
O	GO:0002831	regulation of response to biotic stimulus	0.00301145392363352
O	GO:0042119	neutrophil activation	0.00306860432871114
O	GO:0050829	defense response to Gram-negative bacterium	0.00306860432871114
O	GO:0002676	regulation of chronic inflammatory response	0.00317765229765984
O	GO:0071223	cellular response to lipoteichoic acid	0.00317765229765984
O	GO:0006958	complement activation, classical pathway	0.0035411866937675
O	GO:0051281	positive regulation of release of sequestered calcium ion into cytosol	0.0035411866937675
O	GO:0045670	regulation of osteoclast differentiation	0.00372622137095909
O	GO:0007259	JAK-STAT cascade	0.00375818520787981
O	GO:0032743	positive regulation of interleukin-2 production	0.00405585542585426
O	GO:0060330	regulation of response to interferon-gamma	0.00405585542585426
O	GO:0006658	phosphatidylserine metabolic process	0.00405585542585426
O	GO:0050777	negative regulation of immune response	0.00432549789682951
O	GO:0045416	positive regulation of interleukin-8 biosynthetic process	0.00440525458016487
O	GO:0002664	regulation of T cell tolerance induction	0.00440525458016487
O	GO:0010820	positive regulation of T cell chemotaxis	0.00440525458016487
O	GO:0019441	tryptophan catabolic process to kynurenine	0.00440525458016487
O	GO:0050707	regulation of cytokine secretion	0.00458869071047246
O	GO:0097028	dendritic cell differentiation	0.00521568893892604
O	GO:0009620	response to fungus	0.00521568893892604
O	GO:1902105	regulation of leukocyte differentiation	0.00534498046298701
O	GO:0043900	regulation of multi-organism process	0.00537142143394596
O	GO:0002221	pattern recognition receptor signaling pathway	0.00571937952747812
O	GO:0034138	toll-like receptor 3 signaling pathway	0.00575601071977206
O	GO:0071360	cellular response to exogenous dsRNA	0.00581636251119708
O	GO:0032700	negative regulation of interleukin-17 production	0.00581636251119708
O	GO:0051770	positive regulation of nitric-oxide synthase biosynthetic process	0.00581636251119708
O	GO:0045343	regulation of MHC class I biosynthetic process	0.00581636251119708
O	GO:0001960	negative regulation of cytokine-mediated signaling pathway	0.00586278404191871
O	GO:0009187	cyclic nucleotide metabolic process	0.00595219546589862
O	GO:0002532	production of molecular mediator involved in inflammatory response	0.0065558311161814
O	GO:0071356	cellular response to tumor necrosis factor	0.00675876253310378
O	GO:1903557	positive regulation of tumor necrosis factor superfamily cytokine production	0.00698330960751592
O	GO:0070206	protein trimerization	0.00729561822031371
O	GO:0070234	positive regulation of T cell apoptotic process	0.00740530215741626
O	GO:0045078	positive regulation of interferon-gamma biosynthetic process	0.00740530215741626
O	GO:0033194	response to hydroperoxide	0.00740530215741626
O	GO:0002698	negative regulation of immune effector process	0.00788224096389603
O	GO:0042088	T-helper 1 type immune response	0.0080828668163983
O	GO:0006915	apoptotic process	0.008225783614131
O	GO:0006977	DNA damage response, signal transduction by p53 class mediator resulting in cell cycle arrest	0.00841587988183421
O	GO:0002762	negative regulation of myeloid leukocyte differentiation	0.00891823403371505
O	GO:0016525	negative regulation of angiogenesis	0.0089726481141037
O	GO:0031397	negative regulation of protein ubiquitination	0.00911990940020999
O	GO:0016556	mRNA modification	0.00916652622334525
O	GO:0045954	positive regulation of natural killer cell mediated cytotoxicity	0.00916652622334525
O	GO:0002230	positive regulation of defense response to virus by host	0.00916652622334525
O	GO:0002718	regulation of cytokine production involved in immune response	0.00937915635518622
O	GO:0002274	myeloid leukocyte activation	0.00966640389482504
O	GO:0042787	protein ubiquitination involved in ubiquitin-dependent protein catabolic process	0.00976068391103429
P	GO:0050853	B cell receptor signaling pathway	5.02853707637325e-12
P	GO:0007229	integrin-mediated signaling pathway	3.12629235705191e-09
P	GO:0031295	T cell costimulation	1.19880211364629e-08
P	GO:0045579	positive regulation of B cell differentiation	1.39445065793339e-08
P	GO:0045063	T-helper 1 cell differentiation	1.08173293285304e-07
P	GO:0072672	neutrophil extravasation	1.74488978708682e-07
P	GO:0043552	positive regulation of phosphatidylinositol 3-kinase activity	2.64234024796354e-07
P	GO:0045060	negative thymic T cell selection	4.15790461774775e-07
P	GO:0050852	T cell receptor signaling pathway	4.76007074157792e-07
P	GO:2000107	negative regulation of leukocyte apoptotic process	6.57892448348509e-07
P	GO:0006954	inflammatory response	8.39950987384524e-07
P	GO:0042113	B cell activation	1.38298741252864e-06
P	GO:0042102	positive regulation of T cell proliferation	2.51297755521899e-06
P	GO:0030593	neutrophil chemotaxis	2.8054282652473e-06
P	GO:0038096	Fc-gamma receptor signaling pathway involved in phagocytosis	2.91270073911414e-06
P	GO:0008360	regulation of cell shape	4.65563721697649e-06
P	GO:0050776	regulation of immune response	4.91409628095493e-06
P	GO:0006955	immune response	5.78840562903186e-06
P	GO:0050855	regulation of B cell receptor signaling pathway	5.81545384329994e-06
P	GO:0002606	positive regulation of dendritic cell antigen processing and presentation	5.81545384329994e-06
P	GO:0045087	innate immune response	6.47734031785864e-06
P	GO:0032735	positive regulation of interleukin-12 production	7.01480944918049e-06
P	GO:0045588	positive regulation of gamma-delta T cell differentiation	8.58810734478321e-06
P	GO:0060333	interferon-gamma-mediated signaling pathway	1.13688781633757e-05
P	GO:0050764	regulation of phagocytosis	1.25176299357115e-05
P	GO:0045577	regulation of B cell differentiation	1.84735513704915e-05
P	GO:0070374	positive regulation of ERK1 and ERK2 cascade	1.85146616686634e-05
P	GO:0045059	positive thymic T cell selection	2.02646937202292e-05
P	GO:0045582	positive regulation of T cell differentiation	2.14506760416296e-05
P	GO:0034142	toll-like receptor 4 signaling pathway	2.23952825279795e-05
P	GO:0050850	positive regulation of calcium-mediated signaling	2.42884351444222e-05
P	GO:0007596	blood coagulation	2.65040271195659e-05
P	GO:0002679	respiratory burst involved in defense response	3.32293985890686e-05
P	GO:0001768	establishment of T cell polarity	3.38289624430067e-05
P	GO:0035754	B cell chemotaxis	3.38289624430067e-05
P	GO:0042110	T cell activation	3.51103562801573e-05
P	GO:0014068	positive regulation of phosphatidylinositol 3-kinase signaling	4.44944288524828e-05
P	GO:0030838	positive regulation of actin filament polymerization	5.86843839007956e-05
P	GO:0002250	adaptive immune response	7.16137508328673e-05
P	GO:0032695	negative regulation of interleukin-12 production	7.5820963550735e-05
P	GO:0001771	immunological synapse formation	8.32849254842612e-05
P	GO:0002693	positive regulation of cellular extravasation	8.32849254842612e-05
P	GO:0048535	lymph node development	0.000107754993929427
P	GO:0006952	defense response	0.000118901101876418
P	GO:0050707	regulation of cytokine secretion	0.000119335702469434
P	GO:0050731	positive regulation of peptidyl-tyrosine phosphorylation	0.000147145783213539
P	GO:0043304	regulation of mast cell degranulation	0.000199146306781816
P	GO:0090023	positive regulation of neutrophil chemotaxis	0.000199146306781816
P	GO:0072676	lymphocyte migration	0.000243340290593989
P	GO:0051897	positive regulation of protein kinase B signaling	0.00026778576648853
P	GO:0002313	mature B cell differentiation involved in immune response	0.000282702374589546
P	GO:0001909	leukocyte mediated cytotoxicity	0.000308268035129723
P	GO:0050900	leukocyte migration	0.000365445221325389
P	GO:0043366	beta selection	0.000421025036684977
P	GO:0002291	T cell activation via T cell receptor contact with antigen bound to MHC molecule on antigen presenting cell	0.000421025036684977
P	GO:0071608	macrophage inflammatory protein-1 alpha production	0.000421025036684977
P	GO:0035419	activation of MAPK activity involved in innate immune response	0.000421025036684977
P	GO:0045658	regulation of neutrophil differentiation	0.000421025036684977
P	GO:0038111	interleukin-7-mediated signaling pathway	0.000421025036684977
P	GO:0043303	mast cell degranulation	0.000421533651300917
P	GO:2000249	regulation of actin cytoskeleton reorganization	0.000425263352047236
P	GO:0002710	negative regulation of T cell mediated immunity	0.000445458023980058
P	GO:0030854	positive regulation of granulocyte differentiation	0.000445458023980058
P	GO:0018108	peptidyl-tyrosine phosphorylation	0.000450038551441642
P	GO:0016064	immunoglobulin mediated immune response	0.000454064073425326
P	GO:0050728	negative regulation of inflammatory response	0.000475520001070743
P	GO:0051092	positive regulation of NF-kappaB transcription factor activity	0.000495088552662694
P	GO:0060397	JAK-STAT cascade involved in growth hormone signaling pathway	0.000530023635613391
P	GO:0006915	apoptotic process	0.000626057078265196
P	GO:0032496	response to lipopolysaccharide	0.000630540128591014
P	GO:0001782	B cell homeostasis	0.000651905831722488
P	GO:0045779	negative regulation of bone resorption	0.000658054689109973
P	GO:0050688	regulation of defense response to virus	0.000843312060532494
P	GO:0002705	positive regulation of leukocyte mediated immunity	0.0008871603319866
P	GO:0045646	regulation of erythrocyte differentiation	0.000897996512938874
P	GO:0002003	angiotensin maturation	0.000925836956476076
P	GO:0002755	MyD88-dependent toll-like receptor signaling pathway	0.000933206492164703
P	GO:0051056	regulation of small GTPase mediated signal transduction	0.000943460012203502
P	GO:0046777	protein autophosphorylation	0.000983737183230938
P	GO:0038095	Fc-epsilon receptor signaling pathway	0.00100983544381629
P	GO:0042742	defense response to bacterium	0.00104173360388806
P	GO:0002449	lymphocyte mediated immunity	0.00115509632912024
P	GO:0046638	positive regulation of alpha-beta T cell differentiation	0.00121654374973245
P	GO:0046629	gamma-delta T cell activation	0.00121691653363944
P	GO:0097029	mature conventional dendritic cell differentiation	0.00124589889536536
P	GO:0002730	regulation of dendritic cell cytokine production	0.00124589889536536
P	GO:0038110	interleukin-2-mediated signaling pathway	0.00124589889536536
P	GO:0072610	interleukin-12 secretion	0.00124589889536536
P	GO:0070668	positive regulation of mast cell proliferation	0.00124589889536536
P	GO:2000547	regulation of dendritic cell dendrite assembly	0.00124589889536536
P	GO:2000670	positive regulation of dendritic cell apoptotic process	0.00124589889536536
P	GO:0034136	negative regulation of toll-like receptor 2 signaling pathway	0.00124589889536536
P	GO:0045086	positive regulation of interleukin-2 biosynthetic process	0.00125376003553561
P	GO:0090330	regulation of platelet aggregation	0.00125376003553561
P	GO:0032715	negative regulation of interleukin-6 production	0.00134037570291947
P	GO:0007159	leukocyte cell-cell adhesion	0.00146799915649296
P	GO:0050690	regulation of defense response to virus by virus	0.00157018407074864
P	GO:0050718	positive regulation of interleukin-1 beta secretion	0.00164640639286391
P	GO:0010818	T cell chemotaxis	0.00164640639286391
P	GO:0042269	regulation of natural killer cell mediated cytotoxicity	0.00164640639286391
P	GO:0002377	immunoglobulin production	0.00181410861981224
P	GO:0051209	release of sequestered calcium ion into cytosol	0.00181410861981224
P	GO:0042100	B cell proliferation	0.00196470805590244
P	GO:0030888	regulation of B cell proliferation	0.00202867130754429
P	GO:0046330	positive regulation of JNK cascade	0.00206154354463656
P	GO:0002467	germinal center formation	0.00210800181254425
P	GO:2000403	positive regulation of lymphocyte migration	0.00210800181254425
P	GO:0030866	cortical actin cytoskeleton organization	0.00210800181254425
P	GO:0002902	regulation of B cell apoptotic process	0.00210800181254425
P	GO:0048584	positive regulation of response to stimulus	0.0023412656453273
P	GO:0050798	activated T cell proliferation	0.00242171332232012
P	GO:0043029	T cell homeostasis	0.00242171332232012
P	GO:0050777	negative regulation of immune response	0.00243060068918081
P	GO:0033625	positive regulation of integrin activation	0.00245796882828772
P	GO:0002408	myeloid dendritic cell chemotaxis	0.00245796882828772
P	GO:0032713	negative regulation of interleukin-4 production	0.00245796882828772
P	GO:0002883	regulation of hypersensitivity	0.00245796882828772
P	GO:0002553	histamine secretion by mast cell	0.00245796882828772
P	GO:0001911	negative regulation of leukocyte mediated cytotoxicity	0.00245796882828772
P	GO:0060368	regulation of Fc receptor mediated stimulatory signaling pathway	0.00245796882828772
P	GO:0035771	interleukin-4-mediated signaling pathway	0.00245796882828772
P	GO:0035747	natural killer cell chemotaxis	0.00245796882828772
P	GO:0002923	regulation of humoral immune response mediated by circulating immunoglobulin	0.00245796882828772
P	GO:0046649	lymphocyte activation	0.00257242912932829
P	GO:0033630	positive regulation of cell adhesion mediated by integrin	0.00264243090034407
P	GO:0042832	defense response to protozoan	0.00264243090034407
P	GO:0043011	myeloid dendritic cell differentiation	0.00264243090034407
P	GO:0034162	toll-like receptor 9 signaling pathway	0.00268403498138716
P	GO:0031529	ruffle organization	0.00276441557940687
P	GO:0019722	calcium-mediated signaling	0.00283256547446105
P	GO:0045807	positive regulation of endocytosis	0.00289012547401344
P	GO:0033628	regulation of cell adhesion mediated by integrin	0.00311975843286224
P	GO:0050727	regulation of inflammatory response	0.00316730259289296
P	GO:0002320	lymphoid progenitor cell differentiation	0.00325325204873464
P	GO:0046488	phosphatidylinositol metabolic process	0.00331420637912795
P	GO:0071219	cellular response to molecule of bacterial origin	0.00345180673072774
P	GO:0070372	regulation of ERK1 and ERK2 cascade	0.00354179753467565
P	GO:0032651	regulation of interleukin-1 beta production	0.00382263138881511
P	GO:0033209	tumor necrosis factor-mediated signaling pathway	0.00398876346903017
P	GO:0033632	regulation of cell-cell adhesion mediated by integrin	0.00404109143015669
P	GO:0031666	positive regulation of lipopolysaccharide-mediated signaling pathway	0.00404109143015669
P	GO:0050862	positive regulation of T cell receptor signaling pathway	0.00404109143015669
P	GO:0060374	mast cell differentiation	0.00404109143015669
P	GO:1902262	apoptotic process involved in patterning of blood vessels	0.00404109143015669
P	GO:0002922	positive regulation of humoral immune response	0.00404109143015669
P	GO:0045058	T cell selection	0.00437137987251871
P	GO:0030890	positive regulation of B cell proliferation	0.00446679950297677
P	GO:0070527	platelet aggregation	0.00457166362154651
P	GO:0035556	intracellular signal transduction	0.00465513053776727
P	GO:0045824	negative regulation of innate immune response	0.00471675917883617
P	GO:0042130	negative regulation of T cell proliferation	0.00498197231828571
P	GO:0002224	toll-like receptor signaling pathway	0.00498423853911247
P	GO:0002495	antigen processing and presentation of peptide antigen via MHC class II	0.0049907403705275
P	GO:0019221	cytokine-mediated signaling pathway	0.00507207176732598
P	GO:1902106	negative regulation of leukocyte differentiation	0.005315838074804
P	GO:0032649	regulation of interferon-gamma production	0.00574123446772066
P	GO:1902622	regulation of neutrophil migration	0.00580848396871921
P	GO:0002707	negative regulation of lymphocyte mediated immunity	0.00584804301758161
P	GO:0050715	positive regulation of cytokine secretion	0.00589514726957368
P	GO:0060054	positive regulation of epithelial cell proliferation involved in wound healing	0.00597961886952875
P	GO:0060907	positive regulation of macrophage cytokine production	0.00597961886952875
P	GO:0052033	pathogen-associated molecular pattern dependent induction by symbiont of host innate immune response	0.00597961886952875
P	GO:0043406	positive regulation of MAP kinase activity	0.00598546959287858
P	GO:0002683	negative regulation of immune system process	0.00599650766951652
P	GO:0042108	positive regulation of cytokine biosynthetic process	0.00650424453037408
P	GO:0045648	positive regulation of erythrocyte differentiation	0.00652100235205279
P	GO:0002675	positive regulation of acute inflammatory response	0.00652100235205279
P	GO:0042531	positive regulation of tyrosine phosphorylation of STAT protein	0.00676268975412139
P	GO:1903557	positive regulation of tumor necrosis factor superfamily cytokine production	0.00676268975412139
P	GO:0070231	T cell apoptotic process	0.00676268975412139
P	GO:0006959	humoral immune response	0.00679846851891373
P	GO:0010632	regulation of epithelial cell migration	0.00684950647580574
P	GO:0006968	cellular defense response	0.00743860252402625
P	GO:0001779	natural killer cell differentiation	0.00755672526740521
P	GO:0043372	positive regulation of CD4-positive, alpha-beta T cell differentiation	0.00755672526740521
P	GO:0046633	alpha-beta T cell proliferation	0.00755672526740521
P	GO:0034166	toll-like receptor 10 signaling pathway	0.00768381587257313
P	GO:0097028	dendritic cell differentiation	0.00796316071972733
P	GO:0051017	actin filament bundle assembly	0.00804147581718256
P	GO:0050672	negative regulation of lymphocyte proliferation	0.00804797405374207
P	GO:0001773	myeloid dendritic cell activation	0.0080856372596929
P	GO:0033619	membrane protein proteolysis	0.00815755819401191
P	GO:0034146	toll-like receptor 5 signaling pathway	0.00823291734400004
P	GO:0002418	immune response to tumor cell	0.00825838546750443
P	GO:0002282	microglial cell activation involved in immune response	0.00825838546750443
P	GO:0050665	hydrogen peroxide biosynthetic process	0.00825838546750443
P	GO:0060252	positive regulation of glial cell proliferation	0.00825838546750443
P	GO:0032959	inositol trisphosphate biosynthetic process	0.00825838546750443
P	GO:0050868	negative regulation of T cell activation	0.00837278663330479
P	GO:0045124	regulation of bone resorption	0.00841886448885725
P	GO:0002688	regulation of leukocyte chemotaxis	0.00847468765487582
P	GO:0031532	actin cytoskeleton reorganization	0.00848187271703581
P	GO:0008361	regulation of cell size	0.00849993037236123
P	GO:0042346	positive regulation of NF-kappaB import into nucleus	0.00868411430568877
P	GO:0019882	antigen processing and presentation	0.00869499577254637
P	GO:0043506	regulation of JUN kinase activity	0.00880865287583315
P	GO:0000302	response to reactive oxygen species	0.00911871465238942
P	GO:0043407	negative regulation of MAP kinase activity	0.00941163082893841
P	GO:0051607	defense response to virus	0.00957594894698237
P	GO:0042554	superoxide anion generation	0.00990482146230287
P	GO:0050869	negative regulation of B cell activation	0.00990482146230287
Q	GO:0043066	negative regulation of apoptotic process	9.06543244839218e-07
Q	GO:0051591	response to cAMP	9.57907027773881e-06
Q	GO:0045944	positive regulation of transcription from RNA polymerase II promoter	2.29770543692869e-05
Q	GO:0034134	toll-like receptor 2 signaling pathway	5.53831261520017e-05
Q	GO:0006954	inflammatory response	9.03411754088543e-05
Q	GO:0071363	cellular response to growth factor stimulus	9.41725680684952e-05
Q	GO:0034138	toll-like receptor 3 signaling pathway	9.48233207805288e-05
Q	GO:0030334	regulation of cell migration	0.000158293285289108
Q	GO:0071277	cellular response to calcium ion	0.000160548673768972
Q	GO:0035914	skeletal muscle cell differentiation	0.000164298407032463
Q	GO:0009612	response to mechanical stimulus	0.00019352987386323
Q	GO:0034146	toll-like receptor 5 signaling pathway	0.000260510122942646
Q	GO:0034166	toll-like receptor 10 signaling pathway	0.000271016731366292
Q	GO:0034465	response to carbon monoxide	0.000273644296234348
Q	GO:0034142	toll-like receptor 4 signaling pathway	0.000285228811282578
Q	GO:0071260	cellular response to mechanical stimulus	0.00029296803825141
Q	GO:0043065	positive regulation of apoptotic process	0.000307907143328409
Q	GO:0038123	toll-like receptor TLR1:TLR2 signaling pathway	0.000394525342960705
Q	GO:0038124	toll-like receptor TLR6:TLR2 signaling pathway	0.000394525342960705
Q	GO:0001709	cell fate determination	0.000420743774314415
Q	GO:0007250	activation of NF-kappaB-inducing kinase activity	0.000443697673184389
Q	GO:0034162	toll-like receptor 9 signaling pathway	0.000486629127421464
Q	GO:0042542	response to hydrogen peroxide	0.000486629127421464
Q	GO:0034097	response to cytokine	0.000490435378098263
Q	GO:0035666	TRIF-dependent toll-like receptor signaling pathway	0.000520660080470099
Q	GO:0060395	SMAD protein signal transduction	0.000535006832496032
Q	GO:0045415	negative regulation of interleukin-8 biosynthetic process	0.000543839991608205
Q	GO:0042536	negative regulation of tumor necrosis factor biosynthetic process	0.000543839991608205
Q	GO:0043491	protein kinase B signaling	0.0006011679484379
Q	GO:0051403	stress-activated MAPK cascade	0.000601394115954613
Q	GO:0030097	hemopoiesis	0.000699337065436876
Q	GO:0051412	response to corticosterone	0.000751762462576696
Q	GO:0060397	JAK-STAT cascade involved in growth hormone signaling pathway	0.000751762462576696
Q	GO:0032496	response to lipopolysaccharide	0.000788756859139935
Q	GO:0002755	MyD88-dependent toll-like receptor signaling pathway	0.000811432512913097
Q	GO:1901652	response to peptide	0.000963508156633297
Q	GO:0050679	positive regulation of epithelial cell proliferation	0.00118822698202202
Q	GO:0045410	positive regulation of interleukin-6 biosynthetic process	0.00134253835482927
Q	GO:0032715	negative regulation of interleukin-6 production	0.00151619872446543
Q	GO:0002449	lymphocyte mediated immunity	0.0015182346563659
Q	GO:0051345	positive regulation of hydrolase activity	0.00157967883997451
Q	GO:0032088	negative regulation of NF-kappaB transcription factor activity	0.00165751455457706
Q	GO:0048662	negative regulation of smooth muscle cell proliferation	0.00171094130686438
Q	GO:0035335	peptidyl-tyrosine dephosphorylation	0.00177697184638063
Q	GO:0045444	fat cell differentiation	0.00184307245414982
Q	GO:0061042	vascular wound healing	0.00186773626899084
Q	GO:0033690	positive regulation of osteoblast proliferation	0.00186773626899084
Q	GO:0018146	keratan sulfate biosynthetic process	0.00192062946929587
Q	GO:0000188	inactivation of MAPK activity	0.00192062946929587
Q	GO:0071495	cellular response to endogenous stimulus	0.0021715027234494
Q	GO:0050900	leukocyte migration	0.00226026218979511
Q	GO:0045136	development of secondary sexual characteristics	0.00247466908989568
Q	GO:0060426	lung vasculature development	0.00247466908989568
Q	GO:0051090	regulation of sequence-specific DNA binding transcription factor activity	0.00252256456980794
Q	GO:0030162	regulation of proteolysis	0.00257077101989138
Q	GO:0006509	membrane protein ectodomain proteolysis	0.00291649521528607
Q	GO:0006952	defense response	0.00313646101167051
Q	GO:0045765	regulation of angiogenesis	0.00313797235501168
Q	GO:0038095	Fc-epsilon receptor signaling pathway	0.00313797235501168
Q	GO:0007253	cytoplasmic sequestering of NF-kappaB	0.00316174238672927
Q	GO:0031953	negative regulation of protein autophosphorylation	0.00316174238672927
Q	GO:0045019	negative regulation of nitric oxide biosynthetic process	0.00316174238672927
Q	GO:0032609	interferon-gamma production	0.00331683030556601
Q	GO:0060326	cell chemotaxis	0.00335176755948635
Q	GO:0032570	response to progesterone	0.00351364053208598
Q	GO:0045859	regulation of protein kinase activity	0.00363056166919777
Q	GO:1903829	positive regulation of cellular protein localization	0.00369259720166971
Q	GO:0043392	negative regulation of DNA binding	0.00383815236986445
Q	GO:0034114	regulation of heterotypic cell-cell adhesion	0.00392738438950889
Q	GO:0045655	regulation of monocyte differentiation	0.00392738438950889
Q	GO:0007611	learning or memory	0.00393371233757704
Q	GO:0042493	response to drug	0.00460085026011376
Q	GO:1900153	positive regulation of nuclear-transcribed mRNA catabolic process, deadenylation-dependent decay	0.00477004570669707
Q	GO:0031663	lipopolysaccharide-mediated signaling pathway	0.00480359195641391
Q	GO:0044267	cellular protein metabolic process	0.00489270748822832
Q	GO:0072358	cardiovascular system development	0.00510865809716292
Q	GO:0048008	platelet-derived growth factor receptor signaling pathway	0.0053158288569534
Q	GO:0002274	myeloid leukocyte activation	0.00539139008687424
Q	GO:0032495	response to muramyl dipeptide	0.00568819904607866
Q	GO:0071216	cellular response to biotic stimulus	0.00574479669774279
Q	GO:0043122	regulation of I-kappaB kinase/NF-kappaB signaling	0.00598730321548218
Q	GO:0030216	keratinocyte differentiation	0.00613315416835185
Q	GO:0048661	positive regulation of smooth muscle cell proliferation	0.00616605998923153
Q	GO:0040008	regulation of growth	0.00619390145596055
Q	GO:0009887	organ morphogenesis	0.00631478782896177
Q	GO:0010629	negative regulation of gene expression	0.00632399593903508
Q	GO:0002902	regulation of B cell apoptotic process	0.00668033893886567
Q	GO:0002467	germinal center formation	0.00668033893886567
Q	GO:2001237	negative regulation of extrinsic apoptotic signaling pathway	0.00671980294747084
Q	GO:2000113	negative regulation of cellular macromolecule biosynthetic process	0.0067968348816366
Q	GO:0070372	regulation of ERK1 and ERK2 cascade	0.00687180638415037
Q	GO:0032870	cellular response to hormone stimulus	0.00687693931520145
Q	GO:0030968	endoplasmic reticulum unfolded protein response	0.00702659192807264
Q	GO:0048511	rhythmic process	0.00703091749484301
Q	GO:0001704	formation of primary germ layer	0.00734250816787021
Q	GO:0048146	positive regulation of fibroblast proliferation	0.00758577066140001
Q	GO:0061138	morphogenesis of a branching epithelium	0.00761481309202058
Q	GO:0043901	negative regulation of multi-organism process	0.0077699204125945
Q	GO:0045682	regulation of epidermis development	0.00791170594586487
Q	GO:0044706	multi-multicellular organism process	0.00802305960049775
Q	GO:0060711	labyrinthine layer development	0.00809829879873717
Q	GO:0032388	positive regulation of intracellular transport	0.00844686645832477
Q	GO:0019915	lipid storage	0.00863077108620205
Q	GO:0042110	T cell activation	0.00869462058205417
Q	GO:0009299	mRNA transcription	0.00888066399358037
Q	GO:0009314	response to radiation	0.00905140351824981
Q	GO:0061041	regulation of wound healing	0.00906281232727544
Q	GO:0071593	lymphocyte aggregation	0.00919210659470393
Q	GO:0006955	immune response	0.00928761248839052
Q	GO:2000349	negative regulation of CD40 signaling pathway	0.00962171052631589
Q	GO:0072303	positive regulation of glomerular metanephric mesangial cell proliferation	0.00962171052631589
Q	GO:0038195	urokinase plasminogen activator signaling pathway	0.00962171052631589
Q	GO:0038178	complement component C5a signaling pathway	0.00962171052631589
Q	GO:0002875	negative regulation of chronic inflammatory response to antigenic stimulus	0.00962171052631589
Q	GO:0051545	negative regulation of elastin biosynthetic process	0.00962171052631589
Q	GO:0051042	negative regulation of calcium-independent cell-cell adhesion	0.00962171052631589
Q	GO:0035105	sterol regulatory element binding protein import into nucleus	0.00962171052631589
Q	GO:0045204	MAPK export from nucleus	0.00962171052631589
Q	GO:0045209	MAPK phosphatase export from nucleus, leptomycin B sensitive	0.00962171052631589
Q	GO:0021660	rhombomere 3 formation	0.00962171052631589
Q	GO:0021666	rhombomere 5 formation	0.00962171052631589
Q	GO:0060804	positive regulation of Wnt signaling pathway by BMP signaling pathway	0.00962171052631589
Q	GO:2000777	positive regulation of proteasomal ubiquitin-dependent protein catabolic process involved in cellular response to hypoxia	0.00962171052631589
Q	GO:0007527	adult somatic muscle development	0.00962171052631589
Q	GO:0042700	luteinizing hormone signaling pathway	0.00962171052631589
Q	GO:0060035	notochord cell development	0.00962171052631589
Q	GO:0051365	cellular response to potassium ion starvation	0.00962171052631589
Q	GO:0072573	tolerance induction to lipopolysaccharide	0.00962171052631589
Q	GO:0034148	negative regulation of toll-like receptor 5 signaling pathway	0.00962171052631589
Q	GO:0021986	habenula development	0.00962171052631589
Q	GO:0035505	positive regulation of myosin light chain kinase activity	0.00962171052631589
Q	GO:0045608	negative regulation of auditory receptor cell differentiation	0.00962171052631589
Q	GO:0035026	leading edge cell differentiation	0.00962171052631589
Q	GO:0060355	positive regulation of cell adhesion molecule production	0.00962171052631589
Q	GO:0070429	negative regulation of nucleotide-binding oligomerization domain containing 1 signaling pathway	0.00962171052631589
Q	GO:0070433	negative regulation of nucleotide-binding oligomerization domain containing 2 signaling pathway	0.00962171052631589
Q	GO:0070164	negative regulation of adiponectin secretion	0.00962171052631589
Q	GO:0090096	positive regulation of metanephric cap mesenchymal cell proliferation	0.00962171052631589
Q	GO:0045355	negative regulation of interferon-alpha biosynthetic process	0.00962171052631589
Q	GO:0048160	primary follicle stage	0.00962171052631589
Q	GO:0035690	cellular response to drug	0.00975618989796577
Q	GO:0008593	regulation of Notch signaling pathway	0.00975618989796577
Q	GO:0023057	negative regulation of signaling	0.00991151830490863
R	GO:0045944	positive regulation of transcription from RNA polymerase II promoter	3.07658837343529e-05
R	GO:0019827	stem cell maintenance	7.86933686576415e-05
R	GO:0000389	mRNA 3'-splice site recognition	0.00011062703816307
R	GO:0030520	intracellular estrogen receptor signaling pathway	0.000139427142965782
R	GO:0000398	mRNA splicing, via spliceosome	0.000182708328608015
R	GO:0006355	regulation of transcription, DNA-templated	0.000314020481295148
R	GO:0048096	chromatin-mediated maintenance of transcription	0.000374343428228823
R	GO:0032007	negative regulation of TOR signaling	0.000375789345302774
R	GO:0080182	histone H3-K4 trimethylation	0.00122026796290787
R	GO:0060926	cardiac pacemaker cell development	0.00150599221294805
R	GO:0030812	negative regulation of nucleotide catabolic process	0.00150599221294805
R	GO:2000623	negative regulation of nuclear-transcribed mRNA catabolic process, nonsense-mediated decay	0.00150599221294805
R	GO:0043388	positive regulation of DNA binding	0.00190289852733342
R	GO:0016573	histone acetylation	0.00194793238987055
R	GO:0010467	gene expression	0.00196516992509737
R	GO:0060177	regulation of angiotensin metabolic process	0.00216330898152723
R	GO:0016032	viral process	0.00233059649198662
R	GO:0071877	regulation of adrenergic receptor signaling pathway	0.00296697921249036
R	GO:0031507	heterochromatin assembly	0.00296697921249036
R	GO:0018076	N-terminal peptidyl-lysine acetylation	0.00296697921249036
R	GO:0010508	positive regulation of autophagy	0.00298012583483921
R	GO:0006367	transcription initiation from RNA polymerase II promoter	0.0031086564340685
R	GO:0006342	chromatin silencing	0.00341583774111588
R	GO:0043009	chordate embryonic development	0.0038324510108994
R	GO:0000289	nuclear-transcribed mRNA poly(A) tail shortening	0.00389293437734976
R	GO:0007219	Notch signaling pathway	0.0043081242396526
R	GO:2000369	regulation of clathrin-mediated endocytosis	0.00487121399537522
R	GO:0031643	positive regulation of myelination	0.00487121399537522
R	GO:0051569	regulation of histone H3-K4 methylation	0.00515023049909984
R	GO:0048598	embryonic morphogenesis	0.00529676120501561
R	GO:0006417	regulation of translation	0.00540268547677734
R	GO:0000122	negative regulation of transcription from RNA polymerase II promoter	0.00635037321250006
R	GO:0042921	glucocorticoid receptor signaling pathway	0.00719804633702865
R	GO:0043983	histone H4-K12 acetylation	0.00719804633702865
R	GO:0007264	small GTPase mediated signal transduction	0.00722139809552275
R	GO:0072661	protein targeting to plasma membrane	0.00725855557138637
R	GO:0034968	histone lysine methylation	0.00737787666963556
R	GO:0016071	mRNA metabolic process	0.00894761247380789
R	GO:0070301	cellular response to hydrogen peroxide	0.00940220969774719
R	GO:0030517	negative regulation of axon extension	0.00980889359728418
R	GO:0006987	activation of signaling protein activity involved in unfolded protein response	0.00984466669758917
R	GO:0051532	regulation of NFAT protein import into nucleus	0.00992752750054858
R	GO:0006390	transcription from mitochondrial promoter	0.00992752750054858
S	GO:0035278	negative regulation of translation involved in gene silencing by miRNA	5.74287054017738e-08
S	GO:0045893	positive regulation of transcription, DNA-templated	2.98938734766593e-06
S	GO:0006338	chromatin remodeling	2.30517514418427e-05
S	GO:0006355	regulation of transcription, DNA-templated	0.000138739965757727
S	GO:0007051	spindle organization	0.000157808239722948
S	GO:0010452	histone H3-K36 methylation	0.000298315619041502
S	GO:0045945	positive regulation of transcription from RNA polymerase III promoter	0.000298315619041502
S	GO:0008380	RNA splicing	0.000320979951003579
S	GO:0045892	negative regulation of transcription, DNA-templated	0.00060809711830119
S	GO:0048015	phosphatidylinositol-mediated signaling	0.000697060223029596
S	GO:0007219	Notch signaling pathway	0.000766895732729527
S	GO:0000183	chromatin silencing at rDNA	0.00118429674632102
S	GO:0016568	chromatin modification	0.00124413814051059
S	GO:0038095	Fc-epsilon receptor signaling pathway	0.0013571437318428
S	GO:0006302	double-strand break repair	0.00148968722428105
S	GO:0048011	neurotrophin TRK receptor signaling pathway	0.00154025415964437
S	GO:0033160	positive regulation of protein import into nucleus, translocation	0.0016604580936654
S	GO:0060213	positive regulation of nuclear-transcribed mRNA poly(A) tail shortening	0.0016604580936654
S	GO:0080182	histone H3-K4 trimethylation	0.0016604580936654
S	GO:0007173	epidermal growth factor receptor signaling pathway	0.00180828217590664
S	GO:0031057	negative regulation of histone modification	0.00200989592089499
S	GO:0000122	negative regulation of transcription from RNA polymerase II promoter	0.00236220528787549
S	GO:0070646	protein modification by small protein removal	0.00253930973376854
S	GO:0006397	mRNA processing	0.00257552357969805
S	GO:0035357	peroxisome proliferator activated receptor signaling pathway	0.0029324525458086
S	GO:0071359	cellular response to dsRNA	0.00327568507489553
S	GO:0008543	fibroblast growth factor receptor signaling pathway	0.00348991567461995
S	GO:0042787	protein ubiquitination involved in ubiquitin-dependent protein catabolic process	0.00365604284845781
S	GO:0010793	regulation of mRNA export from nucleus	0.00366231194405919
S	GO:0042483	negative regulation of odontogenesis	0.00366231194405919
S	GO:0016574	histone ubiquitination	0.00379564265117013
S	GO:0048596	embryonic camera-type eye morphogenesis	0.00379564265117013
S	GO:0040014	regulation of multicellular organism growth	0.00386756214024331
S	GO:0001892	embryonic placenta development	0.00394577122218593
S	GO:0045944	positive regulation of transcription from RNA polymerase II promoter	0.00410745804442642
S	GO:0032508	DNA duplex unwinding	0.00429527582164257
S	GO:0033962	cytoplasmic mRNA processing body assembly	0.00467425827937947
S	GO:0045815	positive regulation of gene expression, epigenetic	0.00467425827937947
S	GO:0006337	nucleosome disassembly	0.00467425827937947
S	GO:0043984	histone H4-K16 acetylation	0.00467425827937947
S	GO:0042692	muscle cell differentiation	0.00470140790431822
S	GO:0009895	negative regulation of catabolic process	0.00527719341692037
S	GO:0007169	transmembrane receptor protein tyrosine kinase signaling pathway	0.00529044005943771
S	GO:0009790	embryo development	0.0053390247973282
S	GO:0043966	histone H3 acetylation	0.00575393945960282
S	GO:0007507	heart development	0.00586930569348812
S	GO:0010839	negative regulation of keratinocyte proliferation	0.00600252515513889
S	GO:0070544	histone H3-K36 demethylation	0.00600252515513889
S	GO:1903310	positive regulation of chromatin modification	0.00630926715079485
S	GO:0016571	histone methylation	0.00640720919071981
S	GO:0002011	morphogenesis of an epithelial sheet	0.00643102483657304
S	GO:0051028	mRNA transport	0.00684314456142557
S	GO:0051569	regulation of histone H3-K4 methylation	0.00692857798807087
S	GO:0060216	definitive hemopoiesis	0.00825853759877434
S	GO:0042791	5S class rRNA transcription from RNA polymerase III type 1 promoter	0.00885462992318759
S	GO:0042797	tRNA transcription from RNA polymerase III promoter	0.00885462992318759
S	GO:0060745	mammary gland branching involved in pregnancy	0.00885462992318759
S	GO:0060836	lymphatic endothelial cell differentiation	0.00885462992318759
S	GO:0016075	rRNA catabolic process	0.00885462992318759
S	GO:0043619	regulation of transcription from RNA polymerase II promoter in response to oxidative stress	0.00885462992318759
S	GO:0045023	G0 to G1 transition	0.00885462992318759
S	GO:0071361	cellular response to ethanol	0.00885462992318759
S	GO:0045943	positive regulation of transcription from RNA polymerase I promoter	0.00885462992318759
S	GO:0018095	protein polyglutamylation	0.00885462992318759
S	GO:0000956	nuclear-transcribed mRNA catabolic process	0.00890174772445608
S	GO:0060840	artery development	0.00890810128971763
S	GO:0006357	regulation of transcription from RNA polymerase II promoter	0.00940194692354645
S	GO:0001889	liver development	0.00945299107935124
S	GO:0048745	smooth muscle tissue development	0.00972821434226111
T	GO:0006661	phosphatidylinositol biosynthetic process	0.000151117256951797
T	GO:0048025	negative regulation of mRNA splicing, via spliceosome	0.00047596845765204
T	GO:0000086	G2/M transition of mitotic cell cycle	0.00084539520382699
T	GO:0071108	protein K48-linked deubiquitination	0.000955699176299118
T	GO:0010424	DNA methylation on cytosine within a CG sequence	0.00105274787659114
T	GO:0016570	histone modification	0.00109142361239024
T	GO:0006482	protein demethylation	0.00195678667952652
T	GO:1902042	negative regulation of extrinsic apoptotic signaling pathway via death domain receptors	0.00227960063038281
T	GO:0014732	skeletal muscle atrophy	0.00258572677427429
T	GO:0006275	regulation of DNA replication	0.00313850528668534
T	GO:0060544	regulation of necroptotic process	0.0035881941319073
T	GO:0018027	peptidyl-lysine dimethylation	0.0035881941319073
T	GO:1903309	negative regulation of chromatin modification	0.0060571685879986
T	GO:0021696	cerebellar cortex morphogenesis	0.0060571685879986
T	GO:1902589	single-organism organelle organization	0.00644878011667993
U	GO:0030198	extracellular matrix organization	4.42727102404678e-08
U	GO:0030574	collagen catabolic process	8.92569161995644e-06
U	GO:0070208	protein heterotrimerization	1.04804140436317e-05
U	GO:0045892	negative regulation of transcription, DNA-templated	1.18870971817643e-05
U	GO:0010830	regulation of myotube differentiation	2.07547157099318e-05
U	GO:0045668	negative regulation of osteoblast differentiation	4.50180647916796e-05
U	GO:0007411	axon guidance	9.0861612874255e-05
U	GO:0030199	collagen fibril organization	0.000195382449035973
U	GO:0007155	cell adhesion	0.000347123246415798
U	GO:0002076	osteoblast development	0.000373658418080759
U	GO:0090090	negative regulation of canonical Wnt signaling pathway	0.0004554558541269
U	GO:0030326	embryonic limb morphogenesis	0.000609788738834539
U	GO:0030168	platelet activation	0.000639385710207817
U	GO:0022617	extracellular matrix disassembly	0.000653693692336905
U	GO:0001973	adenosine receptor signaling pathway	0.000756968666572645
U	GO:0007223	Wnt signaling pathway, calcium modulating pathway	0.000756968666572645
U	GO:0007193	adenylate cyclase-inhibiting G-protein coupled receptor signaling pathway	0.00106170168031995
U	GO:2001137	positive regulation of endocytic recycling	0.00119023270611763
U	GO:0018277	protein deamination	0.00119023270611763
U	GO:0071300	cellular response to retinoic acid	0.00120670369700442
U	GO:0035556	intracellular signal transduction	0.00134714609459232
U	GO:0060070	canonical Wnt signaling pathway	0.00206870599827022
U	GO:0001503	ossification	0.00223115987572656
U	GO:0032332	positive regulation of chondrocyte differentiation	0.00233447110047936
U	GO:0007009	plasma membrane organization	0.00278696966297069
U	GO:0033235	positive regulation of protein sumoylation	0.00294175315393343
U	GO:0042632	cholesterol homeostasis	0.00300103461899576
U	GO:0002011	morphogenesis of an epithelial sheet	0.00335025913097196
U	GO:0031589	cell-substrate adhesion	0.00339622358569717
U	GO:0010668	ectodermal cell differentiation	0.0034888561589587
U	GO:0033159	negative regulation of protein import into nucleus, translocation	0.0034888561589587
U	GO:0019064	fusion of virus membrane with host plasma membrane	0.0034888561589587
U	GO:0071493	cellular response to UV-B	0.0034888561589587
U	GO:0009405	pathogenesis	0.0034888561589587
U	GO:0002317	plasma cell differentiation	0.0034888561589587
U	GO:0016051	carbohydrate biosynthetic process	0.003651277258065
U	GO:0006987	activation of signaling protein activity involved in unfolded protein response	0.00366821051537738
U	GO:0050771	negative regulation of axonogenesis	0.00380282806377223
U	GO:0007216	G-protein coupled glutamate receptor signaling pathway	0.00409550823988477
U	GO:0048705	skeletal system morphogenesis	0.00421856541133377
U	GO:0030177	positive regulation of Wnt signaling pathway	0.00422660159865128
U	GO:0045893	positive regulation of transcription, DNA-templated	0.00424609380273888
U	GO:0016337	single organismal cell-cell adhesion	0.00430626844504692
U	GO:0060348	bone development	0.0044473309329918
U	GO:0045600	positive regulation of fat cell differentiation	0.00447426097094173
U	GO:0048562	embryonic organ morphogenesis	0.00479859876390798
U	GO:0030514	negative regulation of BMP signaling pathway	0.00512659130338195
U	GO:0061448	connective tissue development	0.00521140225241108
U	GO:0009966	regulation of signal transduction	0.00521291303800526
U	GO:0060351	cartilage development involved in endochondral bone morphogenesis	0.0052634733176282
U	GO:0032835	glomerulus development	0.00530423653080075
U	GO:0043065	positive regulation of apoptotic process	0.00542278059271152
U	GO:0045540	regulation of cholesterol biosynthetic process	0.00548820457974763
U	GO:0007399	nervous system development	0.00560999559066169
U	GO:0003002	regionalization	0.00573719454187257
U	GO:0048675	axon extension	0.00635398710488654
U	GO:0001837	epithelial to mesenchymal transition	0.00674074871135704
U	GO:0010637	negative regulation of mitochondrial fusion	0.006818239318402
U	GO:0070141	response to UV-A	0.006818239318402
U	GO:0042789	mRNA transcription from RNA polymerase II promoter	0.00713196353614991
U	GO:0021681	cerebellar granular layer development	0.00713196353614991
U	GO:0042640	anagen	0.00713196353614991
U	GO:0030208	dermatan sulfate biosynthetic process	0.00713196353614991
U	GO:0010893	positive regulation of steroid biosynthetic process	0.00713196353614991
U	GO:0048286	lung alveolus development	0.00748379232946145
U	GO:0048646	anatomical structure formation involved in morphogenesis	0.00787010472541629
U	GO:1903510	mucopolysaccharide metabolic process	0.00790149412427793
U	GO:0050920	regulation of chemotaxis	0.0081316740585376
U	GO:0061005	cell differentiation involved in kidney development	0.00841340745127733
U	GO:2000738	positive regulation of stem cell differentiation	0.00841340745127733
U	GO:0030334	regulation of cell migration	0.00850579620792775
U	GO:0030206	chondroitin sulfate biosynthetic process	0.00861355925605695
U	GO:0043588	skin development	0.00867736575603433
U	GO:0032331	negative regulation of chondrocyte differentiation	0.00903676462118994
U	GO:0071230	cellular response to amino acid stimulus	0.00942002285628048
U	GO:0008361	regulation of cell size	0.00958723137785847
U	GO:0014037	Schwann cell differentiation	0.00998010926465112
V	GO:0030198	extracellular matrix organization	4.57225790431211e-09
V	GO:0001525	angiogenesis	1.29368663822826e-06
V	GO:0002576	platelet degranulation	7.87873550613239e-05
V	GO:0016525	negative regulation of angiogenesis	0.000135944707824187
V	GO:0043537	negative regulation of blood vessel endothelial cell migration	0.000171420525290161
V	GO:0032967	positive regulation of collagen biosynthetic process	0.000171420525290161
V	GO:1900625	positive regulation of monocyte aggregation	0.000208314395661
V	GO:0006431	methionyl-tRNA aminoacylation	0.000208314395661
V	GO:0051918	negative regulation of fibrinolysis	0.000234839596270554
V	GO:0043552	positive regulation of phosphatidylinositol 3-kinase activity	0.000302852976190611
V	GO:0032227	negative regulation of synaptic transmission, dopaminergic	0.000618980577204253
V	GO:0035331	negative regulation of hippo signaling	0.000618980577204253
V	GO:0035793	positive regulation of metanephric mesenchymal cell migration by platelet-derived growth factor receptor-beta signaling pathway	0.000618980577204253
V	GO:0036120	cellular response to platelet-derived growth factor stimulus	0.000618980577204253
V	GO:0090270	regulation of fibroblast growth factor production	0.000618980577204253
V	GO:0050921	positive regulation of chemotaxis	0.000855434275561166
V	GO:2000573	positive regulation of DNA biosynthetic process	0.000964754565408873
V	GO:0045599	negative regulation of fat cell differentiation	0.00111122664358659
V	GO:0043536	positive regulation of blood vessel endothelial cell migration	0.00115607382687567
V	GO:2000379	positive regulation of reactive oxygen species metabolic process	0.00116278767613431
V	GO:2000178	negative regulation of neural precursor cell proliferation	0.00119316625709003
V	GO:0050651	dermatan sulfate proteoglycan biosynthetic process	0.00119316625709003
V	GO:0051150	regulation of smooth muscle cell differentiation	0.00119316625709003
V	GO:0072262	metanephric glomerular mesangial cell proliferation involved in metanephros development	0.00122616321109001
V	GO:2000637	positive regulation of gene silencing by miRNA	0.00122616321109001
V	GO:0045840	positive regulation of mitotic nuclear division	0.0012503568415036
V	GO:0009611	response to wounding	0.00128675365009132
V	GO:0032355	response to estradiol	0.00134959338308464
V	GO:0030512	negative regulation of transforming growth factor beta receptor signaling pathway	0.00185471367172558
V	GO:0002246	wound healing involved in inflammatory response	0.00202415183884247
V	GO:0010757	negative regulation of plasminogen activation	0.00202415183884247
V	GO:0070278	extracellular matrix constituent secretion	0.00202415183884247
V	GO:0060452	positive regulation of cardiac muscle contraction	0.00202415183884247
V	GO:0048661	positive regulation of smooth muscle cell proliferation	0.00234951777993968
V	GO:0010951	negative regulation of endopeptidase activity	0.00245978968986298
V	GO:0019800	peptide cross-linking via chondroitin 4-sulfate glycosaminoglycan	0.00300735851810021
V	GO:0010763	positive regulation of fibroblast migration	0.00300735851810021
V	GO:0090050	positive regulation of cell migration involved in sprouting angiogenesis	0.00300735851810021
V	GO:1900125	regulation of hyaluronan biosynthetic process	0.00300735851810021
V	GO:0061384	heart trabecula morphogenesis	0.00327229602246996
V	GO:0002548	monocyte chemotaxis	0.00327229602246996
V	GO:0001570	vasculogenesis	0.00339975501973055
V	GO:0010811	positive regulation of cell-substrate adhesion	0.00339975501973055
V	GO:0010648	negative regulation of cell communication	0.0035032323376253
V	GO:0003007	heart morphogenesis	0.0039335564768648
V	GO:0007162	negative regulation of cell adhesion	0.00406665894832213
V	GO:0036293	response to decreased oxygen levels	0.00406977278047205
V	GO:0002040	sprouting angiogenesis	0.00414567933347195
V	GO:0072102	glomerulus morphogenesis	0.00417031550518341
V	GO:0001955	blood vessel maturation	0.00417031550518341
V	GO:0061138	morphogenesis of a branching epithelium	0.00450658018144912
V	GO:0050866	negative regulation of cell activation	0.00457075377043363
V	GO:0051492	regulation of stress fiber assembly	0.00465864630201364
V	GO:0031589	cell-substrate adhesion	0.0046896272820285
V	GO:0035924	cellular response to vascular endothelial growth factor stimulus	0.00482403500913237
V	GO:0030206	chondroitin sulfate biosynthetic process	0.00482403500913237
V	GO:0090311	regulation of protein deacetylation	0.00482403500913237
V	GO:0045766	positive regulation of angiogenesis	0.00488880914362039
V	GO:0030947	regulation of vascular endothelial growth factor receptor signaling pathway	0.00542417787125865
V	GO:0090280	positive regulation of calcium ion import	0.00550767297848064
V	GO:0035295	tube development	0.00581363590833775
V	GO:0007507	heart development	0.00582617797722659
V	GO:0038095	Fc-epsilon receptor signaling pathway	0.00592886219497216
V	GO:0043405	regulation of MAP kinase activity	0.00594733454817896
V	GO:0001892	embryonic placenta development	0.00601663146415703
V	GO:0051926	negative regulation of calcium ion transport	0.00606720727925517
V	GO:0014910	regulation of smooth muscle cell migration	0.00606720727925517
V	GO:0030336	negative regulation of cell migration	0.00609700192948657
V	GO:0001837	epithelial to mesenchymal transition	0.00633900213724468
V	GO:0008544	epidermis development	0.0064629430827426
V	GO:0070482	response to oxygen levels	0.00655774765036587
V	GO:0016477	cell migration	0.00671244480609119
V	GO:0003197	endocardial cushion development	0.00675389050914365
V	GO:0010543	regulation of platelet activation	0.00675389050914365
V	GO:0042127	regulation of cell proliferation	0.00697825304931502
V	GO:2000353	positive regulation of endothelial cell apoptotic process	0.00701419680196924
V	GO:0030214	hyaluronan catabolic process	0.00701419680196924
V	GO:0009649	entrainment of circadian clock	0.00701419680196924
V	GO:0071498	cellular response to fluid shear stress	0.00701419680196924
V	GO:0023057	negative regulation of signaling	0.00736354841875737
V	GO:0030282	bone mineralization	0.00737867741780822
V	GO:0030334	regulation of cell migration	0.00759532874119621
V	GO:0006986	response to unfolded protein	0.00761951217039983
V	GO:0030335	positive regulation of cell migration	0.00825458476645747
V	GO:0051216	cartilage development	0.00836585098563559
V	GO:0060191	regulation of lipase activity	0.00853180995309041
V	GO:0055119	relaxation of cardiac muscle	0.00868476632819451
V	GO:0010664	negative regulation of striated muscle cell apoptotic process	0.00868476632819451
V	GO:0002011	morphogenesis of an epithelial sheet	0.00908263438522825
V	GO:0071345	cellular response to cytokine stimulus	0.00926428506482905
V	GO:0045446	endothelial cell differentiation	0.00980313970665062
V	GO:0018209	peptidyl-serine modification	0.0098230402474113
W	GO:0070488	neutrophil aggregation	9.49724267490833e-05
W	GO:0051092	positive regulation of NF-kappaB transcription factor activity	0.000111695102971186
W	GO:0006564	L-serine biosynthetic process	0.000283089385210296
W	GO:0030890	positive regulation of B cell proliferation	0.00028651657540195
W	GO:0002544	chronic inflammatory response	0.000562187708208875
W	GO:0032496	response to lipopolysaccharide	0.000743394836184983
W	GO:0022614	membrane to membrane docking	0.000931575798063668
W	GO:0090073	positive regulation of protein homodimerization activity	0.000931575798063668
W	GO:0042159	lipoprotein catabolic process	0.00138841895717938
W	GO:0034145	positive regulation of toll-like receptor 4 signaling pathway	0.00138841895717938
W	GO:0043547	positive regulation of GTPase activity	0.00164315778860979
W	GO:0010043	response to zinc ion	0.00179610737195399
W	GO:0060710	chorio-allantoic fusion	0.00193135340900848
W	GO:0002523	leukocyte migration involved in inflammatory response	0.00193135340900848
W	GO:0002634	regulation of germinal center formation	0.00193135340900848
W	GO:0030029	actin filament-based process	0.00239641470727632
W	GO:0030318	melanocyte differentiation	0.00250427898739418
W	GO:0032119	sequestering of zinc ion	0.00255867880788813
W	GO:0043123	positive regulation of I-kappaB kinase/NF-kappaB signaling	0.00278396848118039
W	GO:0071219	cellular response to molecule of bacterial origin	0.00309547891862324
W	GO:0030593	neutrophil chemotaxis	0.00352579232669581
W	GO:0007596	blood coagulation	0.00367488901977486
W	GO:0050832	defense response to fungus	0.00399398433655926
W	GO:0006665	sphingolipid metabolic process	0.00500102769518239
W	GO:0038032	termination of G-protein coupled receptor signaling pathway	0.00557233330482683
W	GO:2001244	positive regulation of intrinsic apoptotic signaling pathway	0.00600729920848134
W	GO:0030032	lamellipodium assembly	0.00631443106544289
W	GO:0034695	response to prostaglandin E	0.00690335912081697
W	GO:0051056	regulation of small GTPase mediated signal transduction	0.00738514690110683
W	GO:0042592	homeostatic process	0.00794451639553359
W	GO:0002029	desensitization of G-protein coupled receptor protein signaling pathway	0.00917515204030419
W	GO:0090023	positive regulation of neutrophil chemotaxis	0.00917515204030419
W	GO:2000340	positive regulation of chemokine (C-X-C motif) ligand 1 production	0.00978618421052624
W	GO:2000308	negative regulation of tumor necrosis factor (ligand) superfamily member 11 production	0.00978618421052624
W	GO:0035984	cellular response to trichostatin A	0.00978618421052624
W	GO:0033214	iron assimilation by chelation and transport	0.00978618421052624
W	GO:2000427	positive regulation of apoptotic cell clearance	0.00978618421052624
W	GO:0072434	signal transduction involved in mitotic G2 DNA damage checkpoint	0.00978618421052624
W	GO:0021816	extension of a leading process involved in cell motility in cerebral cortex radial glia guided migration	0.00978618421052624
W	GO:0019732	antifungal humoral response	0.00978618421052624
W	GO:2000173	negative regulation of branching morphogenesis of a nerve	0.00978618421052624
W	GO:0003363	lamellipodium assembly involved in ameboidal cell migration	0.00978618421052624
W	GO:0051643	endoplasmic reticulum localization	0.00978618421052624
W	GO:0033552	response to vitamin B3	0.00978618421052624
W	GO:0071963	establishment or maintenance of cell polarity regulating cell shape	0.00978618421052624
W	GO:0003185	sinoatrial valve morphogenesis	0.00978618421052624
W	GO:0034418	urate biosynthetic process	0.00978618421052624
W	GO:0060025	regulation of synaptic activity	0.00978618421052624
W	GO:0003138	primary heart field specification	0.00978618421052624
W	GO:0032738	positive regulation of interleukin-15 production	0.00978618421052624
W	GO:0015790	UDP-xylose transport	0.00978618421052624
W	GO:2000529	positive regulation of myeloid dendritic cell chemotaxis	0.00978618421052624
W	GO:2000548	negative regulation of dendritic cell dendrite assembly	0.00978618421052624
W	GO:2000502	negative regulation of natural killer cell chemotaxis	0.00978618421052624
W	GO:0035665	TIRAP-dependent toll-like receptor 4 signaling pathway	0.00978618421052624
W	GO:0035684	helper T cell extravasation	0.00978618421052624
W	GO:0043420	anthranilate metabolic process	0.00978618421052624
W	GO:1900159	positive regulation of bone mineralization involved in bone maturation	0.00978618421052624
W	GO:0034516	response to vitamin B6	0.00978618421052624
W	GO:2001205	negative regulation of osteoclast development	0.00978618421052624
