# Supplementary material for: Macrophage-associated wound healing contributes to African green monkey SIV pathogenesis control
Source: Nat Commun. 2019 Nov 8;10:5101. doi: 10.1038/s41467-019-12987-9 (PMC6841668; doi:10.1038/s41467-019-12987-9)
Supplement: Supplementary file 4 — Supplementary Data 1 [file 41467_2019_12987_MOESM4_ESM.zip › 1_DElists/DE.AGM.Re.D5.D6-BL.txt]

GeneID	logFC	logCPM	LR	PValue	QValue
ENSCSAG00000000002	-6.97055271741698	9.94378339171428	20.3639503871322	6.40246204518368e-06	7.85073983669627e-05
ENSCSAG00000000004	-2.72964010920955	11.2134321479431	12.4116798525661	0.000426656893366448	0.00322521368774994
ENSCSAG00000000006	-3.02222666419778	4.80194371172242	12.3930199439205	0.000430941721308375	0.00325385088532264
ENSCSAG00000000010	-3.4669460885671	6.08831720028277	13.8071269359768	0.000202566369710588	0.00165551149357238
ENSCSAG00000000011	0.422233510252914	-1.57493734512804	0.44726645432727	0.50363593820471	0.672115313102974
ENSCSAG00000000015	-0.213076866932259	-0.815881644100038	0.223570758389958	0.63633254540885	0.776011861526726
ENSCSAG00000000016	-0.867893728960459	12.9979609783601	4.63472059488777	0.0313312456272588	0.106594535037249
ENSCSAG00000000017	1.20040479263752	-0.528357499613485	4.68803510333198	0.0303733611539849	0.104212049476603
ENSCSAG00000000019	-1.11097661391031	11.4313263467228	6.18282260301748	0.0128996337324285	0.0544918798870897
ENSCSAG00000000021	-1.85298573922833	6.56956342120379	13.3142203741119	0.000263400823404722	0.00209970627421611
ENSCSAG00000000022	-1.47923513966431	8.69098580669901	8.92862082477473	0.0028073625357379	0.0160948306153359
ENSCSAG00000000023	-0.838796327325954	10.8990389368063	4.88205145929078	0.027137347887823	0.0961036824749511
ENSCSAG00000000025	-1.04659575087264	5.11808071135205	9.62027100500872	0.00192441333767727	0.0118161840514555
ENSCSAG00000000027	-1.7059252871888	5.25674328900481	9.90063707511345	0.00165221564851016	0.0104424712872095
ENSCSAG00000000028	-1.99882807436019	7.10214759249555	8.32680706439201	0.00390642586644266	0.021189634166185
ENSCSAG00000000032	-2.46245463785157	7.79521441371478	12.4504670710242	0.000417887306903235	0.00316471556539236
ENSCSAG00000000033	-0.601486256354951	4.42825045415118	0.940500883587276	0.332149060502889	0.515388352648135
ENSCSAG00000000034	2.85943454248553	-1.1184334034546	7.50625581174632	0.00614850545448658	0.0304969563338603
ENSCSAG00000000035	-2.29060075553446	6.33473125528929	9.27750515869841	0.00231985185944993	0.0137830910656599
ENSCSAG00000000036	-1.10559401297086	3.3114955571488	9.65628542919749	0.00188704802984869	0.0116386752460832
ENSCSAG00000000037	0.878292099865227	0.990753920532898	4.36142854603942	0.0367614656927708	0.119454874847038
ENSCSAG00000000047	-0.425040891463308	7.19664918595904	5.36826844574342	0.0205063246044253	0.0780241795649143
ENSCSAG00000000048	-0.304209968223388	6.40515144990449	2.09005107512115	0.148261113483854	0.310489262255967
ENSCSAG00000000050	-0.177974912251276	4.02165747515135	1.02390822342388	0.311593757986549	0.49505522322661
ENSCSAG00000000052	1.53768294623634	5.34184545062188	23.8935434699985	1.0181265735375e-06	1.52284746503733e-05
ENSCSAG00000000055	-0.136036637362312	6.78001893857538	0.859730782320668	0.353814041189924	0.535061940883901
ENSCSAG00000000057	-0.124704173908615	2.64172943423161	0.111822193914243	0.738079054913953	0.844534239696138
ENSCSAG00000000058	0.0832968805810372	6.09907860039719	0.240844354384716	0.623596941619307	0.765562017242715
ENSCSAG00000000059	-0.170919712185344	0.856853017030839	0.131930066410369	0.716439213895663	0.830208353981314
ENSCSAG00000000062	1.64821739228064	1.97965408072398	20.0471087206242	7.55576808759757e-06	9.06966726038148e-05
ENSCSAG00000000065	2.12170894786975	1.7571647444246	27.9459648840865	1.24750832650073e-07	2.33883030974036e-06
ENSCSAG00000000071	0.174030641309857	5.59286417505912	0.94539578911947	0.330894035131285	0.514291594830473
ENSCSAG00000000076	-0.437845350640289	4.8311446541058	3.93582700041129	0.0472678940806284	0.143582347259839
ENSCSAG00000000079	1.51625405371749	3.01779232090389	42.663182623805	6.5024726568991e-11	2.68503352185006e-09
ENSCSAG00000000080	-0.00748040372363347	1.91860604410909	0.00030837110326587	0.985989469542086	0.994007751641035
ENSCSAG00000000082	-0.705865177572512	5.69695936204668	8.23287301466686	0.0041138355474537	0.0220611109536665
ENSCSAG00000000083	-0.15325162340088	3.67786568592678	0.370544202307325	0.542707780615321	0.70453727834114
ENSCSAG00000000084	-0.263316860178169	3.11701827037853	0.321771766037479	0.570544818965554	0.725960155215627
ENSCSAG00000000086	1.79152069078353	-1.05820420328198	12.3388132100605	0.000443636969244019	0.00334286123220961
ENSCSAG00000000088	0.114776993825231	2.51835893355243	0.170650044186488	0.679534737900421	0.80628729335199
ENSCSAG00000000090	1.41487888785318	3.77558443720678	12.3264827540469	0.000446577064263658	0.00336194775316447
ENSCSAG00000000091	1.60727550424931	1.83580595900927	18.8633386088514	1.40425694651416e-05	0.000157998038048872
ENSCSAG00000000092	-0.961399321132195	-1.33421462760685	2.0981433758863	0.14747812205515	0.309516663530485
ENSCSAG00000000093	-0.846962101285149	-2.01441419395661	2.01160956021048	0.156099629853267	0.320732987521068
ENSCSAG00000000097	-0.171457390144886	2.97521555915387	0.546399091024298	0.459792767810212	0.634652111863945
ENSCSAG00000000098	-0.15681404803391	5.30975839582831	0.782721001382622	0.376310250597182	0.55854748464357
ENSCSAG00000000099	1.79672336685491	1.92991635668864	23.0713990773419	1.56095464658376e-06	2.22896690648703e-05
ENSCSAG00000000100	-0.815488398066439	5.79022185346069	3.41792569183968	0.0644920007239076	0.179087823799055
ENSCSAG00000000101	0.172166291503749	-2.23354381173315	0.0055280864818954	0.940731015397076	0.96860278367004
ENSCSAG00000000103	0.684569601466265	-2.05793866261137	0.426130240259681	0.513893915347166	0.681218764028022
ENSCSAG00000000104	1.87845349490164	0.823732012743676	24.6043698697203	7.03919272534876e-07	1.10100706671009e-05
ENSCSAG00000000105	-0.4777444917901	4.71959648721962	4.52179973687483	0.0334656100681275	0.111599330001062
ENSCSAG00000000106	-0.357911094840537	5.05574192977138	0.438503659384843	0.507845560803846	0.67590191711272
ENSCSAG00000000107	-0.108506124194651	2.32855255678563	0.223244072256183	0.636579137818775	0.776083379048767
ENSCSAG00000000108	-2.53082423848471	-1.43878720720022	11.68782586659	0.000629103662467286	0.0045694393988444
ENSCSAG00000000110	1.26986793174339	3.20178959989855	16.7778081506313	4.20218772656045e-05	0.000419634429743646
ENSCSAG00000000112	0.719258591840093	3.24609658958763	9.1933140090189	0.00242900716578519	0.014328539770455
ENSCSAG00000000113	0.49315920565072	1.09034932801812	3.20709667048351	0.0733194778225204	0.195799161712946
ENSCSAG00000000114	-0.0830917992112545	1.28820581515287	0.127923889504428	0.720594408135123	0.832952469673723
ENSCSAG00000000115	0.394190558575178	1.84825504817682	1.88600341559941	0.169653386268422	0.337813740927731
ENSCSAG00000000116	-0.154473025382246	3.87356719768583	0.460558035848706	0.497363289830725	0.666689616793872
ENSCSAG00000000117	0.907222159002582	1.16685650503102	6.4609700086059	0.0110269433652735	0.0483750394592887
ENSCSAG00000000118	0.340290544901244	3.58868301021352	2.51457367153226	0.112798135067934	0.260753925390773
ENSCSAG00000000119	-0.316429637315093	4.35910788673124	3.33476274026378	0.0678301889922224	0.18518202174951
ENSCSAG00000000121	0.0395262848639702	4.65103400079045	0.0576449010458546	0.810257753247765	0.891191803315798
ENSCSAG00000000122	0.700298248764757	1.61358088178375	6.25430219043448	0.012389204218107	0.0528083835020577
ENSCSAG00000000123	0.211207377691627	5.29583028743396	1.86138320307851	0.172465243656146	0.341846685403643
ENSCSAG00000000124	-0.072659255248409	3.98024944165376	0.145454859828327	0.702917257466537	0.822161560938404
ENSCSAG00000000125	1.94978322605106	-0.984895445934783	14.5172958095773	0.000138878610300087	0.00118791196598992
ENSCSAG00000000126	0.366759916421174	2.45642106601217	2.49197011058389	0.114428405295843	0.263137979228647
ENSCSAG00000000129	-0.779881427583708	0.462869083666223	5.95111820845523	0.014707953435088	0.0603555942577263
ENSCSAG00000000130	0.613763738183387	1.21066528648721	3.90882599412616	0.0480331406492729	0.145377163300791
ENSCSAG00000000131	-0.310816131722785	2.04022971318695	1.69783659945051	0.192571145911959	0.364132526276798
ENSCSAG00000000132	1.93044062817506	1.0661725095594	23.4742758882803	1.26595168734137e-06	1.85369893792707e-05
ENSCSAG00000000133	0.830827598563342	-2.05195342629481	1.7948106387046	0.180341131572807	0.350475876007537
ENSCSAG00000000134	0.652625689403798	3.88593032863918	9.38642847396661	0.00218597654603432	0.0131437111797775
ENSCSAG00000000136	0.0276383605819526	-1.02339110281758	0.00255092300253779	0.959718639915289	0.981223941533941
ENSCSAG00000000137	0.00378615524361432	3.31115192053343	0.000330215639134934	0.98550177020144	0.993849838938193
ENSCSAG00000000139	-0.299872015136039	1.76094328500174	0.27787558184226	0.598097028236475	0.74573628862247
ENSCSAG00000000141	-1.04363154939582	0.32590248659321	4.85245139126253	0.0276068707682522	0.0973074444044435
ENSCSAG00000000142	-0.211797283292835	6.34237204604069	1.03540792401242	0.308891877544756	0.492695123700621
ENSCSAG00000000144	-1.06104894975007	-0.00569418826909456	4.16403678668726	0.0412908842865848	0.130472251355273
ENSCSAG00000000145	-0.221492047156037	-1.06677975678185	0.282144051429771	0.595299360756942	0.743490079404295
ENSCSAG00000000146	-0.149471993217993	3.37199004913628	0.366652427762844	0.544834660247174	0.705751241730263
ENSCSAG00000000147	-0.34075770090369	6.92714547249161	2.99347097083448	0.083600797417651	0.213190423181618
ENSCSAG00000000148	0.131499603528157	1.55491518634108	0.394052938908954	0.530176661441041	0.693955355764693
ENSCSAG00000000149	-0.0488054856612069	5.21358201425285	0.0368930777166057	0.847682902591026	0.91463146734361
ENSCSAG00000000150	0.590952693742151	-1.12602756682169	1.33697436253352	0.247568251047938	0.42625714610224
ENSCSAG00000000151	1.72239371374243	0.759731491253766	23.543345165262	1.22131110633994e-06	1.79789621599079e-05
ENSCSAG00000000152	-0.00310917716852137	1.80341298258805	0.000123364229839495	0.991138122180024	0.995668758147286
ENSCSAG00000000153	-0.42971144382659	0.228705877858733	2.11196863447607	0.146151196159495	0.307630853442892
ENSCSAG00000000154	-0.727852408515434	6.84117664147081	15.2304487445211	9.51567384445151e-05	0.000861207588431812
ENSCSAG00000000155	0.0840931494849555	4.74971446966852	0.283703810816247	0.594283820410891	0.742590647497462
ENSCSAG00000000156	-0.196753014137904	5.24277521723329	0.982878165039981	0.321489265111539	0.505609737931216
ENSCSAG00000000157	-0.278170086037514	6.07787376259306	2.65293217980098	0.103359087040814	0.245826471173485
ENSCSAG00000000158	-0.348366842136592	0.739956481607924	1.32996667298181	0.248811146780757	0.427594809216289
ENSCSAG00000000160	1.18085159876006	3.06913932608795	24.8630150773396	6.15520651933571e-07	9.75677025718502e-06
ENSCSAG00000000161	0.131626841893011	2.37451504263854	0.262485401762316	0.608417769249498	0.752920978099494
ENSCSAG00000000162	-0.315989886520882	3.04451046709732	1.81212938079601	0.178253001612123	0.348138208304059
ENSCSAG00000000163	-0.345665691425751	0.794979865906178	0.619084480606908	0.431387702232091	0.610245861405228
ENSCSAG00000000164	1.52045844453012	2.50613662452432	22.4859679490867	2.11684299725437e-06	2.92096038309528e-05
ENSCSAG00000000168	-0.185809151639815	1.29066879936314	0.441103017548897	0.50659055570024	0.674786791008134
ENSCSAG00000000169	-0.199281721348832	1.47320227937188	0.231899596072715	0.630118869978505	0.771167262554458
ENSCSAG00000000170	1.4538102052633	3.51647805722547	16.488582463359	4.89439247202443e-05	0.000477217712281155
ENSCSAG00000000171	3.17803192027949	-0.490995147198695	34.2488307241264	4.84966739089606e-09	1.2614481306367e-07
ENSCSAG00000000173	0.256959445432312	5.12957584551919	0.47546125604871	0.490485405923405	0.661681956675287
ENSCSAG00000000174	0.115603744253387	2.75415817988795	0.178197207101924	0.672927131682774	0.801235397491665
ENSCSAG00000000176	0.0841569381528239	5.86703369761638	0.127759285645364	0.72076669555912	0.833093317743176
ENSCSAG00000000177	1.24817693343958	-2.2096059127271	2.97190814336293	0.0847218685309063	0.215185468633704
ENSCSAG00000000178	2.91987616206607	0.770961691247747	46.2866724497456	1.02156478362814e-11	5.07047447508706e-10
ENSCSAG00000000180	0.666439918541939	0.305690265563416	1.41102013594806	0.234887118688061	0.412051291221818
ENSCSAG00000000181	0.00931375890002858	4.19020847833929	0.00112041606129765	0.973297702387765	0.988255864654743
ENSCSAG00000000183	-0.347530782180514	8.35919682559787	3.58966945852425	0.0581398062906693	0.167102045951144
ENSCSAG00000000184	-1.96475332498762	-0.0744953353946728	6.63902845343443	0.0099768328725354	0.0449011848925524
ENSCSAG00000000186	-0.838143780277352	4.02165680763405	13.8842914384795	0.000194416630275152	0.00159601365917231
ENSCSAG00000000187	-0.0545013854586029	5.37910151334174	0.105513301946434	0.74531116744761	0.850335328640752
ENSCSAG00000000188	0.156645347230432	0.427066696383419	0.129445662412927	0.719007488784439	0.831874943419206
ENSCSAG00000000189	-0.240225507289914	8.39985517229893	1.3605349034853	0.243444799669872	0.421296992107408
ENSCSAG00000000190	0.44426114497678	-1.07395001433411	0.822448105548311	0.364465368290669	0.5463688053305
ENSCSAG00000000193	1.18148348993529	-0.869303942225508	7.29270776972191	0.00692350472409426	0.0335747291626145
ENSCSAG00000000194	3.65256114171385	2.23214463598709	49.8965261823253	1.62071343924335e-12	9.35990345314069e-11
ENSCSAG00000000198	3.04666198495434	-0.203339340922696	42.241374759613	8.06750342603013e-11	3.25796953759755e-09
ENSCSAG00000000199	0.683910006932181	1.4064925672354	3.17627102476962	0.0747150594147678	0.198530990404395
ENSCSAG00000000200	1.78973727756344	-1.47459397044966	9.42860986804045	0.00213626163806787	0.0129058644754817
ENSCSAG00000000201	-0.0359764207436499	5.34123211257977	0.0317037664911304	0.85867937742703	0.92183352820068
ENSCSAG00000000205	-0.738210419772159	5.21285523519612	1.4772958546065	0.224198090671136	0.400159916102783
ENSCSAG00000000206	-0.502057896860049	6.38783953275007	1.03491672638151	0.309006661044967	0.492695123700621
ENSCSAG00000000207	-0.199671264492825	-0.590184932517326	0.13830075114673	0.709976173338687	0.826462502997751
ENSCSAG00000000209	0.446602707199279	2.01547894074265	2.24716991916524	0.133859015983474	0.290799601078394
ENSCSAG00000000210	-0.0538476799440447	4.49697594555539	0.117297910713011	0.731983804390671	0.840955282821453
ENSCSAG00000000211	-0.0673993058131595	5.23538973675303	0.110334891368534	0.739763188453331	0.84574923163638
ENSCSAG00000000213	0.0577178856979738	2.28458278084229	0.0625421234956178	0.802522209043094	0.886876711278254
ENSCSAG00000000214	-0.484779611874215	4.77642358822278	1.87457591313421	0.170951913368409	0.339664994184742
ENSCSAG00000000216	-0.168828137434619	0.202314151023036	0.269787909045572	0.603474080161237	0.749316698478135
ENSCSAG00000000217	-0.689131325699325	6.8277766143309	4.74429753378862	0.0293955526290571	0.101885197204852
ENSCSAG00000000218	-0.362207507611677	4.1143233961161	0.97374485119429	0.323747996323257	0.50760530427436
ENSCSAG00000000219	-0.441370998501971	6.00836483066289	1.95885390578846	0.161635944225853	0.327356132761343
ENSCSAG00000000220	-0.049577383944858	0.394862589033613	0.00823022065431189	0.927714630642477	0.962361124197596
ENSCSAG00000000221	-0.436400096996853	6.32545770450896	1.19173538140164	0.274979788604166	0.457109618395231
ENSCSAG00000000227	1.95596792493311	1.23187887962084	17.3396800923743	3.12591114980185e-05	0.000322288854315089
ENSCSAG00000000228	0.139168044233912	4.46972546471124	0.410071220484767	0.52193335886787	0.687791071359551
ENSCSAG00000000229	0.62311458498622	-0.690488683813324	2.18900502510629	0.138999080104555	0.298627446161151
ENSCSAG00000000230	-0.0900057641822612	5.05948851985628	0.170509243939289	0.679659622530711	0.80628729335199
ENSCSAG00000000231	-0.172863145055525	6.38309295533175	0.979206502370634	0.322394786483666	0.506485731659255
ENSCSAG00000000232	-0.499548099098707	0.556574003339195	2.50673729750654	0.113360412148171	0.261650912164805
ENSCSAG00000000233	-0.358694815556455	5.35363303736312	3.32636292227437	0.0681774845221923	0.185884369734739
ENSCSAG00000000235	-0.264827206475502	3.63805347698484	2.16341080592611	0.141330667921672	0.301387722853054
ENSCSAG00000000236	-0.0832552491909895	4.29605149905201	0.155701484199614	0.693145292647908	0.815541344801926
ENSCSAG00000000237	0.0677737637587574	3.05258377097387	0.0860732942977371	0.769229796326414	0.865252556927497
ENSCSAG00000000238	-0.112098216137906	6.9660804978241	0.462001819247888	0.496689903415079	0.666105761328644
ENSCSAG00000000239	-0.59832326813961	2.41155118574991	3.03214879101776	0.0816298441087175	0.209914391272565
ENSCSAG00000000244	-0.284673489361365	7.8802036991826	2.10855873502994	0.146477217085481	0.308042296231333
ENSCSAG00000000245	-0.106633258347321	7.44497258663745	0.305463966981108	0.58047710795715	0.732403217686743
ENSCSAG00000000246	-0.429129623311548	5.77098521771974	2.60378913390548	0.10660855587723	0.250631246017699
ENSCSAG00000000247	0.0846120259186305	1.6356275736492	0.117016912701345	0.732292683192718	0.841001129765966
ENSCSAG00000000248	-0.924723690247229	4.90064858794724	15.3768874047836	8.80588417773851e-05	0.000802638487094139
ENSCSAG00000000249	0.147319237423143	3.51679163625135	0.328701601535414	0.566424634167038	0.72283363072989
ENSCSAG00000000250	0.336258889996378	4.69927501184536	3.88576448319288	0.0486970875955308	0.146775510185289
ENSCSAG00000000253	2.36833215217522	1.8796046481148	34.3426911303041	4.62132597408646e-09	1.20776014420864e-07
ENSCSAG00000000254	0.894472485618727	-0.344280871959557	4.50588930743152	0.0337783271515843	0.112279458555588
ENSCSAG00000000255	0.0796344516464693	6.16846362062847	0.117802965975656	0.731429674779743	0.840652977408462
ENSCSAG00000000256	-0.127770598677563	1.24836534872573	0.243523996924399	0.621672404088674	0.76434145439427
ENSCSAG00000000257	0.246654310572758	6.09650049692138	1.57829881255609	0.209005906067206	0.382467377632622
ENSCSAG00000000258	-0.79104214984963	3.84105437665573	4.13916860961273	0.0419017442828302	0.131851992821396
ENSCSAG00000000259	0.229852226055451	0.323121620356099	0.533257767180721	0.465240437569309	0.63972496731038
ENSCSAG00000000260	0.118673236798975	-0.191958547877148	0.138568166641477	0.709708617812969	0.826325760638433
ENSCSAG00000000261	-0.105705199715064	2.45320211496306	0.271129902358958	0.602574829487521	0.748489794146494
ENSCSAG00000000262	-0.519962036227149	3.91979596447994	7.55472611985196	0.00598528939921752	0.029881687986139
ENSCSAG00000000264	0.0162827903376464	5.39050058315299	0.00876977971154247	0.925389492012577	0.960815831001492
ENSCSAG00000000265	0.291958243800638	2.84187715763619	1.23036543356136	0.267335981719389	0.448738659558856
ENSCSAG00000000267	0.0884475533507937	2.93395896343365	0.206368705234263	0.649628586976314	0.784637321468942
ENSCSAG00000000268	0.337207854292427	1.82796942831095	1.89287093637109	0.168878463594777	0.336891740332135
ENSCSAG00000000271	-0.918004057891713	0.243167054343888	3.43088515196722	0.0639877975255174	0.178166967587487
ENSCSAG00000000272	-0.695368132713635	2.21160369710297	2.3738350697167	0.123383607621525	0.276076661050888
ENSCSAG00000000273	-0.328335231305721	1.11343665546996	0.552129721972257	0.457448794324652	0.632804165482435
ENSCSAG00000000274	0.388867180468533	0.302671801763011	1.47687981580254	0.22426334287722	0.400189891346482
ENSCSAG00000000277	2.39797528665161	1.98473400131873	23.8299148166028	1.05234209326788e-06	1.56731599229086e-05
ENSCSAG00000000279	0.804790049939727	3.98491943929729	11.9811704935066	0.000537408172314481	0.00397865117979304
ENSCSAG00000000280	-0.336591793972625	7.8239827578489	3.67389563497533	0.0552708578803339	0.16103523718636
ENSCSAG00000000281	-0.204312823527904	4.93389044211006	1.26583314801141	0.260549836411709	0.440977728047157
ENSCSAG00000000284	2.36299219702559	0.695011967329253	33.7520068330355	6.26044276860917e-09	1.58838299860396e-07
ENSCSAG00000000285	-0.373596245052527	2.44590141217399	1.82005190457582	0.177307098532509	0.346947203703524
ENSCSAG00000000286	-0.147206751139556	6.80377940642895	0.807999944996389	0.368712228991359	0.550375528515006
ENSCSAG00000000287	-1.62669586886951	-0.186640454229767	9.35684709551163	0.00222153970874068	0.0133227724301243
ENSCSAG00000000289	0.576302861908835	-0.580252334899264	1.99583734886509	0.157731869161939	0.322579255938648
ENSCSAG00000000294	0.0911942875406073	-0.145764299261709	0.0662469733353248	0.796881678494975	0.883178567847879
ENSCSAG00000000295	0.690726018193434	2.16785378961728	2.89513443707614	0.0888473632594932	0.221675513437621
ENSCSAG00000000296	0.348547690028107	-0.649611568755591	0.761017252414231	0.383010363500761	0.565140447913352
ENSCSAG00000000301	-0.280515158617678	6.72400533661917	3.02478150416547	0.0820013656438276	0.210458165825949
ENSCSAG00000000302	-0.0663652706714726	0.225765432967043	0.0181069592841467	0.892958107265652	0.943271236742566
ENSCSAG00000000303	-0.471455514905308	5.55056579934477	4.31274018291961	0.0378279826896217	0.122056024630686
ENSCSAG00000000306	-0.0483735280782116	4.54353352614682	0.0788585143928486	0.778850317506294	0.871917493171442
ENSCSAG00000000307	-0.67230334030563	2.58612736456926	5.66413223557614	0.0173152811374135	0.0686831168459797
ENSCSAG00000000312	-0.0793237598225269	5.1521282969877	0.150742156876934	0.6978271331843	0.818289101898413
ENSCSAG00000000314	-0.0520175573323876	-0.119609116328253	0.0241375135208557	0.876535527765474	0.932964126311531
ENSCSAG00000000315	4.13896763286116	1.24584711375515	48.376190290467	3.51813962225782e-12	1.93053528707084e-10
ENSCSAG00000000316	-0.0811880649643745	7.00057594561172	0.245473791495872	0.620280307934195	0.763311715552756
ENSCSAG00000000317	0.559388775049455	4.40114754615642	5.06473829531458	0.0244173919188932	0.0889702321474429
ENSCSAG00000000318	3.24431940298522	0.628083050255029	47.3084746740201	6.06494333470814e-12	3.17008446390425e-10
ENSCSAG00000000320	-0.180766852545785	5.36519596817605	1.06112404577618	0.302958956153195	0.486389296149138
ENSCSAG00000000321	2.0028348398117	2.87132531334548	29.0014594142914	7.23237912797536e-08	1.42041862136467e-06
ENSCSAG00000000322	1.02483877962485	3.78419875189704	14.5773569793566	0.000134521292211475	0.00115542807252051
ENSCSAG00000000323	2.15679964536491	0.0362035603706876	23.0628073277484	1.56794562071524e-06	2.23545993311545e-05
ENSCSAG00000000325	0.412716048012615	2.78819204273657	1.91454677043104	0.166459069526323	0.333904606631262
ENSCSAG00000000326	-0.651190553841813	4.44569444696257	13.5189888823626	0.000236161623413368	0.00190649146330333
ENSCSAG00000000327	3.11782962173862	0.000761111253813712	31.271845205936	2.24309176724131e-08	4.97303982812412e-07
ENSCSAG00000000328	1.89686220528393	1.54009724892738	25.0974134260572	5.45059206466934e-07	8.75753201674548e-06
ENSCSAG00000000329	0.625696348727296	5.55723346545077	9.54709170222392	0.00200266476349729	0.0122356049612639
ENSCSAG00000000330	0.956646679379905	2.7850373093263	18.0380152393409	2.16537480230387e-05	0.000231043253292333
ENSCSAG00000000331	-0.129523138202878	0.0939682110278553	0.153714814142045	0.695010328804994	0.816417202313447
ENSCSAG00000000332	0.066157300483662	4.20133897895833	0.0794381472401611	0.778060264735726	0.871680323762283
ENSCSAG00000000337	0.163893397376906	1.60772872277222	0.443094016721496	0.50563287327556	0.673945946408362
ENSCSAG00000000344	1.84125819471386	-2.31641119178628	6.50426389349509	0.0107616106756775	0.0475012088535985
ENSCSAG00000000345	2.75043063349107	5.48968618844039	40.9292700071107	1.5783938217626e-10	5.95008003607587e-09
ENSCSAG00000000346	-0.137390997884383	4.02696357679862	0.204018183948442	0.651496847220876	0.785916843817354
ENSCSAG00000000349	-0.425278347632581	1.48209480619125	1.36544093330857	0.242596741533499	0.420370371371044
ENSCSAG00000000353	-0.119414835588083	-1.30567422968187	0.0621546929652901	0.80312221143733	0.88722154321415
ENSCSAG00000000365	-0.357849861956132	4.00859554624135	3.98337068783096	0.0459515218361871	0.14083898425836
ENSCSAG00000000367	0.207912467904451	2.84856936800375	0.705045872764185	0.401093384354678	0.581773574176108
ENSCSAG00000000368	0.31064523406198	1.35328863921348	1.13019038351165	0.287734733388505	0.471432853028265
ENSCSAG00000000369	-0.216119821015239	8.01582646685307	1.61643454763481	0.203589656554962	0.37656107024841
ENSCSAG00000000370	-0.274735035020778	2.03448909500636	0.676025003904197	0.410958869495283	0.591649491062899
ENSCSAG00000000371	-1.29211315618825	1.52507886425303	8.21380199043575	0.0041572952845436	0.0222436171735687
ENSCSAG00000000372	-0.490435576551458	4.3870516568396	4.87441503027946	0.027257678082501	0.0964677670642102
ENSCSAG00000000374	3.51812560942916	-0.770472722714565	29.9118131910525	4.52149619050644e-08	9.31191428660785e-07
ENSCSAG00000000375	-0.411909230619997	4.08032532054162	0.510284477013244	0.475015734092128	0.64868415708968
ENSCSAG00000000376	-0.244067806081706	4.58348621513567	0.198474524814614	0.655954993383864	0.789104779732068
ENSCSAG00000000378	1.85119597443959	3.00976461758731	27.8111391853494	1.33753794948732e-07	2.49065550300812e-06
ENSCSAG00000000379	1.65473015470096	3.89221028166415	14.9844597430687	0.000108400203922158	0.000963641640571739
ENSCSAG00000000381	-0.215008441661504	3.2538529798202	0.693116346064272	0.405106414293513	0.586119713111944
ENSCSAG00000000382	0.209511895695699	0.700633544297762	0.433130106614918	0.510457036079579	0.678186845634364
ENSCSAG00000000383	-0.385236542592398	5.19817391532217	2.87003622875136	0.0902428383968496	0.224107797594462
ENSCSAG00000000384	2.94133169052731	-0.606344881558134	29.8144676855344	4.75430829861615e-08	9.73071997128166e-07
ENSCSAG00000000385	0.319697045619113	3.27409833884109	1.1510415228364	0.283331228536037	0.466417210894118
ENSCSAG00000000386	0.47681923388824	-0.849375351573313	1.33312037824723	0.248250857038764	0.42709389272853
ENSCSAG00000000387	-0.238829384634479	7.75660713153235	1.9263492214208	0.165158412440819	0.332324744420027
ENSCSAG00000000388	0.292495175095082	4.59153884076334	3.4328087937791	0.0639133150253678	0.178048163017719
ENSCSAG00000000389	3.95035717856813	4.48811154487414	65.5813288931064	5.57645722971227e-16	6.77252529876158e-14
ENSCSAG00000000390	-0.150237785687341	4.23194938887291	0.634868939169102	0.425574959347073	0.604537567976016
ENSCSAG00000000392	-0.197641490696047	6.73435759249866	1.22534810779896	0.268313631543981	0.449832867979308
ENSCSAG00000000393	0.795645183322568	3.56666777555883	10.6308036195884	0.00111219373020336	0.00745498759872363
ENSCSAG00000000394	0.571707946936233	3.6070349765792	4.90275524260462	0.0268138810688278	0.0953465820481871
ENSCSAG00000000395	-0.153820493936438	3.96148224934101	0.391514373413113	0.531504455104418	0.695134934275055
ENSCSAG00000000397	-0.0779111743222408	5.71001304535727	0.157662994359715	0.691317318734947	0.814156609388473
ENSCSAG00000000398	-0.0282009674412996	4.03496549572647	0.0219901273886904	0.882113366030079	0.935812813121509
ENSCSAG00000000400	0.876347989732231	7.66755411034482	11.6203843478198	0.000652329197877074	0.0047050311621553
ENSCSAG00000000401	-0.809618736965798	2.11965911806032	4.47947783328766	0.0343042002804898	0.113570349976518
ENSCSAG00000000402	0.523115163116788	4.08674794909576	9.37408058099965	0.00220075061360506	0.0132140973509043
ENSCSAG00000000403	-0.347161456273255	5.55477414684973	3.39143719535745	0.0655358019684002	0.180891517565519
ENSCSAG00000000404	-0.286756759405223	1.05938027866625	1.24154874375337	0.265172781783766	0.446059561739735
ENSCSAG00000000405	2.54684940780983	-2.56591464687186	5.35506719422097	0.0206621380783013	0.0784724154148776
ENSCSAG00000000406	1.35438058350221	1.90760546280365	14.159606890367	0.000167937369051845	0.00140304578888686
ENSCSAG00000000407	-0.265104320943721	-1.62539988822004	0.254067580173942	0.614225420615491	0.75846002334824
ENSCSAG00000000408	-0.772820496363494	4.623771695971	2.04427208657644	0.152780046695809	0.316342990005601
ENSCSAG00000000409	-0.884281191724338	4.9451191943052	6.5122775332998	0.0107132208061923	0.0473762431207171
ENSCSAG00000000410	-0.0597404546288686	2.93623773969165	0.075197249155071	0.783914661442298	0.874815004819156
ENSCSAG00000000411	1.84971053517653	0.102651700202846	16.9800999345799	3.77736647189836e-05	0.000380431475709422
ENSCSAG00000000412	-0.612336299041331	2.5396874570301	5.88257779576473	0.0152914181706672	0.0622856606473266
ENSCSAG00000000413	0.175949271598922	0.362295290195805	0.342651228458919	0.558302865699614	0.716355032583956
ENSCSAG00000000415	-0.428737196813033	6.50518344389736	2.97903171609811	0.0843497206743757	0.214669389272521
ENSCSAG00000000418	-0.574534059574354	4.5999998132704	1.17573528115152	0.278225920767176	0.460882312036049
ENSCSAG00000000419	-0.318370998224232	6.96125261633792	3.28411734859331	0.0699532318477397	0.189340958263323
ENSCSAG00000000420	0.259655686648183	4.25463455076714	2.15721574066543	0.141901609884316	0.302306904705122
ENSCSAG00000000422	-0.41363992209694	3.33979446134806	1.63912185892194	0.200445995161794	0.372835522337096
ENSCSAG00000000423	0.660171821939222	0.168714799163954	2.12707187413967	0.144716975038857	0.30582014799345
ENSCSAG00000000424	-0.34601572122751	7.49760530764458	2.32856786973708	0.127018688261334	0.281115861451488
ENSCSAG00000000425	-0.724153683146811	-0.724297581093412	3.2351396662221	0.0720741576724797	0.193443104042305
ENSCSAG00000000427	-0.555424835039641	7.01217879551179	9.70353347930271	0.00183914034468644	0.0113985294833718
ENSCSAG00000000428	-0.252250104050404	3.89477862526276	1.65405907581383	0.198407368358846	0.370731772885531
ENSCSAG00000000431	0.34051933405962	6.52688552821599	5.27797541371395	0.0215968467757692	0.0811823209365908
ENSCSAG00000000441	-0.191932897295633	-1.92448388072087	0.0795001090905174	0.7779759936233	0.871680323762283
ENSCSAG00000000444	0.491508450094318	8.45763484526239	4.52462363780961	0.0334104235256737	0.111482821287586
ENSCSAG00000000445	-0.604226933253306	-0.811352409959367	1.46427916152802	0.226250486799152	0.402292907609128
ENSCSAG00000000446	0.301877632155296	-1.93025751466355	0.21503258387769	0.642851189689433	0.779873161961099
ENSCSAG00000000447	-0.181625724856198	2.27778629128735	0.351563446103636	0.553229432700071	0.71242072714665
ENSCSAG00000000448	1.16396580482782	-1.35388527582678	4.98665141290406	0.0255435935677595	0.0921589198249636
ENSCSAG00000000449	0.21412729142414	3.67812752443188	0.917329556967381	0.338177121693375	0.521100057748808
ENSCSAG00000000451	-0.538240318836969	0.91023474541512	1.92628021118575	0.165165983663601	0.332324744420027
ENSCSAG00000000456	0.110938746967789	3.64213008652069	0.396202073177401	0.529057211536325	0.693196728775621
ENSCSAG00000000457	0.139175286567535	4.88800754753176	0.625525618266639	0.429001312318744	0.607890134860861
ENSCSAG00000000458	0.198906919610359	4.33799426996636	0.761726643561172	0.382788713571785	0.565015297771687
ENSCSAG00000000460	-0.134422075039373	4.53443227906337	0.447797326646512	0.503382829044089	0.671868621197674
ENSCSAG00000000466	-0.465099517938537	0.011108679830535	0.749931379515616	0.386497957291119	0.568205319143517
ENSCSAG00000000471	2.91912195680073	1.07242336309263	35.8329194224733	2.14984526544355e-09	6.17547726075324e-08
ENSCSAG00000000473	-0.59108920080002	4.06049530698813	4.20050375315395	0.0404119728190165	0.128353147223504
ENSCSAG00000000475	0.456826993436371	3.83117443384966	5.72057967774677	0.0167671938470308	0.0670241386184431
ENSCSAG00000000476	-0.240706370763939	8.10315403598469	1.66407618211272	0.197053863431408	0.369101685449826
ENSCSAG00000000477	-0.384609187996949	6.62237719224427	4.90665133046219	0.0267534598117444	0.0952342447652115
ENSCSAG00000000481	0.374671043891614	0.704883965312542	2.18770739313044	0.139116247588262	0.29880428770236
ENSCSAG00000000482	0.0557212957217707	-1.29055544307586	0.0143593024992548	0.904617573327795	0.950131992818616
ENSCSAG00000000483	-0.236546243996338	8.99329660825513	1.2461279327601	0.264293311775097	0.444951683195587
ENSCSAG00000000484	0.222687345555446	7.05212772708919	1.95854423891691	0.161669095090132	0.327356132761343
ENSCSAG00000000486	1.25372146539681	2.30672277491466	18.0922654355733	2.10454586374387e-05	0.000225374690118315
ENSCSAG00000000487	1.1650040617032	0.798756811647286	8.24883298565313	0.00407782090807113	0.0219249244591832
ENSCSAG00000000488	1.21832386336806	0.282095791157103	9.99683279969413	0.00156809684064186	0.00998852893053666
ENSCSAG00000000489	0.537219243145515	2.61435550662432	4.14617453782584	0.0417286964509811	0.131464414526639
ENSCSAG00000000490	-0.0123370838617067	0.902536226575003	0.0018727017956941	0.965482539130103	0.984496548883313
ENSCSAG00000000491	0.978351542049748	1.81752720707959	9.39214171498563	0.00217917481930013	0.0131075857576039
ENSCSAG00000000492	3.47543046070251	-2.27214671538066	15.7955687617339	7.05675872966514e-05	0.000659746962273218
ENSCSAG00000000493	-0.0388115288694472	3.16620205394564	0.0268224425710137	0.869907811690436	0.929177478193312
ENSCSAG00000000494	1.21507607541615	1.42152720988355	10.2669049792277	0.00135437818155277	0.00881536405586246
ENSCSAG00000000495	0.827781800117616	2.79494948998798	14.2119771078334	0.000163327629405364	0.00136799313128215
ENSCSAG00000000496	-0.765616931585969	-0.763425439000856	1.77382324088781	0.182909629765991	0.353553932691032
ENSCSAG00000000497	-0.0661658257098882	-1.53418980486219	0.0180116458871566	0.893238516545173	0.94327665028802
ENSCSAG00000000498	-0.485047027141951	2.92705181555361	5.3348340465323	0.0209033302056052	0.0791720812234375
ENSCSAG00000000499	-0.0428562967734196	3.22933133291699	0.0418595765518077	0.837887678988717	0.908991185146578
ENSCSAG00000000500	-0.438109959327993	4.52760591373358	0.654218096158807	0.418608624808199	0.599183157011299
ENSCSAG00000000501	0.103569092186177	4.79429216581688	0.362991567193163	0.546849471719822	0.707142550223761
ENSCSAG00000000503	-1.33096171479481	2.16087824790755	6.48011605494754	0.0109087860731065	0.0479969151756793
ENSCSAG00000000504	0.753097326260493	0.952844618071925	4.05981761521627	0.0439152423025682	0.136729134234028
ENSCSAG00000000505	1.28301972119679	-1.86208364047505	5.11918964602266	0.023662664082652	0.0869104342123999
ENSCSAG00000000506	5.8039308290532	-1.71451558931868	25.5569925388045	4.29506684429069e-07	7.06589831346109e-06
ENSCSAG00000000507	-0.489234547924637	7.02706354183658	3.58959975953364	0.0581422448435689	0.167102045951144
ENSCSAG00000000508	-0.434616193907159	0.68535688630201	2.36403617658683	0.124160576558805	0.277312587902437
ENSCSAG00000000511	0.14560638722155	0.305557674597417	0.189648047680535	0.663209705895797	0.794423182621522
ENSCSAG00000000512	0.550739533061178	1.67631514975241	4.93352166337505	0.0263405848609942	0.0943215949088522
ENSCSAG00000000513	0.0510352368518955	2.65475094955983	0.0629263205645181	0.801929161074703	0.886731480231173
ENSCSAG00000000515	-0.143943209385798	1.02291947148977	0.235093697819799	0.627772382092498	0.769378677377888
ENSCSAG00000000516	-0.611279032056398	5.47033215300815	4.35064025435976	0.0369950357113448	0.12011932471875
ENSCSAG00000000518	0.296941615641994	0.0473279403288721	0.783393798746321	0.376105201051592	0.55829330509294
ENSCSAG00000000519	-0.425144196020872	2.8205797381189	3.24379993993799	0.0716941753155693	0.192602409759092
ENSCSAG00000000522	-0.0170883683736213	4.02040963545216	0.00545165150051474	0.941141438472397	0.96877962146413
ENSCSAG00000000523	-0.557674105752401	1.16850156891431	4.13778267067736	0.0419360665057163	0.131934859138079
ENSCSAG00000000531	-0.171870116484075	2.48102357498866	0.706149561041938	0.400725035461503	0.581565958743965
ENSCSAG00000000532	0.364532108550925	2.79071400249602	1.9812357902336	0.159260279364876	0.324593044702574
ENSCSAG00000000533	0.173716894044645	4.22613191670793	0.664313834247189	0.415041115865532	0.595485937348071
ENSCSAG00000000535	0.192015584009481	1.61719994342964	0.472864703727531	0.491672214580216	0.662393961518877
ENSCSAG00000000536	0.759454725403651	-1.66212781010264	1.85017373462289	0.173763189347426	0.343280665516139
ENSCSAG00000000538	2.1955949247903	-1.55329559682611	23.3405753956436	1.35706809070653e-06	1.96620119773682e-05
ENSCSAG00000000539	0.408248413349823	3.11116889220016	2.11770797057063	0.145604303332494	0.306870776846089
ENSCSAG00000000540	-0.75353123121544	3.47179008325546	1.90786186935038	0.167200959200743	0.334773170930644
ENSCSAG00000000541	-0.0252633646446856	3.93789497553239	0.0103211682855964	0.919079616205255	0.957808055004902
ENSCSAG00000000542	-0.0394627718132905	4.51367219193775	0.0428294884961282	0.836046669488051	0.907799961408854
ENSCSAG00000000543	-0.045439402132806	3.91136740931103	0.0682741617685352	0.793866372608009	0.881198672343675
ENSCSAG00000000547	1.33469441132724	3.58030455346636	24.9037452863187	6.02652303575886e-07	9.56196743339376e-06
ENSCSAG00000000552	0.312319995322037	4.17038606334318	2.92145796330222	0.0874088538064176	0.219312173525839
ENSCSAG00000000553	-0.452852054084146	5.82852349745478	7.95454971621215	0.00479666412419942	0.0250004737580946
ENSCSAG00000000554	0.0360908261654098	4.90429582837092	0.0310436008254378	0.86014315022064	0.922651280178874
ENSCSAG00000000555	1.32301811658201	2.28909510757409	16.0937705317106	6.02820046376327e-05	0.000575536341387155
ENSCSAG00000000556	-0.0651998224782612	4.0713755696167	0.160508335381156	0.688688935473165	0.812621456437367
ENSCSAG00000000557	-0.708118912257627	3.48637846907517	7.51230185323652	0.00612790090554201	0.0304174290487873
ENSCSAG00000000558	-0.503131794351459	6.07608942565827	7.17113055584473	0.00740860706590437	0.0354551280560726
ENSCSAG00000000560	3.30499017914024	-1.44900063177834	23.3719446185991	1.33511631715639e-06	1.93779580056873e-05
ENSCSAG00000000561	1.93908528336133	-2.15942443662357	6.15619579677657	0.0130952551649453	0.0550062920851599
ENSCSAG00000000562	2.28675546279938	0.362918403129084	25.4671285042253	4.49984763799953e-07	7.38073321120538e-06
ENSCSAG00000000563	-0.0142989992353862	4.14524352813922	0.000704815506892942	0.978819960148573	0.991028367265254
ENSCSAG00000000565	-0.758732315568411	1.15583003778187	3.91927152922873	0.0477355607477641	0.144607188485271
ENSCSAG00000000567	0.452688217803752	1.84745800530028	3.08604978232901	0.0789662931381907	0.20549649657531
ENSCSAG00000000568	0.0601088916859014	-1.25329887019887	0.0248913665386059	0.87463805496422	0.931785136341849
ENSCSAG00000000569	0.387666522781742	3.30130786506719	3.74459215238496	0.0529786550441266	0.155897409426552
ENSCSAG00000000570	0.232205953778592	4.02307194681759	1.38148604455533	0.239848182022852	0.417382185048894
ENSCSAG00000000571	-0.410088644692041	2.26020372738772	0.573627769837657	0.44882092776022	0.625333963214635
ENSCSAG00000000572	0.0810049638962142	3.26076114025057	0.181700100318579	0.669916253914519	0.798513875002245
ENSCSAG00000000580	0.0857393763235713	2.18052472789948	0.150006498807258	0.698529147888691	0.818829522006785
ENSCSAG00000000581	-0.290190910725664	5.51749093507742	2.46144243999186	0.116671596165068	0.266169164897573
ENSCSAG00000000583	-0.0564651937760187	3.03085589166276	0.0634630368894591	0.801103896720055	0.886317440024459
ENSCSAG00000000592	-0.666710283240128	1.05169283998977	5.18564522305697	0.0227742145968431	0.0845117282624259
ENSCSAG00000000594	0.291056095145373	3.59333144198534	1.99649851293902	0.157663058074288	0.322566952685619
ENSCSAG00000000595	-0.663948469538506	1.47791802522899	1.30686548585629	0.252962961342506	0.432569544724524
ENSCSAG00000000596	-0.514058996170807	2.88585609519862	3.40792389746067	0.0648840297828352	0.17969938110304
ENSCSAG00000000600	-0.110761159591342	4.88414698936621	0.219396218837257	0.639500354873908	0.777922180104017
ENSCSAG00000000602	0.282972942958423	8.15338887861263	2.46318084743695	0.11654256162402	0.265948257853542
ENSCSAG00000000606	-0.108864650369723	3.97230918909772	0.291597583449953	0.58919857552804	0.738543892539776
ENSCSAG00000000607	-0.271523241117274	2.70045680973835	0.34454592386605	0.557216908194548	0.715505844099305
ENSCSAG00000000608	-0.441195365013593	2.77288213756151	2.51337226846253	0.112884138586959	0.260879714151505
ENSCSAG00000000609	-0.0346337674102087	7.58750074404017	0.0351219974491883	0.851340250755698	0.916807738045917
ENSCSAG00000000610	0.261243455842061	7.90324843195803	0.583148474042162	0.445080859091109	0.622426014582551
ENSCSAG00000000611	0.0876048656290427	3.73691106575125	0.264952458276124	0.606737982707482	0.751834990756619
ENSCSAG00000000612	-0.524879145630735	-0.716005111748418	1.26439460836215	0.260820887494114	0.441255618021128
ENSCSAG00000000613	0.046742944199675	2.48018118907693	0.0313190182780829	0.85953053963991	0.922330225522446
ENSCSAG00000000614	1.35806527593991	-1.57535892129804	6.21689310912006	0.0126536971623714	0.0536726029868742
ENSCSAG00000000615	0.723983523344692	2.22711534486651	12.1152522401083	0.000500110726916401	0.00372926811579151
ENSCSAG00000000616	5.12089152453801	4.10877797254318	49.5352542654385	1.94838821404551e-12	1.1058944375048e-10
ENSCSAG00000000617	-0.147262453936207	1.55310761133738	0.0663528385454484	0.796723002924613	0.883126893450496
ENSCSAG00000000618	0.316683708055503	0.758039822428346	0.867700219794173	0.351592772748014	0.533167262897443
ENSCSAG00000000619	-0.447539745806935	4.37927883015354	3.99692642532189	0.0455833162798226	0.140204773741868
ENSCSAG00000000622	-0.144868504550427	4.38603588303472	0.196939081155456	0.65720295892783	0.789995563639622
ENSCSAG00000000623	-0.540200773690129	1.49028413936275	4.01942219302184	0.0449791208287486	0.138889537993726
ENSCSAG00000000624	-0.0129600567433061	0.405110514587504	0.000713772070646712	0.978685842307789	0.991028367265254
ENSCSAG00000000625	-0.120507384626598	2.39150020803813	0.0704261783365183	0.790717272925436	0.879400058239138
ENSCSAG00000000626	-0.17699864473194	5.48205994264802	1.15286751226089	0.282949682463215	0.466052707499983
ENSCSAG00000000627	0.0839848811089667	4.18586065193652	0.234968134970538	0.62786425181837	0.76943417771806
ENSCSAG00000000630	-0.230122164137223	3.67465597304798	1.5576784306798	0.212005466647755	0.386159494113472
ENSCSAG00000000631	-0.808435506847051	-1.17902702055493	1.7461772668667	0.186358025764648	0.357141036792803
ENSCSAG00000000637	0.123719145559693	-0.578690695140728	0.148831773328583	0.69965426652707	0.819704179332361
ENSCSAG00000000638	-0.826455483680165	2.26546704128232	2.66136958996003	0.102812173297208	0.244901740171615
ENSCSAG00000000639	-0.669222549498949	3.38831503434255	1.3096181823628	0.25246379715059	0.431939562620292
ENSCSAG00000000640	5.19379164581392	-2.43385138225134	29.6564892066305	5.15796698228968e-08	1.04789840893578e-06
ENSCSAG00000000643	-0.359512351510602	1.13931255681275	0.53985986906666	0.462490807049001	0.6371641221143
ENSCSAG00000000644	0.462539685984134	6.19503222849529	8.29271065871869	0.00398045284069918	0.0214993916186489
ENSCSAG00000000645	1.60669003898463	-1.51229848321433	7.86843743383476	0.0050305104541127	0.0259086190117179
ENSCSAG00000000646	1.71795707739466	1.82726091274648	27.9474174183043	1.24657222191407e-07	2.33883030974036e-06
ENSCSAG00000000647	0.0782137250340876	3.60425261053547	0.188690121769024	0.664009061007795	0.794499647250377
ENSCSAG00000000648	1.22719702596639	-1.63693754064429	5.36603485467949	0.0205326018389217	0.0780881843365117
ENSCSAG00000000649	0.351595231294939	4.57686683532304	0.348181938863107	0.555144098982019	0.713879904966536
ENSCSAG00000000652	1.10759622803313	1.42527443822553	7.42059815213588	0.0064481376133737	0.0317259127078026
ENSCSAG00000000653	0.880680550158701	1.91500984937257	11.5539623075235	0.000676050288736431	0.00485703463203986
ENSCSAG00000000654	-0.132761209029937	4.71392887994093	0.567897840242473	0.451095469904667	0.627352916338098
ENSCSAG00000000655	2.01523192101408	0.277699244428569	16.3254358746215	5.33431175950602e-05	0.000514642683012622
ENSCSAG00000000659	-1.32967827545923	4.29912754234322	5.16345405696072	0.0230669788663504	0.0852342930504495
ENSCSAG00000000660	0.878338574502644	1.66195578122481	6.65743545614593	0.00987429201805568	0.0445732935944864
ENSCSAG00000000661	-0.148963704050724	4.560577009168	0.408028660677818	0.522971778915823	0.688445434952789
ENSCSAG00000000663	-0.661663466654594	-1.1629884036535	1.67218606897334	0.195965984234579	0.367898404364917
ENSCSAG00000000664	-0.0675186527721063	5.70401548796001	0.153652296724623	0.695069243744729	0.816417202313447
ENSCSAG00000000665	0.442085893157144	0.55672715897358	1.44873028319082	0.228731798612206	0.405361213050553
ENSCSAG00000000669	5.08762323400236	5.40551869094039	25.1775879643518	5.22863033731917e-07	8.44196356612911e-06
ENSCSAG00000000670	0.114648882062827	4.48660670128156	0.116773096952315	0.732561026322215	0.841171224156398
ENSCSAG00000000671	0.138315592441612	-0.204461820095244	0.121971852976365	0.726905618654987	0.837872161058331
ENSCSAG00000000672	-0.360092047976395	-1.85715026818943	0.384415338675982	0.535249643105092	0.697877988251247
ENSCSAG00000000674	-0.270833384070246	-0.44102693971341	0.295071660384529	0.586988671763432	0.736999258684488
ENSCSAG00000000675	-0.364400449588104	5.75111602127471	2.63948085829857	0.104237600651951	0.24694383963974
ENSCSAG00000000676	-0.628221062655899	0.103611536692303	1.75628267380727	0.185088858191409	0.35574508928898
ENSCSAG00000000677	-0.219187607236848	3.98993824313811	2.01920021183836	0.155320931827385	0.3198633885457
ENSCSAG00000000679	0.159414836286891	3.28931916003885	0.432753824900058	0.510640772900828	0.678321830947642
ENSCSAG00000000680	-0.331407010603408	1.79774590459522	1.17123005797198	0.279148640822289	0.462111425154555
ENSCSAG00000000681	-0.230979094408126	4.49047870884164	1.36029208296126	0.243486867485024	0.421296992107408
ENSCSAG00000000682	-0.183624800416419	2.62210236672354	0.494580087232322	0.481891315012698	0.654539640726725
ENSCSAG00000000683	-0.321935125258589	-0.873668524939419	0.487514869928599	0.485037963257937	0.657694116996252
ENSCSAG00000000684	-0.448770849221006	4.1042441299565	2.49980084134066	0.113860695982035	0.262219341262587
ENSCSAG00000000685	1.59235497198254	3.73393904827502	26.6069785042124	2.49341498908956e-07	4.35806723542776e-06
ENSCSAG00000000686	-0.0559850281662746	3.9915225737245	0.042879193891828	0.835952911019133	0.907786602978502
ENSCSAG00000000687	-0.0329318235218235	4.74703632549923	0.0227910045597035	0.880001827442733	0.934780159817521
ENSCSAG00000000688	0.221069584168462	4.26210166549818	1.25547754210399	0.262508869341747	0.442995250461303
ENSCSAG00000000690	2.06232326678307	-1.72395536085259	9.05575630858968	0.00261869060200854	0.0152567593204145
ENSCSAG00000000691	2.97767542027808	4.2509249392716	41.8868467906007	9.67110162812393e-11	3.8214733395149e-09
ENSCSAG00000000692	-0.462162620691803	2.19324517429138	2.01302610241454	0.155953975973899	0.320583922982064
ENSCSAG00000000693	3.21587063230222	-1.37216088275599	25.0952064794835	5.45683375920045e-07	8.75904015556014e-06
ENSCSAG00000000694	-0.307715350840864	5.69848675082237	4.03600384641504	0.0445391701813038	0.137917786630033
ENSCSAG00000000696	-0.232774209647905	2.63307092795712	0.334727586047691	0.562888485523798	0.719758469658887
ENSCSAG00000000697	1.60418622828248	0.93347584525832	15.9739605317787	6.42197546973615e-05	0.000607770863893524
ENSCSAG00000000698	0.0924478765777828	4.27140217189534	0.15236686171863	0.696283684500088	0.817146341970155
ENSCSAG00000000699	0.0540964762879664	5.99326440379365	0.114139436090941	0.735479782305335	0.842808793132451
ENSCSAG00000000700	-0.298785660952596	7.17079777483045	2.47226531422066	0.115870819014568	0.265236506158213
ENSCSAG00000000701	-0.0266876416690633	6.79492640783587	0.0287601521516265	0.86533401574311	0.925634475618739
ENSCSAG00000000702	-0.588277979737377	-1.58255516094012	0.955594099647879	0.328299443218209	0.511973009798832
ENSCSAG00000000703	-0.377470742466892	-0.51799490432063	0.943866999656468	0.33128532853477	0.51460921390095
ENSCSAG00000000707	-0.943835316127401	5.65996720693772	8.23955138067297	0.00409872618901625	0.0220086672509693
ENSCSAG00000000708	0.751081130403091	0.729577141364538	4.86064096922298	0.0274761264907939	0.0969500494015046
ENSCSAG00000000709	0.637220071461027	3.51060699448157	6.55243831598494	0.0104740524102963	0.0465393404158654
ENSCSAG00000000711	-0.263149035203267	6.79929530886953	2.38447477190053	0.122546073588401	0.275162248159275
ENSCSAG00000000712	-0.138718610792304	1.35400466020088	0.218305176776077	0.640334333956866	0.778535310560585
ENSCSAG00000000713	-0.363374037310738	2.08048354315414	0.74122868475289	0.389267570660554	0.57057407763382
ENSCSAG00000000714	-0.00482878125102814	3.61152299865919	0.000665000518651482	0.979426749159119	0.991249486266003
ENSCSAG00000000716	-0.168734186452803	5.14902427762923	0.276918762020209	0.598727917853578	0.746105885092867
ENSCSAG00000000717	0.245635051008794	-0.695508286442479	0.293831969494018	0.58777531398655	0.737431436469111
ENSCSAG00000000722	-0.098796511516222	5.29689971105249	0.295007617435456	0.587029257568149	0.736999258684488
ENSCSAG00000000723	0.0227192137230655	2.4573339548575	0.00840303490982919	0.926961767634883	0.961904097256102
ENSCSAG00000000726	-0.0131194037040406	-1.1693619346057	0.000623377179202578	0.980080868828571	0.991486232035371
ENSCSAG00000000727	0.0982881738757509	4.18199971866529	0.273616755643641	0.600915876081265	0.74717245373935
ENSCSAG00000000728	0.175143593864731	4.62239017164024	1.02274084665626	0.31186975371139	0.49530314635106
ENSCSAG00000000729	0.11535529360257	3.46862990706873	0.377123769645941	0.53914657999471	0.701463888284571
ENSCSAG00000000730	0.569811509205732	-1.49860581659191	1.51196051661868	0.218840172502207	0.393616805969613
ENSCSAG00000000731	-0.116402469230157	1.90697674965949	0.210851877874404	0.64610052873579	0.782321122581119
ENSCSAG00000000732	0.179110314341945	2.52446833120374	0.519961307383259	0.470858187624619	0.644979655415146
ENSCSAG00000000733	0.829411145543962	0.259022066603207	4.23488305278733	0.0396013517520541	0.126426130018349
ENSCSAG00000000734	0.0801858299343777	7.01478966126357	0.219586963559351	0.639354811757237	0.777859710208772
ENSCSAG00000000735	0.625387007811952	-0.951486661360703	1.70515750596762	0.191614866700591	0.363105893086969
ENSCSAG00000000736	0.197799233186423	4.41934013188345	1.35348417448728	0.244669931105085	0.42263263460183
ENSCSAG00000000738	0.686191767706377	-0.442297107797088	3.36894051824814	0.0664364674514268	0.182493120388361
ENSCSAG00000000739	-0.0776472982366639	3.86335879614987	0.104800867493463	0.746142743183268	0.850599965412428
ENSCSAG00000000740	-0.302624382902724	-0.958526291654658	0.323671488677263	0.569409524016604	0.725311308099344
ENSCSAG00000000741	-1.08151084366362	3.3340027393476	4.19291315126868	0.0405932856954529	0.12882688998498
ENSCSAG00000000742	-0.0503398265693049	1.22813123554844	0.0126960638637357	0.910286785845961	0.953043030034086
ENSCSAG00000000743	-0.542881720476454	3.86002023419328	4.38419175346997	0.0362736864273154	0.118242052243925
ENSCSAG00000000744	0.284210911446883	4.4792972204744	2.50034570851921	0.113821310121921	0.262219341262587
ENSCSAG00000000745	-0.651651433759121	-0.924317038865644	1.11324546098752	0.2913775439246	0.475185909656656
ENSCSAG00000000746	-0.204911486676654	3.55166279616875	1.01294968845774	0.314197220554443	0.497900579114005
ENSCSAG00000000747	0.686519964136835	5.06416798525389	5.04962387336003	0.0246312846371501	0.089630960200883
ENSCSAG00000000748	0.619534591074219	4.04576168245577	3.11074856194352	0.0777772066375247	0.203400801356627
ENSCSAG00000000749	0.470392074088793	2.99306723971992	4.06756421994898	0.043714267175424	0.136360443991781
ENSCSAG00000000750	-0.416697743993469	5.89753175386934	6.55254119138343	0.0104734468416938	0.0465393404158654
ENSCSAG00000000752	1.14258185259329	2.46433773536936	14.2404204076472	0.000160877607157062	0.00135158465789074
ENSCSAG00000000753	-0.218792209206771	7.12940345273788	1.65686301596772	0.198027405941792	0.370379194195513
ENSCSAG00000000754	1.30776122969117	5.7871702391062	14.993920429603	0.000107858099651974	0.000960373170863428
ENSCSAG00000000755	-0.447730421643773	1.19427176260875	1.02599364896738	0.311101505336712	0.49465378933832
ENSCSAG00000000756	0.453755582158756	6.50686084347364	5.80339503401914	0.0159952606249614	0.0644834088300281
ENSCSAG00000000757	0.219888078643745	6.3684757376614	0.430648557626171	0.511670882406658	0.679253171894452
ENSCSAG00000000758	2.14387199501382	-0.620235216901779	24.4075163821449	7.79639167980893e-07	1.20686974110032e-05
ENSCSAG00000000759	0.131981767217759	6.00373299675485	0.323849434683442	0.569303407564889	0.725311308099344
ENSCSAG00000000760	-0.254322527797151	9.52129977860872	1.36227570356596	0.243143471387896	0.421141014777043
ENSCSAG00000000762	0.232826035837278	-0.801916492181571	0.17484640484156	0.675840088041563	0.803451491427212
ENSCSAG00000000764	1.40144744434471	3.0478307013545	16.5609943897068	4.71100618772589e-05	0.000462821364833793
ENSCSAG00000000765	-0.765758841689248	-0.522853926756519	2.73874287085653	0.09794178930597	0.236714154809293
ENSCSAG00000000766	0.237842019591708	4.57743631018094	1.27477060114193	0.258873622547257	0.439026091982592
ENSCSAG00000000767	0.877021585174222	3.37016327753527	15.2176719323013	9.58026982217743e-05	0.000865630835081535
ENSCSAG00000000768	-0.0690277404931985	4.62747931618019	0.132106771644782	0.716257589238443	0.830185385500779
ENSCSAG00000000769	0.0958091111155838	0.775226677210673	0.0841755592757387	0.771716597984301	0.867400003328118
ENSCSAG00000000770	0.0806774766959786	4.16272673148763	0.060882292442443	0.805106836823615	0.888254199000363
ENSCSAG00000000771	-0.211636827555407	7.67308867859093	1.3789246957808	0.240284395681876	0.417810018262716
ENSCSAG00000000772	-0.0821936424614304	5.31715756087844	0.203918220188825	0.651576587965145	0.785955634515468
ENSCSAG00000000773	-0.119670012081754	6.79772528119107	0.462513206120754	0.496451759366924	0.66607621056952
ENSCSAG00000000774	-0.0887387807143717	3.00655052078431	0.177101108880294	0.6738764295847	0.802042047044597
ENSCSAG00000000775	1.74664341851367	1.02898979766066	17.0868048344994	3.5709549257656e-05	0.000361849463244604
ENSCSAG00000000776	0.170006218497032	5.10722206055789	0.863461679929323	0.352771774831518	0.534268421501209
ENSCSAG00000000777	0.0739066648537985	6.61228315531792	0.124468427302403	0.724237759729534	0.835701765925158
ENSCSAG00000000778	-0.0544754351203303	6.24505609842118	0.128307936124193	0.720192920114831	0.832663199043585
ENSCSAG00000000779	-0.311352851478766	2.48636796742562	1.6886624956079	0.193777375548646	0.365678874243174
ENSCSAG00000000780	0.356614384650465	-1.5254226281124	0.482343263406683	0.487362827440836	0.659434028246002
ENSCSAG00000000781	0.0717316167220244	4.67315961014361	0.155050664111986	0.69375474494978	0.815801446841486
ENSCSAG00000000782	-0.0663413354964578	4.05200922678933	0.0757390532290998	0.783156985475242	0.874309153706966
ENSCSAG00000000783	0.121423822712152	3.94267388744691	0.217091185228409	0.641265283748982	0.778749995712223
ENSCSAG00000000784	-0.559670511316635	-0.203068795544605	1.45877764348762	0.227124710615752	0.403238985478827
ENSCSAG00000000785	-0.118872257753853	3.00334314449088	0.336308471934762	0.561967831993042	0.719146407455572
ENSCSAG00000000787	0.0941549622029191	2.98565828641524	0.161442189885339	0.687832183944394	0.811958560763976
ENSCSAG00000000788	-0.18308704668992	6.27101438053329	1.60635467078995	0.205004980995354	0.378082073679208
ENSCSAG00000000789	1.8459331077885	1.95140678069916	13.8754272928625	0.000195335770263362	0.00160196669187684
ENSCSAG00000000790	-0.211479713406154	7.08935673626906	1.80734259184076	0.178827340035714	0.348765046093976
ENSCSAG00000000791	0.0894070241200537	5.37998757431462	0.294127710807857	0.58758745741387	0.737307759181409
ENSCSAG00000000792	0.0800343586349779	4.04871501918233	0.137250319167542	0.711030014691755	0.827106328098015
ENSCSAG00000000793	-0.360660637165898	-1.39352607096013	0.412320348361234	0.520794131531479	0.686548695417581
ENSCSAG00000000794	1.56321679972039	-0.208048104907748	13.6266916503034	0.000222992471481817	0.00180902094865676
ENSCSAG00000000795	0.933064967262675	2.55091749040141	12.2407135280281	0.00046757945193114	0.00350249877893272
ENSCSAG00000000796	0.0334509596385387	3.79610635461915	0.016660016226048	0.89729934392865	0.945197274468719
ENSCSAG00000000797	0.194362295506849	3.73171475173895	0.931508237387469	0.334471316981096	0.517449963434877
ENSCSAG00000000799	0.703480577722854	3.83495267541865	6.38789380469317	0.0114901283273747	0.0498509192496055
ENSCSAG00000000800	-0.0437551568740634	3.83286765218211	0.0597364807383247	0.806912929157785	0.889498181367592
ENSCSAG00000000801	0.166041788689384	3.18611845845081	0.411579395488761	0.521168953248763	0.68694817658685
ENSCSAG00000000804	-0.185264129494863	6.8743396998217	0.664777299693604	0.414878425880849	0.59535594789522
ENSCSAG00000000805	0.16899332509823	4.27605680270059	0.889312270516189	0.345663744112126	0.528347202462862
ENSCSAG00000000806	0.521434624969846	7.99313432291865	5.65310614234533	0.017424481415313	0.0690002779996944
ENSCSAG00000000807	0.0162665464466766	1.51425984840601	0.00251395244526975	0.96001135807162	0.98140172069499
ENSCSAG00000000808	0.384757301960986	-1.23120936759584	0.390332561063836	0.532124645346615	0.695615573184808
ENSCSAG00000000809	0.419360720876702	5.53334720069468	3.07472775891867	0.0795179062309301	0.206339528511387
ENSCSAG00000000810	-0.221294871130807	8.53928886076246	1.26508854580206	0.26069009152706	0.441124704615556
ENSCSAG00000000811	0.201709319736853	5.58868812871368	1.05671617520947	0.30396534591442	0.487238545562516
ENSCSAG00000000823	0.28436115170428	4.05523929900256	1.13064310909316	0.287638204137391	0.471368212891883
ENSCSAG00000000824	0.466503264514568	4.49970745347673	4.48934232153787	0.0341067965332977	0.113120875168771
ENSCSAG00000000825	0.347824268929665	0.676297858500796	1.12503835966708	0.288836145621475	0.472663308255621
ENSCSAG00000000827	-0.0993746313899026	4.95881653724592	0.337831017407488	0.561083883343627	0.718404845053232
ENSCSAG00000000828	-0.363337938252175	-0.207046049562623	0.884005172892479	0.347107036440209	0.529524976529319
ENSCSAG00000000829	-0.449469907673298	3.0994674876753	3.19112012705733	0.0740392632748897	0.197242985727638
ENSCSAG00000000830	-0.479529963050269	5.88388129629816	2.81585281612314	0.0933372795187032	0.229207827209399
ENSCSAG00000000833	-0.404021328820558	5.18042731821254	4.23934154173644	0.0394974828177899	0.126185671895829
ENSCSAG00000000834	-0.397028685910912	4.11802327189043	4.76237723992439	0.0290883461923747	0.101190441040323
ENSCSAG00000000835	-0.54950688137871	3.87837114803292	4.17593053029479	0.0410020411366001	0.129787411547187
ENSCSAG00000000836	-0.655599872401206	6.20561603733269	14.6880385081126	0.000126848793214029	0.00110213651631568
ENSCSAG00000000837	0.157607519002925	4.99188703415	0.682074072548787	0.408873438394776	0.589702610001946
ENSCSAG00000000838	-1.2813985899296	-0.99162171741066	3.23942529903594	0.0718858500393143	0.192969053323477
ENSCSAG00000000839	-0.861773994848164	0.169228486697219	2.38364246209402	0.122611363317905	0.275187455407185
ENSCSAG00000000840	-0.408481177953093	6.95387696859884	7.6993351449549	0.00552411696127545	0.0278941729897238
ENSCSAG00000000841	-0.170611472948291	6.30759427946594	0.641582645466151	0.423138278759479	0.602601737391819
ENSCSAG00000000842	0.157803246367122	2.08110003141112	0.48217449929146	0.487439005319091	0.659434028246002
ENSCSAG00000000844	3.11687645576003	2.10610510152543	41.2631454461649	1.33054027151816e-10	5.07541193179341e-09
ENSCSAG00000000848	0.994958794438095	3.86492637324033	5.56698388418022	0.0183022604812378	0.0715838115956914
ENSCSAG00000000850	-0.0119934620987555	1.6805774542462	0.00187683918050752	0.965444454048316	0.984496548883313
ENSCSAG00000000851	0.368062461472927	1.50133987717572	2.1377077838474	0.143716490992511	0.304680436622167
ENSCSAG00000000852	0.120045565191602	5.29100256177362	0.505406156760664	0.47713428654923	0.650394240400563
ENSCSAG00000000853	0.0628012102104539	4.38065583977634	0.117299886264625	0.731981634287671	0.840955282821453
ENSCSAG00000000855	-0.360116290815408	6.66133851636344	3.96148388580135	0.0465526491229624	0.142101294689331
ENSCSAG00000000857	-0.337602257718396	0.95301848336313	1.00251987974772	0.316701538000271	0.50049431947549
ENSCSAG00000000858	0.982841500070614	1.99954355282386	12.0377589003653	0.000521336140463613	0.00387529659407628
ENSCSAG00000000859	-0.719951032023297	5.709613055667	4.81421898580252	0.0282258599079942	0.098862781543028
ENSCSAG00000000860	-0.197917530393606	6.62818033529501	1.2059239156069	0.27214088503745	0.453943748552167
ENSCSAG00000000861	0.4815126277865	3.06313248558278	3.3022090086275	0.0691867826924275	0.187922724836511
ENSCSAG00000000864	-0.0785290185104962	0.291043856256676	0.025111075060579	0.874090599896664	0.931562423441296
ENSCSAG00000000866	-0.196244043080773	5.17062758459468	1.02156949396419	0.312147009863799	0.495600515420587
ENSCSAG00000000867	-0.342057984319942	5.33214968404821	2.27459660533299	0.131509338897811	0.287282072553252
ENSCSAG00000000869	5.13227302509202	2.28815352155479	77.0256080080748	1.6875559255834e-18	3.27921896739541e-16
ENSCSAG00000000872	-0.0943186068368667	1.96334028254234	0.0944731243471999	0.75856571272496	0.85858236472138
ENSCSAG00000000873	0.528720346702442	4.26437013643294	3.13137659305698	0.0767988656936536	0.201776299693144
ENSCSAG00000000874	-0.259685033242539	7.73679767489318	1.94671616195969	0.162941155466326	0.329347771481175
ENSCSAG00000000875	-0.125703525463805	5.91714705723344	0.696578471630293	0.403935771194731	0.584938377417444
ENSCSAG00000000876	-0.170564427319982	3.3517514130312	0.738363254848963	0.39018569090082	0.571743883659408
ENSCSAG00000000877	-0.958255306115584	6.12770885839207	3.81345540049031	0.0508424620627433	0.151582120196811
ENSCSAG00000000878	-0.968137213164563	5.95121737420165	7.41417761644202	0.00647118866630813	0.0318108997623248
ENSCSAG00000000879	-0.088910102376145	3.40835916160459	0.154884893081196	0.69391021516211	0.815810023762017
ENSCSAG00000000880	-0.245109074522125	6.43163136846046	2.2691048457412	0.131976112090335	0.288035074444512
ENSCSAG00000000881	0.054890902627535	6.96596061513738	0.0884055974934981	0.766213978468254	0.863801534527347
ENSCSAG00000000883	-0.383230952266996	3.82769521913875	3.69854060497234	0.0544600824196935	0.159319373242309
ENSCSAG00000000884	0.318673263181804	2.61595145836398	1.97574513118538	0.159839366871914	0.325291624275925
ENSCSAG00000000886	0.0965669456357149	10.8956655185308	0.0583010380187261	0.809201653496363	0.890753200920975
ENSCSAG00000000887	1.71216513847593	2.29144593983822	12.023896446584	0.000525227867936263	0.00389896121110259
ENSCSAG00000000888	-0.314265537075276	4.52399167186083	0.520882112541571	0.470465640293226	0.644602321088612
ENSCSAG00000000889	-1.09753279843587	3.50431160579923	1.5220231882126	0.217313581125543	0.391852447538275
ENSCSAG00000000890	0.360791022937775	-1.80423511864445	0.263684260137801	0.607600242002352	0.752473059695048
ENSCSAG00000000891	2.09423657267936	-1.83143089021845	17.3604644241793	3.09191127117713e-05	0.000319381478836977
ENSCSAG00000000892	0.183444821369699	2.96155015959728	0.568435286108961	0.450881362753242	0.627186076182862
ENSCSAG00000000893	0.451488794117106	5.29164923871091	7.84899456169409	0.00508489786953966	0.0261453596914149
ENSCSAG00000000894	1.82039341265238	1.75180539447873	22.7061162708412	1.88766074800877e-06	2.63777432951446e-05
ENSCSAG00000000895	0.284393284019279	2.48438596823037	1.27999573873194	0.257899827604444	0.437838570515224
ENSCSAG00000000896	0.0760710343206628	5.71248412800405	0.153910301321627	0.694826195435102	0.816417202313447
ENSCSAG00000000897	-0.21419676692518	8.48142732245195	1.12911900941795	0.287963333783503	0.471601734010441
ENSCSAG00000000898	1.2313510951397	0.343537876698152	12.0383876063547	0.000521160329974797	0.00387529659407628
ENSCSAG00000000900	0.102629125200916	5.91691970321791	0.408644570199705	0.522658270868317	0.688197278374681
ENSCSAG00000000901	0.317139221650055	6.00175331737754	2.67401017966665	0.101998725287032	0.243538153114363
ENSCSAG00000000902	0.270851158445213	6.44928518518377	2.57988351252104	0.108229626535397	0.253492447743214
ENSCSAG00000000903	0.87683539449661	2.76741761188352	9.12355708397592	0.00252338833316063	0.0147902076291036
ENSCSAG00000000904	-0.567620865517379	4.20789184916714	2.22338759597095	0.135934504173907	0.293866131182076
ENSCSAG00000000905	0.0594606264741896	6.02308716781187	0.139176097953897	0.709101459965945	0.826051813034438
ENSCSAG00000000907	1.51517526519816	7.00168242114611	19.3995117396902	1.06034165516288e-05	0.000122816711909715
ENSCSAG00000000908	-0.985997296728497	-1.34626553501614	2.35679925656725	0.124737890142973	0.278080136521999
ENSCSAG00000000909	-0.307201488012649	7.04191622210943	3.42240792379319	0.0643171364331992	0.178812681782049
ENSCSAG00000000910	-0.601313938171015	1.03340016662072	1.34263235063813	0.246570280864723	0.425159341167412
ENSCSAG00000000911	0.126312126123301	5.93439896440494	0.602925061651945	0.437464153892119	0.615572962160174
ENSCSAG00000000913	0.414572512034476	7.09717453257793	1.49610545220696	0.221271575461724	0.396651032331375
ENSCSAG00000000914	0.342774571401286	6.32068860575814	1.09739672251044	0.294838125519004	0.478467411986381
ENSCSAG00000000915	0.326748369891973	7.2114607789187	0.92893593818431	0.335139573591534	0.518015433581426
ENSCSAG00000000916	-0.590402025490332	7.15648072934976	2.37378077245653	0.123387898037032	0.276076661050888
ENSCSAG00000000919	0.245405941582798	6.41823278024204	2.80004855549433	0.0942614522100584	0.230859490829409
ENSCSAG00000000920	0.130020352970842	5.94270413905497	0.486728410532262	0.485390326493475	0.657901856449428
ENSCSAG00000000921	-0.323974842373838	3.90649588330933	2.87095813890845	0.0901911611262989	0.224052493742752
ENSCSAG00000000922	-0.178830356232969	7.00195169720048	1.20838871878985	0.271651466942554	0.453612260537513
ENSCSAG00000000923	0.428284236479114	5.42588764637201	6.30212538951603	0.0120593300809889	0.0518033692971896
ENSCSAG00000000924	-0.353940227698554	5.54369042369	3.41202235507696	0.0647230805466668	0.179488099628827
ENSCSAG00000000925	0.120216697629617	4.82259925099732	0.349191452387863	0.554571186466149	0.713662040269683
ENSCSAG00000000926	-0.884627129448823	1.73116282612823	3.30362255736208	0.0691272777458738	0.187796964223701
ENSCSAG00000000927	0.429861494301104	5.52687253760019	2.9685584269675	0.0848974768006375	0.215465830411206
ENSCSAG00000000928	0.336455750874612	-2.24417871428159	0.209215915860554	0.647382656354915	0.78289788658765
ENSCSAG00000000929	-0.309516093164851	7.18425315613648	3.55811824389668	0.0592548765078933	0.169386084333831
ENSCSAG00000000930	0.439363813519669	6.54502372722951	8.25530808253805	0.00406330110365111	0.0218539708007182
ENSCSAG00000000931	-0.215054499292319	4.18378648074913	1.68341307661801	0.194471551561772	0.366386551193111
ENSCSAG00000000932	-0.38029361045758	4.79999683441718	1.9455384936315	0.163068432860051	0.329548673137092
ENSCSAG00000000933	-0.437674717308374	5.78074149721433	0.97981880732307	0.322243543807884	0.506407715461856
ENSCSAG00000000934	-0.61154117692034	6.68059772862863	7.46428453112905	0.00629350388650893	0.0311133803332738
ENSCSAG00000000935	-0.103998090202181	5.31251351144874	0.373762338339095	0.540960579889197	0.703360573046775
ENSCSAG00000000936	0.474735027611237	-0.660835061520707	0.505938178757724	0.476902493806243	0.650239267805656
ENSCSAG00000000937	-0.746512440788204	4.0316919751742	1.44426716188002	0.229450067189349	0.405936885150651
ENSCSAG00000000938	-0.630562564533013	2.96686903446764	2.05822473992377	0.15138644978489	0.314403368678112
ENSCSAG00000000939	-0.701763322098144	-0.415934586098114	3.35925247134361	0.0668283975293038	0.18335625282251
ENSCSAG00000000940	-0.0228589368260582	-0.425526436625583	0.00238122906746696	0.961080404545613	0.981947608677465
ENSCSAG00000000941	-0.253931113263427	5.06756118665694	1.78663199533922	0.181337059854514	0.351584014275972
ENSCSAG00000000943	-0.257798624489234	5.96241635328915	2.6127226713017	0.106009615419361	0.249816067610442
ENSCSAG00000000944	0.419597792287969	-1.82629994550597	0.625070128637169	0.429169410643976	0.607993065923883
ENSCSAG00000000945	0.0353694413682535	4.84755167093442	0.030419495418414	0.861541797596212	0.923203445659289
ENSCSAG00000000946	1.75281507423695	6.26082756128908	29.0716678103391	6.97496003980084e-08	1.3731277112919e-06
ENSCSAG00000000947	0.151351386113299	2.50981289246593	0.103522355262953	0.747642928448196	0.851225564559693
ENSCSAG00000000948	-0.348223660032552	6.36845191564447	4.5287161306004	0.0333306139831878	0.111306460000063
ENSCSAG00000000949	0.931529549618758	5.41007155115093	7.82609102132216	0.00514973518494757	0.0264073815739767
ENSCSAG00000000950	0.0909371159969199	6.89506729469659	0.412779527191391	0.520562087927669	0.6864221624063
ENSCSAG00000000951	1.08184457059694	-1.30459981429838	5.56954403930683	0.0182755191313362	0.0715445516617615
ENSCSAG00000000952	-0.0742231921687737	6.10417068613928	0.210369966899187	0.646477582203517	0.782561471754414
ENSCSAG00000000953	-0.584070825409944	5.49399910612276	5.16807307762618	0.0230057210449518	0.0850754411961618
ENSCSAG00000000954	0.703527645593086	3.95214182421702	9.83908797721253	0.00170842181017045	0.0107374440786094
ENSCSAG00000000955	1.03492169108374	2.55088209033159	11.1625529559477	0.000834649869898996	0.00581193587737003
ENSCSAG00000000956	1.00166702032483	0.829477457858729	10.000527442393	0.00156495397765695	0.00997620410998061
ENSCSAG00000000958	0.665634474503106	6.43187104134393	12.2966834555723	0.000453763898067243	0.00340518778027108
ENSCSAG00000000959	0.114205372176927	0.935328171351569	0.043794741555665	0.834235961613584	0.90667323142541
ENSCSAG00000000960	-0.0227963488918191	6.64852817248742	0.00603816022305637	0.938062239669751	0.967572208051211
ENSCSAG00000000961	-0.164685747068855	5.46322012191848	1.01051805342996	0.31477876143695	0.498580821121414
ENSCSAG00000000962	2.06389860995863	-1.93710052824156	10.9849347802893	0.000918555148295774	0.00631105465241319
ENSCSAG00000000963	1.28030172437764	-1.65926263969326	4.88364954833024	0.0271122361465807	0.0960559426068369
ENSCSAG00000000964	2.16280528492642	1.17541762706688	28.2026721145616	1.0925363411461e-07	2.08127410743871e-06
ENSCSAG00000000965	-0.130305220622913	5.27743778016092	0.754142647865791	0.385167805110738	0.566956299528925
ENSCSAG00000000966	-0.038326742588112	2.71139523626688	0.0260667372667918	0.871737440669184	0.930194929099613
ENSCSAG00000000967	-0.859291733244597	3.42940563508606	3.81233238937256	0.0508765583728409	0.151639081262578
ENSCSAG00000000968	-1.18162627607215	-0.688603604161632	4.41286761707652	0.0356688329090718	0.116916474133586
ENSCSAG00000000969	-0.555594050444126	4.26217935022333	4.87077353955834	0.0273152537305201	0.0966094316631693
ENSCSAG00000000970	-0.629025702025017	6.69157761917628	5.04624892219135	0.0246793105069245	0.0897661686066664
ENSCSAG00000000971	0.428174855921254	1.10523464434217	2.80791063453506	0.0938004699635021	0.230003319831824
ENSCSAG00000000972	-0.257814838922478	5.66000320881894	0.539214389259385	0.462758491464482	0.63737341590384
ENSCSAG00000000973	-1.086660676238	3.42860674404943	3.23261430105416	0.0721853679935386	0.193552877134623
ENSCSAG00000000976	0.218005961911315	3.46786527732442	1.53093516887416	0.215972146817454	0.390243075044731
ENSCSAG00000000978	-0.719621177541995	8.01046477411412	2.66075908709051	0.102851639678965	0.244948366177985
ENSCSAG00000000979	0.191959998557687	5.45699573145	0.875445633772152	0.349452125313777	0.531335796171192
ENSCSAG00000000980	-0.296564807890162	3.38588863823891	2.74222098342524	0.0977288517546384	0.236340361574608
ENSCSAG00000000981	0.515394234708957	3.10401562308585	6.16010693151798	0.013066330909848	0.0549431231257532
ENSCSAG00000000982	0.103766289650031	4.21074033769429	0.414430011973167	0.519729527097807	0.685871891904321
ENSCSAG00000000983	0.0407158440767161	3.05362066112346	0.0314691320905816	0.85919781110022	0.922116325272407
ENSCSAG00000000984	-0.19082866921106	-1.69909946122306	0.101837296896761	0.749635847822606	0.852699811347491
ENSCSAG00000000985	0.438885738297	4.93130059820242	5.34090565759411	0.0208306482582234	0.0790215473773717
ENSCSAG00000000986	-0.659127239042007	3.61078618902011	1.43229906554778	0.231389595977383	0.407795770033977
ENSCSAG00000000987	2.60961313962896	2.15942212176044	36.5641549065455	1.47723342986608e-09	4.43626628383601e-08
ENSCSAG00000000988	-0.341445294347995	4.74356426523997	1.75963176777262	0.184670452248206	0.355546881227628
ENSCSAG00000000989	0.253947613439401	5.02406549363605	1.83480173805108	0.175561439423951	0.345055439575921
ENSCSAG00000000990	0.0204696683180564	4.31416111824825	0.0148511804295364	0.903005602826385	0.949264164060173
ENSCSAG00000000991	-0.70793208706918	2.02945652755666	1.68996666861429	0.193605363039222	0.365506235221053
ENSCSAG00000000992	-0.220072221007005	2.95181069063789	0.611943541783848	0.434056969397709	0.612448228561589
ENSCSAG00000000993	0.561195380268351	-0.657213636503937	1.77995101061614	0.182155342166542	0.352797817373919
ENSCSAG00000000994	-0.759924151638987	-1.00676161137021	1.92189925578403	0.165647438670153	0.332846562593056
ENSCSAG00000000995	-0.260288794729414	5.46914742139761	1.99633277948848	0.157680303686123	0.322566952685619
ENSCSAG00000000996	0.789613831181805	2.24713810173368	6.16453362044937	0.013033673163167	0.0548616665739116
ENSCSAG00000000997	4.41678455962578	9.17455133456166	29.1142557867867	6.82330546515461e-08	1.34970702237076e-06
ENSCSAG00000000999	0.505059981183729	5.2977280374997	6.44420200294532	0.0111315032477626	0.0486657064963723
ENSCSAG00000001000	0.0923392769539495	7.14827314978704	0.307634190240638	0.579135582167818	0.731537351687508
ENSCSAG00000001002	0.0518669531989663	6.05866409189796	0.119574163595249	0.729496803077282	0.839190604292205
ENSCSAG00000001003	0.85300875001784	3.74909066869645	8.84511053347826	0.00293875100141503	0.0167037271159271
ENSCSAG00000001004	0.120169671578026	4.97161563683082	0.47534022433555	0.490540619688317	0.661681956675287
ENSCSAG00000001005	0.350432234086505	1.96377233598194	1.89647930968408	0.168472926256474	0.336477306285149
ENSCSAG00000001006	0.259353286629922	5.54572648908703	3.09121723657929	0.0787159039864941	0.204992414928651
ENSCSAG00000001007	0.53334721084862	5.58650698137552	10.2508903843687	0.00136618643770528	0.00888048067358446
ENSCSAG00000001008	-0.310451256645581	5.16546399257521	2.89592779452114	0.0888036353956359	0.221633370478954
ENSCSAG00000001009	-0.184809369478339	4.89879451797464	0.445464075300396	0.5044969008546	0.672974908045181
ENSCSAG00000001010	-0.182232989515182	4.46936808128245	0.87614049774923	0.349260949441583	0.531240731368139
ENSCSAG00000001011	0.0228145302286799	5.26357693117841	0.0204358031744718	0.88632662926649	0.938787798871015
ENSCSAG00000001012	-0.089751260951324	3.87626418895812	0.104799306092335	0.746144569124029	0.850599965412428
ENSCSAG00000001013	0.0497065247336222	2.92661255976441	0.0537021325013782	0.816742131902784	0.895426279005387
ENSCSAG00000001014	-0.220837065429527	4.0362583401586	1.63959211686546	0.200381440502329	0.372835522337096
ENSCSAG00000001015	0.102818327929806	0.403036538278041	0.105314004130157	0.745543480677136	0.850424148504437
ENSCSAG00000001016	0.402574357112368	4.81031473872142	6.1629261451423	0.0130455225439392	0.0548975530849029
ENSCSAG00000001017	0.026748542842844	5.50288839825958	0.02145439721766	0.883547847991796	0.936625364564566
ENSCSAG00000001018	-0.018134181489064	6.41432224519585	0.013352299366197	0.908007487551988	0.951975065696342
ENSCSAG00000001021	-0.319218543466368	7.36739806623003	3.90287970501186	0.0482034165756594	0.145686336977158
ENSCSAG00000001022	-0.0925338107521377	4.80527156013651	0.309432708119431	0.578028507071182	0.730947663622873
ENSCSAG00000001023	-0.158924708893866	3.02256338900315	0.554662454679193	0.456418850906696	0.632067591215385
ENSCSAG00000001024	1.2352872695253	1.18836486737141	10.881296714355	0.000971402127837764	0.0066437469753608
ENSCSAG00000001025	1.61334358596099	-2.84569734047362	2.90826450417741	0.0881266602138383	0.220476832285969
ENSCSAG00000001026	0.124706386515891	6.32321887305404	0.235724900371739	0.627311012848912	0.768875297190738
ENSCSAG00000001027	1.67459999093558	5.49828909804952	29.4239369999262	5.81548850823952e-08	1.16996861986105e-06
ENSCSAG00000001028	-0.360186419261776	7.60855037006872	4.48510290272339	0.03419148800911	0.113379001695738
ENSCSAG00000001030	-0.514474238710445	0.331504502253714	1.63973445146313	0.200361906337409	0.372835522337096
ENSCSAG00000001031	0.0239834977914082	5.24357291959427	0.0179629323246644	0.893382122123449	0.94327665028802
ENSCSAG00000001032	0.290723249564104	5.00173663379982	2.84769038201054	0.0915053069697879	0.226358118199788
ENSCSAG00000001033	1.98966952393159	2.24485044506158	22.6407965465022	1.95293443716658e-06	2.72207747668189e-05
ENSCSAG00000001035	-0.861761559768469	5.96882497572765	2.76969273214389	0.0960646001806374	0.233561691408722
ENSCSAG00000001036	0.0459952684527628	6.63954263192553	0.04807817364496	0.826441788871924	0.901611813234172
ENSCSAG00000001038	0.00277585575789585	5.45272450576177	0.000313858755049523	0.985865369236381	0.993989641293939
ENSCSAG00000001039	1.18146708082967	3.96248134950519	14.2686556644795	0.000158482109254023	0.00133553520334117
ENSCSAG00000001040	0.443846829760523	0.583746573226185	1.37858231620443	0.240342778100616	0.417815958882878
ENSCSAG00000001041	-0.120744498713411	-0.195398758665314	0.0871805795222009	0.767792538632482	0.864603272374947
ENSCSAG00000001042	-0.543226750807189	7.77241871548073	8.99722497600006	0.00270389872020793	0.015633549276045
ENSCSAG00000001043	0.0181531004483646	5.82219465707206	0.017066278400339	0.896061706831969	0.944315141437098
ENSCSAG00000001044	0.423881589452686	2.53997846745155	3.7804107320293	0.0518559300254747	0.153688210341067
ENSCSAG00000001045	0.472712883478732	5.13473348830159	7.62342328730313	0.00576150184137412	0.0288984894971079
ENSCSAG00000001046	-0.105587432943132	5.38036547383803	0.473843566539191	0.491224242091276	0.662039703945575
ENSCSAG00000001047	1.32771246311071	1.07571712038472	14.7305864290554	0.00012401795518957	0.00108381193961171
ENSCSAG00000001048	0.450047464872253	2.97240509735424	4.75360948762294	0.0292369061717659	0.101493480294043
ENSCSAG00000001049	-0.23052525158439	1.28131642498477	0.768248314988504	0.380759496169025	0.562875198981812
ENSCSAG00000001050	-0.0744739976223331	6.92277752017842	0.265932453234139	0.606073461510036	0.751361608587196
ENSCSAG00000001051	0.806149389236008	0.0367784775450345	4.71310381730308	0.0299335607407382	0.103181379962028
ENSCSAG00000001052	-0.0845107486876531	3.74844246212183	0.0319864810362773	0.85805733105716	0.921371274026207
ENSCSAG00000001053	-0.434796116720462	6.53534390461048	2.54042324324701	0.110965037901522	0.257887210855418
ENSCSAG00000001056	-0.154826615615408	6.81820634227209	1.19009161630561	0.275311076973562	0.457469347454039
ENSCSAG00000001057	6.56627464047141	2.42583975028329	81.0928599486446	2.15356652135268e-19	5.55788409893472e-17
ENSCSAG00000001058	0.355799519352636	4.4847846731556	3.53023110116092	0.0602593884836174	0.171308832974855
ENSCSAG00000001059	-0.511849726195123	6.35868688660283	7.34650187289178	0.00671933735636599	0.0327287806296364
ENSCSAG00000001060	-0.264928560280672	5.16435226469098	1.51889054557361	0.217787464001302	0.392332254758952
ENSCSAG00000001061	-0.661171833117593	5.85395501067393	3.44863174903275	0.0633041539469337	0.176829817477
ENSCSAG00000001062	-0.208620928057986	6.05219173230655	1.18350673634412	0.276643248319255	0.4589510378153
ENSCSAG00000001063	0.538033597657085	5.02933797637058	8.57035543467536	0.00341680446924289	0.0190210176671671
ENSCSAG00000001064	1.30307776358624	2.72721240465468	20.3853151600689	6.33137827685458e-06	7.78090587788744e-05
ENSCSAG00000001066	-0.705645497017158	7.07983406079387	2.32284150932728	0.127486953006354	0.281806400083475
ENSCSAG00000001067	-0.0122451319826954	5.08225138768185	0.00312511645496727	0.955419287218405	0.97846356442128
ENSCSAG00000001068	-0.0881992207877621	6.35754435068625	0.300524726629721	0.583553651188838	0.734422101240936
ENSCSAG00000001069	0.261666611602142	0.557475538818692	0.747185013561243	0.387368938225177	0.569033881590417
ENSCSAG00000001070	0.179432116267751	-0.533713187978264	0.238498438336286	0.625292731266192	0.76707962287015
ENSCSAG00000001071	0.45164521503776	3.7767191216183	3.09107167788658	0.0787229453225424	0.204992414928651
ENSCSAG00000001073	0.126630154745288	5.47648462545636	0.545369999810433	0.46021570539825	0.634877040513062
ENSCSAG00000001074	0.572689134198661	3.42902503001405	6.42968545420007	0.0112228452093695	0.0490001941113284
ENSCSAG00000001075	-0.357523032861551	-0.873965837220334	0.419881806389242	0.516996026464855	0.683465933177526
ENSCSAG00000001077	-0.0804775165779238	4.57399020158373	0.249829707388718	0.617195011232269	0.760704437393216
ENSCSAG00000001078	1.83525028731623	-1.07335530531181	11.6620365851563	0.000637884716072159	0.00461697714958977
ENSCSAG00000001080	0.349349853101438	3.92384796332074	4.51430008715881	0.0336126359742464	0.111939159509562
ENSCSAG00000001081	0.252979279941598	4.52019759290035	1.83117473771738	0.175988854327297	0.345678190857885
ENSCSAG00000001082	-0.274635861759839	7.95505016065281	2.03555625427769	0.153657961107278	0.317603371744325
ENSCSAG00000001083	0.600528871202008	6.66312241284338	10.6367868716224	0.00110860116950618	0.00743915153441034
ENSCSAG00000001084	-0.408629325944292	6.14097236769361	4.13015233908564	0.0421255584479827	0.132379727717909
ENSCSAG00000001085	0.793855307483775	2.92131029548542	7.9373653724212	0.00484242864049564	0.0251596080072559
ENSCSAG00000001087	-0.244211280916612	6.2024991917092	2.09914527762472	0.147381505630562	0.309392517602949
ENSCSAG00000001088	-0.479721657789336	3.82812916661075	0.879264315528069	0.348403256622112	0.530691574508405
ENSCSAG00000001089	-0.826341785470304	0.502799573862848	2.43195694675492	0.118884401248154	0.269714658558727
ENSCSAG00000001090	-0.264412030068228	5.76916382284833	1.74823273878831	0.186099056039334	0.356907600658135
ENSCSAG00000001091	0.114858692319733	4.78457214171696	0.439615824216229	0.507307938940933	0.675361104818844
ENSCSAG00000001092	0.430742673705622	4.64774465504523	5.31875084769298	0.0210971298874191	0.0797394266248288
ENSCSAG00000001093	0.769886079034832	-0.98612525601264	2.10594783432488	0.146727400143008	0.308361191112473
ENSCSAG00000001094	0.0690572835508954	4.96418206239183	0.193368479456252	0.660127724595552	0.792105312542298
ENSCSAG00000001095	0.740691475693618	0.614932027328769	4.62857326294342	0.0314437009263162	0.106775412870059
ENSCSAG00000001096	-0.0442505795256093	6.32029956448245	0.0891366247148042	0.765277641086041	0.863333801903606
ENSCSAG00000001097	1.79238370355235	5.28002441114869	30.7912736796827	2.8732702976073e-08	6.17136612556305e-07
ENSCSAG00000001098	-0.406963074998132	7.85958174488686	5.72311812744643	0.0167429709114041	0.066959721681274
ENSCSAG00000001099	0.767427935450081	0.981163222602653	3.35072736771786	0.0671753243935421	0.184007657738307
ENSCSAG00000001100	-0.709475665464573	5.18612406501332	2.29970539658756	0.129398539774468	0.284894119095559
ENSCSAG00000001101	0.0524289165113199	6.36758415010329	0.0710441190516384	0.789822566851858	0.878839890642155
ENSCSAG00000001102	1.07594206295949	1.70309162293839	13.14943127571	0.00028760652630701	0.00227509434627054
ENSCSAG00000001103	-0.225450349055034	4.68523889052639	1.5456459816584	0.213779364686033	0.388115625475752
ENSCSAG00000001104	0.645273921775075	1.05082483324893	1.07487591842087	0.299846682736399	0.483319537015625
ENSCSAG00000001105	2.06971556342593	2.41614662982036	24.2236493060406	8.57725720624605e-07	1.31541835910461e-05
ENSCSAG00000001106	-0.0128912674471409	3.44316031647706	0.00132950253214403	0.970913703841472	0.987109543663031
ENSCSAG00000001107	0.457508998566066	4.80327445331233	7.04549718311794	0.00794647638602892	0.0374470614744764
ENSCSAG00000001108	0.0896968817447546	5.26278939141543	0.398817175284064	0.527700749797731	0.692078234429817
ENSCSAG00000001110	-0.0703087815785318	6.03918860093302	0.218092900685729	0.640496890114524	0.778618321485361
ENSCSAG00000001111	0.280734899849195	0.582448802221904	0.542413145839138	0.461434357689529	0.636133151319419
ENSCSAG00000001112	0.149203616484328	3.74342998835389	0.458327070580598	0.498406858481829	0.667431117791145
ENSCSAG00000001113	-0.372632540304785	3.54436136597503	0.61648983606274	0.432354683561423	0.611099843867004
ENSCSAG00000001114	-1.08221383571766	3.04636411819455	5.41653704706823	0.01994688426613	0.0764947033721081
ENSCSAG00000001115	0.432444503870514	0.106157199255373	1.64992083701579	0.198969705939299	0.371510584784016
ENSCSAG00000001116	-0.0365326375793441	4.23056985497414	0.035386948086721	0.850787138481606	0.916543905967955
ENSCSAG00000001117	0.411663122627288	3.67884243583021	4.49336066797852	0.034026723837255	0.112923326827394
ENSCSAG00000001118	0.248959898555199	3.09167945973807	1.00305217712165	0.316573095710116	0.50049431947549
ENSCSAG00000001119	-0.199136392270157	5.58222734554811	1.43863620708383	0.230360159311527	0.406675796424594
ENSCSAG00000001120	0.0797812532633798	6.33543980091661	0.317057641513111	0.573381283309182	0.727887069127489
ENSCSAG00000001121	1.50154413654495	1.0520542787075	19.7378397448805	8.88250711686358e-06	0.000104794550035168
ENSCSAG00000001122	0.715413932702814	4.7266807694647	12.0380912668483	0.000521243190494194	0.00387529659407628
ENSCSAG00000001123	-0.00149542409552924	5.9893191462044	7.23794672019551e-05	0.993211989374803	0.996590877134052
ENSCSAG00000001124	-0.0492255106679119	5.72275829449716	0.086981571091453	0.768050117547369	0.864603272374947
ENSCSAG00000001125	-0.782111002039803	6.03157279349664	2.14443167912422	0.143088014923688	0.303776959189531
ENSCSAG00000001126	0.332639696373588	6.56414863520281	3.26837199430052	0.070627680619201	0.190613954377017
ENSCSAG00000001127	0.921963339430246	4.15758663156163	10.6763521386889	0.00108513839383589	0.00731859160922308
ENSCSAG00000001128	0.566127419488921	9.30645936243648	3.66206993056272	0.0556644371528104	0.161810895539065
ENSCSAG00000001130	-0.700516029209066	3.39679052175201	6.42625549277438	0.0112445395465343	0.0490501110114891
ENSCSAG00000001131	-0.0402799568003321	5.03562631456473	0.0678826639586934	0.794444937560271	0.881489119554145
ENSCSAG00000001132	1.61910707590097	0.594398485089117	17.468652346576	2.92084323806401e-05	0.000303609614619907
ENSCSAG00000001133	5.37576287443003	-0.785449523633768	45.7626417105544	1.33485116823706e-11	6.44670665081036e-10
ENSCSAG00000001134	0.768890766343969	1.95093338758937	7.13585960350347	0.00755574136411076	0.0360167907968304
ENSCSAG00000001135	-0.124409302027918	4.98850172954136	0.337941600255927	0.561019785788702	0.718378463591905
ENSCSAG00000001136	-0.819122040542841	-1.2689660964533	2.99725365276292	0.0834057902036072	0.212824569255829
ENSCSAG00000001137	-0.12913071416554	4.77037423047545	0.728079511302569	0.393506402778113	0.575497775587991
ENSCSAG00000001138	-0.145937422594271	3.43090058283034	0.220616311113886	0.638570720975276	0.777249270327829
ENSCSAG00000001139	0.0939808514763277	3.84193494734366	0.0496508934228856	0.823671862237518	0.900012446981813
ENSCSAG00000001140	-0.39267009328836	9.36445641849752	2.99220921556336	0.0836659537278921	0.213290717351998
ENSCSAG00000001141	0.423758703181106	7.18205985050851	6.61849827692691	0.010092489740629	0.0452749391464738
ENSCSAG00000001143	0.0569916520172016	6.90951860158864	0.113664827459573	0.736009746455856	0.843100285502878
ENSCSAG00000001145	-0.100229249442727	7.06702588821396	0.395573035865107	0.529384427665801	0.693350455297442
ENSCSAG00000001146	-0.211370318495951	1.68587179160831	0.40631851111976	0.523844023048579	0.689044495396462
ENSCSAG00000001147	-0.321089416205036	5.67101116958704	2.08546903772798	0.148706541283204	0.310976021456825
ENSCSAG00000001148	1.59490893373514	-0.251316226374018	14.155170721208	0.000168333819368497	0.00140493668242014
ENSCSAG00000001149	0.276660703377021	3.33601116908062	1.59581672810764	0.206497050259675	0.379473940714181
ENSCSAG00000001150	-0.0615669554527608	2.89665167956848	0.0969121112092175	0.755567169404372	0.856441936004291
ENSCSAG00000001151	2.65520489946521	-0.701770876267239	19.7399293451828	8.87280050445465e-06	0.000104754857706989
ENSCSAG00000001152	-0.187568078132248	4.75292820733004	1.37952818334752	0.240181531210985	0.417719106140028
ENSCSAG00000001153	2.032840434876	0.304367856912977	21.8362339076491	2.96939315881508e-06	3.939394924028e-05
ENSCSAG00000001154	1.34191704458687	4.95204933787396	18.4932249308695	1.70509347109037e-05	0.000187254181263296
ENSCSAG00000001155	-0.588802488065771	-1.79855170062411	1.06148484638714	0.302876770121879	0.486304618654912
ENSCSAG00000001156	0.619849135123169	4.52371479669637	7.65746673402561	0.0056537835159059	0.0284532426362638
ENSCSAG00000001159	-0.450772801342666	1.26986640379458	1.48229154568005	0.223416332635244	0.399152792443085
ENSCSAG00000001160	-0.836128324668671	8.04769228952009	1.60759530033611	0.204830158438872	0.377966677123768
ENSCSAG00000001161	-0.211246919660997	9.61389451015538	0.122517890958193	0.726319517265248	0.837460346713445
ENSCSAG00000001162	-0.105094871501713	6.45864102200705	0.537687119265186	0.463392842938917	0.637874788467546
ENSCSAG00000001163	0.471602614651133	0.847593236029126	2.08555658002875	0.148698016992752	0.310976021456825
ENSCSAG00000001164	0.472766675541925	0.37753818327034	1.88622454801009	0.169628370488222	0.337804653406555
ENSCSAG00000001165	-0.185918922789683	5.50141887285785	1.43920626816911	0.230267826687353	0.40663808430071
ENSCSAG00000001166	0.555609123966985	2.13829995119706	5.67458408261497	0.0172124199824504	0.0683736269480839
ENSCSAG00000001167	-0.510337573959461	4.78282184386002	6.26270238941359	0.0123305973690559	0.052585715658326
ENSCSAG00000001168	-0.399278027612991	8.40426103304616	4.63452553537215	0.0313348074670943	0.106594535037249
ENSCSAG00000001170	0.303505878783108	3.3386190892608	1.55854992557189	0.211877665401367	0.386008444437259
ENSCSAG00000001171	0.132737546896218	3.34384833111777	0.516341251980768	0.472406586421659	0.646403743511436
ENSCSAG00000001172	0.0915555809798627	2.89277555046012	0.173394550960115	0.677112416765437	0.804421044933807
ENSCSAG00000001173	0.265938231015314	0.368626915332244	0.500424889451637	0.479313488931883	0.652395623954505
ENSCSAG00000001174	0.574962681310609	2.6607332550061	6.46334470216115	0.011012217213579	0.0483232709130403
ENSCSAG00000001175	0.614536292674268	4.90739603928824	3.13174293861309	0.076781610847976	0.201776299693144
ENSCSAG00000001177	-0.16042337533645	6.00279029658075	1.06501723986002	0.302073651839001	0.485439823645143
ENSCSAG00000001179	-0.338102155650685	5.07560020749747	0.372282240903864	0.541762871952331	0.703865723650017
ENSCSAG00000001180	1.33068600046416	3.97797013086951	27.550756223877	1.53025527467344e-07	2.80900498999326e-06
ENSCSAG00000001182	-0.366127543805145	4.98176027341145	0.543056694864177	0.461168686501984	0.635819966189756
ENSCSAG00000001183	-0.0318922479714216	5.495544792697	0.031219240528884	0.859752153036317	0.922330225522446
ENSCSAG00000001184	0.367864586343091	4.15230123837568	1.38688927422272	0.238931129931331	0.416333523902921
ENSCSAG00000001185	-0.141789364992849	4.39536211368633	0.390238043454012	0.53217430255749	0.695625431730141
ENSCSAG00000001186	-0.677390795564861	7.9899685560226	7.44047344992175	0.00637731113281446	0.0314536063409317
ENSCSAG00000001187	0.00220448343637501	6.14695007210972	0.000246751794279021	0.98746707730242	0.994390544799663
ENSCSAG00000001188	1.63026392859116	1.41239115715077	18.8899129644175	1.38482989121864e-05	0.000156024797498351
ENSCSAG00000001190	0.135281375513043	5.23954239102511	0.668891174392652	0.413438461369622	0.593950563450263
ENSCSAG00000001191	0.299075538018393	1.73689994723731	1.10821846158433	0.292469543532416	0.476051454259116
ENSCSAG00000001192	-0.148377201594266	6.12998449615071	0.351821903532009	0.553083602208878	0.712413776626689
ENSCSAG00000001193	0.66221333408893	3.5753517954848	8.2721600931006	0.00402575816908382	0.0216944364367887
ENSCSAG00000001194	-0.00721190195112704	2.31521554333604	0.000893556031808629	0.976152861006976	0.989432202335244
ENSCSAG00000001195	2.16737017367263	2.08665650473682	21.6179326457178	3.32726389665997e-06	4.37899743275957e-05
ENSCSAG00000001196	4.61075825149143	-2.19876553985413	19.2298159458177	1.15889160430428e-05	0.000133018850787309
ENSCSAG00000001197	-0.0157177504409473	4.6724544807115	0.00679182161831449	0.934318689247474	0.965293162588386
ENSCSAG00000001198	-0.0491626095038312	5.12179218231214	0.0497094742600197	0.823569583314363	0.900012446981813
ENSCSAG00000001199	0.0952078161857907	6.19224066604619	0.331204935654178	0.564950438242032	0.721538913809184
ENSCSAG00000001200	-0.690125136080685	2.81952132883986	5.05009340495635	0.024624610849118	0.0896264207569153
ENSCSAG00000001201	0.0494560749503569	-1.20764073088257	0.00999519888958389	0.920363385886979	0.958549848331876
ENSCSAG00000001202	-0.380416839423061	4.32326725333926	0.603152596639518	0.437377689478795	0.615503731543091
ENSCSAG00000001203	-0.475705759371416	9.91272030533107	4.081352661403	0.0433589351691579	0.135533598067559
ENSCSAG00000001204	-0.855080364182515	5.19685504288366	2.29122715768386	0.130107018612194	0.285540476537019
ENSCSAG00000001205	-0.0447051357987978	2.76166044190383	0.014295633593612	0.904828262310964	0.950219252835083
ENSCSAG00000001207	1.02705973493438	0.527567608866346	8.59232082160351	0.00337583500370059	0.0188246680473068
ENSCSAG00000001208	-0.0237871397994218	4.81893514058926	0.0188390777686323	0.890828827510862	0.941925596568523
ENSCSAG00000001209	-0.447820518746227	5.15624321424756	5.40266774545391	0.0201059963017183	0.0769262777195927
ENSCSAG00000001210	0.106508305213331	5.25816504902874	0.380423039429257	0.537376919745126	0.699777236744211
ENSCSAG00000001211	-1.19153968568549	4.06317442763575	4.00964288610434	0.0452407322589527	0.139462705248436
ENSCSAG00000001212	-0.169934335106858	3.05610277441831	0.614660956128645	0.433038255646883	0.611794788172061
ENSCSAG00000001213	-0.320584032557369	4.09243827396062	2.28388909841903	0.13072371140329	0.286247320860154
ENSCSAG00000001214	-0.688911664879739	5.06693316012771	4.87243982777977	0.0272888923499843	0.0965575481886655
ENSCSAG00000001215	0.154010739547431	2.31116140778075	0.351138240575573	0.553469505869982	0.712492644286454
ENSCSAG00000001216	-0.0333888420134756	8.50012156530503	0.0225479342353339	0.880638623403897	0.93519252163368
ENSCSAG00000001217	-0.381418412447303	7.19312195282877	2.77045081443919	0.09601911525683	0.233536699557806
ENSCSAG00000001218	-0.112328202505921	6.53615556137621	0.421650821101085	0.516114463968322	0.682956465419386
ENSCSAG00000001219	-0.935572059565847	1.6045491718245	5.98702181079175	0.0144115140201194	0.0593455440215188
ENSCSAG00000001220	-0.496219119951266	0.688534837560746	1.49250890656768	0.22182759651282	0.397173594753631
ENSCSAG00000001221	-0.523429484394213	7.77361201390046	9.84512609137672	0.00170282318799569	0.010710407690832
ENSCSAG00000001222	-0.218567109201391	4.71897686413585	1.44677417772312	0.22904626908605	0.405613512007536
ENSCSAG00000001223	0.466935951701867	3.72885211456868	4.54456787716597	0.033023356519944	0.110571007427512
ENSCSAG00000001224	-0.605924514559287	6.23115856476609	9.33188768987229	0.00225200247042648	0.013457425761228
ENSCSAG00000001225	0.352762677952061	3.80387457135962	1.13284665294891	0.287168956247149	0.47087954435959
ENSCSAG00000001226	-0.912235606149009	10.103441397906	2.26878028303678	0.132003756181182	0.288057344542818
ENSCSAG00000001227	-0.0539388471340365	5.08355783250434	0.123588068499258	0.725175058019769	0.836455042807247
ENSCSAG00000001228	1.95635057602263	-0.281251824637648	17.8187902350478	2.42971903402667e-05	0.000257089489333879
ENSCSAG00000001229	-0.649336642285608	2.08759571095735	2.46222462303074	0.116613518551046	0.266073419796605
ENSCSAG00000001230	0.0847072868824622	6.32447706506741	0.298507682394829	0.584819485799304	0.735398815907659
ENSCSAG00000001231	-0.290778481452407	5.05798672663725	3.33374795563128	0.0678720452289625	0.185265670310159
ENSCSAG00000001232	0.323703978702776	3.21790109042827	3.06566222853539	0.0799625750368941	0.207045281687471
ENSCSAG00000001233	-0.721014669147064	6.54655342451645	3.68467523937179	0.0549146648687221	0.160308504707791
ENSCSAG00000001237	0.343179648116682	3.74097129109567	3.61540114867622	0.0572469141395092	0.165334373289434
ENSCSAG00000001238	0.760960550496009	2.64473430910283	9.09449062860054	0.00256380603544526	0.0150111252348279
ENSCSAG00000001239	0.0733298510938141	4.67162274672688	0.215260397680892	0.642675233512401	0.779774247551923
ENSCSAG00000001241	-0.126033050307956	5.85807259429131	0.756699012332909	0.384363536583043	0.566226590594195
ENSCSAG00000001242	-0.824265311068079	8.2162912086691	2.52914026673974	0.111761094411362	0.259263763538269
ENSCSAG00000001244	4.12340171725092	-1.5011117657336	32.6207771069892	1.1201092435634e-08	2.68907621743266e-07
ENSCSAG00000001246	0.554366676560607	2.0452106212287	0.637689878463583	0.424548565666147	0.603852104272593
ENSCSAG00000001247	1.75034005203514	-1.11768116373637	12.0626512182833	0.000514420813307288	0.00382906199792541
ENSCSAG00000001248	-0.421734786064631	4.54553467531729	1.53569735811121	0.215259382721131	0.389423792377319
ENSCSAG00000001249	-0.557350264219818	8.38123100929804	5.9343428473162	0.0148486045558731	0.0607817599626657
ENSCSAG00000001250	1.80295751587709	-1.67953750275827	13.9835039289086	0.000184421596209787	0.00152609794819491
ENSCSAG00000001251	3.23170469992767	0.00870081331083854	60.1884593227276	8.61961116207591e-15	8.13543528937187e-13
ENSCSAG00000001253	-0.0101774589187673	-0.711476731534294	0.000172897745585487	0.98950887136348	0.995446547161289
ENSCSAG00000001254	1.1681325537066	4.97832464177346	20.1682039395364	7.09220625793476e-06	8.56300955864827e-05
ENSCSAG00000001256	0.939085919574635	2.34693284498356	10.0032057514729	0.00156267965260789	0.00996555205487434
ENSCSAG00000001257	3.14106204501139	2.46257358426752	43.6893134617786	3.84867624911762e-11	1.68170861393322e-09
ENSCSAG00000001258	-0.0445508952432547	3.88943382852829	0.0700818297120929	0.791217673450077	0.879497170489595
ENSCSAG00000001260	0.0861024625229843	6.47055199523571	0.265876435189099	0.606111404783908	0.751361608587196
ENSCSAG00000001261	0.123967843014869	3.74291539469867	0.33767725186441	0.561173034376737	0.718407611905175
ENSCSAG00000001263	-0.146076344737333	7.04519156045148	0.947999009686875	0.330229155680777	0.513761710801682
ENSCSAG00000001264	0.520636031804703	6.91572726256114	6.28571650137626	0.0121714861315407	0.0520954745878875
ENSCSAG00000001265	-1.0424187700446	6.81373463037104	4.0269933137896	0.0447776760651978	0.138370977655542
ENSCSAG00000001266	0.10008468191631	7.59759559617187	0.365958641230282	0.545215438395367	0.705923560473684
ENSCSAG00000001267	-0.183343835302116	7.35970108417684	1.56197935840415	0.21137563934513	0.385376166854345
ENSCSAG00000001268	0.000714059723132307	6.68282779030395	2.33352664409381e-05	0.996145706750058	0.998139931957698
ENSCSAG00000001269	-0.865426901236208	2.31949923044995	6.01964932858604	0.0141474575235738	0.0584915033584153
ENSCSAG00000001270	-0.246945676882979	5.9312935302761	1.83739851973941	0.175256162948423	0.344895275040999
ENSCSAG00000001271	-0.0503064611622864	6.45753391833353	0.0999190301519839	0.751926822661528	0.853927465205148
ENSCSAG00000001273	0.646796981436488	5.94594905212696	9.74741798550488	0.00179574767079029	0.0111883682679907
ENSCSAG00000001274	-0.36895591959964	5.02428780661406	4.0662046652601	0.0437494688326444	0.136438511284267
ENSCSAG00000001275	-0.833577724723776	2.97284945101682	3.2455653514751	0.0716169790918997	0.192528913356267
ENSCSAG00000001276	-0.257205328639361	4.17588676131982	1.74403649891019	0.186628187331097	0.357398308467485
ENSCSAG00000001277	0.938902519188725	5.73775274155649	13.996300531508	0.000183170676035209	0.0015171988585095
ENSCSAG00000001278	1.11633476385332	2.25380567812911	12.3611779092784	0.000438354038237215	0.00330758047033535
ENSCSAG00000001280	-0.0370435718671711	5.95602055504608	0.028791459955638	0.865261438519108	0.925634475618739
ENSCSAG00000001281	-0.329341171434517	7.0052203985182	2.54674121938548	0.110522007327324	0.25729274066602
ENSCSAG00000001282	-0.0962736292785807	1.20097403742549	0.0705263968024354	0.790571883572314	0.879377453092054
ENSCSAG00000001283	0.146143825274359	2.32436889221316	0.218705110952733	0.640028334950988	0.778220554209767
ENSCSAG00000001284	-0.33751242593792	8.37971648707508	2.92407590421237	0.0872671759098496	0.219136005839967
ENSCSAG00000001285	2.3277856966344	3.33807557605739	64.2547229636536	1.09329542315026e-15	1.23684660987485e-13
ENSCSAG00000001287	-0.999607122353056	5.99902912921798	10.257180590699	0.00136153601689521	0.00885373637443234
ENSCSAG00000001288	0.251240041583904	5.19433552381433	1.65610001586138	0.198130715614358	0.370485082351854
ENSCSAG00000001289	0.0505882510273412	4.38511039873292	0.0732990708260743	0.786592539348059	0.876384286852349
ENSCSAG00000001290	-0.751314537020987	1.69881415785251	3.60196362590492	0.0577113662952179	0.166239734408461
ENSCSAG00000001291	-0.283346833046602	-1.148265524204	0.169552965027414	0.680509407711859	0.806722566250499
ENSCSAG00000001293	-0.462975128295397	5.93389813523964	4.10303889704324	0.0428062083186623	0.134135864693482
ENSCSAG00000001294	-0.233271742447444	5.78274514555419	1.62550797884655	0.202325485684943	0.375231310022255
ENSCSAG00000001295	0.214253006620331	3.04473129033056	1.08936498721659	0.296611949990456	0.480166576300339
ENSCSAG00000001296	0.35869632498113	2.91269327987167	2.2176712429727	0.136438723367819	0.294390384567767
ENSCSAG00000001297	0.0974652929202629	4.49296864957989	0.321057244729026	0.570972971308698	0.726281137243417
ENSCSAG00000001298	0.419169827166527	0.965594867408221	2.39213615068847	0.12194689159847	0.274413734132416
ENSCSAG00000001300	-0.459847488226034	9.15930034426797	3.14432737736581	0.0761914087764359	0.200902538116282
ENSCSAG00000001301	-0.541518901369287	4.01776334980745	8.44541990764707	0.00365963928200977	0.0200751451414664
ENSCSAG00000001303	-0.230095856809242	3.81831305955167	1.08728977197479	0.297072488820866	0.48065968368133
ENSCSAG00000001304	-0.48178724388058	6.6613731590895	6.41971701430311	0.0112860143934514	0.0491979677320232
ENSCSAG00000001306	-0.163898053348989	2.09786911807702	0.503088158495284	0.47814634587597	0.651236348217481
ENSCSAG00000001307	-0.64652029456436	4.38840943423514	5.09517778251774	0.0239924546795521	0.0878287619552663
ENSCSAG00000001309	0.409822275640921	0.981436015828858	1.0254231518334	0.311236067151604	0.494724869708694
ENSCSAG00000001310	0.126110950887891	4.59250309757973	0.644982834239475	0.421912179394633	0.601737627757634
ENSCSAG00000001311	-1.18489826626467	5.74898995455655	4.72325836964467	0.0297573045963562	0.102760066907383
ENSCSAG00000001312	-0.806979380647364	-0.913557153991291	2.74335166789805	0.0976597375944198	0.236340361574608
ENSCSAG00000001313	-0.679719557176624	5.7235327031136	2.89981823669419	0.0885895414603585	0.221232757227206
ENSCSAG00000001314	-0.622179410721655	2.71251209419707	5.22100934088107	0.0223155949883993	0.0832399915138645
ENSCSAG00000001316	-0.0499484049762888	2.88540889145031	0.00737458211129649	0.931565477457863	0.964272904016604
ENSCSAG00000001317	-0.227883927965114	7.97631079351744	1.51685076792144	0.218096688686021	0.392632589579799
ENSCSAG00000001318	1.19629806199433	5.44517548296493	20.6162034818951	5.61191253498076e-06	6.99561957285111e-05
ENSCSAG00000001319	0.0724486450178871	4.33132853686536	0.0910897806599316	0.762796270006807	0.861713014958104
ENSCSAG00000001323	1.18052878358854	0.242660541685068	10.8729097233484	0.000975810995361864	0.00666837824178399
ENSCSAG00000001324	-0.0828722300225463	5.01262879165844	0.242748747268784	0.622227835519986	0.764783592651305
ENSCSAG00000001325	0.860110161335737	1.84946821946712	8.20952363477821	0.00416710895746818	0.0222889050034009
ENSCSAG00000001326	0.145033688387456	4.5048975176183	0.589711298467083	0.442530779524675	0.620429580291066
ENSCSAG00000001327	-0.623205329910448	0.361858151976246	3.60798891057329	0.0575026164923891	0.165840879449064
ENSCSAG00000001328	-0.102667260452183	3.51182195311096	0.247757157732742	0.618658777937134	0.761934066046437
ENSCSAG00000001329	0.0775562619816024	2.50628920157482	0.0975212574520654	0.75482474631927	0.856045065569582
ENSCSAG00000001330	-0.768420990789591	6.16725920890045	2.43328993399557	0.118783368732933	0.269646083199816
ENSCSAG00000001331	-0.346929284787954	4.10124130398199	1.22875633502838	0.267649037686204	0.449127212787059
ENSCSAG00000001332	0.719008514632129	-0.737673792429014	3.05982768984819	0.080250178995228	0.207627225323337
ENSCSAG00000001333	1.53415191831937	3.52578003942014	23.5911666496555	1.191331543757e-06	1.75689492037807e-05
ENSCSAG00000001334	1.32739567951689	3.64591208536639	21.237834749472	4.05676961034604e-06	5.22665083105191e-05
ENSCSAG00000001335	-0.454353289463337	5.07660190726981	7.26557508414118	0.00702887587556819	0.0339859317437821
ENSCSAG00000001336	-0.776942339878556	7.55486749881553	7.64978337979525	0.00567791389344058	0.0285659773920067
ENSCSAG00000001338	-0.0340151783725756	0.816312285748731	0.0118750864595754	0.913224008534058	0.954786741926639
ENSCSAG00000001339	0.0119383290971066	6.95401608681121	0.00683315645786209	0.93411957854598	0.965293162588386
ENSCSAG00000001341	0.204244430881077	6.7112896531344	1.27090880690452	0.25959625757259	0.439814482134215
ENSCSAG00000001342	0.21481180450354	5.32916384852402	1.44983177402549	0.228554947704106	0.40522134727659
ENSCSAG00000001343	0.0101669021786023	4.08891131927046	0.0022252591917038	0.962375622989413	0.982822300243131
ENSCSAG00000001344	-0.207751293108123	3.57662717205565	0.732192122182198	0.392173557929309	0.574207145741076
ENSCSAG00000001345	0.00489496176564753	3.64384777985635	0.00047119384718286	0.982681679930371	0.992901040399458
ENSCSAG00000001346	-0.420718102292376	7.47612559716932	5.18977063706783	0.0227202146294178	0.0843682070670176
ENSCSAG00000001347	1.42778914657272	3.24830004464578	18.3924986077301	1.79764287424182e-05	0.00019559728164593
ENSCSAG00000001349	0.759862542067393	4.16442791208588	8.13743522073658	0.00433605727095	0.0230211050929866
ENSCSAG00000001350	0.0433910457036564	5.21182597007067	0.0487499776283471	0.825252858189367	0.900852651569881
ENSCSAG00000001351	-0.0882583801784388	8.5832084396005	0.241629075683434	0.623031978516328	0.765203283834888
ENSCSAG00000001352	1.06142565046429	3.22367483421445	11.0382216395652	0.000892524374678436	0.00615525056223955
ENSCSAG00000001353	0.527787456201966	7.24836015991404	9.06145296886993	0.00261054451743474	0.0152146661236661
ENSCSAG00000001354	1.80491746506463	2.65435097206808	25.3475289180437	4.78765308725189e-07	7.81399862076477e-06
ENSCSAG00000001355	0.873512873050118	4.99386544232235	14.3033071498584	0.000155591284886424	0.00131520023156042
ENSCSAG00000001356	1.58121363783655	0.00655019770424185	12.3505427412051	0.000440858287495031	0.00332372381169395
ENSCSAG00000001358	-0.777859126603621	7.04856105272563	1.34413095502194	0.246306777733149	0.42479367733303
ENSCSAG00000001359	-0.316151887383202	3.11392979315639	1.46506604774325	0.226125776557878	0.402253037308181
ENSCSAG00000001360	-0.0836764319071557	6.76775419029478	0.280973966408519	0.596063554177648	0.744043358853704
ENSCSAG00000001361	-0.516052769985609	5.05512188045479	3.84639813001353	0.0498529414198911	0.149305717757451
ENSCSAG00000001363	-0.735615169092139	0.794316716933435	2.75933123454963	0.0966886485257843	0.234715815358668
ENSCSAG00000001364	1.28884645007505	2.22707313055265	24.0899871939277	9.19371026491387e-07	1.40050538617949e-05
ENSCSAG00000001365	-0.0332104792586905	7.88732064537263	0.0426400477358513	0.836404529651036	0.907863650092522
ENSCSAG00000001366	-0.350368416657235	3.91929285778076	2.27461760762532	0.131507557344135	0.287282072553252
ENSCSAG00000001367	-0.503304192358423	4.74227437108736	5.42162685298006	0.0198888198709287	0.0763251946580228
ENSCSAG00000001368	-0.304382213893924	2.38415505021501	1.77826670808007	0.182362308814799	0.353115856353345
ENSCSAG00000001369	1.243760532036	6.15430790872642	24.4679329206432	7.55569561749402e-07	1.17290812513298e-05
ENSCSAG00000001371	-0.160560975274039	3.93482133825332	0.0933032332810768	0.760019044333561	0.859810585976536
ENSCSAG00000001373	4.5788466052391	2.68466939482373	65.5268418255236	5.73278232461159e-16	6.91155953690581e-14
ENSCSAG00000001374	0.0897338779183196	4.79058944835363	0.20717037016858	0.648994336977086	0.784272714651048
ENSCSAG00000001375	-0.110987067739444	6.70489820260957	0.405718424753061	0.524150702855501	0.689338096907741
ENSCSAG00000001376	-0.239501817083262	6.25053931605495	2.76794542018916	0.0961695282859761	0.23376377838087
ENSCSAG00000001377	-0.745580975628719	5.49094779749877	2.88990884771783	0.0891359684882623	0.222166062856616
ENSCSAG00000001378	1.24380410112667	3.69325851123063	16.1412015176345	5.87910394498405e-05	0.000562602316681932
ENSCSAG00000001379	-0.133885460718705	4.91525112539438	0.409538620159303	0.522203776454012	0.688003288976862
ENSCSAG00000001380	5.17295092428017	3.10312593430834	84.5414393100007	3.76245758570181e-20	1.2946773321466e-17
ENSCSAG00000001381	0.115389355265726	3.00336299451107	0.255932793936523	0.612928251183737	0.757141270271617
ENSCSAG00000001382	-0.128164581493181	5.62233829006442	0.552431193655529	0.457326007835456	0.632740297488542
ENSCSAG00000001385	2.76781015087381	-1.21568849367226	19.1593935728011	1.20244285435995e-05	0.000137260299457461
ENSCSAG00000001386	-0.00793235944244936	6.38315620197317	0.0026403473817318	0.959019286538625	0.980933958122273
ENSCSAG00000001387	0.423536428434358	2.87161357778552	3.52529980971512	0.0604388934829206	0.171579967958856
ENSCSAG00000001389	0.365997853563667	0.871541156734504	0.779787002609812	0.37720628987055	0.559438930001975
ENSCSAG00000001390	-0.666755127148147	7.59897996599195	5.62991447687631	0.0176564928754312	0.0697184539382014
ENSCSAG00000001391	-0.271498866335266	5.58124880142402	1.92373389826493	0.165445621407563	0.332605686329536
ENSCSAG00000001395	1.10867694478299	0.1957002250162	9.40061350694976	0.00216912847519685	0.0130661907457427
ENSCSAG00000001396	-0.0456620751961986	6.96946589414684	0.0848931107830353	0.770772773554852	0.866634030007181
ENSCSAG00000001397	2.69636795188906	0.299018476199377	27.0096778232733	2.02439350455688e-07	3.63050027304734e-06
ENSCSAG00000001398	0.596346065046964	6.63801950810284	10.3425389448612	0.00129999075771312	0.00852061402585219
ENSCSAG00000001399	0.0318412641219871	7.01722172487744	0.0519999499193275	0.819619050441854	0.897067646686641
ENSCSAG00000001400	0.779387288930596	5.6357614781572	12.429844294826	0.000422527126276821	0.0031983870507398
ENSCSAG00000001401	4.36322683455287	5.21779570738383	74.5137746868384	6.02166407076665e-18	1.05808324954099e-15
ENSCSAG00000001402	-0.300704000519327	7.304220415995	2.26267739593704	0.132524765012412	0.288928403041534
ENSCSAG00000001403	1.62087388464833	5.60470538876814	27.7933696909492	1.34987933228472e-07	2.51080596073724e-06
ENSCSAG00000001404	-0.425994102122552	-0.737468843362319	1.31964228797944	0.250656258892598	0.429737329056368
ENSCSAG00000001405	-1.03263614240527	5.00388282552411	3.15058091217165	0.0758999378168542	0.200448104668921
ENSCSAG00000001406	2.44869553942511	4.38599102445459	28.0739427664723	1.16767499340255e-07	2.20921968683047e-06
ENSCSAG00000001407	3.13275729576041	7.1685636708223	28.0008227374354	1.21263883221395e-07	2.28230584976498e-06
ENSCSAG00000001408	4.33303907293414	5.72649520134395	42.5815697993593	6.77951735484223e-11	2.77859275806276e-09
ENSCSAG00000001409	1.4757157049059	3.37512491115424	24.5428149627433	7.26768380382126e-07	1.13265657802698e-05
ENSCSAG00000001410	0.21984228877812	7.00786557115552	1.37075694084298	0.241681873378094	0.419401082431811
ENSCSAG00000001411	2.78934056872167	5.32202606634902	50.471653995608	1.20898449915591e-12	7.20895197565278e-11
ENSCSAG00000001413	-0.404612003968912	8.88419138716738	3.31153451757968	0.0687952242502203	0.187136152658249
ENSCSAG00000001414	-0.796351346402532	4.43446315844175	6.60453981414789	0.0101719088699071	0.0455433501773531
ENSCSAG00000001415	-0.315830059505838	-1.57393827172924	0.389903792833568	0.532349976638787	0.695726963001051
ENSCSAG00000001416	-0.750466868686012	3.03354233818102	4.69718263460566	0.0302121035090534	0.103887196804966
ENSCSAG00000001417	-0.173673362530888	3.80338888564374	1.14430614745358	0.28474425226252	0.46792566059298
ENSCSAG00000001418	0.499661594102621	1.74165980501178	2.32920641201731	0.126966591096361	0.281087810915312
ENSCSAG00000001419	0.101104805309907	3.37722386570602	0.176646585645127	0.674271092915639	0.802257285815272
ENSCSAG00000001420	1.45834220938195	5.20463495148856	24.0829651403858	9.22729763250275e-07	1.40338190604096e-05
ENSCSAG00000001421	-0.0669579084021759	1.77932178681524	0.0274380210149801	0.868436913621855	0.928052051131741
ENSCSAG00000001422	-0.0250055064830025	4.1769845483113	0.00330525884674415	0.954153772014585	0.977652472231074
ENSCSAG00000001423	-0.239161406764307	2.56296329460209	0.698309412255512	0.403352339938495	0.5842984212212
ENSCSAG00000001424	-0.250417816542181	0.434840995231735	0.316877638890134	0.573490139414782	0.727913366073461
ENSCSAG00000001425	1.70248345747239	5.34512576952954	24.2284542380308	8.55588566700539e-07	1.31336025615175e-05
ENSCSAG00000001426	0.465446475657167	1.21824419193639	2.47390867321924	0.11574975952816	0.265128106798866
ENSCSAG00000001427	-0.474301151556789	6.54125011985108	2.03420326943498	0.153794754498854	0.317800515555694
ENSCSAG00000001428	-0.627137608061809	7.33172356399651	4.31402234625027	0.0377994852615998	0.122011744785195
ENSCSAG00000001429	1.0789826012636	1.78640083923168	4.72969042751016	0.0296462207855338	0.102526513549971
ENSCSAG00000001430	0.562700835401343	4.20817101209754	8.77596609481226	0.0030522545361703	0.0172650986897003
ENSCSAG00000001431	0.576251757057138	1.14819695229399	2.0042744364125	0.156856329504999	0.321808775579037
ENSCSAG00000001432	-0.248378580270166	3.99224187237458	1.79587829363884	0.180211588855704	0.350405986401875
ENSCSAG00000001433	-0.319695985614388	2.10637411061034	0.156413296093177	0.69248040843885	0.815115372447583
ENSCSAG00000001434	-0.343488445663823	12.1172138432537	0.141928366982029	0.706371430897131	0.824480199848684
ENSCSAG00000001436	-1.89497908080176	8.40411069862923	4.05150449218375	0.0441319969228196	0.137171282117842
ENSCSAG00000001437	-0.303012664359451	2.6223509502224	1.47370459500433	0.22476210045924	0.400670380996262
ENSCSAG00000001439	-0.211836946517294	7.09271630290882	1.94232665871936	0.163416131680774	0.329928400803244
ENSCSAG00000001440	-0.208028325226997	7.80348651569009	1.41323537288308	0.234520044627032	0.411599997567175
ENSCSAG00000001441	0.352545091698613	4.2827431442154	2.16375705194056	0.141298833886183	0.301387722853054
ENSCSAG00000001442	0.613415571888645	5.66033305875146	8.50061082793519	0.00355027275948049	0.0195727153432374
ENSCSAG00000001443	0.436646779901028	3.25740442223706	4.66825876855243	0.0307250632935135	0.105156624620589
ENSCSAG00000001444	0.0812925688812436	6.35900450827572	0.295272928999768	0.586861159343763	0.736999258684488
ENSCSAG00000001445	-0.0622759633423868	6.12599191512359	0.136774876569586	0.711508508340388	0.827196877050622
ENSCSAG00000001446	0.106144935659048	5.02282430301356	0.416308601190782	0.518784751294668	0.684985407263022
ENSCSAG00000001447	0.514553712079627	4.27134240291433	1.12891658910527	0.288006550390194	0.471601734010441
ENSCSAG00000001448	2.38665333944714	6.49175943753623	22.376791049912	2.24065413414665e-06	3.06111532950373e-05
ENSCSAG00000001449	1.10183572301598	5.98853906985712	5.56601668843818	0.0183123735544463	0.0716000854642045
ENSCSAG00000001451	1.1877222231436	6.69734754508515	11.2957565939397	0.00077684437664325	0.00545541605825534
ENSCSAG00000001452	1.07403152502601	3.66890272390321	7.55679201530771	0.0059784318782168	0.0298596187881787
ENSCSAG00000001453	-0.117947061104574	4.60549218623636	0.319465410564355	0.57192909084488	0.726937498536736
ENSCSAG00000001455	1.10968983413221	4.10644696618919	23.9865005902888	9.7013518862337e-07	1.46201851373104e-05
ENSCSAG00000001456	-0.0749692976954506	3.99814448389002	0.122400697355925	0.726445185758862	0.837537893800065
ENSCSAG00000001458	-0.180097498713517	8.17891655872894	0.875461751304712	0.349447689332763	0.531335796171192
ENSCSAG00000001459	2.38584742238382	4.04751649301023	38.764831388262	4.78063949382157e-10	1.58240125289481e-08
ENSCSAG00000001460	0.0558165113519841	3.41890620697031	0.0540777710404292	0.816113748160154	0.895050103481865
ENSCSAG00000001461	1.74056042629197	6.82583876631517	40.6038082448036	1.86442941311071e-10	6.84851150495495e-09
ENSCSAG00000001463	0.196036346776273	-1.18090609858331	0.114831421024476	0.734709283555555	0.84232217766174
ENSCSAG00000001464	-0.403511773259824	1.43236607082708	2.3894165285769	0.122159215432505	0.274592237520236
ENSCSAG00000001465	0.0752874894204134	3.53799278654101	0.154336820848055	0.694424915840524	0.816131528792874
ENSCSAG00000001467	0.23018045903505	4.38501078297915	1.38140800794801	0.239861457921178	0.417382185048894
ENSCSAG00000001468	0.221698615292448	4.90191522753947	1.59625750473479	0.20643438424494	0.379443214397249
ENSCSAG00000001469	-0.182009006227112	1.20445687703149	0.183573012742656	0.668320461950308	0.797359799915721
ENSCSAG00000001470	0.41455642910781	5.48431597294996	3.12391164255979	0.0771513741440211	0.202207116270517
ENSCSAG00000001471	-0.347501697336567	6.69853083887994	2.48711826843815	0.114781718119313	0.263715348195394
ENSCSAG00000001472	0.55007499449496	3.66987626113075	5.9598024051742	0.0146356813205067	0.0601015086709463
ENSCSAG00000001473	-0.499860211868883	0.491935388879332	3.14315191342631	0.0762463301907164	0.200951114689654
ENSCSAG00000001474	-0.33842420011899	5.05546162546151	3.53582387672876	0.0600564908258262	0.171002140379365
ENSCSAG00000001475	-0.172536803998995	5.07685337899497	0.892190753088876	0.344884324344067	0.527777298955167
ENSCSAG00000001476	-0.624813307934946	3.56207357164274	5.65462604429333	0.0174093864725541	0.0689570351000421
ENSCSAG00000001477	-0.00290787139775605	6.44007050087759	0.000415443782117109	0.983738293322436	0.993380410179459
ENSCSAG00000001478	-0.606834655858588	7.11177756788068	5.75728418806283	0.016420433441716	0.0658931727786257
ENSCSAG00000001479	-0.690495101892727	6.58596938833234	7.98538595980826	0.00471564411149031	0.0246248162470709
ENSCSAG00000001480	0.0920697414188936	6.67566397271995	0.337731801100126	0.561141404413343	0.718407611905175
ENSCSAG00000001481	-0.516289207748383	4.35015490628877	8.43772671180612	0.00367515390207631	0.0201335048094841
ENSCSAG00000001482	-0.156215139160314	2.15765410435001	0.323577798788591	0.569465410630752	0.72531309279674
ENSCSAG00000001483	2.06251034759248	6.01924482642733	44.5670721928156	2.45790857833208e-11	1.13717859911235e-09
ENSCSAG00000001484	-0.692098268289579	7.9900228027065	7.15872501742766	0.0074600204754663	0.035622190862468
ENSCSAG00000001485	0.36575104084233	5.01678388848567	0.748143653866087	0.387064598104325	0.56873462920462
ENSCSAG00000001486	-0.675833594193278	6.29697988963998	2.54202773567303	0.110852342535532	0.257764040361016
ENSCSAG00000001487	0.619015976232612	7.67634961912938	9.58885350775011	0.00195762145154866	0.0120022396121861
ENSCSAG00000001488	-0.437505187710812	4.08413874684152	3.01760823560552	0.0823648570271545	0.211048765671348
ENSCSAG00000001490	-0.182012731615713	6.02450470272304	0.666066910640417	0.414426230968557	0.595027051139454
ENSCSAG00000001491	-0.560959998111171	2.83897667032765	3.98866353495894	0.0458073841875053	0.140521644074789
ENSCSAG00000001494	2.91923734496197	5.96787356361701	51.7998305185752	6.14571140850334e-13	3.96518419274413e-11
ENSCSAG00000001495	-0.00961788741146386	7.20843067248925	0.00214562671833107	0.963054473295653	0.983295464883742
ENSCSAG00000001496	-0.58485092083392	6.12095312703152	12.676348911156	0.000370309963216512	0.00284087768808506
ENSCSAG00000001497	1.46622707672013	1.16220985597536	6.63039197746901	0.0100253200718561	0.045045759419708
ENSCSAG00000001498	2.65375631364664	-0.0181936988858095	20.0116278213357	7.69726771850469e-06	9.23280834470166e-05
ENSCSAG00000001499	2.93826468006068	3.58530896844744	72.2289375362635	1.916250793469e-17	3.26296024285851e-15
ENSCSAG00000001500	3.34344318613916	-1.93407227696924	22.1249800232118	2.55463782439427e-06	3.43048397931059e-05
ENSCSAG00000001501	-0.673829405462862	6.13119473367022	2.93847456134392	0.0864923799761825	0.218106051918566
ENSCSAG00000001502	-0.193704090537152	7.90840141507581	0.971511166950005	0.324303587208912	0.508160739012389
ENSCSAG00000001503	-0.656453573780671	7.08699164572449	4.12566892697986	0.0422373192034623	0.132696142936031
ENSCSAG00000001504	0.43964937054263	5.75008543406291	7.72738779249711	0.00543893814894512	0.0275905839699406
ENSCSAG00000001505	-0.702938237638292	4.58463599166108	7.67038185560201	0.00561345762822922	0.0282847710937956
ENSCSAG00000001506	0.034287539225471	3.08224127027493	0.0255968726868936	0.872888772893838	0.930762031109588
ENSCSAG00000001507	0.0412344100666977	0.523433051030731	0.0191666077047827	0.889889905656441	0.941333869556398
ENSCSAG00000001508	-0.129346808201038	4.91517973375756	0.598998123099122	0.438960543015034	0.616902671040304
ENSCSAG00000001509	-0.374561071530074	5.56177510030414	5.18883341528863	0.0227324708156794	0.0843947449904644
ENSCSAG00000001510	-0.710204030364726	6.16584314830325	8.20508276400196	0.00417732034674098	0.0223290615427576
ENSCSAG00000001511	0.137651231132485	6.89023866040363	0.126998165549423	0.721564975826997	0.833665969903086
ENSCSAG00000001512	0.202127879333228	4.4531428661429	1.29388251770208	0.255333683070465	0.435206357094472
ENSCSAG00000001513	-0.160751856222601	5.27961174187741	0.568841542339559	0.450719624126816	0.627066714260666
ENSCSAG00000001515	0.323556191293406	3.30607576289817	2.48590819364461	0.114870023551515	0.2638081450223
ENSCSAG00000001516	3.06643227056246	-0.57541769021612	24.3909685148702	7.86364861776053e-07	1.21596567109647e-05
ENSCSAG00000001517	1.9709957066317	1.85559231127389	22.4389973904428	2.16924546096072e-06	2.983299523621e-05
ENSCSAG00000001519	0.137468397077676	2.91630806060829	0.273776953235817	0.600809339529558	0.74717245373935
ENSCSAG00000001520	-0.0431956713127274	1.32661958769196	0.00865730540970588	0.925868095816697	0.961236498266825
ENSCSAG00000001521	0.0400650590535144	1.72138425991252	0.0069351240085993	0.933630976458068	0.965293162588386
ENSCSAG00000001522	-0.427109341893745	3.49638933177498	4.95078169809987	0.0260788743577309	0.0935384946290208
ENSCSAG00000001523	1.72908252907876	1.08960176918697	10.2368139286515	0.00137665166337532	0.00893725737213268
ENSCSAG00000001524	-1.15594280352276	7.96606711145207	7.719117439851	0.00546391003716395	0.0276578002095731
ENSCSAG00000001525	-0.776443904296325	6.75260156542425	13.361452855088	0.000256849251944928	0.00205511148505752
ENSCSAG00000001527	-0.255538978186998	-0.176990313446846	0.145966794169347	0.702419820680631	0.82177845149327
ENSCSAG00000001528	0.184173050879686	-1.7273788039843	0.0585061698535227	0.808872770591644	0.890579467345693
ENSCSAG00000001529	0.136810483652362	7.15641898338086	0.59931654454725	0.438838914169923	0.616902671040304
ENSCSAG00000001530	0.540649792531975	-0.897775637255642	0.784162739544797	0.375871041922066	0.557995865488654
ENSCSAG00000001531	0.450331342694717	5.3307275829592	6.29367432711646	0.0121169605787925	0.0519024475829657
ENSCSAG00000001533	-0.150276955447067	6.82771748753467	0.96166124890833	0.326768681943064	0.510347352459167
ENSCSAG00000001535	0.0102021147838524	5.86414745673999	0.00240092106830048	0.960919937811994	0.981905135662008
ENSCSAG00000001536	0.676105551318121	5.64572201080992	10.233920011765	0.00137881320080076	0.00894495586709592
ENSCSAG00000001537	1.05785989693643	4.61866338523791	22.904479127705	1.70254656305231e-06	2.40967965569281e-05
ENSCSAG00000001538	0.0425161026453391	5.61083225409337	0.0702326688101795	0.790998315525198	0.879497170489595
ENSCSAG00000001539	-0.155352415609578	3.42279493238794	0.625455908957001	0.429027032072351	0.607890134860861
ENSCSAG00000001541	-0.3760171946343	6.60190807157752	0.639197723687083	0.42400146240762	0.603453835015453
ENSCSAG00000001542	0.277668573934499	5.35523600469773	2.32914037505376	0.126971977794947	0.281087810915312
ENSCSAG00000001543	-0.158306111281639	0.833128678871935	0.112571739572999	0.737235030531559	0.843860776111557
ENSCSAG00000001545	-0.405124214080565	6.89479061809875	2.48756165721132	0.114749380490162	0.263677729209238
ENSCSAG00000001546	0.00761468458977381	6.55002830526543	0.00176697096202716	0.966470514823907	0.985089126216747
ENSCSAG00000001547	-0.750651291276271	-0.585401361448911	1.47943893131866	0.22386232733435	0.399776631050001
ENSCSAG00000001548	-0.21377841610153	1.08853516161293	0.371096227393274	0.542407335856955	0.704263970312816
ENSCSAG00000001549	-0.0667608738356535	0.811993531826139	0.0466747242775334	0.828953965626705	0.903512778821188
ENSCSAG00000001550	-0.0179323227384128	6.76680610029359	0.0153710945683692	0.90133093759388	0.948174198856004
ENSCSAG00000001551	-0.497449723391917	-0.762105508578982	0.961765782586532	0.326742390767704	0.510347352459167
ENSCSAG00000001552	0.0719336948961945	4.40490436890414	0.136666452325159	0.711617760714785	0.827265663972839
ENSCSAG00000001553	0.697342226483643	3.23676285700764	9.07634011126711	0.00258937750413229	0.0151179739256815
ENSCSAG00000001554	-0.0392359496855187	7.14072838902632	0.047282665837983	0.827860959800796	0.902678866717041
ENSCSAG00000001555	0.505848573312137	2.62250752042977	3.60946182851514	0.0574517083837734	0.165727395654956
ENSCSAG00000001556	-0.962787950876807	7.03387755992503	2.89005168848195	0.0891280660056245	0.222166062856616
ENSCSAG00000001557	0.929896693009435	3.32202211908291	14.2564376638799	0.000159514252064235	0.00134149536728359
ENSCSAG00000001558	0.177428913518892	6.7787229210385	1.20933017663945	0.271464819274957	0.453457162213234
ENSCSAG00000001559	-0.24530070206184	5.11166154860498	3.02628517618518	0.0819253897153994	0.210379611618354
ENSCSAG00000001561	1.28224546706244	-0.801179309191658	7.38537588553913	0.00657563259823757	0.032161600125878
ENSCSAG00000001562	1.16460007221354	-0.739572294132216	5.47117012944128	0.0193326775018147	0.0747466840583975
ENSCSAG00000001563	0.00293157842812567	4.74203623896983	0.000254319216587362	0.98727636382817	0.994390544799663
ENSCSAG00000001564	0.318745441821634	2.36542294081569	1.45567310747986	0.227619831334183	0.403910265808627
ENSCSAG00000001565	0.237977519552824	4.28208893514875	1.80972344561427	0.178541408741553	0.348454265412292
ENSCSAG00000001566	3.9523954272703	-2.90437085023076	11.0484748075288	0.000887601874618012	0.00612898000128165
ENSCSAG00000001567	0.0786847397580587	6.37448564083711	0.0527601967987508	0.818328097433498	0.896248603229831
ENSCSAG00000001568	0.156325741870817	4.48028921577366	0.811972011400407	0.367537866506138	0.549427363660229
ENSCSAG00000001569	-0.329334518401478	6.28881989273418	3.15212372557259	0.0758282133137789	0.200328630726757
ENSCSAG00000001570	-0.103799829668186	5.98424051538062	0.459276800932434	0.497962155267938	0.667221620715546
ENSCSAG00000001571	-0.28803791177063	5.61673491721098	0.408447188357918	0.522758705210504	0.688274653962686
ENSCSAG00000001572	0.973644637160761	2.89819969163252	1.5518994839229	0.212855244554777	0.386998058591322
ENSCSAG00000001574	2.85863128472722	1.71754787637301	50.4267919802853	1.2369396281647e-12	7.32277126824244e-11
ENSCSAG00000001576	0.735464273010266	4.74434867299185	14.6110406744686	0.000132138119246876	0.00113910507077278
ENSCSAG00000001577	-0.380623622952222	7.38907186463387	4.39227382285301	0.0361021344828919	0.11791555373817
ENSCSAG00000001578	0.741345622043417	1.29875803692049	3.52798083862579	0.0603412303119394	0.171393998462993
ENSCSAG00000001579	0.0727909189875802	2.23820094606463	0.0812083604030427	0.775666508231623	0.870240708902439
ENSCSAG00000001580	0.355667453459166	6.98873889237757	1.92590947574785	0.165206664432575	0.332324744420027
ENSCSAG00000001581	2.68543310793728	1.11445818052572	37.9576348064539	7.22975960765792e-10	2.30974737794363e-08
ENSCSAG00000001582	0.274627025419073	5.42287565224201	3.37593816803533	0.0661549050190289	0.182022416491638
ENSCSAG00000001583	2.14774277488176	1.09634616896296	28.0447867882986	1.1854001162929e-07	2.24018921290731e-06
ENSCSAG00000001584	-0.0915458190935995	0.224625791171236	0.0772589846872762	0.781046899129027	0.872650544987459
ENSCSAG00000001585	-0.252724544988693	3.22284797662344	2.1003500473612	0.147265420613941	0.309188121555925
ENSCSAG00000001586	-0.363115520291838	6.82806637144825	3.9988326666416	0.0455317881230906	0.140098462076954
ENSCSAG00000001587	0.384960660535509	1.68472530666999	1.78818571559162	0.181147371760886	0.351381225998186
ENSCSAG00000001588	-0.568941041559287	6.77230982206834	7.21624510692043	0.00722466809664872	0.0347292907311836
ENSCSAG00000001589	0.108060698615405	5.60816776699274	0.391649061280248	0.531433856445605	0.695134934275055
ENSCSAG00000001590	0.0299763346046901	6.93591392405698	0.0395061999180228	0.842449183649115	0.911425503788068
ENSCSAG00000001591	0.131355894932932	0.606802111040129	0.152028136065713	0.696604684627066	0.817406903664766
ENSCSAG00000001592	0.389137204955549	2.26305170976839	2.34096598144365	0.126011391767642	0.279664310652459
ENSCSAG00000001593	0.0618735710871992	1.91953384346083	0.0678874676763073	0.794437827727941	0.881489119554145
ENSCSAG00000001594	-0.395860018371038	7.8419606582015	3.19123259102926	0.0740341700489907	0.197242985727638
ENSCSAG00000001595	0.234221072461078	3.34737320169814	1.2511308676955	0.263336597562881	0.443965559043187
ENSCSAG00000001596	0.607985135898313	1.76991184823707	4.45033767522016	0.034894346275322	0.115102443619742
ENSCSAG00000001597	0.517284105903868	3.41571088302645	5.61970978837485	0.0177595894071012	0.0700310924782576
ENSCSAG00000001598	-0.221818169456989	8.89533884479745	0.955056716806297	0.328435484880124	0.512060496862848
ENSCSAG00000001600	0.157238635635406	4.88902896179331	0.31636205048428	0.573802165614618	0.728197492851068
ENSCSAG00000001601	0.694822604222196	2.01152435626521	10.6841014195048	0.00108060211460754	0.00729395387289447
ENSCSAG00000001602	-0.479568824332903	7.83120415791428	3.18908790443549	0.0741313626483801	0.197361011744567
ENSCSAG00000001603	0.0459133936846196	2.88538434903618	0.0443853710547089	0.833138262413449	0.906036461418501
ENSCSAG00000001604	0.20694221642745	4.46141009152646	1.11013274313586	0.292053094947418	0.475911697834107
ENSCSAG00000001605	0.360398063837946	2.71890117365753	2.55136639315985	0.110198913370372	0.256830175269991
ENSCSAG00000001606	0.871170208499815	-0.355331821804574	4.73019735482642	0.0296374843655911	0.102517765291407
ENSCSAG00000001607	1.59249161028992	1.7912875824844	6.88200493993416	0.00870678409433549	0.0403054800689852
ENSCSAG00000001608	0.453717610213495	3.57547663757304	3.04422126502334	0.081024967143006	0.208879254300145
ENSCSAG00000001610	0.623991667536419	2.60600706781927	4.38579091727539	0.0362396746054154	0.118177829310493
ENSCSAG00000001611	-1.09641574738477	5.87846472111637	9.2371740102359	0.00237150669865101	0.0140344593843134
ENSCSAG00000001613	-0.0436712154642981	4.59889034224806	0.0615730719576923	0.80402669201081	0.88758915064447
ENSCSAG00000001615	0.411975475382361	2.17021335873763	1.77063308053771	0.183303749742941	0.353791674787885
ENSCSAG00000001616	-0.310880504918266	4.75480181963259	4.12514703029674	0.0422503490767443	0.132696142936031
ENSCSAG00000001617	0.145991656726403	5.52542114831777	0.875845626010213	0.349342059256428	0.531315174285306
ENSCSAG00000001618	-0.544886918350183	4.64708525252763	2.17917399634239	0.139889522680572	0.299774432911721
ENSCSAG00000001619	0.0831543964705554	3.54861513697094	0.141048701943291	0.707240678509028	0.825197392408421
ENSCSAG00000001620	0.377433733267439	4.08794118713234	3.25065702761679	0.0713948337382172	0.19215063856186
ENSCSAG00000001621	0.563709923646988	1.12320820710209	2.05042803794503	0.152163404502902	0.315540860285554
ENSCSAG00000001622	0.018771532608387	4.41976795355173	0.011975153457648	0.912860611803668	0.95458808009884
ENSCSAG00000001624	0.00336698302893628	4.10855832047117	0.000380140289179209	0.98444448130651	0.993588114741193
ENSCSAG00000001625	0.328947434826439	5.21623103204843	3.13420484572688	0.0766657633235168	0.201606179400498
ENSCSAG00000001626	-0.156817888820689	0.527300419622618	0.27666031247341	0.598898568106371	0.746172410757556
ENSCSAG00000001627	0.504768619494797	3.66364722378434	4.61361574356774	0.0317190863097921	0.107379411473424
ENSCSAG00000001628	0.221942741382974	3.93911905626703	1.41000830916733	0.235055013875417	0.412188519394868
ENSCSAG00000001629	0.634377625329744	1.39089021900308	5.93770488847636	0.0148203053570652	0.0607411869932124
ENSCSAG00000001630	-0.493643385200959	7.51889441444204	6.78775953057987	0.0091785031852588	0.0420181089553547
ENSCSAG00000001631	0.166906467632593	4.26077211061572	0.878133727129811	0.348713346430258	0.530858116732709
ENSCSAG00000001633	0.244829270945226	0.961353273153337	0.457323928110895	0.498877301730003	0.667821404221743
ENSCSAG00000001634	0.0658714191483103	2.10308475292909	0.0577374078778412	0.810108473181064	0.891191803315798
ENSCSAG00000001635	-0.20194134325246	6.840649926022	1.77409075947401	0.182876624547281	0.353553932691032
ENSCSAG00000001636	-0.457823921640322	4.97236559073217	1.462471547193	0.226537280830923	0.402581013475414
ENSCSAG00000001637	-0.821781708153386	5.38786364275184	2.19800469858964	0.138189509149794	0.297352282781024
ENSCSAG00000001638	-0.0457353326556976	4.03676718238103	0.0498281007073054	0.823362661639698	0.900012446981813
ENSCSAG00000001639	0.221164014722488	4.29624917616389	1.2413118286356	0.265218382169006	0.446079919573812
ENSCSAG00000001640	0.721547994833964	4.90124068199978	8.77182395536677	0.00305919377069298	0.0172984263986771
ENSCSAG00000001641	0.516648644001986	2.13112287447195	4.19946320365429	0.040436777531833	0.128391821317433
ENSCSAG00000001642	-0.360007626514345	2.80814890097946	2.47108951255985	0.115957521255832	0.265243366169639
ENSCSAG00000001643	0.511027690343154	5.40687420200407	8.17241790690373	0.00425321718651743	0.0226760452775043
ENSCSAG00000001644	0.318000425673965	2.86273860755282	1.76337737056381	0.184203809803611	0.355099711312587
ENSCSAG00000001645	0.24796607174249	7.36383251113323	2.25778004505437	0.132944517163198	0.289574652510161
ENSCSAG00000001646	0.633531539866276	5.32179499416733	8.5557566400901	0.00344431315908618	0.0191161695055868
ENSCSAG00000001647	1.24766116823269	5.92400698599347	30.8599221874909	2.77340499084879e-08	5.98019976943204e-07
ENSCSAG00000001648	0.791582366285714	-0.40026978526037	3.34283750542373	0.0674981156049146	0.184458367876634
ENSCSAG00000001649	0.54662188971085	6.312811769444	8.85813885813564	0.00291784927146175	0.0166129322360337
ENSCSAG00000001650	-0.0591086286356559	2.61374688477121	0.0707737597633695	0.790213500805674	0.879097217808804
ENSCSAG00000001652	0.214561818944396	5.51171877066926	2.06763175928193	0.150454994663363	0.313272092681296
ENSCSAG00000001653	0.845114297042558	1.48916046155021	7.57020050089264	0.00593411825877369	0.0296562273162375
ENSCSAG00000001654	0.593204192509053	5.33100229317788	12.5590408492894	0.000394294071551727	0.00299979510816208
ENSCSAG00000001655	-0.577379541740835	-1.33468912674613	0.663834759618169	0.415209384438673	0.59563581861451
ENSCSAG00000001656	-0.58942441498298	5.83194591702056	6.42701482224296	0.0112397331188972	0.0490501110114891
ENSCSAG00000001658	0.563025691944292	10.1232513201823	3.88243623478137	0.0487937058055047	0.146986255478665
ENSCSAG00000001660	0.180790300656153	6.3157525527272	1.36801651937397	0.242152965625427	0.419823121821932
ENSCSAG00000001661	-0.351996616588497	5.16127773652476	3.92255924252389	0.0476423009661932	0.144413265747589
ENSCSAG00000001662	2.15510022750808	5.5652034137476	40.5394022793713	1.92690820825178e-10	7.02577105423721e-09
ENSCSAG00000001664	2.27572243299905	-1.30535025352298	17.1421738681284	3.46835512307677e-05	0.000353137416263312
ENSCSAG00000001665	1.87255282385733	2.71791342546784	26.8815776944676	2.16310958382148e-07	3.85000872801502e-06
ENSCSAG00000001666	1.16205242047351	2.69223431933355	13.3613946487182	0.000256857223772713	0.00205511148505752
ENSCSAG00000001667	0.907231703470776	3.65560611429013	11.583076092936	0.000665547553589908	0.00478991239330916
ENSCSAG00000001668	0.909558623470548	2.76740733121254	9.01271503463698	0.00268107854536757	0.0155434799346564
ENSCSAG00000001669	0.727429154298609	3.64507315526729	9.35629439760041	0.00222220972603938	0.0133227724301243
ENSCSAG00000001670	0.258690133716866	2.22408639949012	0.959149640118813	0.327401218370946	0.511075127476885
ENSCSAG00000001671	0.694035410629577	2.5461048877582	6.17904849751179	0.01292717754054	0.054570167554824
ENSCSAG00000001675	-0.556055945612141	2.3167928571896	5.3158349168168	0.0211324650079852	0.0798295765260913
ENSCSAG00000001681	1.73074719591737	6.49713698208779	23.2243559661193	1.44159944432866e-06	2.08501733992788e-05
ENSCSAG00000001682	0.588896422970733	1.11689320761034	4.36964769480095	0.0365845550542603	0.119137834351581
ENSCSAG00000001683	-0.483342834128092	4.86426307171969	4.8166137605011	0.0281866673630584	0.098802883029634
ENSCSAG00000001684	0.851031467494534	3.87809955191266	15.9839760341936	6.38808948752676e-05	0.000605000424687383
ENSCSAG00000001685	5.42020931854346	6.10023085245041	68.6509805443124	1.17526254653319e-16	1.62342450880436e-14
ENSCSAG00000001686	-0.106981606808761	3.42077497736526	0.156919641137122	0.692008509426333	0.814815944282612
ENSCSAG00000001688	-1.49920960274579	0.603481121854508	10.3912628052786	0.00126613001557738	0.00832842272691821
ENSCSAG00000001691	-0.570298312614089	10.3919929767694	2.11303414574257	0.146049490346574	0.307495147489402
ENSCSAG00000001692	0.343563812025178	1.8933238725083	2.10818341950132	0.146513151131021	0.308066428953591
ENSCSAG00000001694	-0.214981228328755	5.32080878679381	1.61228540781178	0.204170841551237	0.37725582166929
ENSCSAG00000001695	0.312404321726483	6.33413529801177	2.4908641307252	0.114508837453726	0.263198228252602
ENSCSAG00000001696	-0.0896084456551569	4.67401271651448	0.0410460700603039	0.839449020978053	0.909609622744506
ENSCSAG00000001697	0.654153681321718	7.57867836860991	9.4695756365334	0.00208907694335587	0.0126811039593564
ENSCSAG00000001698	-0.135002567304127	3.11158820295144	0.120240171998972	0.728774149518159	0.838904106683711
ENSCSAG00000001699	-0.530392694691257	4.85841397996185	2.67017105308265	0.102245034097306	0.244039586166634
ENSCSAG00000001700	0.902172582314385	2.32147203076285	11.4915754681946	0.000699123509060627	0.00499024330127674
ENSCSAG00000001702	-0.0537974701898573	6.55094482069249	0.10476634922971	0.746183113193908	0.850599965412428
ENSCSAG00000001704	0.163806975955819	5.11616481190941	1.17066897547173	0.2792638267047	0.462140237253835
ENSCSAG00000001705	-0.120591131537007	5.39133994519119	0.436531190073978	0.508801471488402	0.676694895287377
ENSCSAG00000001707	-0.270584727650882	-0.89670456995927	0.145138390268855	0.703225266571577	0.822166679186088
ENSCSAG00000001713	-0.25222626948998	3.85758899676057	1.70873804375381	0.191149184759953	0.362606073811891
ENSCSAG00000001718	0.654220600830049	-0.42633124198866	3.69918031786021	0.0544392056235008	0.159286511830534
ENSCSAG00000001719	1.41150566647002	3.53699899068751	8.33693072166129	0.00388471713035724	0.0211343454684158
ENSCSAG00000001720	-0.480111840786131	4.51502210401017	3.38484359197077	0.0657984216151968	0.181313401704739
ENSCSAG00000001721	-1.81379501492767	10.6657788781435	5.78959874850534	0.0161212684059358	0.0649451195758148
ENSCSAG00000001722	-0.34944690246643	6.38061116602734	3.44479412696432	0.0634513260950285	0.177091171529501
ENSCSAG00000001723	-1.04577483280008	-1.28575744823777	1.31042035531563	0.252318561852232	0.431825270553654
ENSCSAG00000001724	0.818325243218749	0.29659040313357	4.33037984964443	0.0374378901738895	0.121152357367189
ENSCSAG00000001725	-0.493670051648018	-1.16688745564009	0.969087728685139	0.324907802139233	0.508769640494284
ENSCSAG00000001726	-0.246619602206198	2.54332750015554	0.871745842369073	0.350472438723064	0.532691015955539
ENSCSAG00000001727	-0.0291736186411481	1.00275699956324	0.00512943152648049	0.942904283654155	0.969795756467756
ENSCSAG00000001728	-0.0852049850476106	2.42080272770638	0.146807005194578	0.70160556589839	0.821116639406484
ENSCSAG00000001732	2.35281635629653	1.39133696976228	31.0800731732856	2.47600247162427e-08	5.39526818256175e-07
ENSCSAG00000001733	2.1651017281399	1.33184287032812	32.2354072761015	1.36579008684583e-08	3.2043685886978e-07
ENSCSAG00000001735	-0.0749023844363207	3.51389475181891	0.0937865306499752	0.759417452608516	0.859247709599593
ENSCSAG00000001736	0.117964556552583	3.70911058202424	0.14186018496968	0.70643869533166	0.824480199848684
ENSCSAG00000001738	-1.00185544714639	5.57982959847379	5.30737906287561	0.0212352794797335	0.0801698539809735
ENSCSAG00000001741	0.43155121220572	7.8607511377452	4.29309941837466	0.0382673447029035	0.122993602160705
ENSCSAG00000001743	-0.041016186104593	5.90813071022139	0.0737117905294777	0.786007150420733	0.876129039242763
ENSCSAG00000001744	0.0111605169455705	0.420338241782882	0.00115772499360034	0.972856929568485	0.988112034539581
ENSCSAG00000001745	-0.547964113808025	2.68794629454686	1.76634413335348	0.183835169218364	0.354658991347784
ENSCSAG00000001746	-0.419563036405863	6.20552295427792	3.27579520180235	0.0703088455992659	0.190064026638801
ENSCSAG00000001747	1.02427933485737	1.47188791170826	8.07487801812076	0.00448831285372006	0.023669688188025
ENSCSAG00000001748	-0.152083039409786	3.32316340984455	0.499809069931832	0.479584027211244	0.652548758336611
ENSCSAG00000001749	0.238298589896155	2.3075318327885	0.485539860307629	0.48592364539154	0.658226955841828
ENSCSAG00000001750	-0.496473042839876	5.28533736902951	3.89240049702084	0.0485050480898942	0.146383679755305
ENSCSAG00000001751	0.232799434113245	-1.77849188250273	0.183759556276371	0.668162048178746	0.797228386171231
ENSCSAG00000001752	-0.510893349579833	9.13571108108619	0.744486734398663	0.38822739692788	0.56970931718061
ENSCSAG00000001753	0.148254339576489	3.39919883317479	0.216010439398133	0.642096723351305	0.779171346048198
ENSCSAG00000001754	-1.39116352228834	7.71887936602147	6.27734129625118	0.0122291437381204	0.0522880577588752
ENSCSAG00000001755	-0.179654530263187	4.9752128528383	0.997915685955995	0.317815376995274	0.501658694746841
ENSCSAG00000001756	-0.018791377823177	0.273856150872216	0.00194999519057859	0.964777862788081	0.984264111159403
ENSCSAG00000001757	-0.103876979402684	0.469465189235817	0.0520433927515107	0.819545014996473	0.897046057832786
ENSCSAG00000001758	-0.307644865848995	-0.0359715723050515	0.348514520377833	0.554955230918398	0.713878158027974
ENSCSAG00000001759	-0.787520354379849	-2.25258638429741	1.09133511309575	0.296175580220448	0.479895256732405
ENSCSAG00000001760	-0.177226769104276	5.58666304939182	1.33462657443159	0.247983810232586	0.426839161485163
ENSCSAG00000001762	-0.25878821007125	4.16247289760756	1.16769108132861	0.279876169492001	0.462583924356226
ENSCSAG00000001763	0.490558231467293	2.39299213398748	3.32353563589876	0.0682948077112325	0.186173516911442
ENSCSAG00000001764	1.02332106259858	5.47163661341305	11.336704470934	0.000759900552775885	0.00535235711309139
ENSCSAG00000001765	-1.08897130518869	2.07053209972552	4.03689037744121	0.044515776367751	0.137878155930211
ENSCSAG00000001766	0.533028135039976	0.52813555916553	2.77266405964565	0.0958864547498442	0.233282747547971
ENSCSAG00000001767	-0.499932256300328	3.55472592705252	3.07555536391474	0.0794774447183924	0.206274191454068
ENSCSAG00000001768	0.870670646288472	2.25020345705224	11.4050967456091	0.00073242886377565	0.00519430122068803
ENSCSAG00000001770	1.03692004041113	0.186551510923955	0.725062925633829	0.394488182566457	0.576259070615563
ENSCSAG00000001771	1.69764507139432	0.639382532771657	18.0891167449325	2.10802898724254e-05	0.00022550722009252
ENSCSAG00000001772	0.950422260514436	-1.29609241215914	1.62457730935505	0.202454726488259	0.37540915928085
ENSCSAG00000001773	0.395052304143423	0.143936108338663	0.682670637318225	0.40866861399134	0.589608141753651
ENSCSAG00000001774	0.511396732430387	-0.912082033014461	1.22424717826565	0.268528749178438	0.450054728582473
ENSCSAG00000001775	0.377254589615615	0.437525000310085	1.21910572691899	0.269536224877429	0.451239593178643
ENSCSAG00000001776	0.361500612510488	-2.79985777696295	0.158869875508969	0.690199133072687	0.81350948246352
ENSCSAG00000001777	-0.0393866816174313	4.56095644407935	0.0684455437492417	0.793613657852529	0.881158697684205
ENSCSAG00000001778	0.353535864815963	0.79362124981091	1.55493405249433	0.212408516724692	0.386552608058808
ENSCSAG00000001779	-0.0112404817707716	4.64920481044949	0.00506362589598908	0.943271085452262	0.970112610113015
ENSCSAG00000001780	1.58334588957473	3.11306750826321	27.2511835303131	1.78665731422821e-07	3.2286891530752e-06
ENSCSAG00000001781	0.413040261913564	3.60468644740979	2.94653080407403	0.0860621224946886	0.217386156483372
ENSCSAG00000001782	1.23761643835594	10.2585391305585	15.3749159869189	8.81507668213821e-05	0.000802638487094139
ENSCSAG00000001783	3.44988308544557	0.278858766990511	29.3286533088684	6.10857290296992e-08	1.22149271959266e-06
ENSCSAG00000001786	0.992632703024281	3.44609957463625	12.8874381440586	0.000330794922466709	0.0025772357237654
ENSCSAG00000001787	1.21033799831661	1.0464796565159	15.6334634119078	7.68819357185444e-05	0.000712603216758248
ENSCSAG00000001788	0.14156187286295	2.33129419983276	0.193258893854537	0.660217996942178	0.792108869950802
ENSCSAG00000001789	0.811529243948181	2.55940159315432	10.3361648485073	0.0013044877331832	0.00854669729828913
ENSCSAG00000001790	0.0389857333478364	3.73802311432752	0.0558444456669047	0.813188795809912	0.893354716661221
ENSCSAG00000001792	-0.400985753509936	-2.29653281271484	0.241578590639065	0.623068291111909	0.765203283834888
ENSCSAG00000001793	-0.163701307267666	-0.298941983793377	0.191816500050983	0.661409041109554	0.793021961783572
ENSCSAG00000001794	-0.0487298236606798	5.25235657474534	0.0961651144651885	0.756481105903164	0.857099631376222
ENSCSAG00000001795	0.0861507728962369	5.01506851280497	0.245993947315561	0.619910095792237	0.763026682480094
ENSCSAG00000001797	-0.150556015648782	4.10161663788729	0.675992293556565	0.410970188954692	0.591649491062899
ENSCSAG00000001798	0.290645097489223	5.04299201752359	3.52504305194379	0.0604482553461635	0.171579967958856
ENSCSAG00000001799	0.531105755242918	6.18021223760724	8.47859430246545	0.00359349668388577	0.0197714139666027
ENSCSAG00000001800	-1.17889100893496	10.6226702232361	5.69670740174953	0.0169967690380546	0.0676634452160879
ENSCSAG00000001802	-0.269512394401911	7.75623111962589	2.23365787413732	0.135033830708832	0.292594543650067
ENSCSAG00000001803	0.540005979866167	5.56271260477051	8.34250268138481	0.00387282126353562	0.0210835164172109
ENSCSAG00000001804	-0.859488864562275	7.42011649818313	3.66271760373478	0.0556428047501937	0.161786910826937
ENSCSAG00000001806	-0.60528428263683	6.51955042481873	5.07522768416174	0.0242700843933835	0.0885989817753916
ENSCSAG00000001808	0.39505246919319	-0.575082179878891	0.940347171601683	0.332188573999056	0.515388352648135
ENSCSAG00000001809	0.352698592651181	5.06680830702971	3.52263026431713	0.0605363054592398	0.171763602428244
ENSCSAG00000001810	0.328853718594679	4.02316253117422	2.25494515448867	0.133188174276745	0.289843606871269
ENSCSAG00000001811	0.884935742245997	2.69876315086657	12.6072498453595	0.000384253449112122	0.00293015430239378
ENSCSAG00000001812	0.138204199216227	0.0377504697831217	0.141430988967262	0.706862539682075	0.824814451990734
ENSCSAG00000001813	0.376215330618799	2.74804667291869	1.68995092919139	0.193607437909366	0.365506235221053
ENSCSAG00000001814	-0.354717499770633	2.84058893510482	0.617421976013063	0.432006912132838	0.610912514357713
ENSCSAG00000001815	0.331370604851501	4.3679714763577	4.22118199416703	0.0399223412525266	0.127247647716708
ENSCSAG00000001816	-0.0599132431559806	4.90368471212964	0.174065346864253	0.676523792216396	0.803837384075838
ENSCSAG00000001817	0.621715055445933	4.79689976434013	8.55976264170379	0.00343674226202457	0.019086977788117
ENSCSAG00000001819	0.154289593077243	2.95899954674805	0.38986644460314	0.532369612469905	0.695726963001051
ENSCSAG00000001820	1.34024022265591	2.38340892011053	19.3907382674736	1.0652241049315e-05	0.000123295771136324
ENSCSAG00000001821	0.680108840932835	3.35088358243779	8.85186774483604	0.00292789129045988	0.0166586222681797
ENSCSAG00000001822	-0.319054693435824	5.41308906276668	3.29800863950254	0.0693639257011784	0.188218163431307
ENSCSAG00000001823	-0.251670696366689	7.45354327575062	2.11312245348281	0.146041064725577	0.307495147489402
ENSCSAG00000001824	0.000816010160019705	6.44359923056913	3.36750463318936e-05	0.995369885564261	0.997725719132474
ENSCSAG00000001825	-0.803718680406417	4.85295449893798	6.49061383675233	0.0108445525148071	0.0477662363975908
ENSCSAG00000001826	-0.178389057713743	5.78512227020129	0.741087320198069	0.389312793182697	0.57057407763382
ENSCSAG00000001827	-0.359335686685337	3.59338637403977	1.50777055556318	0.219479595231474	0.394423291746083
ENSCSAG00000001828	-0.90105684040344	3.61743865779283	2.47769451125526	0.115471403365271	0.264784280075549
ENSCSAG00000001829	-0.657763678438006	8.39748121305931	3.18058784941569	0.0745179165034403	0.198157856511979
ENSCSAG00000001830	-0.440235758232161	7.98223733215092	4.40010231527623	0.0359367745047259	0.11755020856516
ENSCSAG00000001834	2.01784410800237	-2.76728301813213	2.01608112980539	0.155640372319448	0.320269509409014
ENSCSAG00000001836	-0.579773417883974	4.73736106284982	4.42375091717216	0.0354420450463445	0.116339754950928
ENSCSAG00000001837	0.709586757017943	-2.33640515868938	0.909044148373482	0.340368161528929	0.523450737800123
ENSCSAG00000001841	-0.0170872933507309	0.573976442826906	0.00261662609700508	0.959203629141647	0.980940272585758
ENSCSAG00000001842	-0.435840335371902	-2.55844099594946	0.135399633461418	0.712897921360577	0.828112734166443
ENSCSAG00000001844	-1.27146775508652	-0.0444974259768185	3.83699381034435	0.050133331704946	0.149982293021299
ENSCSAG00000001845	0.927749584955428	0.461889694663077	5.86478023781624	0.0154467871201986	0.0627791788544096
ENSCSAG00000001850	5.53348000480864	0.837278131520831	23.1347414895921	1.51036965648949e-06	2.16364055648195e-05
ENSCSAG00000001851	-0.558764904142629	9.75568728941748	3.71905874898124	0.0537946879590506	0.157707998051054
ENSCSAG00000001853	1.7659846477647	4.83298962553751	33.4288351308771	7.39198346620971e-09	1.84989986229372e-07
ENSCSAG00000001854	0.395615099209669	-0.923078330623848	0.390857928537933	0.531848782556654	0.695475127977853
ENSCSAG00000001855	0.260709965111301	-0.967695267225526	0.167569946150053	0.682280565405863	0.807714169926078
ENSCSAG00000001856	-0.389009199726663	7.20109219388644	1.75769042213997	0.184912852741437	0.355669155061161
ENSCSAG00000001857	-0.773351842214327	7.52974744147595	2.02068321513288	0.155169311294079	0.319647233056162
ENSCSAG00000001858	3.38265471241748	-0.27175062990078	16.563978538003	4.70359872447197e-05	0.000462436548405378
ENSCSAG00000001859	0.00431886413981776	5.31917186373836	0.000606814367852593	0.980347216576193	0.991573482926453
ENSCSAG00000001860	-0.24859487557497	1.36625571560334	0.810136717886621	0.368079833099309	0.549854097869383
ENSCSAG00000001861	-0.0373209364460255	5.03956460413426	0.00956658030138158	0.922084042602981	0.959071922649461
ENSCSAG00000001862	0.148475181490899	4.94783428010851	0.897755135345051	0.343384355833567	0.526276274037583
ENSCSAG00000001863	0.170791745143483	-1.62568187976865	0.103910710030096	0.747186163092098	0.851181037022704
ENSCSAG00000001864	0.172827085469587	3.69175247289603	0.932594363689738	0.334189687473881	0.517239517235365
ENSCSAG00000001865	-0.0876066361833476	2.55562538261577	0.112610027587959	0.737192000416728	0.843860776111557
ENSCSAG00000001866	-0.0761846470929729	4.37241437189125	0.14428663217906	0.704056168733927	0.822744462773503
ENSCSAG00000001867	0.723824663308251	-1.03713914252033	1.03880380607681	0.308099838227	0.491869807461372
ENSCSAG00000001868	0.0270748646392366	2.14008699985372	0.00970583183636364	0.921520836445166	0.958667232825143
ENSCSAG00000001869	2.84947125198028	3.61689454832774	69.4316638675076	7.91084213252771e-17	1.14616999564e-14
ENSCSAG00000001870	-0.188246220996182	-1.4423739687763	0.0898832795253455	0.764325593984884	0.862496811904648
ENSCSAG00000001871	0.415268229135286	-1.04848924200199	1.07474370983911	0.299876407055526	0.483319537015625
ENSCSAG00000001872	0.0578289059397233	5.17362359406354	0.115365638718938	0.734116221096266	0.842081072898166
ENSCSAG00000001873	-0.468750468434166	3.90595003521567	2.96767770423247	0.0849437138429492	0.215516946473731
ENSCSAG00000001874	0.723121087843799	0.974502060506906	2.61503236914074	0.10585536499111	0.249666294953329
ENSCSAG00000001875	-0.0407029753561868	4.54246429390192	0.0369533148499919	0.8475601284274	0.91463146734361
ENSCSAG00000001876	0.428980056117991	3.70251971851332	1.56442559536529	0.211018402732712	0.384887968013624
ENSCSAG00000001877	0.709947941362364	1.20547122774116	0.238116123165781	0.625570072992409	0.767362858939148
ENSCSAG00000001878	0.793296374719363	2.10244100791966	6.54531641361406	0.0105160623750659	0.0466542579234389
ENSCSAG00000001879	-0.358996289768509	2.72109658328293	2.59027714636164	0.107521520196373	0.252263202994813
ENSCSAG00000001880	0.802650909826711	1.41038958290789	2.07195288483319	0.150029304026196	0.312685680075796
ENSCSAG00000001881	0.18380950380779	3.90758840793728	0.702567964614122	0.401922163946717	0.58259090574861
ENSCSAG00000001882	0.252936673724862	2.96370553510094	0.716618490059783	0.397255350711398	0.578357569651844
ENSCSAG00000001883	0.937425655023786	-1.08913841624712	2.19155827407085	0.138768861877133	0.298210420455973
ENSCSAG00000001884	-0.0532955790492944	4.48733963075923	0.0880264576763885	0.766701260180414	0.864232314131695
ENSCSAG00000001885	-0.0215470031139799	1.25085543801046	0.00289659438060141	0.957078560256103	0.979709869274502
ENSCSAG00000001886	0.530430301396989	3.41945416340417	4.39893886178664	0.0359612997109384	0.117595087571881
ENSCSAG00000001887	1.03796347002601	0.819743606771385	2.0406908123441	0.153140085680622	0.316770794638301
ENSCSAG00000001888	0.227708737412981	-1.14423778145723	0.171114197037852	0.67912347805532	0.805940687386099
ENSCSAG00000001889	0.231376964710902	2.27675618742972	0.386260403338831	0.534271671689696	0.697043064873516
ENSCSAG00000001890	0.0040757634319369	2.62314170302378	0.00024164982716357	0.98759731210854	0.994452847131194
ENSCSAG00000001891	-0.284380455350822	5.24377881732163	2.1724258043671	0.140504444069325	0.300338022866965
ENSCSAG00000001892	-0.225103707136149	3.20446744069267	1.17608021166275	0.278155433620262	0.460811765005604
ENSCSAG00000001893	0.297570974559401	2.99143833504055	2.29735659684464	0.12959438422543	0.285036641686806
ENSCSAG00000001894	-0.0716559923064547	7.06586675935369	0.212253348789183	0.645006956237464	0.781493954533561
ENSCSAG00000001895	-0.693404750136663	3.56355734995054	2.44698699217905	0.117750695861153	0.26790096058972
ENSCSAG00000001896	-0.680974184715413	4.34517467437042	5.51007717154981	0.0189072126485175	0.0733639615247779
ENSCSAG00000001897	-0.147598472169484	1.48409602691977	0.345784091950799	0.556509410737705	0.715097707885068
ENSCSAG00000001898	0.674663072036045	4.22666637392388	9.87027595174167	0.00167970313771333	0.0105770708065616
ENSCSAG00000001899	1.90627857112778	2.3712551970197	35.8982910402806	2.07890979531909e-09	6.01354695083809e-08
ENSCSAG00000001900	-0.381684272448732	2.82753316952914	2.35172237481659	0.125144669461952	0.278460798262571
ENSCSAG00000001901	-0.263001329157829	5.82650913055267	2.48146441974507	0.115194952364486	0.264374970138084
ENSCSAG00000001902	-0.243439123101515	5.32242266202516	2.06105884427929	0.151105140141359	0.313977053681573
ENSCSAG00000001903	-0.203057545832848	4.9492830275346	1.53630278760644	0.215168967853523	0.38934551293127
ENSCSAG00000001904	0.15605028391055	3.68331128069072	0.658149880261742	0.417213865907436	0.597616982325308
ENSCSAG00000001905	-0.168636259941334	4.5342258132088	0.57938071269038	0.44655516420089	0.6239030799707
ENSCSAG00000001906	-0.147449679091725	6.03341874805575	0.822444573837071	0.364466398082669	0.5463688053305
ENSCSAG00000001908	2.39232130998502	3.35639256497881	38.510652080685	5.44556550980688e-10	1.78107733713822e-08
ENSCSAG00000001910	-0.727832886510577	1.03514722923045	0.69004856966307	0.406147860863341	0.587163607691886
ENSCSAG00000001911	1.13342961753507	0.809618069950338	9.45426464067906	0.00210658731378721	0.0127686248300269
ENSCSAG00000001912	1.48674545225824	-1.35595367204473	6.09147794673672	0.0135835416585252	0.05664209986717
ENSCSAG00000001915	1.89099655605246	0.317526437426891	21.4490385846984	3.63358163309174e-06	4.7480908096342e-05
ENSCSAG00000001917	-0.446772137375236	6.96749379071599	2.21179711914263	0.136959041948337	0.295204553811913
ENSCSAG00000001920	0.359168373468796	-1.01364481103913	0.476101575337331	0.49019346947134	0.661522820766067
ENSCSAG00000001922	3.05585223024361	-1.72655235434381	17.7382794656482	2.53474318242394e-05	0.000266325401680001
ENSCSAG00000001924	-0.0271448885843071	5.50403051544751	0.0323264096391309	0.857313143123482	0.92103442816901
ENSCSAG00000001925	0.720994488066122	3.34041708725949	9.16367570586105	0.00246866215300666	0.014520973212682
ENSCSAG00000001927	-0.254071480237241	4.54511949334776	1.98712248705187	0.158642074093505	0.32373253493976
ENSCSAG00000001928	-0.217401771907604	0.924680598098056	0.453900362504555	0.500488530492724	0.669249437997759
ENSCSAG00000001929	0.231951127065421	5.8705228065682	2.36670344884249	0.123948547963379	0.276955920821311
ENSCSAG00000001931	-0.066851566112064	4.13627791775879	0.131374559498436	0.717011084290119	0.830495938234214
ENSCSAG00000001932	-0.277399344902868	4.41865812083678	2.28500886497678	0.130629395474146	0.286147921946118
ENSCSAG00000001933	0.0661344345607289	5.89271962086676	0.195984999931676	0.65798134537509	0.790736167168245
ENSCSAG00000001934	-0.0961236085321004	4.99520536683058	0.212544453640763	0.644780355368705	0.781467356150932
ENSCSAG00000001935	0.0581178385449961	4.69746381808355	0.106252363481993	0.744451785086674	0.849521792923759
ENSCSAG00000001937	-0.714289620654608	1.83904980959596	4.07783982543506	0.0434491725268414	0.135764279724903
ENSCSAG00000001938	-0.099710964936389	5.43272443302563	0.4015743495455	0.526277315311623	0.691034455600769
ENSCSAG00000001939	0.866211073964503	1.76823545642357	8.56269490405543	0.00343121133814617	0.0190690840081293
ENSCSAG00000001941	1.00367381483277	5.35923040154591	15.2844093109343	9.24766301814648e-05	0.000838789950964994
ENSCSAG00000001942	2.35899501075933	2.49928708202814	28.9215210901763	7.53708298932071e-08	1.47325443472911e-06
ENSCSAG00000001944	-0.340125253280797	6.05026451702917	4.28393288458262	0.0384742267733463	0.123465864312291
ENSCSAG00000001945	2.81711632549433	-2.5044636021137	9.48249534907288	0.00207441621474097	0.0126013727910543
ENSCSAG00000001946	0.884263024081395	1.87844409707386	5.50588655441022	0.0189525701215858	0.0734866590650701
ENSCSAG00000001947	0.122749722363575	3.82771453431002	0.309757541110315	0.577829005908256	0.730947663622873
ENSCSAG00000001948	0.907011572285941	3.29652925531182	11.3515165205919	0.000753863862465147	0.00532506769869464
ENSCSAG00000001949	0.818387163545466	2.82963499256335	10.9295085791667	0.000946445968139959	0.00648918557732159
ENSCSAG00000001950	0.117253967018044	0.7363008944707	0.0895113027340599	0.764799354622564	0.862854572424924
ENSCSAG00000001951	0.771972854321878	1.8562114870062	4.92012367547618	0.0265456167789345	0.0948008545594942
ENSCSAG00000001952	0.336833579158725	5.42042833591938	2.37912713981725	0.122966236441771	0.275618581531922
ENSCSAG00000001953	1.81801079618042	-1.0071700632495	10.3446772946316	0.00129848565256395	0.00851412763930082
ENSCSAG00000001955	-0.177575662230983	4.58537405349146	0.854552658617891	0.355267594986593	0.53647420610656
ENSCSAG00000001956	-0.250082033863863	4.56270196509803	1.76776207203967	0.183659282907721	0.354380885021826
ENSCSAG00000001957	0.186153532502892	5.47808645061983	1.32594330955881	0.249528191426147	0.42847043744523
ENSCSAG00000001958	-0.406161087756727	5.12163516918686	2.73410183663016	0.0982267119171608	0.236917435855103
ENSCSAG00000001959	0.0689093740133419	6.46057735958619	0.242698980799062	0.622263528585148	0.764783592651305
ENSCSAG00000001960	1.14394512620648	1.77249413441891	12.3926103975984	0.000431036249747893	0.00325385088532264
ENSCSAG00000001963	1.4323454846298	1.01944968171913	13.6839606890333	0.000216293937465777	0.00175986550006021
ENSCSAG00000001964	0.523468685533238	7.85212760334277	3.84230210581863	0.0499748603721644	0.149598965279326
ENSCSAG00000001965	3.53486729220238	2.32114920080822	49.7072080158663	1.78488969452837e-12	1.02010460500087e-10
ENSCSAG00000001966	0.194655455328173	4.09339497384935	1.53819747630579	0.214886306721235	0.38921790172974
ENSCSAG00000001967	-0.0865875169975415	5.65872591997138	0.151249404483295	0.697344230611983	0.817919890000678
ENSCSAG00000001968	0.782107397255291	7.21379817392603	12.6894080232994	0.00036773267111501	0.00282504210642168
ENSCSAG00000001969	-0.800573688065419	3.33762948901974	3.6886795078839	0.0547829714721193	0.159980611705268
ENSCSAG00000001970	-0.235662962575148	2.71436032298492	1.22596394919439	0.268193392137514	0.449795868699929
ENSCSAG00000001971	0.225076074725238	4.69067258371552	1.57277065398399	0.209805103402972	0.383377684799965
ENSCSAG00000001972	0.0467151228763962	4.26462522965221	0.0559094374830345	0.813082131550887	0.893346475542208
ENSCSAG00000001973	-0.248319380466342	4.16287322912053	1.60873570250605	0.204669614450255	0.377875930545426
ENSCSAG00000001974	0.101495690338768	5.00525504981278	0.420901476130227	0.516487567647169	0.683101808282829
ENSCSAG00000001975	0.134141230153188	7.79626318946281	0.763536125999847	0.38222416159763	0.564383736555342
ENSCSAG00000001976	0.904565865826886	5.11851449047312	14.4145767782237	0.000146662641498597	0.0012486736338311
ENSCSAG00000001977	-0.125161448271592	3.60184566838221	0.312031264943649	0.576436386748123	0.730082033580151
ENSCSAG00000001978	-0.227582258259899	5.03144203883612	1.45957347363062	0.226997997741763	0.403196680148478
ENSCSAG00000001979	-0.441212002112383	-0.200750024938953	1.7125022522818	0.190661037666298	0.362095936430292
ENSCSAG00000001980	-0.483136307306062	6.32583939855868	2.37121114610894	0.123591132063276	0.276344216635864
ENSCSAG00000001981	0.160740044653879	3.5648473049985	0.457005217815627	0.499026924557565	0.667913409895599
ENSCSAG00000001982	0.278540722890085	2.90677278135821	1.57626361719385	0.209299711218296	0.382774103030057
ENSCSAG00000001983	-0.0793435399875312	5.67863191334845	0.275916699526395	0.599390132516164	0.746559597222644
ENSCSAG00000001984	-0.407992599208496	4.02894905066334	2.16579670011045	0.141111471038667	0.301246405293339
ENSCSAG00000001986	-0.443647728626516	11.5111028132508	2.51524163272907	0.112750349689964	0.260693185267138
ENSCSAG00000001987	0.204728357210671	3.39355207850909	1.10744159982946	0.292638764829744	0.476118143435116
ENSCSAG00000001988	0.390205328399884	5.1954095823084	4.32108991397274	0.0376428043772951	0.121696261479699
ENSCSAG00000001989	0.722032522592187	0.00183911028260875	2.73585907286014	0.0981187253659899	0.23682729835364
ENSCSAG00000001990	0.465854884607299	0.61717409139501	0.776228027619752	0.378297231235635	0.560553012967839
ENSCSAG00000001991	-0.137212920627071	7.36098326286778	0.647950533496378	0.42084637164908	0.601099923947411
ENSCSAG00000001992	0.613209140126969	4.00134591761321	11.4127081248393	0.000729434254803114	0.00517528590488962
ENSCSAG00000001993	0.147831990254588	5.19076628959597	0.756003274233045	0.384582189146954	0.566397148296054
ENSCSAG00000001994	-0.899954406533357	5.33010899829819	8.87599545945684	0.00288944644742055	0.0164739340600778
ENSCSAG00000001995	0.986237976561165	3.78280996059767	15.756763447897	7.20299575570333e-05	0.00067177798360786
ENSCSAG00000001996	0.903299593056498	3.64769275400395	6.72232814413909	0.00952132570801046	0.043216195855787
ENSCSAG00000001997	0.701116698210353	3.77207233264548	6.26336759252892	0.0123259685398579	0.0525795512326533
ENSCSAG00000001998	-0.483921214998948	6.17529590501176	3.86616184514353	0.0492690704907676	0.147950041121321
ENSCSAG00000001999	-0.0512654077928065	6.39860705086041	0.118814726854065	0.730323586031506	0.839896048564822
ENSCSAG00000002000	1.52241971999726	2.83806245105866	16.5025832287065	4.85838366683529e-05	0.000473986550650434
ENSCSAG00000002002	-0.776036033397145	3.75273067998295	1.80904502913302	0.178622830085358	0.348489639088101
ENSCSAG00000002003	1.15809055115319	4.88861629041494	22.2831910539308	2.35256933929365e-06	3.19026172225888e-05
ENSCSAG00000002004	-0.378691780392984	4.23484009938532	3.05037204416494	0.0807186501365259	0.208493522874354
ENSCSAG00000002005	-0.0479158800154266	4.3098382092563	0.0496690405909952	0.823640171511268	0.900012446981813
ENSCSAG00000002006	0.0344890414101525	3.95179278782354	0.0356864733738398	0.850164423615013	0.916291405210386
ENSCSAG00000002007	0.626528885595027	3.86808220366033	9.50058504236984	0.00205406393798956	0.012500727363218
ENSCSAG00000002008	0.363887869519298	3.60225040200306	3.24284027121634	0.071736176205673	0.192661206892537
ENSCSAG00000002010	-0.325850938265403	5.70058515460185	1.76358243815752	0.184178301178655	0.35509198092306
ENSCSAG00000002011	0.798691977752514	0.653989426931516	2.93042901983473	0.0869243905140883	0.21876126133189
ENSCSAG00000002012	0.365974763093993	0.839088571188672	0.809679648795015	0.368214979569281	0.549854097869383
ENSCSAG00000002013	-0.285831701667047	3.8261756611625	1.44635626621251	0.229113521479543	0.405629233239981
ENSCSAG00000002014	0.90949237096658	3.11751772528329	8.59308503138736	0.0033744186359451	0.0188246680473068
ENSCSAG00000002015	-0.146517859968084	3.57412903149068	0.206463903258395	0.649553191849899	0.784637321468942
ENSCSAG00000002016	0.321794301057614	0.563745009809117	0.483426413702453	0.486874377581634	0.659138421435677
ENSCSAG00000002017	-0.0699345657394161	4.50983839921484	0.11974490004739	0.729311330818273	0.839035679537885
ENSCSAG00000002018	-0.349703842175489	1.34577813999198	0.523271759497995	0.469449369607753	0.64363702480379
ENSCSAG00000002019	0.00393569416534617	3.85272886566032	0.000414109947836749	0.98376441582323	0.993380410179459
ENSCSAG00000002020	-0.400713271139579	0.588447768531914	1.67612839345207	0.195439693266647	0.36728608643591
ENSCSAG00000002022	-0.475039627505426	6.10759393529664	4.39011905420401	0.0361477889338072	0.118017993638999
ENSCSAG00000002023	0.0918818497950098	4.91523434988705	0.198739020402559	0.655740603353595	0.788904329928716
ENSCSAG00000002026	1.38103048864513	1.09988732252934	8.91928707562016	0.00282174641566978	0.0161604665560394
ENSCSAG00000002027	0.390896236876099	7.66505635302833	3.12971333988045	0.0768772572481278	0.201873077578271
ENSCSAG00000002028	1.05505301536356	-2.06630690455944	3.30642286125856	0.069009557405096	0.18756472925127
ENSCSAG00000002029	-0.52519944934318	5.2787713488637	3.55715552198053	0.0592892559709092	0.169448750781112
ENSCSAG00000002030	-1.07717474362433	5.66316525449426	6.39217279310445	0.0114624639035247	0.0497508514611795
ENSCSAG00000002031	0.164530119457029	6.1825482796654	1.0042293329616	0.316289292633183	0.500205883418449
ENSCSAG00000002032	-0.160840627070543	-1.27420545329093	0.0828186664286292	0.77351336809248	0.86879286524652
ENSCSAG00000002033	0.524106666131187	1.41810890228214	4.31627541903023	0.0377494628347857	0.121921759413797
ENSCSAG00000002034	4.18482365831893	-1.9673882802848	23.6730756234464	1.14168678800346e-06	1.68820417882302e-05
ENSCSAG00000002035	-0.10663433737765	6.16335562491379	0.40144822380087	0.526342280075419	0.691064820350214
ENSCSAG00000002037	0.678319310851322	-1.43310768221116	1.80988131373504	0.178522468071682	0.348454265412292
ENSCSAG00000002038	0.209097000714582	1.98523602681781	0.473168965810853	0.491532897196914	0.662314314162297
ENSCSAG00000002039	-0.165051821718434	-0.612892841837917	0.167967497948315	0.681924509773449	0.807500128307605
ENSCSAG00000002040	0.687652419711467	-0.215526116166961	4.42584582042735	0.0353985645423915	0.116316601354953
ENSCSAG00000002041	4.95817011328853	-2.5228130374706	22.9224393143596	1.6867128515884e-06	2.38931699568487e-05
ENSCSAG00000002042	-0.360214070598967	-0.862448551552648	0.228676105997614	0.632507218119576	0.772716103674633
ENSCSAG00000002048	1.0605950276269	-0.959405053638152	4.72560027705159	0.0297168089482638	0.102695886007444
ENSCSAG00000002049	0.172480696561899	5.49201145746131	1.26050910688183	0.261554745605801	0.442089616575012
ENSCSAG00000002050	3.97492382221584	-2.61311668573377	16.3996922249909	5.12935576690015e-05	0.000496900699131318
ENSCSAG00000002051	5.78525329905631	-2.52855173821928	27.0195116352475	2.01412071246975e-07	3.61600345737639e-06
ENSCSAG00000002052	0.675008623054825	4.46695068237752	10.1726017252572	0.00142542989454943	0.00921210647236187
ENSCSAG00000002054	-0.177858441673269	4.53766802283315	1.19712271092832	0.273897514956282	0.45581513899576
ENSCSAG00000002056	-0.0951392685899132	5.12565631660061	0.3988857644971	0.527665256137172	0.692078234429817
ENSCSAG00000002057	0.0915412768446902	3.42597317010447	0.233423587426724	0.628996828060515	0.770421995482056
ENSCSAG00000002059	-0.237528266625573	8.88096720049588	1.42740832070176	0.232187867993238	0.408548739282445
ENSCSAG00000002060	0.164799551144455	6.22696563254398	1.29671849808241	0.254813498763624	0.434653987305462
ENSCSAG00000002061	2.06559091482657	3.63437484255155	30.6336728551297	3.11638003566481e-08	6.65029057481597e-07
ENSCSAG00000002062	0.497476928824629	4.21056942243025	7.33887199688525	0.00674791695864955	0.032845623697781
ENSCSAG00000002063	-0.349757941442228	5.88419462363736	4.59722745795576	0.0320237047665935	0.108127007600714
ENSCSAG00000002064	-0.304650225780377	7.08413299952601	3.93812553823918	0.047203346966655	0.143494189388597
ENSCSAG00000002066	0.250137313959292	5.04674396689848	1.96801064993404	0.16065917865969	0.326397005402473
ENSCSAG00000002067	-0.835393954301635	3.34223616286902	7.28733899754327	0.00694422579943048	0.0336455786239933
ENSCSAG00000002068	0.195334302054082	3.11333605205796	1.16642818743581	0.280136369113591	0.462774312482841
ENSCSAG00000002069	-0.847988879667448	2.2101203364198	2.93697856240303	0.0865725323649031	0.218174933944325
ENSCSAG00000002070	-0.409078698608693	2.61649202584912	1.68153876807237	0.19472011186458	0.366764630736662
ENSCSAG00000002071	-0.0333359163041359	4.8424923057113	0.034637101957955	0.852358142199987	0.917686372769939
ENSCSAG00000002072	1.86307277805925	4.40595743864117	38.9287890551081	4.39550309839809e-10	1.4578418609687e-08
ENSCSAG00000002073	0.231612880241933	2.99660197283956	0.975720421035835	0.323257654083031	0.507099123609975
ENSCSAG00000002074	-0.0928694057537999	4.50989513146131	0.353698609027667	0.552026867576279	0.711492670515893
ENSCSAG00000002076	-0.159127806172124	5.25625525017797	0.747176586824764	0.387371614978667	0.569033881590417
ENSCSAG00000002078	-0.00551792150282171	3.64665239392606	0.00039702153850385	0.984102883429122	0.993425456887838
ENSCSAG00000002079	-0.265168213328425	1.67127552348124	1.00954650136764	0.315011507755592	0.498662552578026
ENSCSAG00000002080	-0.396206650322092	1.3261243990877	0.878464653825908	0.348622543390867	0.53083297553493
ENSCSAG00000002081	-0.642033782789292	1.06909694701096	4.81681674698055	0.0281833479196954	0.098802883029634
ENSCSAG00000002082	0.526686878319737	5.22811280099539	6.94315547268573	0.00841405534824836	0.039161494545314
ENSCSAG00000002083	-0.952948326623522	5.54803166269396	10.17242016253	0.00142557026962263	0.00921210647236187
ENSCSAG00000002084	0.515883809062916	1.42458985713537	2.4043881959162	0.120995419814042	0.272896889869682
ENSCSAG00000002086	-0.936005267950075	5.58616016843007	6.82320067680849	0.00899811631096439	0.0413758037606344
ENSCSAG00000002087	0.0482093439397737	5.67716522782373	0.0779878426908596	0.780042972036015	0.872306687144135
ENSCSAG00000002088	-0.143577016239433	6.45339163356982	0.778664730870432	0.377549823860675	0.559746508379466
ENSCSAG00000002089	-0.5746153426525	1.16804129952708	1.33964396386725	0.247096765654623	0.425756027364637
ENSCSAG00000002090	-0.222247584887998	7.80659282242972	1.38746549384999	0.238833583726428	0.416207459633828
ENSCSAG00000002091	0.392510140795757	-0.77976129956933	0.650208095580922	0.420038289785024	0.600544244887741
ENSCSAG00000002092	-0.234160065320409	5.10435580440053	1.41574350879517	0.234105273124981	0.411046752015023
ENSCSAG00000002093	0.0697233144443975	3.37543359435018	0.137819243910499	0.710458676082295	0.826702561422262
ENSCSAG00000002094	0.0166586509341176	5.86292384644389	0.012284805008516	0.91174573155415	0.953784549248205
ENSCSAG00000002095	0.227883726108184	6.40873312368864	2.30997099613212	0.128546448598917	0.283494122801278
ENSCSAG00000002096	-0.734782201998886	6.56841674384389	1.48491828405378	0.223006593775293	0.398636353829709
ENSCSAG00000002097	0.125124555292157	-1.66566723601446	0.070164807165586	0.791096972170767	0.879497170489595
ENSCSAG00000002098	0.00416002409402148	1.39747694367436	0.000239625694387513	0.987649361526918	0.994452847131194
ENSCSAG00000002099	-0.0422074442390717	8.76485100652461	0.0234330546908694	0.878336299642105	0.933991412753838
ENSCSAG00000002101	-0.203673611319329	5.97640549314824	2.15004683218136	0.142565540863252	0.303017630963771
ENSCSAG00000002102	-0.236194274653493	3.84234726995007	0.425213707519021	0.514346903778221	0.681545752884467
ENSCSAG00000002104	0.256371992376348	4.79226616886103	2.72166889647843	0.0989944614552321	0.238484971751132
ENSCSAG00000002105	-0.599562563344553	5.21626402389643	3.00253951986511	0.0831341124048644	0.212443717699923
ENSCSAG00000002106	-0.925254596196312	6.34884833291696	6.23177860602964	0.0125477642439121	0.0533191206629011
ENSCSAG00000002107	-0.464060762691584	3.03827016746219	2.33830504593823	0.1262268310988	0.279850814665623
ENSCSAG00000002108	1.18162438525896	-1.78889589247413	5.06392585641708	0.0244288400330997	0.0889923138126837
ENSCSAG00000002109	0.0289029398433721	3.94283271981677	0.023473953270905	0.878231001282396	0.933991412753838
ENSCSAG00000002110	-0.0265069915419624	4.72904494195141	0.0220629209287182	0.881919836575565	0.935800458738186
ENSCSAG00000002111	-0.0678780097942779	4.61908936636226	0.0941145165327804	0.759010152342373	0.859002494515948
ENSCSAG00000002112	-0.699064624893695	-1.19257774339267	2.30963955696796	0.12857386171244	0.283494122801278
ENSCSAG00000002113	-0.166623702590859	5.82191210508844	0.910525186604538	0.339975109659857	0.522943647443831
ENSCSAG00000002114	0.0491822659695718	-1.37173615009196	0.00581780491747708	0.939200683749601	0.9680752125254
ENSCSAG00000002115	0.16688904880201	4.69233106006468	0.897912924733788	0.343341949800583	0.526260113665203
ENSCSAG00000002116	0.0557030906630343	2.70876529027678	0.0414532588819263	0.838665519515621	0.909285513962996
ENSCSAG00000002117	1.95168981448532	0.410759042368618	18.1996883342468	1.98911382301757e-05	0.000214313065980308
ENSCSAG00000002118	0.0775009999952052	2.78812308725642	0.0785387950253202	0.779287443263093	0.872170395743089
ENSCSAG00000002119	-0.168844343056139	4.99835715296068	0.6068763743258	0.435966340274955	0.614093129995006
ENSCSAG00000002120	-0.0448525421587918	7.23521372480948	0.0751479089563176	0.783983805955465	0.874815004819156
ENSCSAG00000002121	-0.00156324171941566	5.25206643919284	0.000123653954126723	0.991127722529158	0.995668758147286
ENSCSAG00000002122	-0.145497434877527	5.50230130610912	0.0689566993051542	0.79286192459225	0.880560812835543
ENSCSAG00000002123	-0.129175287747112	5.48474882794264	0.44720961889529	0.50366304906878	0.672115313102974
ENSCSAG00000002124	-0.345605804657528	4.84127656378035	4.95554953946224	0.0260070578393878	0.0933620026805407
ENSCSAG00000002125	-0.133416679382452	1.99294316562698	0.344930067602721	0.55699722321555	0.715331631525593
ENSCSAG00000002128	-0.124285738090577	8.30020776372805	0.554322201316422	0.45655700324802	0.632147438338214
ENSCSAG00000002129	-0.206971165504484	5.6018650152139	1.04938905230272	0.305647835554407	0.488995089098425
ENSCSAG00000002130	0.87410428487023	-1.37145673336768	3.72067410225161	0.0537426697736644	0.157583468249887
ENSCSAG00000002132	0.980693328547921	7.67954383878141	14.4552784351114	0.000143527054989986	0.00122323857960248
ENSCSAG00000002133	2.21236624600151	-1.30115365111732	12.857692260703	0.000336094815028684	0.00261605940613986
ENSCSAG00000002134	2.05638557668722	4.13846058368688	39.6779197191294	2.99492435984485e-10	1.04520022047788e-08
ENSCSAG00000002137	-0.736835973385817	-0.297094185138284	1.24692606694039	0.264140394959616	0.444866616044456
ENSCSAG00000002138	-0.0382630862612091	5.22856603606394	0.0292904726578413	0.864110070783519	0.925164065542969
ENSCSAG00000002139	-0.191026914032595	1.42961901943515	0.182253021821275	0.669444136247501	0.798181534570127
ENSCSAG00000002140	1.82980674425732	1.2952375264277	22.7802931474173	1.81618547066384e-06	2.54867760568858e-05
ENSCSAG00000002142	-0.175175758466863	5.75769397923714	1.28287377403829	0.257365388686314	0.437290826554042
ENSCSAG00000002143	-0.0514156175435366	4.7435910700882	0.0576456326041246	0.810256572221238	0.891191803315798
ENSCSAG00000002144	-0.470125251506128	5.79141894363749	1.25542067590076	0.262519677393911	0.442995250461303
ENSCSAG00000002145	-0.133916074902149	6.45162279817129	0.734394705710578	0.391462391703376	0.573462024280679
ENSCSAG00000002148	-0.227905804980101	1.69977916086008	0.855037753885075	0.355131077070076	0.536366130209075
ENSCSAG00000002149	0.897401797520507	2.83750720661557	11.2195935641723	0.000809382190110298	0.00565984997207951
ENSCSAG00000002150	0.0542201725350693	6.39207428335816	0.133222046425846	0.715114426464582	0.829602403494873
ENSCSAG00000002151	-0.47348495170551	4.32836518266602	1.05879400259644	0.303490406207392	0.486911222858426
ENSCSAG00000002152	1.05225875934624	-0.991445497752302	4.78759374484771	0.0286654454336235	0.100098765798554
ENSCSAG00000002154	-0.140961843303265	2.75931980926062	0.183846764055641	0.668088023512058	0.797228386171231
ENSCSAG00000002155	0.75354872342652	5.16433604412737	4.08843175006565	0.0431776866680868	0.135099151321373
ENSCSAG00000002156	0.254977550845642	-0.683621746325729	0.139025187315042	0.709252037455423	0.826051813034438
ENSCSAG00000002157	-0.376345170950772	4.15433455243248	3.05026711965815	0.0807238650349031	0.208493522874354
ENSCSAG00000002158	0.0262212399667445	5.80463041167364	0.029584584483656	0.86343619324061	0.924622380948857
ENSCSAG00000002159	-0.321382524880286	4.56775441396635	2.17481167320415	0.140286688285299	0.300120902248872
ENSCSAG00000002160	1.06948852382377	2.56472114753214	12.006360067946	0.000530193053399578	0.00393228498563126
ENSCSAG00000002161	0.0988164135688293	3.39751517644702	0.196916209533455	0.657221592297151	0.789995563639622
ENSCSAG00000002162	0.829795995910703	-0.0171236026052628	2.27304774928167	0.131640797402562	0.287452106622773
ENSCSAG00000002163	-0.188780134990476	5.40049200716845	0.735388119038944	0.391142245127689	0.573043858681394
ENSCSAG00000002164	0.219455784779338	3.65705998846447	1.20830776807458	0.271667523232856	0.453612260537513
ENSCSAG00000002165	0.0143030360644426	3.40990721005372	0.00277523461512175	0.95798647971114	0.980391321484418
ENSCSAG00000002166	-0.47590583053734	3.32525440315648	0.682321187276756	0.408788575808649	0.589639411984233
ENSCSAG00000002167	-0.219772333934081	4.93312806323817	0.835993897851488	0.360545037325536	0.542212727078748
ENSCSAG00000002169	0.388459755085861	-0.328146608154709	0.707580829183048	0.400248089654258	0.581075652352939
ENSCSAG00000002170	-0.0690110189701094	2.8975889041275	0.0612103950603746	0.804592989266842	0.887976907905949
ENSCSAG00000002171	2.11654644892856	-2.00080380753309	5.17213256772892	0.0229520229954508	0.0849425417467758
ENSCSAG00000002172	0.0060710545656352	2.50953964764554	0.000276765553600455	0.986726787505171	0.994372565541361
ENSCSAG00000002173	0.373187437015816	4.17124060410201	1.82652425980143	0.176538634835223	0.346058465650768
ENSCSAG00000002174	3.01832341842241	2.91172894149852	42.2967256500811	7.84237499608076e-11	3.17481636789868e-09
ENSCSAG00000002175	0.191333901704858	-0.680611233758078	0.21944072120364	0.639466391528278	0.777922180104017
ENSCSAG00000002176	3.75636891923452	-1.1692452994726	22.5171010221611	2.08281121774161e-06	2.88363729115157e-05
ENSCSAG00000002177	0.288693553072471	3.2328508165641	2.7533593940642	0.0970503239620962	0.235317116982082
ENSCSAG00000002178	-0.452220201832557	3.23326963447333	2.32266624220933	0.127501315482461	0.281806400083475
ENSCSAG00000002179	-0.188202618042096	5.26865990132941	1.51026146343591	0.219099193708803	0.393911111623849
ENSCSAG00000002180	0.269825161425678	5.45819407419909	1.52405189387463	0.217007349196428	0.391471208680362
ENSCSAG00000002181	-0.0221839070530483	5.21045804489268	0.00774461384209957	0.929873904139918	0.963308390575721
ENSCSAG00000002182	1.0644394257761	-1.89340986034069	2.67607451863643	0.101866550773026	0.243280771995094
ENSCSAG00000002183	0.210087500319723	0.0492846621661351	0.0998983614869289	0.751951638328443	0.853927465205148
ENSCSAG00000002184	-0.0348102865105589	3.2371174139509	0.0346156988279738	0.85240324096606	0.917686372769939
ENSCSAG00000002185	-0.212744822896527	3.0294034903542	0.671102208007316	0.412667590942576	0.593317426845276
ENSCSAG00000002186	-0.649936266613707	8.37709765727696	1.35287691514102	0.244775799660223	0.422771293839581
ENSCSAG00000002187	-0.335838042654393	2.10595764574177	1.01931083304317	0.312682537269173	0.496226224412732
ENSCSAG00000002188	-0.0714044118625545	3.14635545071552	0.0132702277409109	0.908289393003925	0.951977657481175
ENSCSAG00000002189	-0.427525872505772	3.69543032120892	4.26769830228239	0.0388435121312745	0.124423009988557
ENSCSAG00000002190	-0.834491178390018	2.67439302504171	3.14377664166078	0.0762171356031788	0.200912953771616
ENSCSAG00000002191	-0.227534319379828	10.4574235294439	0.924326637077655	0.336341497232192	0.519385986329853
ENSCSAG00000002192	-0.251549725042267	7.60430121208556	1.89411765371245	0.168738221295265	0.336762832423138
ENSCSAG00000002193	0.290957377096802	2.50365123863124	1.7814425215376	0.181972292829723	0.352567315034431
ENSCSAG00000002194	0.0679416375510448	4.20498470351461	0.176364409971109	0.674516407221519	0.802433556473482
ENSCSAG00000002196	-0.330664158174308	-1.83115591468207	0.340013867250963	0.559821217587048	0.717399879811101
ENSCSAG00000002197	-0.921128805955928	3.14190285990446	9.05315271291217	0.00262242226731857	0.0152677294992248
ENSCSAG00000002198	-0.244880799108509	2.4316684689749	0.526524526296452	0.46807169693464	0.642649313200663
ENSCSAG00000002199	0.479042319877746	0.306971741246119	1.62274190252202	0.202709891876588	0.375669122729982
ENSCSAG00000002200	-0.122428105179919	0.679578079955031	0.058406273340367	0.80903285589345	0.89067491040406
ENSCSAG00000002201	-0.224779930205258	4.28381082545119	1.68008963440701	0.19491254263641	0.366883517603219
ENSCSAG00000002202	-0.28837758794917	3.28850633963442	1.63740219707342	0.200682269962164	0.372835522337096
ENSCSAG00000002204	0.44926069667992	5.15713586658896	10.0904822625204	0.00149037096169557	0.00956068126254367
ENSCSAG00000002206	0.0929142757929664	4.39625318219563	0.348097341253418	0.555192160098867	0.713879904966536
ENSCSAG00000002207	-0.262702329936093	6.31196283182786	2.38845973860104	0.122234010492737	0.274648231711132
ENSCSAG00000002208	-0.4361718744094	4.24607819730807	2.47279252033526	0.11583196669207	0.26520607067548
ENSCSAG00000002209	-0.733588383434964	7.57248554724966	1.63808345464335	0.20058862870728	0.372835522337096
ENSCSAG00000002210	-1.2490131557461	1.58689164133769	4.03818718333996	0.0444815795025749	0.137816966543618
ENSCSAG00000002211	0.0725534438655569	2.12652020176254	0.121894394077085	0.726988879938613	0.837872161058331
ENSCSAG00000002212	-0.566187612847236	4.51716458166652	4.15193824925781	0.0415868946565716	0.131157806333408
ENSCSAG00000002214	0.142635619502228	3.51160455403054	0.324971748918127	0.568635013841767	0.724758432257464
ENSCSAG00000002215	0.603127252468997	-1.68580064832111	0.776776111570143	0.378128936484413	0.560441102289398
ENSCSAG00000002216	-0.0927501907721092	4.64002480610243	0.217634753320773	0.640848057549596	0.778649044645082
ENSCSAG00000002217	-0.641022776824264	5.98032493452297	4.62030996503468	0.0315955281232839	0.107048889848673
ENSCSAG00000002218	-0.467318756850811	5.93518321354723	3.43480052461685	0.0638362935655279	0.177955115750519
ENSCSAG00000002219	1.43277418057886	2.99390195346764	24.9801647012963	5.79231570593491e-07	9.23471800337132e-06
ENSCSAG00000002220	-0.263015196076483	8.98454576714914	1.39625708642452	0.237351262950306	0.414805926372893
ENSCSAG00000002221	2.7913227919884	5.4337073242441	16.7648794731081	4.23091735812264e-05	0.000421993128044153
ENSCSAG00000002222	0.387209744829007	1.27236391040721	2.496785758987	0.114078913760247	0.262575448519788
ENSCSAG00000002225	0.665191217115366	3.99356252650345	6.02015910630384	0.0141433715972253	0.0584892510444093
ENSCSAG00000002226	-0.78749945170714	5.87580222105275	11.5311973146861	0.000684379225884261	0.00490407447892856
ENSCSAG00000002227	-1.48033810932855	2.13767630874538	8.35387241606627	0.00384866225237505	0.0209727332307749
ENSCSAG00000002229	0.0715490771757687	-0.49930677055997	0.0176662379721577	0.894261077668946	0.943802569958977
ENSCSAG00000002230	-0.502977028296583	5.12024941734199	2.50127664715997	0.113754051737134	0.262219341262587
ENSCSAG00000002231	0.926734393257656	0.134344636242503	5.27008905589364	0.0216949027420703	0.0814582197296603
ENSCSAG00000002232	-0.180477370668731	5.66397925481871	1.32092152072148	0.250426733491192	0.429477557582184
ENSCSAG00000002234	-0.283445973844688	5.00003511852289	1.33160273614602	0.24852028942196	0.427395146351463
ENSCSAG00000002235	-0.77509637220842	6.22970973134762	4.53542936963053	0.0332001270661053	0.111023813037938
ENSCSAG00000002236	3.08463716769242	-1.16021992341538	22.6329556976584	1.96092045013217e-06	2.72895116941074e-05
ENSCSAG00000002237	0.941884015590615	0.585886549857206	7.0029689437026	0.00813746443545888	0.0381403235188633
ENSCSAG00000002238	-0.499193461032455	7.07238698297478	4.71365321252193	0.0299239969152131	0.103181379962028
ENSCSAG00000002239	-0.353777370463076	6.94949751653551	2.64749771238755	0.103713035424419	0.246232288392323
ENSCSAG00000002240	0.323747063365045	4.6540995855863	2.34372930681394	0.125788095137653	0.27947833836274
ENSCSAG00000002241	-0.621830213831808	4.74608841488317	8.23028636397473	0.00411970289045518	0.0220854049469809
ENSCSAG00000002242	0.984972607813008	-0.278271613924196	4.10990585528181	0.0426327355828049	0.133719121462436
ENSCSAG00000002243	-0.101102607047398	7.29418937777477	0.222291851089008	0.637299164139126	0.776617256462
ENSCSAG00000002245	0.184648399625795	2.27999126528778	0.744656140366935	0.388173420523064	0.56970931718061
ENSCSAG00000002246	-0.209867656601156	4.8694090207956	1.28018755386854	0.25786416574031	0.43782302894045
ENSCSAG00000002247	-0.140950579783512	3.31242705573752	0.300927557179033	0.583301509271466	0.734251398257343
ENSCSAG00000002248	1.30185219142851	-0.368007347995137	9.18729579446735	0.00243700668018819	0.0143705959788177
ENSCSAG00000002249	0.258567625735129	0.62867453840137	0.637417764433543	0.424647411762808	0.603852104272593
ENSCSAG00000002250	-0.0302956577315505	6.26169436660953	0.0447622142300617	0.832441871894674	0.905760368780259
ENSCSAG00000002253	-0.84881376740819	5.60287685811763	14.6414452993055	0.000130023462777865	0.00112498561273023
ENSCSAG00000002254	-0.398040348189945	6.53301923375908	4.87497444029914	0.0272488444346081	0.0964571717802021
ENSCSAG00000002256	-0.137815364841027	5.67540323355404	0.649940374517374	0.420133998020116	0.60060180416291
ENSCSAG00000002257	-0.379769682852737	4.97854973271598	4.06538159036848	0.0437707944211905	0.136459458560741
ENSCSAG00000002258	-0.461853297413038	-0.942046579985912	1.08462531543564	0.297665140844734	0.481022906890956
ENSCSAG00000002259	-0.0992128018953707	2.45260742414764	0.254543934350844	0.613893571846843	0.758128035872361
ENSCSAG00000002260	0.899948902572381	3.75153048259054	19.4103310857417	1.05435160338942e-05	0.000122208599531109
ENSCSAG00000002261	0.0556438805511064	5.36437404887844	0.131574479560971	0.716805117901723	0.830315599437741
ENSCSAG00000002262	-0.217799702799177	4.74839430854549	1.66110059423525	0.19745478934309	0.369619663283509
ENSCSAG00000002263	-0.419585197557741	8.04274390905406	2.91829348767045	0.087580441751142	0.219642598907321
ENSCSAG00000002264	1.36841503106053	-1.08696310266705	5.17874142079767	0.022864880281478	0.0847719927293316
ENSCSAG00000002267	-0.443952025326284	4.87610168096407	5.39417302269005	0.0202040975004507	0.0771943276462975
ENSCSAG00000002268	0.263155800602569	1.91851043798504	0.835434646389281	0.360705737092527	0.542405012705504
ENSCSAG00000002269	0.339125170200665	5.40338397389561	3.94273883970156	0.0470740774402817	0.143295712694643
ENSCSAG00000002270	-0.226969106077619	10.093777526888	0.961491412939381	0.326811403218539	0.510347352459167
ENSCSAG00000002271	0.191703417263879	6.89423620344562	1.57324003385413	0.209737105477945	0.383338250656104
ENSCSAG00000002272	-0.191658540141724	5.56169392432808	0.957787938462751	0.327744835056075	0.51141818050271
ENSCSAG00000002273	-0.0743539830922215	7.28912607180567	0.216900513306159	0.641411788281029	0.778870644540343
ENSCSAG00000002274	0.123350027949717	3.56040518787616	0.450498907829887	0.502098126176726	0.670695895678204
ENSCSAG00000002275	-0.0610718251408075	2.6496793012053	0.0520887171196414	0.819467807672766	0.897020994057332
ENSCSAG00000002276	0.165714494418365	5.55592407871239	1.18992669422934	0.275344343427086	0.457469347454039
ENSCSAG00000002277	2.23326218407001	5.49520093772362	33.1730234599802	8.43121401361092e-09	2.09096639433651e-07
ENSCSAG00000002278	-0.458886221575695	1.21731994617583	1.58212744478868	0.208454518215808	0.381839112495342
ENSCSAG00000002279	2.41799946005455	-1.40399745879959	18.8526538969042	1.41214489073829e-05	0.000158777380260887
ENSCSAG00000002281	0.260603286741909	4.18237581024424	2.45446751150793	0.117190904424856	0.266989762406068
ENSCSAG00000002283	-0.204454368982909	5.5579669182049	0.825085555824558	0.363697452233997	0.545760953806571
ENSCSAG00000002284	-0.522332312328148	3.92696679646491	2.11947554253458	0.145436338943863	0.306712463015294
ENSCSAG00000002286	0.761211598442897	-1.19450564020334	3.26462187782699	0.070789340784299	0.190925464032375
ENSCSAG00000002288	-0.101543632801418	2.61706495002328	0.14320840210182	0.70511203228322	0.823237112972499
ENSCSAG00000002290	-0.51786622667266	6.34033906888973	4.81594356656671	0.0281976299521311	0.0988099420560081
ENSCSAG00000002292	0.824922206065273	0.291846814406684	5.65659730797918	0.0173898289180063	0.0689291586845957
ENSCSAG00000002293	-0.472013088535122	1.26019747127608	2.24823073921304	0.133767267125426	0.290714993567193
ENSCSAG00000002294	-0.487600437775091	4.38550853281235	2.09713906970111	0.147575042100037	0.309663798880566
ENSCSAG00000002295	6.49743810042387	0.806612614315708	65.4065304168966	6.09366327683943e-16	7.24093786644294e-14
ENSCSAG00000002296	2.5889002453771	0.391182553971383	24.0886900939636	9.19990521283975e-07	1.40050538617949e-05
ENSCSAG00000002297	4.34334022886448	7.26607003100824	81.7570796523595	1.53884364229619e-19	4.23618007330102e-17
ENSCSAG00000002298	-0.319928287519112	8.27917861961435	2.04293471974337	0.152914384884046	0.316446072713611
ENSCSAG00000002299	-0.0193251438913843	2.32476269459905	0.00454629534229056	0.946242394966737	0.97208304238497
ENSCSAG00000002301	-0.211801429470939	3.49158425508248	0.89291394718331	0.344688875626891	0.527688030283563
ENSCSAG00000002303	-0.0322088164874051	4.94573055797513	0.03908212628237	0.84328605041546	0.911909291578538
ENSCSAG00000002304	0.205643465349195	5.71142439826461	1.85663106684833	0.173014127503067	0.342258522556523
ENSCSAG00000002305	-0.495996081286878	6.63703031116963	8.85287102146552	0.00292628237429073	0.016655205367388
ENSCSAG00000002306	-0.400988811094433	6.58973274745416	6.54899993113414	0.0104943128819304	0.0465827911504555
ENSCSAG00000002307	0.330237962895856	4.63597824195726	2.35479579456273	0.124898239530764	0.278282445461423
ENSCSAG00000002308	2.28544134431209	3.70532035916273	40.0786166327372	2.43944760401463e-10	8.68369743006672e-09
ENSCSAG00000002309	-1.17339752058262	7.65717507558653	7.62588770959871	0.00575363424242843	0.0288677936762425
ENSCSAG00000002310	1.70783091375125	-1.30673606472246	5.12819104601688	0.0235402492569482	0.0865377914482559
ENSCSAG00000002311	0.502901714238522	6.3494725905845	6.40769091064843	0.0113627087379167	0.0494539816137471
ENSCSAG00000002312	1.2384115444146	1.77601205917226	21.252795325841	4.02522927006427e-06	5.19358884758064e-05
ENSCSAG00000002313	0.294025236756633	3.94392217706736	2.31502653534361	0.128129114041479	0.282815525407338
ENSCSAG00000002314	-0.4809377781932	7.18140913405019	3.82768846153332	0.0504124118980478	0.150708019424445
ENSCSAG00000002315	-0.509862350945347	0.231060442421839	2.29577282406178	0.129726626690089	0.285160326462631
ENSCSAG00000002316	-0.524710158969249	6.62106269520065	9.22847605381182	0.00238279888241859	0.0140786019325631
ENSCSAG00000002317	-0.41745278076918	5.13670764831944	4.71731622477049	0.0298603128374415	0.103029619205352
ENSCSAG00000002319	1.36060752159822	8.70902834177807	11.2591850465552	0.000792299879468668	0.00555214981297581
ENSCSAG00000002321	1.92357323635051	1.48755425152198	14.7375852438829	0.000123558432311114	0.00108093995046752
ENSCSAG00000002322	-0.317621575554444	6.31152111767835	1.86970976655061	0.171508324004548	0.340490830392007
ENSCSAG00000002323	-0.462912633884477	2.93613500166805	1.85898858541804	0.172741577396347	0.342076149393884
ENSCSAG00000002324	0.385889442263169	5.76064460770718	4.9018836223208	0.0268274177268452	0.0953741839419506
ENSCSAG00000002325	-0.0694706566599303	1.62868500383187	0.0440985980345374	0.83367027832166	0.906440128170553
ENSCSAG00000002326	0.215729334369083	4.71491701957546	1.83828830487436	0.175151700946793	0.344745190588977
ENSCSAG00000002327	-0.362690213007416	0.375946512609612	0.938077100557567	0.332772853292315	0.515871556475414
ENSCSAG00000002328	-0.705301424726354	1.58003105797883	3.07312902097441	0.0795961312052782	0.206402694517365
ENSCSAG00000002329	-0.285085345718067	3.85520585499218	0.992629577577677	0.319100530944593	0.503014265089888
ENSCSAG00000002330	-0.605810568604827	-1.55872283205623	1.28370184559527	0.257211872736035	0.437119919948666
ENSCSAG00000002331	0.0654505652342751	2.36802602430565	0.0771305730434548	0.781224300884844	0.872709489810662
ENSCSAG00000002332	-0.738834682989754	-1.00262117980509	0.66884584285414	0.41345428831848	0.593950563450263
ENSCSAG00000002333	-1.67410538108631	0.286332160888275	13.8365014151484	0.000199424172546346	0.00163306348931482
ENSCSAG00000002334	-0.314677933414166	3.5000254955181	1.99765826686242	0.157542438354699	0.322379648668595
ENSCSAG00000002336	3.72873695200421	0.178435267262188	39.0130961744266	4.20972048732851e-10	1.40468592503445e-08
ENSCSAG00000002338	-0.1175278743586	4.49438899003241	0.166924002688781	0.682860138805999	0.807947500610253
ENSCSAG00000002340	-0.428282342191566	7.68772947954604	5.14344814121969	0.0233342576288027	0.0859718789326196
ENSCSAG00000002341	1.62850197711258	2.67488380821678	31.9221150520401	1.60479636780881e-08	3.68144744543029e-07
ENSCSAG00000002342	0.649383245505337	2.35364216832947	6.7955109048024	0.00913873670851321	0.0419173880073626
ENSCSAG00000002343	0.219751096941962	-0.138013858647072	0.448986451510535	0.502816665735361	0.67132995456721
ENSCSAG00000002344	-0.0170468971548322	4.60107645182724	0.00696724839349372	0.933477794969412	0.965293162588386
ENSCSAG00000002345	-0.100398574809275	3.51090928765399	0.168987553131661	0.681013173044995	0.807023574342386
ENSCSAG00000002346	0.228155785355996	1.3554561385077	0.210295461047046	0.646535923204016	0.782561471754414
ENSCSAG00000002348	0.454132241287993	2.36013645289588	3.44171634088711	0.063569622240259	0.177331439037723
ENSCSAG00000002349	0.0278564994863001	2.30845310498868	0.0139739403130115	0.905900139895191	0.951042560900583
ENSCSAG00000002350	-0.0334733324963636	2.92742753705373	0.00964716480714145	0.921757616069501	0.958853164417429
ENSCSAG00000002352	-0.342870375353678	4.94639533481763	3.89965015325227	0.0482961637652186	0.145913249846372
ENSCSAG00000002354	0.204198739985107	5.13211246226401	1.71229265699625	0.19068817998257	0.362105848329744
ENSCSAG00000002355	0.683719285793836	-1.29682625692731	2.16889463545308	0.140827427245683	0.300911206940692
ENSCSAG00000002356	-0.172255708014152	3.1119344659204	0.561763306939408	0.453550650649312	0.629467783948801
ENSCSAG00000002357	1.26640483943553	4.29347364020969	18.9404026673611	1.3486600657389e-05	0.000152365378288711
ENSCSAG00000002359	-0.5083634265045	1.23241027217064	0.606383500497465	0.43615274456377	0.614303307065728
ENSCSAG00000002360	-0.391310352335086	7.61287999347201	1.30270968669027	0.253718860777116	0.433323795207903
ENSCSAG00000002362	2.41948154789303	-0.96500445125982	18.4900224397853	1.70796098451398e-05	0.000187319997219239
ENSCSAG00000002363	0.597567836328663	6.68334001142341	2.54807782815814	0.110428530910284	0.257147616670683
ENSCSAG00000002364	1.3809052793761	8.23033813590805	27.4783936293663	1.58859364119014e-07	2.89611491959575e-06
ENSCSAG00000002365	-0.538854298213147	5.33069724532191	4.63424407918678	0.0313399476780555	0.106594535037249
ENSCSAG00000002366	-0.304408449721781	2.302169528284	0.930600880083958	0.334706835431755	0.517684502371597
ENSCSAG00000002367	0.155678126503085	3.98804381826375	0.646765190201386	0.421271588138657	0.60143274220474
ENSCSAG00000002368	-0.734053120444435	3.34958683491216	1.17158462732358	0.279075881370476	0.462104895498362
ENSCSAG00000002370	-0.58308985910834	5.70073092073737	6.5299223947916	0.0106074584870938	0.0469840149721985
ENSCSAG00000002371	4.13972227346675	-0.829907905193365	7.29896499463413	0.00689943429771035	0.0334776604862755
ENSCSAG00000002372	0.522534394635638	2.87956683142906	4.62958688019527	0.0314251295215939	0.106734292475461
ENSCSAG00000002375	1.01518133420197	3.74466653923136	20.7404510414232	5.25931798280319e-06	6.59591155064239e-05
ENSCSAG00000002376	1.58084099721496	3.57025973890167	22.1367509772274	2.53902193106961e-06	3.41506720158605e-05
ENSCSAG00000002377	1.03835745551701	-1.92039085912065	3.42069634910217	0.0643838499383102	0.178937918463919
ENSCSAG00000002378	0.460665094565209	0.234700770280213	1.49228616299517	0.221862087289883	0.397192293059505
ENSCSAG00000002379	-0.306369535156625	1.69410331059571	1.47914641891089	0.223908120744262	0.39981518165762
ENSCSAG00000002380	0.915212493539665	1.94764465844994	8.54677309496466	0.00346135276447925	0.0191849542318469
ENSCSAG00000002381	-0.298570811474848	5.92071770886534	0.931764011861809	0.334404966833322	0.51741141331953
ENSCSAG00000002382	-0.00568497295282485	3.85641063138274	0.00122541090454753	0.97207506050106	0.98780384977827
ENSCSAG00000002383	0.398012847599141	-0.693416977759549	0.672682155579931	0.412118045596305	0.592888577572874
ENSCSAG00000002384	1.23204274408094	1.4804679117297	12.8560499088418	0.000336389918663774	0.00261712307422023
ENSCSAG00000002386	1.08772674052411	0.641230560151166	7.07537038510414	0.00781506655509342	0.0370285296300855
ENSCSAG00000002389	0.0718849273848794	3.47130933362807	0.0216523968863385	0.883015571156717	0.93639342388589
ENSCSAG00000002390	0.253937378894177	3.07708510260991	0.886335345438876	0.346472330394983	0.529020289044598
ENSCSAG00000002394	-0.19095375145119	3.52549396248519	1.09086911494807	0.296278721318158	0.479956418204395
ENSCSAG00000002395	0.192997748683504	-0.657443924143781	0.116499939811895	0.732862034387345	0.841304018763954
ENSCSAG00000002396	-0.158287035812973	6.45214519111878	0.709774062485756	0.399518827874523	0.580578257962652
ENSCSAG00000002402	-0.309386042366672	2.83839899951679	0.374287738613845	0.540676309546677	0.703086683381338
ENSCSAG00000002403	0.695877651976803	3.46755873494306	11.6361663993242	0.000646817704379039	0.004669356653509
ENSCSAG00000002404	2.38186428045398	-1.49472077245633	20.004945941927	7.72421157008708e-06	9.25840366495851e-05
ENSCSAG00000002406	0.372255957455166	1.98537182150846	1.76386091960278	0.184143667070552	0.355066652930692
ENSCSAG00000002407	-0.619856897516194	1.19263951506513	3.24098309345147	0.071817532433529	0.192848347131295
ENSCSAG00000002408	0.544210825717162	2.45976349394433	3.73792213723746	0.0531905520361314	0.156325328822203
ENSCSAG00000002409	-0.18781109274524	4.30288636517519	0.963458347488235	0.326317084998314	0.510028876726645
ENSCSAG00000002410	2.92924256965189	4.77902026497536	70.2806486925882	5.14398351598487e-17	8.0917310222402e-15
ENSCSAG00000002411	0.590652309553358	11.1172359637281	4.40993559316586	0.0357301901256945	0.117047907637068
ENSCSAG00000002412	1.38674541541369	4.07628849995221	32.270921072295	1.34105340383718e-08	3.15080783373807e-07
ENSCSAG00000002414	1.22929168512189	1.23813240534979	3.97358644971252	0.0462192312581778	0.141492483268676
ENSCSAG00000002415	-0.405050755995108	3.53818981687132	0.888389335014857	0.345914156327719	0.528567207401251
ENSCSAG00000002416	0.56983127437491	3.72372010181684	5.63422751769039	0.0176131047369749	0.0696114944961357
ENSCSAG00000002417	0.337702566542806	4.24943820785051	2.22228652955739	0.136031462887517	0.293934023091722
ENSCSAG00000002418	0.494638087634519	3.78554392820746	4.86535822170064	0.0274011093892312	0.0968099840481023
ENSCSAG00000002420	-0.271759838977592	3.62451459090757	2.10561278732554	0.146759540069937	0.308361191112473
ENSCSAG00000002421	-0.315732620112173	5.42351487817268	3.31244913879339	0.0687569491067505	0.187062844407214
ENSCSAG00000002422	-0.221016955682155	3.90479475607738	0.645925120813686	0.421573333737816	0.601514059549715
ENSCSAG00000002423	0.434885467053058	0.217693035391572	0.922474057644116	0.33682620296184	0.519854682439106
ENSCSAG00000002424	-0.974066965288378	1.32000628190533	3.21971385429556	0.0727563473401004	0.194799252555753
ENSCSAG00000002425	-0.0395675017066769	2.76078259441974	0.0325008986254076	0.856932712074403	0.920702374639493
ENSCSAG00000002426	0.303488676628614	2.78299048265412	2.00024465796994	0.157273819540139	0.322134384591329
ENSCSAG00000002427	0.0612420650308985	4.08959645802285	0.0799959664695393	0.777302876977294	0.871129842518249
ENSCSAG00000002428	0.0555798611941421	3.82760703660527	0.0559193108358471	0.813065933180085	0.893346475542208
ENSCSAG00000002431	-0.38657513910264	3.70202765941921	3.00771249662943	0.082869161949447	0.211880796891489
ENSCSAG00000002432	-0.0216595488793491	5.9076095320914	0.0132422238423402	0.908385784811339	0.951988936057597
ENSCSAG00000002433	0.966835413393938	1.41284423590129	8.54283606945971	0.0034688473319979	0.0192200440733342
ENSCSAG00000002436	1.05142053555721	4.86227852522828	8.00092276225396	0.0046753517603595	0.0244453260607337
ENSCSAG00000002437	-0.848186575659068	8.45719776218506	4.90897690667045	0.0267174618151715	0.0951266041821917
ENSCSAG00000002438	-0.292402927634147	4.93601964820484	2.00147237005759	0.157146493415556	0.322033329000588
ENSCSAG00000002439	-0.0245436522221398	1.96663234324545	0.00255907465360394	0.959654385108516	0.981218984699601
ENSCSAG00000002440	2.31932051098326	1.84656989579667	24.2432852676587	8.49025589481613e-07	1.30692969817966e-05
ENSCSAG00000002441	-0.506798770918894	5.70408676929054	5.72657276099741	0.016710063338367	0.0668766940052843
ENSCSAG00000002442	0.93960782902877	8.27641097172025	9.32901957699939	0.0022555300166086	0.0134638920434854
ENSCSAG00000002443	1.67150579891849	0.58158601336852	16.7243413309747	4.32228635048442e-05	0.000430067491873199
ENSCSAG00000002444	-0.96657800618896	0.505384228328824	2.29127108162611	0.130103337010532	0.285540476537019
ENSCSAG00000002445	0.455639982067354	4.3905726421139	0.996435712805017	0.318174500778138	0.501937748744269
ENSCSAG00000002446	-0.106737355076686	4.10368513838191	0.233860824282235	0.628675745679664	0.770142942326708
ENSCSAG00000002447	0.0962195101378456	1.32008279322848	0.11281438120966	0.736962474443835	0.843724210881599
ENSCSAG00000002448	2.4707547776778	3.05411591604079	70.318586275201	5.04600249453556e-17	8.01392530790806e-15
ENSCSAG00000002449	0.095891985171295	1.2228370652899	0.158783683003511	0.690278827676105	0.81350948246352
ENSCSAG00000002450	0.230629246380003	4.41768416316014	0.323225460785387	0.56967567839696	0.725469019281618
ENSCSAG00000002451	0.35757313452228	1.85844749655893	1.57027091235841	0.210167675033722	0.3837430343281
ENSCSAG00000002453	0.441798163503571	5.00842653741348	4.44609643364667	0.0349811207833246	0.115325982430773
ENSCSAG00000002454	1.63886862233515	-1.25391912898101	12.8047773865049	0.000345735352327783	0.00267973290211075
ENSCSAG00000002455	-0.434942343097398	4.64305197004443	4.56555545568337	0.0326210942019877	0.109557261678372
ENSCSAG00000002459	4.29582140934759	7.14773891998505	31.9717638745361	1.56429902668142e-08	3.59854136820292e-07
ENSCSAG00000002460	-0.35178833826879	1.05509653697531	0.88359755054714	0.347218228991255	0.529596776087225
ENSCSAG00000002461	1.43939677695339	-0.14126854339274	10.2063072439595	0.00139961145545857	0.00906208640133643
ENSCSAG00000002462	0.0453182202430237	4.57757809232219	0.0540966970687577	0.816082148873888	0.895050103481865
ENSCSAG00000002463	-0.129263975006736	3.72158620620678	0.241115552709822	0.623401562341956	0.765441838031675
ENSCSAG00000002467	2.41807032285379	7.56427862850541	18.6147509897076	1.59977897761145e-05	0.000177458357106839
ENSCSAG00000002468	2.06001867554166	6.86848443869977	12.2591405195052	0.00046298470377041	0.00347280579117886
ENSCSAG00000002470	-0.224067173246865	8.81973045505359	1.16526901123853	0.280375468062024	0.463049855612484
ENSCSAG00000002472	1.2837373604608	2.20758687572668	12.4895473476402	0.000409235340326485	0.00310631439162341
ENSCSAG00000002473	0.199406726084431	2.28004493794457	0.223325227584297	0.636517858768432	0.776065953589592
ENSCSAG00000002474	0.268589026825901	5.79149276471141	2.09052143347136	0.14821547448053	0.310489262255967
ENSCSAG00000002475	-0.118322669941896	1.36430776698265	0.101605990072148	0.749910829229263	0.852794446145549
ENSCSAG00000002476	-0.584097139841918	0.605281367750004	1.57138464200141	0.210006044033541	0.383575353813966
ENSCSAG00000002477	-0.369283103113026	5.63058336627667	2.8012576982651	0.0941903956952163	0.230753895831784
ENSCSAG00000002478	0.4963084953275	1.36497624531017	0.967068438685729	0.325412391625043	0.509173595345855
ENSCSAG00000002479	0.00209508274898972	6.28739446512791	5.03250844019476e-06	0.998210086872704	0.998710608756694
ENSCSAG00000002480	0.180176497982673	4.70080094161236	0.709215874278591	0.399704245579704	0.580737076851667
ENSCSAG00000002481	-0.34418298437563	2.71404088039508	1.60431902865341	0.205292213778627	0.378354328830796
ENSCSAG00000002482	1.13861703718323	3.0502855298815	12.7333983241997	0.000359183295106468	0.00277053542407798
ENSCSAG00000002483	-0.584471750708679	2.94624774216054	1.2333384114074	0.266758777597633	0.448088551772613
ENSCSAG00000002484	0.717694879868297	6.0485626512544	6.98416189890396	0.00822341525542241	0.0384449900293835
ENSCSAG00000002486	-0.291853855917481	3.62905900479214	0.833902269344208	0.361146568807521	0.542937919598033
ENSCSAG00000002487	-1.21324921512832	-2.01718019749155	3.06736450864361	0.0798788734354298	0.206860983463938
ENSCSAG00000002488	1.88507858310884	5.80910428041945	32.9147972217935	9.6287579421678e-09	2.34349889298693e-07
ENSCSAG00000002489	-0.100029534951417	0.0604032243763846	0.0674989811528341	0.795013684520479	0.881807644974576
ENSCSAG00000002490	0.138088976651518	0.314349188634047	0.090626195295755	0.763382582352352	0.862106362795021
ENSCSAG00000002491	-1.17334613806729	-1.91509583145308	3.72130311207914	0.0537224285893297	0.157580066242223
ENSCSAG00000002492	-0.193951864977671	3.79019094384593	1.08320112874508	0.297982543836187	0.481394530178238
ENSCSAG00000002493	-0.195696532566512	9.04604726432738	0.397188289890778	0.528544925158566	0.692745320492305
ENSCSAG00000002494	-0.209100516488099	5.78881967772357	2.30865150560174	0.128655621426919	0.283560835215962
ENSCSAG00000002495	0.224111401891722	1.41093684358796	0.476361663058331	0.490074972179478	0.661495232039343
ENSCSAG00000002496	-0.0994240908914082	5.20538384835985	0.412801962987469	0.520550754789002	0.6864221624063
ENSCSAG00000002498	-0.724525493060073	4.62032956747844	1.74289300547548	0.186772680931734	0.357465164652312
ENSCSAG00000002499	-0.0390689860270616	4.69442831042176	0.0312921303887457	0.859590223654944	0.922330225522446
ENSCSAG00000002500	-0.062871268002975	2.29349684046391	0.0429498369486616	0.83581975564103	0.907724310819702
ENSCSAG00000002501	0.978262935296304	0.630293561144338	8.17588682459713	0.00424509097478574	0.0226473409659354
ENSCSAG00000002502	-0.151248155898477	4.51046534449099	0.380686525770074	0.537236048235945	0.699749846913737
ENSCSAG00000002503	2.89615084755034	6.41402916115165	57.1236895590447	4.09246295649949e-14	3.55764266592117e-12
ENSCSAG00000002504	0.353832779833012	6.15366206523289	2.96026497027	0.0853339556401115	0.21610870059916
ENSCSAG00000002505	0.0733581575109483	4.76896071900761	0.158057395635918	0.690951359047127	0.81390529562866
ENSCSAG00000002506	-0.15386219038918	7.35419058042758	0.794787051668578	0.372656539987966	0.554319891118627
ENSCSAG00000002507	-0.605684400268168	5.10082351016313	1.24952419173024	0.263643373538139	0.444301357078813
ENSCSAG00000002509	0.333590078607118	6.05310378751168	3.37837328459173	0.0660572230788074	0.181844631311527
ENSCSAG00000002510	-0.988420098891172	5.22144381429748	3.13616700277078	0.0765735666525619	0.201427870743807
ENSCSAG00000002511	-0.679350674699268	2.180030586219	2.33800521935834	0.126251131844484	0.279867124503469
ENSCSAG00000002512	0.234913821937733	2.44622965147515	0.38737418433746	0.533682881224924	0.696605037868822
ENSCSAG00000002513	-0.255098466260825	7.50930440409741	0.942399953037665	0.331661398483955	0.51499965392117
ENSCSAG00000002514	-0.695277415939669	5.59651492963963	8.04378826572399	0.00456599504702034	0.0239950811936478
ENSCSAG00000002516	0.180256615187433	5.6980992465765	1.39232845165595	0.23801227318513	0.415477564595095
ENSCSAG00000002517	-0.625675019516609	6.36770286950258	0.955523240959067	0.328317377234923	0.511973009798832
ENSCSAG00000002518	0.392511365557482	3.05477026941776	2.72338549966504	0.0988880705202094	0.238280873649944
ENSCSAG00000002519	-0.0133476035457197	1.03124218658667	0.00115874492719215	0.972844980552844	0.988112034539581
ENSCSAG00000002520	-0.170825690715823	6.69489681536448	1.32173269199297	0.250281323271054	0.429361925266723
ENSCSAG00000002521	-0.487728586445271	2.87135331895469	0.914244827405142	0.338990644078483	0.521897104893434
ENSCSAG00000002522	-0.439569067640927	4.46172127709732	4.47454255256185	0.034403410783151	0.113807557761928
ENSCSAG00000002523	-0.506836806810937	-0.238035738158434	1.50863870752108	0.219346925082231	0.394228701981126
ENSCSAG00000002524	-0.427623102027237	3.03040099141395	2.37578886487996	0.123229334361791	0.2758810035092
ENSCSAG00000002526	-0.0111921066185406	0.592803931779848	0.000955368762415532	0.975342080379409	0.98929778565627
ENSCSAG00000002527	3.47647625449396	4.80074845062381	61.9507571859872	3.52154367836013e-15	3.61275384692387e-13
ENSCSAG00000002528	-0.551625720835565	4.9850038194276	3.74573565840403	0.0529424173038857	0.155853798809939
ENSCSAG00000002529	0.747150315083824	0.820814477300436	6.44904545781567	0.0111011969593266	0.0485975272136753
ENSCSAG00000002530	0.712703634343647	0.286838874269986	4.16509686907367	0.0412650533246949	0.130419993448906
ENSCSAG00000002531	-0.0197362240829874	4.03437468793412	0.0136105563820976	0.907126090042772	0.951553033846025
ENSCSAG00000002532	-0.278497117650994	5.31943440802568	2.76771717647755	0.0961832438019249	0.23376377838087
ENSCSAG00000002533	-0.00340524722303556	1.53515701737302	0.000100894688397801	0.991985675736269	0.995855227166665
ENSCSAG00000002534	-0.273455342044192	9.3001752343398	1.73428455643288	0.18786464372082	0.358915958314282
ENSCSAG00000002535	-0.383278722861517	1.93570289317467	2.35490408261828	0.124889566720691	0.278282445461423
ENSCSAG00000002536	2.1968273143058	0.403996634770322	23.3569676724216	1.34555220530133e-06	1.95122789946989e-05
ENSCSAG00000002537	-0.0925420139030724	8.09566734306074	0.284010003784154	0.59408488283584	0.742527431691227
ENSCSAG00000002539	0.150234927729735	0.697582811370927	0.167201993500534	0.682610551125472	0.807873206716783
ENSCSAG00000002540	-0.0443247133847586	5.90368134477939	0.0902308058142189	0.763883938666769	0.862410869101779
ENSCSAG00000002541	-0.217669462305749	7.28121732488239	0.761529321316772	0.382850348834728	0.56505296329776
ENSCSAG00000002542	-0.537830763558512	2.57350080216894	2.16396551285267	0.141279671769312	0.301387722853054
ENSCSAG00000002543	2.54021988143995	-1.90123770300688	12.6082827336296	0.000384041172240969	0.00292988824106424
ENSCSAG00000002544	-0.199095512476236	4.92977585941615	0.853991826515855	0.355425516731146	0.536663612747814
ENSCSAG00000002545	0.434864393124518	5.0737710623746	8.01432585263803	0.00464087466292312	0.0243033167344629
ENSCSAG00000002546	-0.254032888260192	5.64228007365679	1.76190745308227	0.184386774798011	0.355328008323271
ENSCSAG00000002547	0.298483661953337	3.77456163663278	2.33896202124574	0.126173601865398	0.279800034415558
ENSCSAG00000002548	5.72828509563309	0.855125378849205	61.1027945186836	5.41711929123111e-15	5.35775804390804e-13
ENSCSAG00000002549	-0.284539941535125	6.81923150462924	3.51622608513387	0.0607706763686778	0.172228768287826
ENSCSAG00000002550	0.0565369763048941	7.51181835060608	0.140260829655361	0.708021849917351	0.825700550383739
ENSCSAG00000002551	1.02920773363016	4.42399090188691	18.8980328788527	1.37894787637486e-05	0.000155574331107129
ENSCSAG00000002552	-0.125501316003501	1.89053302796079	0.277796476176579	0.598149134753922	0.74574496216263
ENSCSAG00000002553	-0.269164440410733	3.17762655383345	0.855972082415221	0.354868336028198	0.536116373015434
ENSCSAG00000002554	0.731493054016129	6.20378156444954	11.1200467064488	0.000853996362492258	0.00592772779904541
ENSCSAG00000002555	-0.432888245357065	8.53639503775533	2.75652707867838	0.0968582946849697	0.234977128387949
ENSCSAG00000002557	0.00349458247544282	5.63588247671673	0.000420368249724135	0.98364221151211	0.993380410179459
ENSCSAG00000002558	2.56615012379951	3.71911644580393	49.2280494973389	2.27868961801752e-12	1.28454322255274e-10
ENSCSAG00000002560	0.59590232439821	2.83428094927519	3.74289482805146	0.0530324917295932	0.155999584309473
ENSCSAG00000002561	-0.10283721071135	1.58395236968436	0.0231572804777187	0.879048782222923	0.934374717547849
ENSCSAG00000002562	-0.109051748859373	5.35277886591742	0.499356480637527	0.479783015542042	0.652658216744186
ENSCSAG00000002563	-0.192798325272138	8.90378037203914	0.985990266406418	0.320724367077438	0.504899387249146
ENSCSAG00000002564	0.459014040257487	7.68782610143628	7.14840487639609	0.00750306899193249	0.0358070472521667
ENSCSAG00000002565	-0.0905730309786615	3.62835653256608	0.153206091955852	0.695490138653232	0.816505126173533
ENSCSAG00000002566	-0.202873844225717	0.0480068815200633	0.328037808162271	0.566816788421571	0.723114791219253
ENSCSAG00000002567	-0.1405076815689	0.677617690328396	0.176459113226805	0.674434049583273	0.802393372971759
ENSCSAG00000002568	-0.315615307723705	6.3690413672161	2.35911808340576	0.124552585573648	0.277779510656216
ENSCSAG00000002569	-0.152576056614218	3.96713535434943	0.438655147539595	0.507772273571698	0.675881677724043
ENSCSAG00000002570	0.0258130175857895	8.27538001782855	0.02319374254823	0.878954331722349	0.934334450833958
ENSCSAG00000002571	0.544429814570544	4.59818245014239	8.68604849211259	0.00320655060426312	0.0179961251548128
ENSCSAG00000002572	-0.191565500282393	6.17640787835347	1.22069170039616	0.269224948250014	0.4508555683104
ENSCSAG00000002573	-0.351583600428812	5.30184839901866	3.13165497350601	0.076785753616902	0.201776299693144
ENSCSAG00000002575	0.100838870326758	3.18540678605163	0.189124187966378	0.663646549962944	0.794499647250377
ENSCSAG00000002576	0.0139014540380152	5.51302624667671	0.00712847840052078	0.932714303986909	0.964782199333153
ENSCSAG00000002577	0.880256406962925	3.11296331860199	11.2766529966594	0.000784879360473609	0.00550715904712939
ENSCSAG00000002579	-0.170301746140364	5.63930690014611	0.91845562057394	0.337880802861916	0.520886430919383
ENSCSAG00000002580	-0.900598287120392	2.36469043473305	10.3312108856236	0.00130799366504278	0.00856626937569846
ENSCSAG00000002581	-0.450205012710943	5.18495812757698	9.74199139826659	0.00180105672232116	0.0112172148878501
ENSCSAG00000002582	-0.0899748647566894	1.66301089452192	0.0258109208837496	0.872362947467756	0.930463784501781
ENSCSAG00000002583	1.11358901544128	-1.18186235489578	5.27863892327845	0.0215886179079218	0.081169861594615
ENSCSAG00000002585	0.379743975419118	6.21225178940274	3.16681608313377	0.0751488123493155	0.199311522338664
ENSCSAG00000002586	0.465562090276396	2.54217305191952	1.98673641699781	0.158682534357486	0.32376743725715
ENSCSAG00000002587	0.763465484735586	-0.304719770241637	1.80261578907051	0.179396580157005	0.349503811565611
ENSCSAG00000002590	0.248593120298918	4.64808156527656	1.25925154455403	0.261792810541341	0.442401458124752
ENSCSAG00000002591	-0.126332365066399	3.83703849686275	0.0844696386063575	0.771329258000368	0.867114079437222
ENSCSAG00000002592	0.0297431796496412	4.30311850860008	0.0299374011264444	0.862632343548294	0.923941276077244
ENSCSAG00000002593	-0.265522153423596	5.35194601399996	0.646424616209053	0.421393880439029	0.60143274220474
ENSCSAG00000002595	0.837728816318313	2.36550058099214	8.11587368175466	0.00438793202479394	0.0232516757309982
[truncated: 14,518 more rows]
