# Supplementary material for: Macrophage-associated wound healing contributes to African green monkey SIV pathogenesis control
Source: Nat Commun. 2019 Nov 8;10:5101. doi: 10.1038/s41467-019-12987-9 (PMC6841668; doi:10.1038/s41467-019-12987-9)
Supplement: Supplementary file 4 — Supplementary Data 1 [file 41467_2019_12987_MOESM4_ESM.zip › 1_DElists/DE.AGM.Re.D9-BL.txt]

GeneID	logFC	logCPM	LR	PValue	QValue
ENSCSAG00000000002	-7.03647866985601	9.94378339171428	15.6441096395953	7.64503316510586e-05	0.000750731348323742
ENSCSAG00000000004	-2.79091762005519	11.2134321479431	9.9674649572421	0.00159330718623933	0.00998355644731222
ENSCSAG00000000006	-3.6415901296114	4.80194371172242	12.8103077295183	0.00034471486676861	0.0027639104147656
ENSCSAG00000000010	-4.14998578181169	6.08831720028277	13.9508883920749	0.000187648956462983	0.00164250016634822
ENSCSAG00000000011	0.926487908698216	-1.57493734512804	1.89040667191287	0.169156060234235	0.321879263977547
ENSCSAG00000000015	-0.867608278415757	-0.815881644100038	2.56986852560456	0.108916783700028	0.238518240423614
ENSCSAG00000000016	-1.27035774386891	12.9979609783601	7.49401608561675	0.00619043443134447	0.0296026072676655
ENSCSAG00000000017	-0.357233529249974	-0.528357499613485	0.279608615440999	0.596957858802111	0.731396257980452
ENSCSAG00000000019	-1.37035271161047	11.4313263467228	7.19809743441215	0.00729809128014034	0.0335952940662478
ENSCSAG00000000021	-2.36809677722876	6.56956342120379	15.8641166001245	6.80569552700128e-05	0.000680858104297276
ENSCSAG00000000022	-1.70194783627893	8.69098580669901	9.02686188158179	0.00266040806799356	0.0152100934783834
ENSCSAG00000000023	-1.17871137866008	10.8990389368063	7.34204027557576	0.00673603433940448	0.0315449614924706
ENSCSAG00000000025	-1.2906367391831	5.11808071135205	11.2308332640684	0.000804495170935036	0.00565681002057641
ENSCSAG00000000027	-2.26577886339358	5.25674328900481	12.693244865522	0.000366978892077126	0.00291412998097976
ENSCSAG00000000028	-2.48054894088825	7.10214759249555	9.38102870730157	0.00219242486826401	0.0129991505543173
ENSCSAG00000000032	-2.87358485509927	7.79521441371478	12.4581974308213	0.000416161365755324	0.0032576953925027
ENSCSAG00000000033	-1.94877847997391	4.42825045415118	6.60965522504149	0.0101427297360297	0.0434571898962394
ENSCSAG00000000034	-0.677630113740991	-1.1184334034546	0.265783696900861	0.606174231278404	0.738318246724385
ENSCSAG00000000035	-3.01637550111631	6.33473125528929	11.3516232140724	0.000753820555484261	0.00534830503218795
ENSCSAG00000000036	-0.70735351218126	3.3114955571488	3.30455619249172	0.0690880053431316	0.174550148779875
ENSCSAG00000000037	-0.472386258886138	0.990753920532898	0.880286574020751	0.348123201127238	0.515551951315215
ENSCSAG00000000047	-0.311152251561199	7.19664918595904	2.34523703444573	0.125666445345048	0.2628714130907
ENSCSAG00000000048	-0.493041358644052	6.40515144990449	4.32276415223546	0.0376057879837871	0.114685155119685
ENSCSAG00000000050	-0.116502089012344	4.02165747515135	0.356650231175953	0.550372522742404	0.694567768806257
ENSCSAG00000000052	1.63197668287081	5.34184545062188	23.0670332370346	1.5645031477109e-06	2.36205653480265e-05
ENSCSAG00000000055	-0.0778746619355564	6.78001893857538	0.229690656063655	0.63175329725817	0.758113136501976
ENSCSAG00000000057	-0.278609154140961	2.64172943423161	0.444194176531369	0.505105020863974	0.65878234598944
ENSCSAG00000000058	0.204007270228791	6.09907860039719	1.19264475574355	0.274796726164367	0.442222821021704
ENSCSAG00000000059	-0.119764704633362	0.856853017030839	0.0523616192795942	0.819003680550817	0.890610559724659
ENSCSAG00000000062	1.52334344486161	1.97965408072398	14.4789299404332	0.000141736081299415	0.00128912712269958
ENSCSAG00000000065	2.22633997945845	1.7571647444246	26.8202728458708	2.23282667550168e-07	4.08864725047242e-06
ENSCSAG00000000071	0.358280488341405	5.59286417505912	3.34091689381737	0.0675769426031625	0.172062334049088
ENSCSAG00000000076	-0.245483013103275	4.8311446541058	1.01821542774448	0.31294268900164	0.48217111886568
ENSCSAG00000000079	1.47164190221828	3.01779232090389	33.9709122805547	5.59421702311697e-09	1.45282519765445e-07
ENSCSAG00000000080	-0.0369579406106126	1.91860604410909	0.00602814938008578	0.938113502010737	0.964928428989372
ENSCSAG00000000082	-0.522384197883313	5.69695936204668	3.68685623767701	0.0548428940820337	0.149815419119293
ENSCSAG00000000083	-0.410505356759322	3.67786568592678	2.07659222276563	0.149573780448862	0.295409557775182
ENSCSAG00000000084	-0.0872931674131932	3.11701827037853	0.0291482497870419	0.864437185115214	0.920027642666923
ENSCSAG00000000086	1.47423824102959	-1.05820420328198	6.65942622305244	0.00986326686390072	0.0425245572412029
ENSCSAG00000000088	0.0351639668683937	2.51835893355243	0.0128138388854637	0.909873400269243	0.94744540109993
ENSCSAG00000000090	2.08630339387498	3.77558443720678	23.6892719278409	1.13211872273479e-06	1.76908277610317e-05
ENSCSAG00000000091	1.45611520210332	1.83580595900927	13.0301282807445	0.000306519552816465	0.00250137522424385
ENSCSAG00000000092	-1.49514942772871	-1.33421462760685	3.56703424734425	0.0589374850357042	0.157118629088855
ENSCSAG00000000093	-0.406997948729353	-2.01441419395661	0.399205670753254	0.527499766879911	0.676505446816949
ENSCSAG00000000097	0.150895287831448	2.97521555915387	0.356815559825161	0.55028013315162	0.694504237737091
ENSCSAG00000000098	0.2105397552056	5.30975839582831	1.19289276770204	0.274746826443635	0.442222821021704
ENSCSAG00000000099	2.03291741509809	1.92991635668864	25.7714005924513	3.84341587473843e-07	6.64034518860404e-06
ENSCSAG00000000100	-0.794842623348247	5.79022185346069	2.59410887950024	0.107261753040436	0.235933363870891
ENSCSAG00000000101	-5.43989542290009	-2.23354381173315	2.6985193216079	0.100441488489193	0.225437160670743
ENSCSAG00000000103	-1.02107902134121	-2.05793866261137	0.600211047375801	0.438497513276638	0.60020414575207
ENSCSAG00000000104	1.61602455973335	0.823732012743676	15.2266387844657	9.53488993840087e-05	0.000909304594544521
ENSCSAG00000000105	-0.477152300450821	4.71959648721962	3.61751691472346	0.057174147575239	0.153984691855058
ENSCSAG00000000106	-0.522941248606079	5.05574192977138	0.738194726574385	0.390239785927662	0.555510690697854
ENSCSAG00000000107	-0.00342664416199132	2.32855255678563	0.00018135636590344	0.989255323682328	0.994493620283689
ENSCSAG00000000108	-1.67236856768109	-1.43878720720022	4.67682454381347	0.030572211287993	0.0990314206400824
ENSCSAG00000000110	1.70008826085155	3.20178959989855	26.2667968614364	2.97357256690265e-07	5.26979593213852e-06
ENSCSAG00000000112	0.696237155634095	3.24609658958763	7.12304758780367	0.0076099238868132	0.0347122653516967
ENSCSAG00000000113	0.200611845248495	1.09034932801812	0.41082244425596	0.521552360077462	0.67169437281867
ENSCSAG00000000114	-0.408149915379038	1.28820581515287	2.32291872730767	0.127480625856838	0.265425468871265
ENSCSAG00000000115	0.446519962195268	1.84825504817682	1.99431213794805	0.157890736799937	0.306565541233764
ENSCSAG00000000116	0.137785051119058	3.87356719768583	0.307904500067384	0.57896892347599	0.717445397933297
ENSCSAG00000000117	0.650126878529929	1.16685650503102	2.66746473427859	0.102419055706479	0.228756665734133
ENSCSAG00000000118	0.25131586228833	3.58868301021352	1.11259077659776	0.291519463844156	0.459975829605839
ENSCSAG00000000119	-0.162958885141319	4.35910788673124	0.72616808549289	0.394128088024985	0.559006891898985
ENSCSAG00000000121	0.341974486719009	4.65103400079045	3.63687158245503	0.0565130308096109	0.152920335826072
ENSCSAG00000000122	0.73493442756067	1.61358088178375	5.70403467541686	0.0169259611855946	0.063865124367611
ENSCSAG00000000123	0.125852276881795	5.29583028743396	0.534133034754731	0.464874410045149	0.622988286467808
ENSCSAG00000000124	0.0454059018486463	3.98024944165376	0.0466622741443103	0.828976427098606	0.896908400785253
ENSCSAG00000000125	1.46209606489795	-0.984895445934783	6.47180351701189	0.0109599254304387	0.0460858167857832
ENSCSAG00000000126	0.687032652870724	2.45642106601217	7.4685707516352	0.00627853759868888	0.0299113370399608
ENSCSAG00000000129	-0.829615212002963	0.462869083666223	5.17626403614723	0.0228975062151643	0.079705082904649
ENSCSAG00000000130	0.429681358066363	1.21066528648721	1.53546611441882	0.215293928592827	0.37862114763285
ENSCSAG00000000131	-0.223318387097287	2.04022971318695	0.71054650434678	0.399262445386705	0.563449915452171
ENSCSAG00000000132	1.91854889291184	1.0661725095594	19.8924909068933	8.192146730973e-06	0.000104683572344459
ENSCSAG00000000133	0.92279234566842	-2.05195342629481	1.81654800673464	0.177724726991494	0.332330953890921
ENSCSAG00000000134	0.493962579727062	3.88593032863918	4.36581742090806	0.0366668874798224	0.112709683427427
ENSCSAG00000000136	-0.778880258134225	-1.02339110281758	1.34513029936787	0.246131251952244	0.411389383575715
ENSCSAG00000000137	0.354527667958972	3.31115192053343	2.46757715812094	0.116216945015422	0.249292893612952
ENSCSAG00000000139	-0.515999715292815	1.76094328500174	0.643302931091291	0.422517282662722	0.585119305587338
ENSCSAG00000000141	-1.09778514651901	0.32590248659321	4.161429456287	0.0413544892326351	0.122958245115748
ENSCSAG00000000142	-0.0484074496837164	6.34237204604069	0.044565816111362	0.832804423732312	0.899400462062678
ENSCSAG00000000144	-1.32886339658991	-0.00569418826909456	4.91233657434726	0.0266655458283123	0.0894102355757683
ENSCSAG00000000145	-0.0282006124410239	-1.06677975678185	0.00378219316898054	0.950961382368012	0.972087808511715
ENSCSAG00000000146	0.130741343350479	3.37199004913628	0.234693640991459	0.628065194605077	0.755662354780574
ENSCSAG00000000147	-0.708705034816289	6.92714547249161	9.95001529314616	0.00160848061365689	0.0100645866045659
ENSCSAG00000000148	0.119368402647894	1.55491518634108	0.259830683595695	0.61023650127868	0.741886963905488
ENSCSAG00000000149	0.034897916436437	5.21358201425285	0.0154654256823292	0.901030191617802	0.942574936661678
ENSCSAG00000000150	0.0905277866303457	-1.12602756682169	0.0232731080582802	0.878749007426159	0.928526587257368
ENSCSAG00000000151	1.11189741797539	0.759731491253766	7.80202956688047	0.00521875842583254	0.0260181807785922
ENSCSAG00000000152	0.140781167202488	1.80341298258805	0.204185704987228	0.651363268989646	0.773052174599553
ENSCSAG00000000153	0.0195553957570839	0.228705877858733	0.00377211322650695	0.951026690267855	0.972087808511715
ENSCSAG00000000154	-0.692626299895455	6.84117664147081	11.0602676664161	0.00088197410009819	0.00611731985108691
ENSCSAG00000000155	0.13038676461193	4.74971446966852	0.558115784440055	0.455020419363384	0.614670178017912
ENSCSAG00000000156	-0.21091729320448	5.24277521723329	0.910349717724774	0.340021645347106	0.507911454587306
ENSCSAG00000000157	-0.151899982708788	6.07787376259306	0.648111128486715	0.420788810942099	0.583998721983921
ENSCSAG00000000158	0.000883774382050804	0.739956481607924	6.72652358346681e-06	0.997930645436127	0.999005984001351
ENSCSAG00000000160	0.944486375228104	3.06913932608795	13.0473500645354	0.00030371382373304	0.00247970401710263
ENSCSAG00000000161	-0.00338072332000176	2.37451504263854	0.000138711832558869	0.990603053030942	0.995187908542301
ENSCSAG00000000162	-0.610550852562533	3.04451046709732	5.20674606532709	0.0224994058349816	0.078683609184076
ENSCSAG00000000163	-1.23869602229582	0.794979865906178	5.51580809605506	0.0188453650343036	0.0691862401137126
ENSCSAG00000000164	1.59538879553443	2.50613662452432	21.1952070618076	4.14800531463523e-06	5.71414543634946e-05
ENSCSAG00000000168	-0.0166727620691501	1.29066879936314	0.00292415178774164	0.95687507013722	0.975249758199651
ENSCSAG00000000169	0.241779290224878	1.47320227937188	0.292047091878281	0.58891168232258	0.725141960408681
ENSCSAG00000000170	2.27632922201321	3.51647805722547	36.0185397023611	1.95449026376088e-09	5.62409680950148e-08
ENSCSAG00000000171	3.17407753837339	-0.490995147198695	30.1728438568536	3.95204593556412e-08	8.47739515814449e-07
ENSCSAG00000000173	0.131877894043532	5.12957584551919	0.101026434848798	0.750601331890553	0.844126247622813
ENSCSAG00000000174	-0.287587100904083	2.75415817988795	0.8490832085802	0.35681182302727	0.524491224642997
ENSCSAG00000000176	0.0393775695518238	5.86703369761638	0.022667678799138	0.880324480089124	0.929565357553865
ENSCSAG00000000177	1.39525838344447	-2.2096059127271	3.11775128642326	0.0774435882120962	0.188718758704513
ENSCSAG00000000178	3.05537008648013	0.770961691247747	45.2182678058471	1.76253329139614e-11	7.70396925306046e-10
ENSCSAG00000000180	2.52726930952377	0.305690265563416	19.9391799268647	7.99450994904378e-06	0.000102519659028227
ENSCSAG00000000181	-0.161441837394469	4.19020847833929	0.26783314769002	0.604789032682964	0.73742479959228
ENSCSAG00000000183	-0.0758004719650313	8.35919682559787	0.142119060485328	0.70618340160969	0.81166651024711
ENSCSAG00000000184	-1.8116144796314	-0.0744953353946728	4.48365137999509	0.0342205357748063	0.107442135425248
ENSCSAG00000000186	-0.805199851399775	4.02165680763405	10.2504604171717	0.00136650490384873	0.00880253501236704
ENSCSAG00000000187	-0.0817926431930652	5.37910151334174	0.192032489326696	0.66123035071979	0.78033307393818
ENSCSAG00000000188	0.219512542394154	0.427066696383419	0.208768548348335	0.647734319957827	0.770073257233385
ENSCSAG00000000189	-0.128610008378851	8.39985517229893	0.319139414367378	0.572125284916106	0.712063396199181
ENSCSAG00000000190	0.428924627406811	-1.07395001433411	0.61404298745024	0.433269602228396	0.594872320865039
ENSCSAG00000000193	1.70350317615422	-0.869303942225508	13.7695752257389	0.000206656043152432	0.00177593021058726
ENSCSAG00000000194	3.02010568510202	2.23214463598709	30.7799374628689	2.89010462112504e-08	6.38179920148694e-07
ENSCSAG00000000198	3.12266628103101	-0.203339340922696	39.2198542195867	3.78669980474835e-10	1.23606562598871e-08
ENSCSAG00000000199	0.783224703369449	1.4064925672354	3.48399659181957	0.0619649164113324	0.162362774452567
ENSCSAG00000000200	1.18787106169699	-1.47459397044966	3.08734532053237	0.0789034373308145	0.190980081241656
ENSCSAG00000000201	0.198479356350335	5.34123211257977	0.806450840784734	0.369171645517753	0.535556880944038
ENSCSAG00000000205	-0.603321333754374	5.21285523519612	0.801347462879036	0.370690805405791	0.537314614557916
ENSCSAG00000000206	-0.596631865343846	6.38783953275007	1.15890161812659	0.281693451671271	0.449232321586245
ENSCSAG00000000207	-0.164140680355365	-0.590184932517326	0.0753372408651956	0.783718612118127	0.866676507522436
ENSCSAG00000000209	0.479029908374937	2.01547894074265	2.13944955713115	0.1435533914838	0.287298117913235
ENSCSAG00000000210	0.0805096152152922	4.49697594555539	0.216204717597879	0.641947074982926	0.765617722398223
ENSCSAG00000000211	0.136697730741734	5.23538973675303	0.377082565267298	0.539168748501079	0.686323433537984
ENSCSAG00000000213	0.187632486190783	2.28458278084229	0.544676027597284	0.460501263519137	0.619591020653763
ENSCSAG00000000214	-0.197528615638889	4.77642358822278	0.258903717316656	0.610874317866208	0.742316928910578
ENSCSAG00000000216	-0.602028254999826	0.202314151023036	2.51031577595867	0.113103266228231	0.244694726231178
ENSCSAG00000000217	-0.594199157820205	6.8277766143309	2.85350946808649	0.0911747113303708	0.210885409192513
ENSCSAG00000000218	-0.528530764354492	4.1143233961161	1.63295436923428	0.201294904287146	0.360971424651833
ENSCSAG00000000219	-0.215706414768948	6.00836483066289	0.386584472244863	0.534100234236188	0.681985355603698
ENSCSAG00000000220	-0.185103323265839	0.394862589033613	0.0906185540713267	0.763392260158162	0.853917781459594
ENSCSAG00000000221	-0.249686030610582	6.32545770450896	0.320830548535731	0.571108942736978	0.711280832995525
ENSCSAG00000000227	1.89936991130998	1.23187887962084	14.0645098397911	0.000176645695847971	0.00155525424217534
ENSCSAG00000000228	0.15937670369662	4.46972546471124	0.439562298772088	0.507333790774741	0.660588982384374
ENSCSAG00000000229	0.359221955389232	-0.690488683813324	0.568496035317914	0.450857171530199	0.611313960615498
ENSCSAG00000000230	-0.205073712577986	5.05948851985628	0.70692155695081	0.400467678552497	0.56466831540478
ENSCSAG00000000231	-0.311986370491807	6.38309295533175	2.53568455804321	0.111298607399514	0.241884091897076
ENSCSAG00000000232	-0.194608645076421	0.556574003339195	0.319332091303874	0.572009310317129	0.711972703730823
ENSCSAG00000000233	-0.280101526552307	5.35363303736312	1.64884941813843	0.199115603795388	0.358725177562001
ENSCSAG00000000235	-0.27899827243067	3.63805347698484	1.92611086775537	0.165184564282931	0.316698020691953
ENSCSAG00000000236	0.126867342730465	4.29605149905201	0.300510281997877	0.583562696533286	0.720758622496095
ENSCSAG00000000237	0.165165187211938	3.05258377097387	0.420889899086418	0.516493335632766	0.667939275340306
ENSCSAG00000000238	-0.166793495370466	6.9660804978241	0.822935404902665	0.364323318011048	0.531349072281543
ENSCSAG00000000239	-0.893809211439879	2.41155118574991	5.19502855831365	0.0226515828862693	0.0790985612119473
ENSCSAG00000000244	-0.349422414370575	7.8802036991826	2.54214208473597	0.110844315763566	0.241277749534374
ENSCSAG00000000245	-0.236792073753285	7.44497258663745	1.20138926701882	0.273044185299239	0.440718343456222
ENSCSAG00000000246	-0.517516682713912	5.77098521771974	3.00872963602594	0.0828171732716558	0.19696058328696
ENSCSAG00000000247	0.162231918449252	1.6356275736492	0.351148051693695	0.553463964250429	0.697089653819495
ENSCSAG00000000248	-0.821091935317271	4.90064858794724	9.76920909729616	0.00177458775842574	0.0109205909112958
ENSCSAG00000000249	0.468321694298118	3.51679163625135	2.81385455489888	0.0934535840781237	0.214295827879824
ENSCSAG00000000250	0.375954105892473	4.69927501184536	3.99834090370161	0.0455450752325554	0.131409175500099
ENSCSAG00000000253	2.22484204904147	1.8796046481148	26.253513349895	2.99409623364797e-07	5.30048097440123e-06
ENSCSAG00000000254	0.44076809761424	-0.344280871959557	0.835436624009144	0.360705168653561	0.527872369687995
ENSCSAG00000000255	-0.0624449344647225	6.16846362062847	0.0579991484472124	0.809686781357623	0.884204731747693
ENSCSAG00000000256	0.170070127392649	1.24836534872573	0.36302404939854	0.546831533826103	0.692240421321986
ENSCSAG00000000257	0.0767138250417713	6.09650049692138	0.122441750446491	0.726401156220169	0.826818820018506
ENSCSAG00000000258	-1.17150295824978	3.84105437665573	6.87071488421323	0.00876195943833425	0.0388096766004202
ENSCSAG00000000259	-0.184085272254904	0.323121620356099	0.251377461498407	0.616106830252874	0.746005270480239
ENSCSAG00000000260	-0.0735612780751438	-0.191958547877148	0.0402065041108202	0.841077362082564	0.90484431638883
ENSCSAG00000000261	0.116370290913095	2.45320211496306	0.272819022943615	0.60144698613597	0.735151326130972
ENSCSAG00000000262	-0.364263879261967	3.91979596447994	3.02743119233977	0.081867536050338	0.19541187057285
ENSCSAG00000000264	-0.0398947986490953	5.39050058315299	0.0424600274135791	0.83674536313461	0.902240707853137
ENSCSAG00000000265	0.277055720585061	2.84187715763619	0.903050039330612	0.341965197903685	0.509722874630013
ENSCSAG00000000267	0.190724013791796	2.93395896343365	0.7882197316711	0.37463898293987	0.54063014263042
ENSCSAG00000000268	0.339317625328538	1.82796942831095	1.55783842598402	0.211981997122586	0.374438108810283
ENSCSAG00000000271	-0.740591618824742	0.243167054343888	1.82639110039491	0.176554406112386	0.331003510018249
ENSCSAG00000000272	-0.291604314948017	2.21160369710297	0.352405510263289	0.552754577570768	0.696639823645909
ENSCSAG00000000273	-0.387982549911217	1.11343665546996	0.61589470408903	0.432576943297606	0.594415422000545
ENSCSAG00000000274	0.36783328882279	0.302671801763011	1.0680255367997	0.301391856493812	0.470296579471733
ENSCSAG00000000277	1.90465043196042	1.98473400131873	12.8669511045121	0.000334436030676928	0.00269194927811443
ENSCSAG00000000279	1.108931818097	3.98491943929729	19.48968061129	1.01144629143493e-05	0.000126274061947322
ENSCSAG00000000280	-0.304958000349638	7.8239827578489	2.43894360800612	0.118355908144233	0.252243165783005
ENSCSAG00000000281	-0.121943260627671	4.93389044211006	0.367917353927751	0.544141682933245	0.690450040486165
ENSCSAG00000000284	3.03822060041155	0.695011967329253	50.8591743275973	9.92363472462402e-13	5.63260050675653e-11
ENSCSAG00000000285	-0.145275963281343	2.44590141217399	0.228256165506913	0.632819880882788	0.758896825131853
ENSCSAG00000000286	-0.0496760880875673	6.80377940642895	0.0753686118807408	0.783674705912738	0.866676507522436
ENSCSAG00000000287	-0.896097586829007	-0.186640454229767	2.52354563791937	0.11215814615684	0.243358301560123
ENSCSAG00000000289	0.531739006519953	-0.580252334899264	1.36064085688979	0.243426446386135	0.408773275283905
ENSCSAG00000000294	-0.0611393873832789	-0.145764299261709	0.0231197668734247	0.879146036028751	0.928680933556336
ENSCSAG00000000295	0.33366753871231	2.16785378961728	0.539917945578004	0.462466734449106	0.62076904127557
ENSCSAG00000000296	0.100480007403269	-0.649611568755591	0.0478534363258873	0.826841461179871	0.895713282239649
ENSCSAG00000000301	-0.155097023277725	6.72400533661917	0.757187653797423	0.384210074689712	0.54991315456239
ENSCSAG00000000302	0.645565427157332	0.225765432967043	1.51964874619065	0.217672656155959	0.3814878921412
ENSCSAG00000000303	-0.40039887283409	5.55056579934477	2.51927462702513	0.112462306039164	0.243867652468014
ENSCSAG00000000306	-0.0623433370222917	4.54353352614682	0.106066241255821	0.744667896210364	0.840027294202061
ENSCSAG00000000307	-0.61927367095069	2.58612736456926	3.85439625999339	0.0496157804989168	0.139205681416784
ENSCSAG00000000312	-0.056261275035845	5.1521282969877	0.061654692796953	0.803899490410674	0.880239984428371
ENSCSAG00000000314	-0.0102544786147409	-0.119609116328253	0.000755785377879903	0.978067678605653	0.98751414191146
ENSCSAG00000000315	4.00879864161182	1.24584711375515	41.5270449269323	1.16251514489269e-10	4.32460870454788e-09
ENSCSAG00000000316	0.0880627638989298	7.00057594561172	0.238862877012647	0.625028613810777	0.753023823583405
ENSCSAG00000000317	0.744607673525552	4.40114754615642	7.55965537916666	0.00596894049823048	0.028869396840197
ENSCSAG00000000318	3.2270292034304	0.628083050255029	41.7188115100611	1.05390077432011e-10	3.98335905936962e-09
ENSCSAG00000000320	0.0111723211602533	5.36519596817605	0.00335520679800183	0.953809048939207	0.973254096579284
ENSCSAG00000000321	2.41238518680631	2.87132531334548	37.1676077854638	1.08399520095609e-09	3.29124057613817e-08
ENSCSAG00000000322	1.27343027395358	3.78419875189704	19.2861256808262	1.12521029165045e-05	0.000139214220128768
ENSCSAG00000000323	2.23411375863998	0.0362035603706876	21.4154530193458	3.69778849692906e-06	5.15412427036095e-05
ENSCSAG00000000325	0.566590862613344	2.78819204273657	3.01538433036258	0.0824779019720992	0.196379920264259
ENSCSAG00000000326	-0.746804348559333	4.44569444696257	14.0021538987325	0.000182601337708878	0.00160256445001995
ENSCSAG00000000327	3.36620966428315	0.000761111253813712	32.8109311908902	1.0157206251214e-08	2.49652642338246e-07
ENSCSAG00000000328	2.25059429122002	1.54009724892738	31.0667953033758	2.49299798108853e-08	5.58620268262623e-07
ENSCSAG00000000329	0.553146397953154	5.55723346545077	6.12638506147611	0.0133178906124211	0.0534430513229734
ENSCSAG00000000330	0.897257500370514	2.7850373093263	13.1282935235422	0.00029086958308035	0.00239019547449659
ENSCSAG00000000331	0.351389782113768	0.0939682110278553	1.0020491955956	0.316815170042095	0.485961753676196
ENSCSAG00000000332	0.305287808326511	4.20133897895833	1.41613676712851	0.234040320297375	0.399518020438967
ENSCSAG00000000337	0.540540986951817	1.60772872277222	4.13687365565093	0.0419585939411748	0.124198941958133
ENSCSAG00000000344	2.28748838738775	-2.31641119178628	9.01541146520807	0.00267712615270345	0.0152634078923724
ENSCSAG00000000345	2.93946837014856	5.48968618844039	41.4978578101239	1.18000160246565e-10	4.37979471189329e-09
ENSCSAG00000000346	0.139549785917966	4.02696357679862	0.176124464837962	0.674725189357781	0.789963738406749
ENSCSAG00000000349	-0.490494190690343	1.48209480619125	1.44094940674568	0.229985767584519	0.395365832971847
ENSCSAG00000000353	-0.324534309674853	-1.30567422968187	0.344401810496795	0.557299366546479	0.700632793214203
ENSCSAG00000000365	-0.20423611433447	4.00859554624135	1.06373945528181	0.30236384883454	0.471279012097773
ENSCSAG00000000367	0.273649281336506	2.84856936800375	1.00206595012453	0.316811124265356	0.485961753676196
ENSCSAG00000000368	0.60717544069729	1.35328863921348	3.67063989589816	0.0553789190736677	0.150839974660252
ENSCSAG00000000369	-0.178510207206291	8.01582646685307	0.895037625195542	0.344115800412393	0.511497540983755
ENSCSAG00000000370	0.21528389894572	2.03448909500636	0.356457238398903	0.550480408464223	0.694650844724851
ENSCSAG00000000371	-1.27830516829737	1.52507886425303	6.336106903994	0.0118304261448893	0.0488752247711698
ENSCSAG00000000372	-0.21177150111676	4.3870516568396	0.755966134662653	0.384593866124485	0.550319404554979
ENSCSAG00000000374	3.66286263596495	-0.770472722714565	29.2556715011019	6.34302954635582e-08	1.29663142347969e-06
ENSCSAG00000000375	-1.02056464021077	4.08032532054162	2.32718984043534	0.127131199493387	0.264995712018206
ENSCSAG00000000376	-0.759806531741695	4.58348621513567	1.45461661294839	0.227788620097811	0.392897309748909
ENSCSAG00000000378	2.2796217962856	3.00976461758731	37.1086645058403	1.11726170090859e-09	3.35523845707404e-08
ENSCSAG00000000379	2.23621860416429	3.89221028166415	24.140316702786	8.95653930309405e-07	1.43228376561806e-05
ENSCSAG00000000381	0.295455144577254	3.2538529798202	1.12612340538902	0.288603736593125	0.456377971977851
ENSCSAG00000000382	-0.0485839915454345	0.700633544297762	0.0181401020768632	0.89286077824934	0.937234284991696
ENSCSAG00000000383	-0.153490970350852	5.19817391532217	0.377245243640754	0.539081235066661	0.686305028403281
ENSCSAG00000000384	3.09893703590516	-0.606344881558134	29.5658812478386	5.40479878720406e-08	1.12573848131462e-06
ENSCSAG00000000385	0.640695110876851	3.27409833884109	3.93450126132991	0.0473051655641331	0.134667256053565
ENSCSAG00000000386	0.413485365611535	-0.849375351573313	0.784895751661729	0.375648014476629	0.54144903523567
ENSCSAG00000000387	-0.219319539456645	7.75660713153235	1.31472699505217	0.251540587338426	0.417641322986407
ENSCSAG00000000388	0.307441568684458	4.59153884076334	3.10594065892322	0.0780071563825489	0.189588611237575
ENSCSAG00000000389	4.12867503390023	4.48811154487414	65.2036695782898	6.75436347011795e-16	7.39394194349212e-14
ENSCSAG00000000390	0.0178773750767345	4.23194938887291	0.00741600640949969	0.931374015693897	0.961423840956131
ENSCSAG00000000392	-0.0223746946197879	6.73435759249866	0.0129618394236175	0.909356643049098	0.94720728017941
ENSCSAG00000000393	0.962146820658333	3.56666777555883	13.1184965328616	0.000292394587651684	0.00239914625148677
ENSCSAG00000000394	0.861173553355119	3.6070349765792	9.46608059079193	0.00209306099595448	0.0125166866293194
ENSCSAG00000000395	-0.172795125473217	3.96148224934101	0.398529596321424	0.527849613131224	0.676796464841517
ENSCSAG00000000397	-0.125541890605293	5.71001304535727	0.329898592438699	0.565718806619827	0.707501895126803
ENSCSAG00000000398	0.0363080406154598	4.03496549572647	0.0297849371887189	0.862979112243749	0.919068024819782
ENSCSAG00000000400	1.24988106439366	7.66755411034482	20.3310704160302	6.51342691714534e-06	8.51799464691129e-05
ENSCSAG00000000401	-0.251951808815498	2.11965911806032	0.373705783088418	0.540991195740364	0.687932218033997
ENSCSAG00000000402	0.743845416224425	4.08674794909576	15.992417593542	6.35966840984721e-05	0.000639334407336862
ENSCSAG00000000403	-0.249465534055382	5.55477414684973	1.42725533196607	0.232212892520327	0.397626377072725
ENSCSAG00000000404	-0.274470741077931	1.05938027866625	0.902510511110762	0.342109441640027	0.509769383227845
ENSCSAG00000000405	2.70334211219727	-2.56591464687186	5.31453373842847	0.0211482523908576	0.0753138604441129
ENSCSAG00000000406	1.81880771905298	1.90760546280365	22.4422622571023	2.1655613118847e-06	3.16816440995568e-05
ENSCSAG00000000407	-0.521479274194492	-1.62539988822004	0.730927937819679	0.39258257300964	0.557644165669093
ENSCSAG00000000408	-0.860343050449207	4.623771695971	1.99739585739326	0.157569720953913	0.306113747470687
ENSCSAG00000000409	-1.05584261271847	4.9451191943052	7.21960822579237	0.00721114446732352	0.0333164959907084
ENSCSAG00000000410	0.143985327972274	2.93623773969165	0.363440680527074	0.546601551411792	0.692135681130678
ENSCSAG00000000411	2.32017456833296	0.102651700202846	23.9342138030698	9.96843312775818e-07	1.57558478441322e-05
ENSCSAG00000000412	-0.292005884682876	2.5396874570301	1.11657964852356	0.290656137902729	0.459052154306691
ENSCSAG00000000413	-0.309879506463766	0.362295290195805	0.77184197710104	0.37964782449481	0.545557953469704
ENSCSAG00000000415	-0.519360963747087	6.50518344389736	3.47367431468816	0.0623526647941149	0.163084554933396
ENSCSAG00000000418	-0.843028112449882	4.5999998132704	1.95766297395104	0.161763479866629	0.311985917440111
ENSCSAG00000000419	-0.250411554878582	6.96125261633792	1.65101558413921	0.198820761019011	0.358388515791074
ENSCSAG00000000420	0.158146902121626	4.25463455076714	0.645802443581772	0.421617425355246	0.584640105752625
ENSCSAG00000000422	-0.553302719846351	3.33979446134806	2.31076823741341	0.12848053595523	0.267066636538463
ENSCSAG00000000423	-0.620496708687106	0.168714799163954	1.28092746754303	0.257726659611317	0.424202415226718
ENSCSAG00000000424	-0.290720464355291	7.49760530764458	1.33282509654894	0.248303251407443	0.413870028777776
ENSCSAG00000000425	-0.545352825817638	-0.724297581093412	1.48973690225153	0.222257285428828	0.386905921651449
ENSCSAG00000000427	-0.595494717771046	7.01217879551179	8.89110088458066	0.00286563898453861	0.0160882933744474
ENSCSAG00000000428	-0.301812997776721	3.89477862526276	1.89525000154463	0.168610960041991	0.321253573308751
ENSCSAG00000000431	0.58476020877355	6.52688552821599	13.1006422325164	0.000295194558789199	0.00241851613468314
ENSCSAG00000000441	-1.19868525273427	-1.92448388072087	2.01117074079368	0.156144782157974	0.304204218790194
ENSCSAG00000000444	0.215093469632175	8.45763484526239	0.693142827302278	0.405097441452877	0.568562212975688
ENSCSAG00000000445	0.197229387941076	-0.811352409959367	0.144754391001698	0.70359951686975	0.809839003711403
ENSCSAG00000000446	0.900425126953441	-1.93025751466355	1.74503980700942	0.186501514780415	0.343263374150671
ENSCSAG00000000447	-0.70625236506723	2.27778629128735	3.98663496107205	0.04586257101395	0.132085803912365
ENSCSAG00000000448	0.420846404604904	-1.35388527582678	0.459602125842846	0.497809978893066	0.652219774715909
ENSCSAG00000000449	0.13414698911279	3.67812752443188	0.290842497381114	0.589681143370522	0.725816686049304
ENSCSAG00000000451	-0.735840854402098	0.91023474541512	2.77449532882618	0.0957768405591785	0.218350044929738
ENSCSAG00000000456	-0.220561172470567	3.64213008652069	1.21409256545838	0.270523111785166	0.438405635533319
ENSCSAG00000000457	0.164988985967282	4.88800754753176	0.718076138092847	0.396775696677912	0.561235264368336
ENSCSAG00000000458	0.353740245949095	4.33799426996636	2.00171539802652	0.157121302859637	0.305545945676699
ENSCSAG00000000460	-0.165313397866793	4.53443227906337	0.545262839828101	0.460259781629861	0.619417486611295
ENSCSAG00000000466	-0.716903275751353	0.011108679830535	1.35203060093213	0.244923437913022	0.410265500922634
ENSCSAG00000000471	3.22566640597826	1.07242336309263	39.2293092660018	3.76840678963392e-10	1.23253019691848e-08
ENSCSAG00000000473	-0.854353589370035	4.06049530698813	6.77293981576768	0.00925502601006932	0.040412657736851
ENSCSAG00000000475	0.501351773439925	3.83117443384966	5.68795679858935	0.0170817319189882	0.0643418394768366
ENSCSAG00000000476	-0.199664638788628	8.10315403598469	0.929146592699297	0.335084780653377	0.50277334374184
ENSCSAG00000000477	-0.222226730458354	6.62237719224427	1.34465957518936	0.24621391133764	0.411478273147945
ENSCSAG00000000481	0.470476238512052	0.704883965312542	2.81758435116693	0.093236626459056	0.213926175370303
ENSCSAG00000000482	0.82605381452804	-1.29055544307586	3.05399061922795	0.0805390238680611	0.193451043938232
ENSCSAG00000000483	-0.154153406604799	8.99329660825513	0.431631314387424	0.511189570918936	0.663875732291005
ENSCSAG00000000484	0.446804884525942	7.05212772708919	6.60676649917492	0.0101591969354638	0.0435034587432711
ENSCSAG00000000486	1.56590831168436	2.30672277491466	24.498588697779	7.43642873915631e-07	1.21371040992732e-05
ENSCSAG00000000487	0.91764261170698	0.798756811647286	4.17018222445772	0.0411413745814384	0.122438213326418
ENSCSAG00000000488	0.979613179856104	0.282095791157103	5.21098429188245	0.0224446245651246	0.0786085377315866
ENSCSAG00000000489	0.685226128519373	2.61435550662432	5.65025991690205	0.0174527851106294	0.0653883630690254
ENSCSAG00000000490	0.00240393395579418	0.902536226575003	5.625061582748e-05	0.994015889138492	0.997336923879266
ENSCSAG00000000491	0.933415451602301	1.81752720707959	7.12002975214896	0.00762274413150503	0.0347544005266734
ENSCSAG00000000492	2.20429597900145	-2.27214671538066	4.31649409999925	0.0377446114028894	0.115002351326605
ENSCSAG00000000493	-0.27373094058139	3.16620205394564	1.04748625745003	0.306086735449296	0.475198290197953
ENSCSAG00000000494	0.996243134971209	1.42152720988355	5.65221559834908	0.0174333321490076	0.0653384041536552
ENSCSAG00000000495	0.73198870457572	2.79494948998798	9.12617476287264	0.00251978027299214	0.014567452141761
ENSCSAG00000000496	-1.033374081939	-0.763425439000856	2.42035486842676	0.119767796104054	0.254508027952747
ENSCSAG00000000497	-0.532075297339383	-1.53418980486219	0.806401363641584	0.369186332047516	0.535556880944038
ENSCSAG00000000498	-0.786164085387754	2.92705181555361	10.6640203829267	0.00109239691768732	0.00728063335023716
ENSCSAG00000000499	-0.244508875370528	3.22933133291699	1.074494784667	0.299932382940877	0.469038361014435
ENSCSAG00000000500	-0.438909697439844	4.52760591373358	0.527496947615859	0.467661099770833	0.62535284851966
ENSCSAG00000000501	0.319081759105708	4.79429216581688	2.87704404631969	0.0898508227837504	0.209029050723647
ENSCSAG00000000503	-1.66116865283105	2.16087824790755	7.57227047396779	0.00592730713905346	0.0287184898843491
ENSCSAG00000000504	0.804867304640875	0.952844618071925	3.84203448672483	0.0499828370623667	0.139926528772731
ENSCSAG00000000505	-0.0481217824314205	-1.86208364047505	0.00425725296052093	0.947976840225669	0.969879427032171
ENSCSAG00000000506	6.19986428735464	-1.71451558931868	27.5540835947414	1.52762500977013e-07	2.89355301449234e-06
ENSCSAG00000000507	-0.787065377055392	7.02706354183658	7.17805032797509	0.00738008630735513	0.0338884863882638
ENSCSAG00000000508	0.204933728662797	0.68535688630201	0.471773832743679	0.492172252453092	0.647384653481542
ENSCSAG00000000511	0.171660136536836	0.305557674597417	0.213168877057072	0.644294927710686	0.767531144680664
ENSCSAG00000000512	0.67541243906734	1.67631514975241	6.16760645777571	0.0130110527583851	0.0524538829412367
ENSCSAG00000000513	0.14157062850974	2.65475094955983	0.396781107952345	0.528756326419853	0.677590832762566
ENSCSAG00000000515	-0.383108971585721	1.02291947148977	1.27628467271088	0.258590982125558	0.425370705285114
ENSCSAG00000000516	-0.725523294292998	5.47033215300815	4.83076289504604	0.0279562574770803	0.0925935572140125
ENSCSAG00000000518	0.44278250881776	0.0473279403288721	1.43496733827837	0.230955473884304	0.39637277245917
ENSCSAG00000000519	-0.371790860014151	2.8205797381189	1.99978403858076	0.157321620666507	0.305739640963489
ENSCSAG00000000522	-0.261456936573639	4.02040963545216	1.00344579066508	0.316478161445608	0.485580101495319
ENSCSAG00000000523	-0.731316315514412	1.16850156891431	5.4785547986157	0.0192511688732281	0.0701769049391103
ENSCSAG00000000531	-0.116348122140678	2.48102357498866	0.261875034781236	0.608834897413772	0.740673639285798
ENSCSAG00000000532	-0.44421085029623	2.79071400249602	2.15608118499546	0.142006452041417	0.285235386737143
ENSCSAG00000000533	0.0102358729786016	4.22613191670793	0.00184385573662027	0.965749250098639	0.980953223287572
ENSCSAG00000000535	0.0527875271913965	1.61719994342964	0.0283472582311255	0.86629500792145	0.921411207794358
ENSCSAG00000000536	0.34776919454363	-1.66212781010264	0.288876538020791	0.590941372132193	0.726611973759207
ENSCSAG00000000538	1.52396387297128	-1.55329559682611	7.97672739734889	0.00473825208652486	0.0240213964742575
ENSCSAG00000000539	-0.190815414347414	3.11116889220016	0.352542378520816	0.552677467597441	0.696639823645909
ENSCSAG00000000540	-0.700342613567852	3.47179008325546	1.32347766836929	0.249968870413822	0.415785750862336
ENSCSAG00000000541	0.136985476893502	3.93789497553239	0.250950149573654	0.616406841178129	0.746225141928747
ENSCSAG00000000542	0.0293319719449439	4.51367219193775	0.0193635515183139	0.889329264362102	0.934953310385643
ENSCSAG00000000543	-0.093143212327474	3.91136740931103	0.230550852060942	0.631115680498109	0.757568146423493
ENSCSAG00000000547	1.93020272525785	3.58030455346636	45.9996835057213	1.18272093985013e-11	5.36675872623752e-10
ENSCSAG00000000552	0.572804941952531	4.17038606334318	8.29961063732035	0.00396535791030993	0.0208518995875801
ENSCSAG00000000553	-0.459752529529393	5.82852349745478	6.58009646436108	0.0103125303690694	0.0440932084146827
ENSCSAG00000000554	0.167530472468799	4.90429582837092	0.552007016042591	0.457498786157717	0.616857751099347
ENSCSAG00000000555	1.83589295307681	2.28909510757409	27.3581558848598	1.69049935643449e-07	3.17295203070779e-06
ENSCSAG00000000556	-0.134177149541468	4.0713755696167	0.544719746433774	0.460483265646562	0.619591020653763
ENSCSAG00000000557	-0.71193345865692	3.48637846907517	6.05093845245256	0.0138989079046798	0.0552109198847915
ENSCSAG00000000558	-0.385406052971314	6.07608942565827	3.42826839714376	0.0640892656790098	0.165970900159957
ENSCSAG00000000560	3.93455435692568	-1.44900063177834	31.0412523609633	2.52602197566887e-08	5.63814932055712e-07
ENSCSAG00000000561	2.53349054524075	-2.15942443662357	9.86391863623064	0.00168551715606553	0.010442493198325
ENSCSAG00000000562	2.31802571882751	0.362918403129084	22.8442714387291	1.75672142929977e-06	2.62348714717399e-05
ENSCSAG00000000563	-0.967696801295759	4.14524352813922	2.32332796589312	0.127447099166537	0.265419712133866
ENSCSAG00000000565	-1.40942129663579	1.15583003778187	9.64491745630134	0.00189876229777737	0.0115369588030366
ENSCSAG00000000567	0.0714412624605946	1.84745800530028	0.0594085471740335	0.807433209470236	0.882677498234158
ENSCSAG00000000568	-0.281892065985365	-1.25329887019887	0.388883105256651	0.532887073956277	0.681193081072349
ENSCSAG00000000569	0.629227181883584	3.30130786506719	8.31912224548878	0.00392298723453224	0.0207015911031211
ENSCSAG00000000570	0.325273475924496	4.02307194681759	2.23857942809107	0.134604592699441	0.275531547604
ENSCSAG00000000571	-0.280057213725658	2.26020372738772	0.218637682238992	0.640079902330529	0.764716075717421
ENSCSAG00000000572	-0.254039056313607	3.26076114025057	1.38100188743145	0.239930563179136	0.40541515212581
ENSCSAG00000000580	0.218297977235897	2.18052472789948	0.802530158622742	0.370337968719194	0.536850292200714
ENSCSAG00000000581	-0.0600423240140449	5.51749093507742	0.0874232747140944	0.767478847630303	0.856619291904974
ENSCSAG00000000583	0.00512180221627824	3.03085589166276	0.000423767532158337	0.983576215850282	0.990834859551056
ENSCSAG00000000592	-0.656371438784572	1.05169283998977	3.98574760714162	0.0458867332677747	0.132132352403039
ENSCSAG00000000594	0.0790582381340282	3.59333144198534	0.117365968842464	0.731909055690157	0.831083588122805
ENSCSAG00000000595	-1.00744270895464	1.47791802522899	2.29618600646019	0.129692112134191	0.268807204934175
ENSCSAG00000000596	-0.772292920022386	2.88585609519862	5.92164578606472	0.0149559819397239	0.0582613098345331
ENSCSAG00000000600	0.0413038998892317	4.88414698936621	0.0251630061539139	0.873961560572886	0.925690848786864
ENSCSAG00000000602	0.236930578228026	8.15338887861263	1.40712285719056	0.235534603079399	0.401147147768863
ENSCSAG00000000606	-0.284537820946721	3.97230918909772	1.5742748188617	0.209587290846157	0.371512479384629
ENSCSAG00000000607	-0.84354900198892	2.70045680973835	2.48415465613289	0.114998121300562	0.247481950426239
ENSCSAG00000000608	-0.734256532536129	2.77288213756151	5.3523255978435	0.0206946502786753	0.0740016320963153
ENSCSAG00000000609	0.136797049004	7.58750074404017	0.453594372770276	0.500632967966017	0.654783561057074
ENSCSAG00000000610	0.66036246080003	7.90324843195803	3.17784800656722	0.0746429761605817	0.184256948214213
ENSCSAG00000000611	-0.0222926722809901	3.73691106575125	0.0137058960190046	0.906802852921614	0.94549421063579
ENSCSAG00000000612	-0.673963237240456	-0.716005111748418	1.58399125149386	0.208186721391884	0.369823626288421
ENSCSAG00000000613	-0.671816098058586	2.48018118907693	4.73477284369866	0.0295587513280516	0.0967159064353067
ENSCSAG00000000614	0.119596908520528	-1.57535892129804	0.031240323897844	0.859705294993779	0.916704477560507
ENSCSAG00000000615	0.693183148799717	2.22711534486651	9.0855607009242	0.00257635482720836	0.0148167314348887
ENSCSAG00000000616	7.4282080975283	4.10877797254318	86.1383933327087	1.67773738432553e-20	5.43356634841271e-18
ENSCSAG00000000617	-0.734147922913364	1.55310761133738	1.23305953452821	0.26681285555082	0.434438873731554
ENSCSAG00000000618	0.232075031919548	0.758039822428346	0.374650981166855	0.540479935690098	0.687546757377799
ENSCSAG00000000619	-0.47476652480288	4.37927883015354	3.59615050586946	0.0579135284935941	0.155209759878094
ENSCSAG00000000622	-0.306046202228094	4.38603588303472	0.697688467642706	0.403561494346226	0.567094197900001
ENSCSAG00000000623	-0.705720453388929	1.49028413936275	5.27613040840443	0.0216197456696602	0.0765288907264623
ENSCSAG00000000624	-0.120426988438468	0.405110514587504	0.0491552948490082	0.824539696326053	0.894040711889807
ENSCSAG00000000625	-0.53570949089639	2.39150020803813	1.0695444008162	0.30104837753266	0.470027039579066
ENSCSAG00000000626	-0.0677991578299774	5.48205994264802	0.138627804604283	0.709648988715082	0.814146860221366
ENSCSAG00000000627	-0.0164446259977365	4.18586065193652	0.0072290278666749	0.932242556978812	0.961824618253422
ENSCSAG00000000630	-0.155700401534366	3.67465597304798	0.579878753926739	0.446359849443576	0.607192030411756
ENSCSAG00000000631	-1.48842422144867	-1.17902702055493	3.99590961758896	0.0456108270223735	0.131544269238439
ENSCSAG00000000637	0.244284782883313	-0.578690695140728	0.472351939783801	0.491907151511496	0.647293691962666
ENSCSAG00000000638	-0.856565802450073	2.26546704128232	2.26504909701041	0.132322018530732	0.272514062353129
ENSCSAG00000000639	-1.02953710944225	3.38831503434255	2.36236330325816	0.124293763190177	0.261024804400783
ENSCSAG00000000640	4.52040398259747	-2.43385138225134	18.5909543552518	1.61987363285872e-05	0.000192485271898759
ENSCSAG00000000643	-0.541111889025294	1.13931255681275	0.955003230466033	0.328449029359739	0.497067309687997
ENSCSAG00000000644	0.665328089151572	6.19503222849529	14.4287679767207	0.00014556161946088	0.0013195616183509
ENSCSAG00000000645	2.43356550214918	-1.51229848321433	17.2022717748721	3.36034268844267e-05	0.000364430598719683
ENSCSAG00000000646	1.60014339123354	1.82726091274648	20.4591705091828	6.09169712257716e-06	8.01725588634319e-05
ENSCSAG00000000647	0.131546815894698	3.60425261053547	0.436452593746548	0.508839625588892	0.661771976051317
ENSCSAG00000000648	0.842297534556893	-1.63693754064429	1.91577941232695	0.166322682912411	0.318058278974522
ENSCSAG00000000649	-0.604225240698177	4.57686683532304	0.753150086932578	0.385480723617236	0.551015587363555
ENSCSAG00000000652	0.420587215449669	1.42527443822553	0.832235516602005	0.36162690163699	0.528583321622847
ENSCSAG00000000653	0.647017392058852	1.91500984937257	5.00880147848993	0.0252187608935898	0.0858487785819092
ENSCSAG00000000654	-0.137789175906446	4.71392887994093	0.49368470976561	0.482288227842566	0.638220812945172
ENSCSAG00000000655	1.71600959838461	0.277699244428569	9.8739011409344	0.00167639685866916	0.0103976894159363
ENSCSAG00000000659	-1.49206239969652	4.29912754234322	5.01697793932415	0.0250999389528388	0.0855464574481968
ENSCSAG00000000660	0.329576981362528	1.66195578122481	0.728371310208711	0.393411620165474	0.558389596139308
ENSCSAG00000000661	-0.130304435220342	4.560577009168	0.253381844743494	0.614703819069114	0.745048077695596
ENSCSAG00000000663	-0.89361564110207	-1.1629884036535	2.27189017615005	0.131739141697934	0.271720205222874
ENSCSAG00000000664	-0.115238022058034	5.70401548796001	0.3607859486447	0.54807006346265	0.692932734094656
ENSCSAG00000000665	-0.357620429635711	0.55672715897358	0.677843352563816	0.410330348523226	0.57348336152971
ENSCSAG00000000669	4.92340861819044	5.40551869094039	22.1934212182906	2.46517047691526e-06	3.58111000591111e-05
ENSCSAG00000000670	0.0168281068755266	4.48660670128156	0.00202956587790482	0.964066894472763	0.979666106558793
ENSCSAG00000000671	-0.240002873401893	-0.204461820095244	0.27533201722164	0.599777229888271	0.733870694574752
ENSCSAG00000000672	-1.09306666913154	-1.85715026818943	2.23646348798855	0.134788949121266	0.275738057051765
ENSCSAG00000000674	-1.01421248407265	-0.44102693971341	2.85773892417765	0.0909352401185813	0.210487574795309
ENSCSAG00000000675	-0.722778491616147	5.75111602127471	7.9856239271201	0.00471502431970855	0.023933022952866
ENSCSAG00000000676	-0.511148386383828	0.103611536692303	0.938497117934904	0.332664644388397	0.500785812191319
ENSCSAG00000000677	-0.24895743784353	3.98993824313811	2.08760925858556	0.148498298852239	0.293812458330431
ENSCSAG00000000679	-0.110479340310457	3.28931916003885	0.163711185873179	0.685762449953074	0.797882388410463
ENSCSAG00000000680	-0.611733805526588	1.79774590459522	3.06235590820669	0.0801254179834491	0.192695330348374
ENSCSAG00000000681	-0.374182074348935	4.49047870884164	2.82956877340022	0.0925432056383672	0.213006706734798
ENSCSAG00000000682	-0.565047211157559	2.62210236672354	3.5754255352928	0.0586404226666311	0.156573530744382
ENSCSAG00000000683	-0.796026054725688	-0.873668524939419	2.15150095674851	0.142430588744627	0.285743475561157
ENSCSAG00000000684	-0.945147313795966	4.1042441299565	8.3382897571094	0.00388181223155804	0.0205302249851566
ENSCSAG00000000685	1.39163555648044	3.73393904827502	17.0805482003757	3.58273877381398e-05	0.000385375000171288
ENSCSAG00000000686	-0.296315888638476	3.9915225737245	0.944987944955681	0.330998362565952	0.499415360783943
ENSCSAG00000000687	-0.338704829955234	4.74703632549923	1.8819902714996	0.170108112732431	0.322877005056488
ENSCSAG00000000688	0.257398654355579	4.26210166549818	1.39591104479329	0.237409396498425	0.402927558771526
ENSCSAG00000000690	0.978492688459044	-1.72395536085259	1.48859503421333	0.222434576217429	0.387098503359317
ENSCSAG00000000691	2.1241898328362	4.2509249392716	18.5649705482776	1.642104885164e-05	0.000194846597616766
ENSCSAG00000000692	-0.934458638829767	2.19324517429138	6.16498377522013	0.0130303568652288	0.0525188883218605
ENSCSAG00000000693	2.90390761177133	-1.37216088275599	17.2412301660152	3.29213639450047e-05	0.000358682169049897
ENSCSAG00000000694	-0.273106105798664	5.69848675082237	2.57343655675309	0.108671422756927	0.238180187058938
ENSCSAG00000000696	-0.650295931042032	2.63307092795712	2.00039981298325	0.157257721928589	0.305687394738673
ENSCSAG00000000697	1.19403628443058	0.93347584525832	7.16462829004036	0.00743550967832194	0.0340949515696876
ENSCSAG00000000698	0.016255304217852	4.27140217189534	0.00381227672180984	0.950766988862802	0.97195137432982
ENSCSAG00000000699	-0.140938139244225	5.99326440379365	0.615541598890783	0.432708897038663	0.594466455693824
ENSCSAG00000000700	-0.485748169838415	7.17079777483045	5.14631499216276	0.0232957602902246	0.0807335444216618
ENSCSAG00000000701	-0.234359225364165	6.79492640783587	1.75656551316817	0.185053480248608	0.341626057143876
ENSCSAG00000000702	-1.03042231240176	-1.58255516094012	2.08785314939878	0.148474589311244	0.293800741781936
ENSCSAG00000000703	-0.45702088246278	-0.51799490432063	1.06826279287987	0.301338169643743	0.470257232426842
ENSCSAG00000000707	-1.24662408461541	5.65996720693772	10.9673319601334	0.00092732176955736	0.00637726354847073
ENSCSAG00000000708	0.220681521332083	0.729577141364538	0.318339967462727	0.572606975636114	0.712287198115807
ENSCSAG00000000709	0.381027543499228	3.51060699448157	1.88716205196758	0.169522361597799	0.322172459614641
ENSCSAG00000000711	-0.208938946506746	6.79929530886953	1.22099144208408	0.269166168845375	0.436978338000694
ENSCSAG00000000712	-0.262143884618497	1.35400466020088	0.615077628856607	0.432882373428087	0.594578600647847
ENSCSAG00000000713	-1.03814310022147	2.08048354315414	4.4424090015463	0.0350567479112078	0.109279170071666
ENSCSAG00000000714	-0.113192752354127	3.61152299865919	0.29208394481368	0.588888174046243	0.725141960408681
ENSCSAG00000000716	-0.478773690458852	5.14902427762923	1.73540250603909	0.187722415535442	0.344776318902882
ENSCSAG00000000717	-0.302244710395891	-0.695508286442479	0.321707163961456	0.570583503692541	0.711000793694244
ENSCSAG00000000722	0.0831449540527942	5.29689971105249	0.17304740492019	0.677417562737806	0.791966724500307
ENSCSAG00000000723	-0.21725023958915	2.4573339548575	0.600661356456541	0.438325799838854	0.600074899021192
ENSCSAG00000000726	-0.980612670975214	-1.1693619346057	2.17580548333609	0.140196096085589	0.282564846741388
ENSCSAG00000000727	-0.0150922305632834	4.18199971866529	0.0051741674404937	0.942656273630922	0.96689965452925
ENSCSAG00000000728	-0.113953459812112	4.62239017164024	0.340451172579577	0.559568912271883	0.702317152402249
ENSCSAG00000000729	0.120004646623799	3.46862990706873	0.331482032765619	0.564787713895731	0.706759914914848
ENSCSAG00000000730	0.570376371833278	-1.49860581659191	1.20249229379033	0.272824117507423	0.44050713303778
ENSCSAG00000000731	-0.817620665380513	1.90697674965949	7.48974357147523	0.00620513916789537	0.0296557533669351
ENSCSAG00000000732	0.191561846116597	2.52446833120374	0.485372172308175	0.485998967362068	0.641797948152191
ENSCSAG00000000733	0.50170563327293	0.259022066603207	1.23197685545559	0.267022930969315	0.434738073023181
ENSCSAG00000000734	0.0723427386161693	7.01478966126357	0.145383322431709	0.70298684879601	0.809653007570162
ENSCSAG00000000735	0.925176239635345	-0.951486661360703	3.24297002533892	0.0717304958412006	0.179266545590726
ENSCSAG00000000736	0.252504819314081	4.41934013188345	1.80974313265996	0.178539046606431	0.333212365287957
ENSCSAG00000000738	0.256975087718132	-0.442297107797088	0.34986131319172	0.554191647802015	0.69773484615793
ENSCSAG00000000739	-0.324298062332835	3.86335879614987	1.4338129466082	0.231143170207608	0.396612481022133
ENSCSAG00000000740	-1.10505764064208	-0.958526291654658	2.91856865816673	0.0875655066572267	0.205064436900243
ENSCSAG00000000741	-1.35936926364793	3.3340027393476	5.05314064495005	0.0245813438394567	0.0841500678973394
ENSCSAG00000000742	-0.713528596706378	1.22813123554844	1.89003496136171	0.169197978417357	0.321879263977547
ENSCSAG00000000743	-0.977554722445184	3.86002023419328	10.7195422882611	0.00106009892770694	0.00711485330716602
ENSCSAG00000000744	0.344362416489584	4.4792972204744	3.024106496049	0.082035496455857	0.195721550622763
ENSCSAG00000000745	-0.461164772285331	-0.924317038865644	0.455229881473457	0.49986177356067	0.654061389043934
ENSCSAG00000000746	-0.363662148192516	3.55166279616875	2.51693609221722	0.112629229500041	0.244068445116204
ENSCSAG00000000747	0.558738417452855	5.06416798525389	2.73599028304498	0.0981106673699499	0.221863895529773
ENSCSAG00000000748	0.276829365194086	4.04576168245577	0.494687110295565	0.481843908575632	0.638021846680761
ENSCSAG00000000749	0.374593898767478	2.99306723971992	2.09189330517718	0.148082451974119	0.293093965783219
ENSCSAG00000000750	-0.559815972216273	5.89753175386934	9.32680147992371	0.00225826193940365	0.0133308479103395
ENSCSAG00000000752	1.11516177444297	2.46433773536936	11.3680756003429	0.000747172506843976	0.00530569574184951
ENSCSAG00000000753	-0.286233769965305	7.12940345273788	2.27210921801545	0.131720526202653	0.27171574013853
ENSCSAG00000000754	1.08027478139783	5.7871702391062	8.49880596738491	0.00355379617202637	0.019188640527414
ENSCSAG00000000755	-0.462355377176917	1.19427176260875	0.874962869507812	0.3495850306108	0.516975194789021
ENSCSAG00000000756	0.732264267241676	6.50686084347364	12.7944303100912	0.000347652834637832	0.00278341341236698
ENSCSAG00000000757	-0.475060374649918	6.3684757376614	1.51277512444919	0.218716114882632	0.382805348046671
ENSCSAG00000000758	2.13757823890429	-0.620235216901779	20.7004901593366	5.37022531897594e-06	7.15322674141336e-05
ENSCSAG00000000759	-0.0205006796131529	6.00373299675485	0.00626225389581947	0.936925718876543	0.964187046646969
ENSCSAG00000000760	-0.310990616700301	9.52129977860872	1.63290178004928	0.201302160953444	0.360971424651833
ENSCSAG00000000762	0.418881465260217	-0.801916492181571	0.469272228009437	0.493322168322978	0.648484063206576
ENSCSAG00000000764	2.35738035316419	3.0478307013545	42.1140351803043	8.61029949847568e-11	3.31506566005414e-09
ENSCSAG00000000765	-0.895726618730863	-0.522853926756519	2.8670165227989	0.0904123317978054	0.209797764021404
ENSCSAG00000000766	-0.0764873478970683	4.57743631018094	0.103744932270807	0.747381027971536	0.841880409125408
ENSCSAG00000000767	1.24299816010129	3.37016327753527	26.4097277271068	2.76146245409074e-07	4.9416116310094e-06
ENSCSAG00000000768	-0.175798017930803	4.62747931618019	0.684328971767123	0.408100032101102	0.571187884943133
ENSCSAG00000000769	-0.289356161011578	0.775226677210673	0.581955926990091	0.445546679645377	0.606385506567459
ENSCSAG00000000770	-0.24583080605394	4.16272673148763	0.442540835336196	0.505898644965731	0.659348845490332
ENSCSAG00000000771	-0.302238850147743	7.67308867859093	2.2474873017457	0.133831558631173	0.274493462549495
ENSCSAG00000000772	-0.393126369980103	5.31715756087844	3.63073726619519	0.0567216840585455	0.153150920641419
ENSCSAG00000000773	-0.129855986246493	6.79772528119107	0.440426024474753	0.506916903148214	0.660311237326424
ENSCSAG00000000774	-0.152680140153574	3.00655052078431	0.418060257331568	0.517906528412883	0.668928849686862
ENSCSAG00000000775	1.93521322169408	1.02898979766066	18.1504522633309	2.04120945469135e-05	0.00023593181639704
ENSCSAG00000000776	0.0250566836884801	5.10722206055789	0.0150372998399924	0.902402735369539	0.943244548890022
ENSCSAG00000000777	0.0266350076912546	6.61228315531792	0.0130887862208624	0.908915772972408	0.946866087807333
ENSCSAG00000000778	0.0124880632551927	6.24505609842118	0.00551304072525838	0.940811578041975	0.966259472361603
ENSCSAG00000000779	-0.346673077152142	2.48636796742562	1.6694581072172	0.196331132248656	0.355340314869867
ENSCSAG00000000780	0.221931011360402	-1.5254226281124	0.144082654044492	0.70425556862222	0.810210296505761
ENSCSAG00000000781	0.159603524530146	4.67315961014361	0.631354052225134	0.426859073294126	0.58945166069719
ENSCSAG00000000782	-0.0407403795604212	4.05200922678933	0.0232471118399928	0.878816222009023	0.928526587257368
ENSCSAG00000000783	-0.356291617714556	3.94267388744691	1.43547160417465	0.230873541317513	0.396351948642534
ENSCSAG00000000784	-0.801456064592014	-0.203068795544605	2.2387845222065	0.134586738373843	0.275529146965885
ENSCSAG00000000785	-0.0583808103207361	3.00334314449088	0.0660059414680561	0.797243452962849	0.876235700864213
ENSCSAG00000000787	0.292710057693063	2.98565828641524	1.30078427046621	0.25407001727656	0.420351421185187
ENSCSAG00000000788	-0.091808700163726	6.27101438053329	0.330279864218468	0.565494340340005	0.707435432810412
ENSCSAG00000000789	2.49464402498685	1.95140678069916	22.5454624994175	2.05228701857895e-06	3.02927834547529e-05
ENSCSAG00000000790	-0.351048529019019	7.08935673626906	3.9548040655771	0.0467377588947335	0.133720347075059
ENSCSAG00000000791	0.0346595326754611	5.37998757431462	0.0357586317565328	0.850014810860942	0.910609315005413
ENSCSAG00000000792	0.393842832937981	4.04871501918233	2.80660999308295	0.0938765617004907	0.214997111703689
ENSCSAG00000000793	0.231284673266293	-1.39352607096013	0.149464402066677	0.699047721128869	0.806522157717625
ENSCSAG00000000794	1.27859914564076	-0.208048104907748	7.41749194502946	0.00645927905439704	0.0305346056501076
ENSCSAG00000000795	0.733826254985371	2.55091749040141	6.17518169706382	0.012955460547065	0.0522680366037795
ENSCSAG00000000796	-0.138092530327057	3.79610635461915	0.226064425573547	0.634457478202698	0.760270651294904
ENSCSAG00000000797	0.275685924364588	3.73171475173895	1.54463277687903	0.213929540753769	0.37686400918565
ENSCSAG00000000799	0.506239459509411	3.83495267541865	2.68629199334183	0.101215102611293	0.226596692952558
ENSCSAG00000000800	-0.340158073514065	3.83286765218211	2.80572502889209	0.0939283733527775	0.215031288783252
ENSCSAG00000000801	0.0215454142380267	3.18611845845081	0.0055609475156615	0.940555443124841	0.966259472361603
ENSCSAG00000000804	-0.468925847978114	6.8743396998217	3.3249149823079	0.0682375423703161	0.173157088236367
ENSCSAG00000000805	-0.389079256537818	4.27605680270059	3.57100566339209	0.058796692945663	0.156863992470282
ENSCSAG00000000806	0.409502995532219	7.99313432291865	2.84188381294295	0.0918364895033997	0.211911608986819
ENSCSAG00000000807	-0.474825239204054	1.51425984840601	1.60522008405772	0.205165014703309	0.36603051931892
ENSCSAG00000000808	0.555254872609798	-1.23120936759584	0.678273568381343	0.410181849240857	0.573336624522566
ENSCSAG00000000809	0.213292103391827	5.53334720069468	0.639398798410244	0.423928584829397	0.586581924740483
ENSCSAG00000000810	-0.351180534162726	8.53928886076246	2.53324926398041	0.111470463806012	0.242192583590931
ENSCSAG00000000811	0.235082274175704	5.58868812871368	1.17719877608423	0.277927007709873	0.445424712278163
ENSCSAG00000000823	0.313908001726764	4.05523929900256	1.13153968730958	0.287447158976737	0.455233443803519
ENSCSAG00000000824	0.274375618695878	4.49970745347673	1.25217630772741	0.263137221040431	0.430537310885948
ENSCSAG00000000825	0.39732953698194	0.676297858500796	1.20862565164207	0.271604478967426	0.439411845943801
ENSCSAG00000000827	-0.175409435536907	4.95881653724592	0.844031015775052	0.358246437411299	0.525735798020651
ENSCSAG00000000828	-0.0305826589768967	-0.207046049562623	0.00531522028161646	0.941881271648563	0.96668531459579
ENSCSAG00000000829	-0.0449918840076372	3.0994674876753	0.0271135511141232	0.869210083522158	0.923025777905072
ENSCSAG00000000830	-0.700357575338037	5.88388129629816	4.68862183224452	0.0303629911015834	0.0985082545717646
ENSCSAG00000000833	-0.504943543031274	5.18042731821254	5.25038532365925	0.0219419115962859	0.0773068587533818
ENSCSAG00000000834	-0.170318251984693	4.11802327189043	0.725360229088766	0.394391265565135	0.559191492472378
ENSCSAG00000000835	-0.466011056963422	3.87837114803292	2.43097080633481	0.118959206011448	0.253146299824991
ENSCSAG00000000836	-0.84167377022639	6.20561603733269	18.8803532396234	1.39178720103414e-05	0.000168247660394492
ENSCSAG00000000837	-0.011987306135244	4.99188703415	0.00315513455739946	0.955205914362032	0.974197967738048
ENSCSAG00000000838	-0.893644666685195	-0.99162171741066	1.310466537735	0.252310203543165	0.41849845671043
ENSCSAG00000000839	-0.890373109140277	0.169228486697219	2.00075476644516	0.157220901912182	0.305651793418493
ENSCSAG00000000840	-0.542331425321459	6.95387696859884	10.7263790156257	0.00105618925946027	0.00709726525569784
ENSCSAG00000000841	-0.523960872861199	6.30759427946594	4.68413724165416	0.0304423471244524	0.0987269286186098
ENSCSAG00000000842	-0.341850664723234	2.08110003141112	1.69023267728038	0.193570300027856	0.352075833670311
ENSCSAG00000000844	3.58491287646607	2.10610510152543	49.046194649952	2.50004774825604e-12	1.31089805263318e-10
ENSCSAG00000000848	-0.64886709527289	3.86492637324033	1.64679071913329	0.199396294808935	0.359074204247621
ENSCSAG00000000850	-0.359401173828116	1.6805774542462	1.29336231504367	0.25542924223268	0.421555235207551
ENSCSAG00000000851	-0.0367905207676712	1.50133987717572	0.0162204752840509	0.898655766795644	0.940941713993939
ENSCSAG00000000852	0.150026342531293	5.29100256177362	0.645532763650358	0.421714375678576	0.584640105752625
ENSCSAG00000000853	0.0530333024325001	4.38065583977634	0.0679913587627041	0.794284127456373	0.874321288450311
ENSCSAG00000000855	-0.417309467493359	6.66133851636344	4.25127732601284	0.0392208203947786	0.118386383490599
ENSCSAG00000000857	-1.00399819932113	0.95301848336313	6.36554202805978	0.0116357546710724	0.0483126596033442
ENSCSAG00000000858	0.548339105002739	1.99954355282386	2.96038165358285	0.0853277978737777	0.20113734599842
ENSCSAG00000000859	-1.13608642234493	5.709613055667	9.0578278923328	0.00261572530657585	0.0149857561181801
ENSCSAG00000000860	-0.174489266621313	6.62818033529501	0.75981339692127	0.383386925908596	0.549062926485885
ENSCSAG00000000861	0.319372689635619	3.06313248558278	1.17381019178083	0.278619729602579	0.445926557543197
ENSCSAG00000000864	-0.185435385644137	0.291043856256676	0.111400540930966	0.738555239284906	0.836330514690031
ENSCSAG00000000866	-0.281623764540506	5.17062758459468	1.68162911788748	0.194708121655821	0.353405939053757
ENSCSAG00000000867	-0.903000072168224	5.33214968404821	11.864669348523	0.000572089265216544	0.00424683073868838
ENSCSAG00000000869	4.78445007078418	2.28815352155479	62.9303836079896	2.14143213504303e-15	2.09290145411277e-13
ENSCSAG00000000872	-0.374425775762821	1.96334028254234	1.14871145877802	0.283819048921254	0.451535275576224
ENSCSAG00000000873	0.624414019951921	4.26437013643294	3.63604613542424	0.0565410601536112	0.152921023506991
ENSCSAG00000000874	-0.568501809141893	7.73679767489318	7.24427664786045	0.00711273626889128	0.032954015414664
ENSCSAG00000000875	-0.325758799228766	5.91714705723344	3.69128071060331	0.0546976018602954	0.14952669479088
ENSCSAG00000000876	-0.213080434718874	3.3517514130312	0.922275870059373	0.336878111832502	0.504599235797355
ENSCSAG00000000877	-1.19291741551516	6.12770885839207	4.55044850861428	0.0329101246515527	0.104674856319988
ENSCSAG00000000878	-0.956784140557339	5.95121737420165	5.76005337784704	0.016394573785404	0.0623938191736216
ENSCSAG00000000879	-0.506040996798106	3.40835916160459	3.83165027862027	0.0502933913814216	0.140486376703356
ENSCSAG00000000880	-0.219397609742142	6.43163136846046	1.47214385987348	0.225007745317534	0.390028142075257
ENSCSAG00000000881	0.241759371296705	6.96596061513738	1.42553757038971	0.232494092200817	0.397899894713931
ENSCSAG00000000883	-0.438042064018759	3.82769521913875	3.8469017479704	0.0498379728427207	0.139649144307168
ENSCSAG00000000884	0.135518260854281	2.61595145836398	0.284079199546273	0.594039944519995	0.729082447801353
ENSCSAG00000000886	-0.0894971585007448	10.8956655185308	0.0399269362228551	0.841623504308348	0.905293716653502
ENSCSAG00000000887	2.16067938797163	2.29144593983822	16.8119967703487	4.12715648501507e-05	0.000437817878375041
ENSCSAG00000000888	0.110342503081566	4.52399167186083	0.0544403119116694	0.815509452592972	0.888272858644033
ENSCSAG00000000889	-0.335674998716943	3.50431160579923	0.124468614303467	0.724237561030213	0.825379962432624
ENSCSAG00000000890	-0.47082818540784	-1.80423511864445	0.313585017348466	0.575488562430878	0.71425793399991
ENSCSAG00000000891	1.151987291492	-1.83143089021845	3.6023016070795	0.0576996354428421	0.154809124790253
ENSCSAG00000000892	0.240705593440683	2.96155015959728	0.804009532664345	0.369897282390637	0.536399772892551
ENSCSAG00000000893	0.443015441799968	5.29164923871091	6.20739458927336	0.0127217734590817	0.0515898679655418
ENSCSAG00000000894	2.24822831164131	1.75180539447873	30.5308558689149	3.28598434844571e-08	7.18868920308314e-07
ENSCSAG00000000895	0.306367913238913	2.48438596823037	1.21639116293444	0.270070052198859	0.438013769345966
ENSCSAG00000000896	0.139579586624976	5.71248412800405	0.424956732527768	0.514474036354315	0.666274489896097
ENSCSAG00000000897	-0.334573624963821	8.48142732245195	2.19340633792912	0.138602494738705	0.280379351573691
ENSCSAG00000000898	0.590233155603505	0.343537876698152	2.07511694713772	0.149718463846958	0.295553946140815
ENSCSAG00000000900	0.164719685980364	5.91691970321791	0.863761569156722	0.352688179733201	0.520481973333999
ENSCSAG00000000901	0.253699081181183	6.00175331737754	1.39336816439823	0.237837119864933	0.403363354431574
ENSCSAG00000000902	0.00928062689326853	6.44928518518377	0.00240733340221766	0.960867827278601	0.97767432355044
ENSCSAG00000000903	0.494718508290477	2.76741761188352	2.3171396735513	0.127955121796332	0.266142141633297
ENSCSAG00000000904	-0.751729615903947	4.20789184916714	3.04951801154061	0.0807611073394841	0.193800978539004
ENSCSAG00000000905	0.100670620309741	6.02308716781187	0.326336068274763	0.567824550437027	0.709168854409707
ENSCSAG00000000907	0.826942243739252	7.00168242114611	4.65757232899517	0.0309168753439472	0.0997760902805738
ENSCSAG00000000908	-1.25799297925942	-1.34626553501614	2.82469762964084	0.0928243723659312	0.213386243335851
ENSCSAG00000000909	-0.126178773805165	7.04191622210943	0.475817544433134	0.490322929988192	0.645929481146512
ENSCSAG00000000910	-1.00937312279118	1.03340016662072	2.84830181303658	0.0914705090444418	0.211259863180509
ENSCSAG00000000911	0.108768240642237	5.93439896440494	0.363713228156101	0.546451201015269	0.691998350622495
ENSCSAG00000000913	0.572895007115497	7.09717453257793	2.38716150990678	0.122335578015173	0.258136130693587
ENSCSAG00000000914	0.466436667089066	6.32068860575814	1.68919691844798	0.1937068668227	0.352246649709405
ENSCSAG00000000915	0.46520276492273	7.2114607789187	1.56671788763148	0.210684296892533	0.37289309943819
ENSCSAG00000000916	-0.99940805174366	7.15648072934976	5.16486849212893	0.0230482025733171	0.0801109347439978
ENSCSAG00000000919	0.257758718892874	6.41823278024204	2.53006351705086	0.111695720062392	0.242555641371355
ENSCSAG00000000920	0.118374265933803	5.94270413905497	0.328553106569643	0.566512315959939	0.708317305444912
ENSCSAG00000000921	-0.0150945398305197	3.90649588330933	0.00522514547870401	0.942374968225837	0.96689965452925
ENSCSAG00000000922	-0.209204020688761	7.00195169720048	1.33274759270585	0.248317005823561	0.413870028777776
ENSCSAG00000000923	0.514526207314429	5.42588764637201	7.54915558106848	0.00600382023654472	0.0289530521890368
ENSCSAG00000000924	-0.0516214057851302	5.54369042369	0.0606737859238216	0.8054341464236	0.881367152277633
ENSCSAG00000000925	-0.348581558362356	4.82259925099732	2.25705120538053	0.133007112897547	0.273447657919939
ENSCSAG00000000926	-0.739128114882745	1.73116282612823	1.87025605618207	0.171445755960481	0.324377063674658
ENSCSAG00000000927	0.122947961390734	5.52687253760019	0.192924391564077	0.660493735914144	0.779742336937597
ENSCSAG00000000928	1.7740050956459	-2.24417871428159	6.57618474061304	0.0103352186546023	0.044133093722354
ENSCSAG00000000929	-0.280384635867638	7.18425315613648	2.36242499654785	0.124288848632415	0.261024804400783
ENSCSAG00000000930	0.468012687243143	6.54502372722951	7.72922592138168	0.00543340384055977	0.026885419782662
ENSCSAG00000000931	-0.103767181706871	4.18378648074913	0.320636929906112	0.571225124628736	0.711371890484267
ENSCSAG00000000932	-0.58736488941041	4.79999683441718	3.6331981103475	0.0566378826199723	0.153099904340129
ENSCSAG00000000933	-0.906872711901563	5.78074149721433	3.18192999844084	0.0744567364693373	0.183964385379812
ENSCSAG00000000934	-0.623279906292921	6.68059772862863	6.19458004395325	0.0128142127486527	0.0518453004765352
ENSCSAG00000000935	0.0679901491306781	5.31251351144874	0.132213712482972	0.716147737985535	0.819099244394923
ENSCSAG00000000936	-1.31040252832701	-0.660835061520707	2.36416134946737	0.124150617232061	0.260823676522762
ENSCSAG00000000937	-0.938156737116009	4.0316919751742	1.77504813202666	0.182758564842718	0.339051487099148
ENSCSAG00000000938	-1.32110655203595	2.96686903446764	6.56898376103609	0.0103771187826684	0.0442433843400449
ENSCSAG00000000939	-0.613569149795137	-0.415934586098114	2.03208899042191	0.154008795044707	0.300965838588905
ENSCSAG00000000940	-0.0481050726657832	-0.425526436625583	0.00843066179711371	0.926842137739761	0.958470628851229
ENSCSAG00000000941	-0.309973013861812	5.06756118665694	2.13151784046629	0.14429780709582	0.288333762376199
ENSCSAG00000000943	-0.315601040686995	5.96241635328915	3.13461267786363	0.0766465905262061	0.187468049122071
ENSCSAG00000000944	0.265088961626957	-1.82629994550597	0.188517332096819	0.664153504488549	0.782162098655071
ENSCSAG00000000945	-0.0694931543818488	4.84755167093442	0.0943426277414261	0.758727336328634	0.850658390859357
ENSCSAG00000000946	2.14562990038867	6.26082756128908	38.1021963343566	6.71345193461382e-10	2.11614667183237e-08
ENSCSAG00000000947	-0.136857916963788	2.50981289246593	0.0667534631957736	0.796123747320486	0.875511603129013
ENSCSAG00000000948	-0.356451253365871	6.36845191564447	3.81866347660623	0.0506846525215339	0.141340267718753
ENSCSAG00000000949	0.824390071330847	5.41007155115093	5.06966187889277	0.0243481324748503	0.0836087534484621
ENSCSAG00000000950	0.248775031791804	6.89506729469659	2.56228111049628	0.109440569558297	0.23929439864898
ENSCSAG00000000951	0.846509283811175	-1.30459981429838	2.61672938961612	0.105742188329453	0.234089763387961
ENSCSAG00000000952	0.0279222396179207	6.10417068613928	0.0244278821715653	0.875801114731362	0.926776066488797
ENSCSAG00000000953	-0.787847681502694	5.49399910612276	7.33182445682319	0.00677442556652194	0.0317067687963284
ENSCSAG00000000954	0.527086897825429	3.95214182421702	4.48872414300271	0.034119132307136	0.10730647412177
ENSCSAG00000000955	0.63373027228486	2.55088209033159	3.36124923725315	0.06674741670357	0.17047581284875
ENSCSAG00000000956	0.753451476670451	0.829477457858729	4.52960426015109	0.0333133204826849	0.105550760485806
ENSCSAG00000000958	0.817286021341864	6.43187104134393	15.5810623570861	7.90422991380891e-05	0.00077434261854319
ENSCSAG00000000959	-0.0607577564805711	0.935328171351569	0.00986095104566687	0.920898235277587	0.954233133756581
ENSCSAG00000000960	0.138664154800642	6.64852817248742	0.184812690116189	0.667269502202818	0.784154419628882
ENSCSAG00000000961	-0.23056629670789	5.46322012191848	1.58760564487891	0.207668554170353	0.369118057669605
ENSCSAG00000000962	1.48670499333281	-1.93710052824156	4.34257714942584	0.037170619127363	0.113587307010519
ENSCSAG00000000963	0.0124309158902815	-1.65926263969326	0.00026620725697768	0.986982405522636	0.993113204609751
ENSCSAG00000000964	1.13071484591452	1.17541762706688	6.10732613460862	0.0134622644136694	0.0539045385019581
ENSCSAG00000000965	-0.025438279125292	5.27743778016092	0.0235504401472966	0.878034328199646	0.928278070268185
ENSCSAG00000000966	-0.255041832097246	2.71139523626688	0.902744758187211	0.342046805233583	0.509769383227845
ENSCSAG00000000967	-1.18456507400302	3.42940563508606	5.5165027611402	0.0188378824888999	0.0691741451910092
ENSCSAG00000000968	-1.13147234050012	-0.688603604161632	3.17379394780274	0.0748284366831914	0.184551484052004
ENSCSAG00000000969	-0.941062688585084	4.26217935022333	10.6135316035374	0.00112263068430319	0.0074497754168886
ENSCSAG00000000970	-0.762420763174344	6.69157761917628	5.83008743252766	0.0157543404881919	0.0605738064123834
ENSCSAG00000000971	-0.110499647675198	1.10523464434217	0.138217500812473	0.710059527361758	0.814504702648389
ENSCSAG00000000972	-0.373022855021986	5.66000320881894	0.898213475384608	0.343261196116413	0.510793962262933
ENSCSAG00000000973	-1.45155313483915	3.42860674404943	4.34750241704666	0.0370632622681223	0.113491639392394
ENSCSAG00000000976	0.0591224347138333	3.46786527732442	0.0898659431880304	0.764347650295959	0.854292200564241
ENSCSAG00000000978	-0.945116231401106	8.01046477411412	3.55862504185593	0.0592367869193597	0.157706964788373
ENSCSAG00000000979	-0.211166727071697	5.45699573145	0.82544775229902	0.363592170564398	0.530610698110281
ENSCSAG00000000980	-0.158999674405631	3.38588863823891	0.645855956738272	0.42159819125978	0.584640105752625
ENSCSAG00000000981	0.176971473983242	3.10401562308585	0.570752332707446	0.449960114211199	0.610782576687437
ENSCSAG00000000982	0.187842845078298	4.21074033769429	1.11491469093843	0.291016093547868	0.459488845916273
ENSCSAG00000000983	-0.050013575763696	3.05362066112346	0.0380538025277453	0.845335142849629	0.907533347705383
ENSCSAG00000000984	-1.57402734296776	-1.69909946122306	3.93610681746391	0.0472600313360079	0.134586102950343
ENSCSAG00000000985	0.544740795113387	4.93130059820242	6.84778710946646	0.00887511331014104	0.0391974288734792
ENSCSAG00000000986	-0.947471767173027	3.61078618902011	2.27729989753062	0.131280248934303	0.271112262021491
ENSCSAG00000000987	2.50868977307894	2.15942212176044	29.6251272312425	5.24209748722126e-08	1.09913234752276e-06
ENSCSAG00000000988	-0.824561686628898	4.74356426523997	7.76182736026331	0.00533619451979836	0.0264837514674007
ENSCSAG00000000989	-0.0265995468316445	5.02406549363605	0.0159257231267986	0.899575859590612	0.941530604705541
ENSCSAG00000000990	-0.133160426234665	4.31416111824825	0.499559882031956	0.479693570048828	0.6362912541356
ENSCSAG00000000991	-0.786449991485984	2.02945652755666	1.64547365678672	0.199576111917261	0.359319668687312
ENSCSAG00000000992	-0.781064544000191	2.95181069063789	5.74986994087551	0.0164898775062801	0.0626122544301673
ENSCSAG00000000993	0.793020107917222	-0.657213636503937	2.99860294109314	0.0833363497790256	0.197796592800714
ENSCSAG00000000994	-1.03358413070965	-1.00676161137021	2.64212891656196	0.104064010126068	0.23143864315392
ENSCSAG00000000995	-0.652709809081593	5.46914742139761	9.63755520109039	0.00190638812577608	0.0115678959123598
ENSCSAG00000000996	0.19616573206444	2.24713810173368	0.294188734643413	0.587548709937269	0.724219555375663
ENSCSAG00000000997	5.80206223278703	9.17455133456166	43.4507841577206	4.34757392184802e-11	1.76363019063985e-09
ENSCSAG00000000999	0.795557356864173	5.2977280374997	13.5773346353398	0.000228933074774148	0.00194310770608664
ENSCSAG00000001000	0.123340481308752	7.14827314978704	0.448623624308137	0.502989298919407	0.65669703977961
ENSCSAG00000001002	0.210992440731335	6.05866409189796	1.64026039655822	0.200289744433917	0.360055040140945
ENSCSAG00000001003	0.767423552034713	3.74909066869645	5.91413737659324	0.0150198554885672	0.0584549842376682
ENSCSAG00000001004	0.314182927773293	4.97161563683082	2.70803237506031	0.0998440725451658	0.224584576634687
ENSCSAG00000001005	0.292720241858275	1.96377233598194	1.0670008425647	0.301623868370059	0.470436396021554
ENSCSAG00000001006	0.186511241921043	5.54572648908703	1.29617565896263	0.254912966882878	0.421123972194888
ENSCSAG00000001007	0.694870032834031	5.58650698137552	14.5982194093691	0.000133040191662963	0.00122214952485938
ENSCSAG00000001008	-0.268113261129523	5.16546399257521	1.74888486097078	0.186016982302848	0.34273766011845
ENSCSAG00000001009	-0.479101830793227	4.89879451797464	2.33111603958551	0.126810930849624	0.264534712493423
ENSCSAG00000001010	0.0757619625150305	4.46936808128245	0.126304105169638	0.722295275784307	0.824190056658335
ENSCSAG00000001011	0.148429348574107	5.26357693117841	0.713787491339854	0.398189316723286	0.562608464013559
ENSCSAG00000001012	-0.324827326733419	3.87626418895812	1.0781107780667	0.299120572548801	0.468034719286524
ENSCSAG00000001013	0.239403350030912	2.92661255976441	1.03586830562949	0.308784345458104	0.477769651890539
ENSCSAG00000001014	-0.131624529739546	4.0362583401586	0.47500198571371	0.49069497663004	0.646161917324274
ENSCSAG00000001015	-0.180165181422367	0.403036538278041	0.246149855627671	0.619799225677999	0.749266179501099
ENSCSAG00000001016	0.425210411494859	4.81031473872142	5.65934950290277	0.0173625614043312	0.0651322795174514
ENSCSAG00000001017	-0.0439775039108712	5.50288839825958	0.0467346328831724	0.828845927433011	0.896825953711827
ENSCSAG00000001018	-0.0636574640001251	6.41432224519585	0.132867857628947	0.715476882592341	0.81872881181777
ENSCSAG00000001021	-0.436715943038483	7.36739806623003	5.80044222455289	0.0160221443291135	0.0613581632005491
ENSCSAG00000001022	-0.21066146293346	4.80527156013651	1.28125726585036	0.257665398820936	0.424201233296816
ENSCSAG00000001023	0.149011021528963	3.02256338900315	0.410054455762467	0.521941867058448	0.671973216998414
ENSCSAG00000001024	1.38143211440596	1.18836486737141	11.5973640792623	0.00066045363452773	0.00478662250175275
ENSCSAG00000001025	-0.00615889534770379	-2.84569734047362	3.61236295987055e-07	0.999520447979015	0.999641491932751
ENSCSAG00000001026	-0.055517015786512	6.32321887305404	0.0372979423635655	0.846859701916297	0.908579519100453
ENSCSAG00000001027	1.80023554746739	5.49828909804952	29.3229801671654	6.12648261495761e-08	1.25703246399074e-06
ENSCSAG00000001028	-0.431042645631376	7.60855037006872	5.12558186046954	0.0235756652137175	0.0813961668760391
ENSCSAG00000001030	-0.919382597612216	0.331504502253714	3.857860946408	0.0495134156969025	0.138989307794993
ENSCSAG00000001031	0.177852567714935	5.24357291959427	0.81747478608132	0.365919515002325	0.532749011593672
ENSCSAG00000001032	0.369793849388243	5.00173663379982	3.80814589646931	0.0510038798088117	0.141918982951843
ENSCSAG00000001033	2.09212081619142	2.24485044506158	21.7391125196326	3.12357500888936e-06	4.41713085803301e-05
ENSCSAG00000001035	-1.21582209116273	5.96882497572765	4.18750447387851	0.0407230010079668	0.121609439097557
ENSCSAG00000001036	-0.0303527528875496	6.63954263192553	0.0168811797989363	0.896623712122279	0.939702571425897
ENSCSAG00000001038	0.0232062059099517	5.45272450576177	0.0178650525037227	0.893671268314086	0.937787060911294
ENSCSAG00000001039	0.72549304253041	3.96248134950519	4.34519475475886	0.0371135222672418	0.113529289338046
ENSCSAG00000001040	-0.15774985193463	0.583746573226185	0.130558212994575	0.717853965297126	0.820482592541183
ENSCSAG00000001041	-0.787810280997238	-0.195398758665314	2.59736570836135	0.107041502212258	0.235765367654337
ENSCSAG00000001042	-0.502619847936461	7.77241871548073	6.20610150872376	0.0127310700855833	0.0516148955826164
ENSCSAG00000001043	-0.154873203739521	5.82219465707206	0.987972544674598	0.320238407641043	0.489123153227956
ENSCSAG00000001044	0.287478233082212	2.53997846745155	1.39445391312531	0.237654378042788	0.40313621876684
ENSCSAG00000001045	0.580716943930032	5.13473348830159	9.57674463520894	0.00197057503797371	0.0118831646229323
ENSCSAG00000001046	-0.200358456494346	5.38036547383803	1.36549453985704	0.242587494985291	0.408192507607178
ENSCSAG00000001047	0.965793049358487	1.07571712038472	6.26882408194622	0.0122880667576296	0.0502754517304354
ENSCSAG00000001048	0.477342019601466	2.97240509735424	4.39735319628182	0.0359947532111747	0.111292650465925
ENSCSAG00000001049	-0.0808288969752041	1.28131642498477	0.0774258176418918	0.780816655056155	0.864799080772649
ENSCSAG00000001050	0.0487094482570739	6.92277752017842	0.093588961093225	0.759663174995307	0.851462130859046
ENSCSAG00000001051	0.971744838384196	0.0367784775450345	5.75541683761002	0.0164378951477459	0.062494964302782
ENSCSAG00000001052	-0.40099127712604	3.74844246212183	0.561645196579569	0.45359812638193	0.613710060780539
ENSCSAG00000001053	-0.495977126819009	6.53534390461048	2.63538046791677	0.104507023312995	0.232042837054939
ENSCSAG00000001056	-0.285279321016722	6.81820634227209	3.21649109584015	0.0728997429659867	0.180956575679171
ENSCSAG00000001057	6.65672307502265	2.42583975028329	78.7464556025914	7.06153151353062e-19	1.372180188341e-16
ENSCSAG00000001058	0.48299401732459	4.4847846731556	5.40978453998757	0.0200241873861412	0.0722138652962653
ENSCSAG00000001059	-0.450802087888489	6.35868688660283	4.6058128434782	0.0318637444245389	0.102093785967043
ENSCSAG00000001060	-0.556765669856322	5.16435226469098	5.20780610198764	0.0224856913336117	0.0786690651437717
ENSCSAG00000001061	-1.28561344739191	5.85395501067393	9.59645351926055	0.00194953539047404	0.0117820988088034
ENSCSAG00000001062	-0.240167161790719	6.05219173230655	1.2622711316669	0.26122163378442	0.42829042338865
ENSCSAG00000001063	0.580584768685412	5.02933797637058	8.26560664519064	0.00404031582750336	0.0211584960440307
ENSCSAG00000001064	1.19702180835561	2.72721240465468	14.3884727365171	0.000148709867419013	0.00134294197931101
ENSCSAG00000001066	-1.00067636368809	7.07983406079387	3.59017088158141	0.0581222662452936	0.155617680592238
ENSCSAG00000001067	-0.227153308408652	5.08225138768185	0.851279585513602	0.35619060112377	0.523882471839831
ENSCSAG00000001068	-0.0181251672761861	6.35754435068625	0.010373236255095	0.918876463449556	0.952915335392498
ENSCSAG00000001069	0.248174532657651	0.557475538818692	0.541793930711098	0.461690212885475	0.620375774422602
ENSCSAG00000001070	-0.667132892423675	-0.533713187978264	2.19781073786191	0.138206901150615	0.279853302231789
ENSCSAG00000001071	0.421417821031393	3.7767191216183	2.20865620904206	0.137238169467369	0.278604848258222
ENSCSAG00000001073	0.0208828300732549	5.47648462545636	0.0119334670023648	0.913011810168017	0.949456404240077
ENSCSAG00000001074	0.610207552742324	3.42902503001405	6.04007377702909	0.0139846998017973	0.0554187347951741
ENSCSAG00000001075	-0.986369329268498	-0.873965837220334	2.24954368900346	0.133653809232987	0.274231051813819
ENSCSAG00000001077	-0.125853301034598	4.57399020158373	0.491295539340944	0.483349962541624	0.63908832303074
ENSCSAG00000001078	1.46459731256313	-1.07335530531181	5.99898144684769	0.0143141400269621	0.0565073257230721
ENSCSAG00000001080	0.43924982212079	3.92384796332074	5.90280729416179	0.0151167720268835	0.058749111427773
ENSCSAG00000001081	0.597429063533649	4.52019759290035	8.68101056621748	0.00321542644222124	0.0176559835592314
ENSCSAG00000001082	-0.21494267686455	7.95505016065281	1.01338532456448	0.314093183802765	0.483222533240524
ENSCSAG00000001083	0.786575127180158	6.66312241284338	15.364390468234	8.8643196611137e-05	0.000852223328536758
ENSCSAG00000001084	-0.478832168266185	6.14097236769361	4.51828398806868	0.0335344502715034	0.105912249747722
ENSCSAG00000001085	0.612024506957433	2.92131029548542	3.84169615513888	0.0499929233439534	0.139931048105758
ENSCSAG00000001087	-0.155350121771825	6.2024991917092	0.693369300931035	0.4050207155113	0.568562212975688
ENSCSAG00000001088	-0.509205376081727	3.82812916661075	0.792235552196964	0.373424998533188	0.539680706886269
ENSCSAG00000001089	-0.447326026038847	0.502799573862848	0.597496028772788	0.439535002503534	0.601026544941707
ENSCSAG00000001090	-0.295459417801168	5.76916382284833	1.75420819588724	0.185348576947214	0.341903333196016
ENSCSAG00000001091	-0.0110111926054348	4.78457214171696	0.00323860304209944	0.95461790360707	0.973718515029826
ENSCSAG00000001092	0.433373097307233	4.64774465504523	4.42584007051363	0.0353986838076105	0.110088506957315
ENSCSAG00000001093	1.95890542560501	-0.98612525601264	13.8247281536152	0.000200677622507556	0.00173266716725421
ENSCSAG00000001094	0.200311905728242	4.96418206239183	1.34440191382713	0.246259171161073	0.411478273147945
ENSCSAG00000001095	0.764120386638164	0.614932027328769	4.07702243334592	0.0434701979267069	0.127259351144172
ENSCSAG00000001096	0.112900667872715	6.32029956448245	0.479623197529946	0.488593042236327	0.644354427429112
ENSCSAG00000001097	1.87767244973167	5.28002441114869	29.1660502865146	6.64331190237859e-08	1.35299115526001e-06
ENSCSAG00000001098	-0.444012698103185	7.85958174488686	5.4535697480448	0.0195283839270701	0.0708901796315203
ENSCSAG00000001099	0.212356137478791	0.981163222602653	0.197291915560832	0.656915670872229	0.777137906204197
ENSCSAG00000001100	-0.97669457395277	5.18612406501332	3.36063130088417	0.0667724665185276	0.170487065927736
ENSCSAG00000001101	-0.174764014887276	6.36758415010329	0.625123877576335	0.429149569433456	0.591219204005936
ENSCSAG00000001102	1.3045319568653	1.70309162293839	16.5786172251428	4.66743081426034e-05	0.000487306920095689
ENSCSAG00000001103	-0.215766232419241	4.68523889052639	1.14393753081627	0.284821842300318	0.452738174311842
ENSCSAG00000001104	0.453599767972413	1.05082483324893	0.431398715530371	0.511303416819422	0.663878510777957
ENSCSAG00000001105	1.61936208406003	2.41614662982036	12.5012871785205	0.000406671730799026	0.00319097243591806
ENSCSAG00000001106	-1.07557867181477	3.44316031647706	6.54927241653799	0.0104927058132081	0.0445292964842647
ENSCSAG00000001107	0.575433311096764	4.80327445331233	9.29300699845596	0.00230030261458672	0.013506611548215
ENSCSAG00000001108	0.104501235757406	5.26278939141543	0.441232004728496	0.506528417804062	0.659961337609032
ENSCSAG00000001110	0.0709016949551546	6.03918860093302	0.182940835979014	0.668858019351223	0.785797560681709
ENSCSAG00000001111	0.725387308777397	0.582448802221904	3.14170058818269	0.0763141994479463	0.187098357174073
ENSCSAG00000001112	0.0674247374717947	3.74342998835389	0.0755781472480379	0.783381696360511	0.866528130764464
ENSCSAG00000001113	-0.414744383356604	3.54436136597503	0.611083778183755	0.434380040100099	0.595779214210074
ENSCSAG00000001114	-1.30398382863846	3.04636411819455	6.04244488635831	0.01396593019625	0.055370923920178
ENSCSAG00000001115	0.572924190959475	0.106157199255373	2.4071994343994	0.120778266156909	0.256084033647455
ENSCSAG00000001116	-0.084597006157131	4.23056985497414	0.152838746625697	0.695837178024458	0.804355301728075
ENSCSAG00000001117	0.450833586304788	3.67884243583021	4.4391593476726	0.0351235382096199	0.109459524643074
ENSCSAG00000001118	0.0398165367565975	3.09167945973807	0.0204534646246266	0.886277853144166	0.933277433155132
ENSCSAG00000001119	-0.237972569967858	5.58222734554811	1.65153537790355	0.19875008672902	0.358329679138586
ENSCSAG00000001120	0.132001098569797	6.33543980091661	0.710879937154777	0.399151848783526	0.563390111635405
ENSCSAG00000001121	1.23474298516948	1.0520542787075	10.9472850039612	0.000937408709908573	0.00643523676706563
ENSCSAG00000001122	0.956511336394901	4.7266807694647	18.2796105783263	1.90737803354666e-05	0.000222330013973819
ENSCSAG00000001123	-0.101320082098547	5.9893191462044	0.266361436288346	0.60578306163321	0.738180900770939
ENSCSAG00000001124	0.0372395118751703	5.72275829449716	0.0407780935359199	0.839966863464382	0.904415429194341
ENSCSAG00000001125	-1.04171903700698	6.03157279349664	2.93196792958815	0.0868415774287526	0.203773594884317
ENSCSAG00000001126	0.303899654524924	6.56414863520281	2.22990907724363	0.135361813066217	0.276362307344217
ENSCSAG00000001127	0.904357850841621	4.15758663156163	8.56110324755829	0.00343421244606696	0.0186588443985816
ENSCSAG00000001128	0.387231209343827	9.30645936243648	1.38890582960856	0.238589965721299	0.403893662377646
ENSCSAG00000001130	-0.830512579000793	3.39679052175201	7.08238945840737	0.00778451392329868	0.035317958571488
ENSCSAG00000001131	0.110561393530711	5.03562631456473	0.422447424778928	0.515718346372793	0.667459640106522
ENSCSAG00000001132	1.61957285705584	0.594398485089117	14.8936460426716	0.000113745460939094	0.00106383566156909
ENSCSAG00000001133	4.90042128831155	-0.785449523633768	33.9810023892762	5.56528124568651e-09	1.44758661944888e-07
ENSCSAG00000001134	0.49605339306357	1.95093338758937	2.37956306758815	0.122931925893229	0.259021127692111
ENSCSAG00000001135	-0.265280086513949	4.98850172954136	1.22215410026875	0.268938322892551	0.436780165114677
ENSCSAG00000001136	-1.39385762232445	-1.2689660964533	5.84272033228435	0.0156416252898006	0.0603486860340194
ENSCSAG00000001137	0.0111698711325498	4.77037423047545	0.00448605268779367	0.946599216109399	0.969226026916288
ENSCSAG00000001138	-0.467452171521045	3.43090058283034	1.75375757197202	0.18540504971661	0.341931130657575
ENSCSAG00000001139	-0.422667788956685	3.84193494734366	0.767619231884225	0.380954571125363	0.546817298277363
ENSCSAG00000001140	-0.352782734670239	9.36445641849752	1.95250564871695	0.162317098901997	0.312725011380413
ENSCSAG00000001141	0.668889324656695	7.18205985050851	13.9050028161278	0.000192285974679845	0.00167581477182669
ENSCSAG00000001143	0.189461507976953	6.90951860158864	1.03785058532019	0.308321896306591	0.477322407094945
ENSCSAG00000001145	0.0667914460030536	7.06702588821396	0.145162459029354	0.703201827758151	0.809757882197983
ENSCSAG00000001146	-1.03034714957654	1.68587179160831	6.86446700673346	0.00879264698529652	0.0389351609265798
ENSCSAG00000001147	-0.425413767773691	5.67101116958704	2.91095112243226	0.0879799752636254	0.20581835920464
ENSCSAG00000001148	1.66136755520456	-0.251316226374018	13.0200391376942	0.000308175374756433	0.0025127036998658
ENSCSAG00000001149	0.43300613359982	3.33601116908062	3.25342328253071	0.0712744541556321	0.178369721104329
ENSCSAG00000001150	0.262759554300265	2.89665167956848	1.49052789827037	0.222134571515566	0.386802988997991
ENSCSAG00000001151	2.25442932285325	-0.701770876267239	12.0187450469177	0.000526681527562674	0.00397405152615472
ENSCSAG00000001152	-0.161922150558577	4.75292820733004	0.833332411732238	0.361310694040443	0.528403551312478
ENSCSAG00000001153	1.90265513042376	0.304367856912977	16.2363928276443	5.59097030643674e-05	0.000571448369748859
ENSCSAG00000001154	1.43400526925885	4.95204933787396	17.996267151531	2.21338572421843e-05	0.000253524266682646
ENSCSAG00000001155	-0.869600578087986	-1.79855170062411	1.66944303867815	0.196333151441717	0.355340314869867
ENSCSAG00000001156	0.80342911214508	4.52371479669637	10.8413911812938	0.000992561327734291	0.00674497759175139
ENSCSAG00000001159	-0.749105678711644	1.26986640379458	3.14743090664509	0.0760466062950187	0.186636225286007
ENSCSAG00000001160	-1.28873486396632	8.04769228952009	2.86501632387927	0.0905247913617709	0.209940744021675
ENSCSAG00000001161	-0.382272505283855	9.61389451015538	0.317510003908978	0.573107897904921	0.712641959624752
ENSCSAG00000001162	-0.0396455726553296	6.45864102200705	0.0624929963735461	0.802598181272805	0.879604151024015
ENSCSAG00000001163	0.721905398250427	0.847593236029126	4.15188292737005	0.0415882533051289	0.123403198662373
ENSCSAG00000001164	0.161567045205036	0.37753818327034	0.170551965514612	0.679621723691446	0.793611260662358
ENSCSAG00000001165	-0.0798126201864032	5.50141887285785	0.217291018274258	0.641111824197556	0.76524398614364
ENSCSAG00000001166	0.343140094263346	2.13829995119706	1.72211367745521	0.189421195488826	0.346820738930155
ENSCSAG00000001167	-0.228712186948519	4.78282184386002	1.04640790009533	0.306335832603454	0.475406271456474
ENSCSAG00000001168	-0.348871815195171	8.40426103304616	2.86379247365721	0.0905936762047271	0.210071002368872
ENSCSAG00000001170	-0.0492835018209818	3.3386190892608	0.0321803473150588	0.857632412466301	0.915610708866533
ENSCSAG00000001171	0.22285985159232	3.34384833111777	1.19688436987842	0.273945282749864	0.441495581325739
ENSCSAG00000001172	0.242343224410601	2.89277555046012	1.0064866054468	0.31574601338135	0.484817040347658
ENSCSAG00000001173	-0.223600951535133	0.368626915332244	0.264799511683325	0.606841833901986	0.738902069337199
ENSCSAG00000001174	0.716020468661287	2.6607332550061	8.38933207853529	0.00377429575436923	0.0200837767316097
ENSCSAG00000001175	-0.666986405621605	4.90739603928824	2.62441727865436	0.105231131339754	0.233251630476921
ENSCSAG00000001177	-0.0620900923917519	6.00279029658075	0.13063712689612	0.717772356505205	0.820482592541183
ENSCSAG00000001179	-0.545557748358808	5.07560020749747	0.760666386546433	0.38312005912483	0.54878102649942
ENSCSAG00000001180	1.16898145508894	3.97797013086951	17.7200953333352	2.55908851905768e-05	0.000288325136898197
ENSCSAG00000001182	-0.489387163315904	4.98176027341145	0.768980726248486	0.380532557614455	0.546353985928195
ENSCSAG00000001183	-0.138809224739986	5.495544792697	0.473364297452921	0.491443492325219	0.646941273829253
ENSCSAG00000001184	0.0453071365996154	4.15230123837568	0.0166296277072604	0.897392533151348	0.940079436167997
ENSCSAG00000001185	-0.726464412454801	4.39536211368633	7.67635739446554	0.0055948991120092	0.027465770173912
ENSCSAG00000001186	-1.03618549468143	7.9899685560226	13.2766290757751	0.000268735264825516	0.00223050269805179
ENSCSAG00000001187	-0.0950352129730348	6.14695007210972	0.368144657966212	0.544017329407713	0.690450040486165
ENSCSAG00000001188	1.70338146073211	1.41239115715077	17.6781772483896	2.61610833000927e-05	0.000294147456002472
ENSCSAG00000001190	0.0737856279587829	5.23954239102511	0.160985885428996	0.688250453530204	0.799313228867837
ENSCSAG00000001191	-0.00130524594254066	1.73689994723731	1.65422637685708e-05	0.996754838351418	0.998629119559042
ENSCSAG00000001192	-0.249913239226325	6.12998449615071	0.797525687817622	0.371834179310064	0.538452142702465
ENSCSAG00000001193	0.508938336099875	3.5753517954848	3.97357865469282	0.0462194451940811	0.132720197543574
ENSCSAG00000001194	-0.149480407464773	2.31521554333604	0.302318101854247	0.582432815520683	0.720251126088155
ENSCSAG00000001195	1.86355999386136	2.08665650473682	13.663347694538	0.000218681280406179	0.00186279458920519
ENSCSAG00000001196	4.21550214517966	-2.19876553985413	14.2610604181179	0.000159122940883864	0.00142451686427034
ENSCSAG00000001197	-0.140125929647984	4.6724544807115	0.43118240024225	0.51140933213265	0.663911651248524
ENSCSAG00000001198	-0.198523999367614	5.12179218231214	0.645561785042457	0.421703940846337	0.584640105752625
ENSCSAG00000001199	0.0523921799336106	6.19224066604619	0.0813121377522883	0.775527055139257	0.861540245475861
ENSCSAG00000001200	-0.694218547467092	2.81952132883986	4.07104254283221	0.0436243418506956	0.127642737705569
ENSCSAG00000001201	-0.784278391685733	-1.20764073088257	1.64393651674434	0.199786216897972	0.3595020094241
ENSCSAG00000001202	-0.507240488890576	4.32326725333926	0.848918275489545	0.356858532574802	0.524491224642997
ENSCSAG00000001203	-0.468856602892735	9.91272030533107	3.18592296458902	0.074275041264236	0.183625334016073
ENSCSAG00000001204	-0.907845448324294	5.19685504288366	2.04187347125771	0.153021082302684	0.299531786725933
ENSCSAG00000001205	-1.26421651201864	2.76166044190383	7.85244198870573	0.00507521088276866	0.0254330273515443
ENSCSAG00000001207	1.02151889209888	0.527567608866346	7.03006499904948	0.0080152443689558	0.0361123271254891
ENSCSAG00000001208	0.230516191419409	4.81893514058926	1.48121066453659	0.223585198641283	0.388364362809766
ENSCSAG00000001209	-0.735458363443932	5.15624321424756	11.2575080252785	0.000793016010445078	0.00559276065094848
ENSCSAG00000001210	0.0347775939816503	5.25816504902874	0.0327580641517891	0.856373941934217	0.914805872392153
ENSCSAG00000001211	-1.38087640445503	4.06317442763575	4.15140023979487	0.0416001095932731	0.123403198662373
ENSCSAG00000001212	-0.302906348940304	3.05610277441831	1.5436118114319	0.214080993929554	0.377009891964436
ENSCSAG00000001213	-0.0944061187048407	4.09243827396062	0.164145893023562	0.685367826364491	0.797647998031448
ENSCSAG00000001214	-0.999336979298574	5.06693316012771	7.85701404611645	0.00506239277935522	0.0253764921203673
ENSCSAG00000001215	0.115174320633082	2.31116140778075	0.158585142979295	0.690462495526323	0.800699925479764
ENSCSAG00000001216	0.0884382875105925	8.50012156530503	0.130225089477065	0.718198772537245	0.820592772966082
ENSCSAG00000001217	-0.314719627510262	7.19312195282877	1.53013921834435	0.216091551753287	0.379458235201896
ENSCSAG00000001218	-0.1708701106847	6.53615556137621	0.784702847956403	0.375706689643157	0.54144903523567
ENSCSAG00000001219	-1.63054965971782	1.6045491718245	12.9157955680139	0.000325820890923719	0.00262901009056525
ENSCSAG00000001220	-1.1483764134515	0.688534837560746	5.70999463097294	0.0168685909888853	0.0637279316933713
ENSCSAG00000001221	-0.463307371947662	7.77361201390046	6.2329863936967	0.0125392090678502	0.0509893691612656
ENSCSAG00000001222	-0.0952415621206781	4.71897686413585	0.225200123807383	0.635105932931987	0.760589087459224
ENSCSAG00000001223	0.637496927426448	3.72885211456868	7.0974858712563	0.00771921536353474	0.0350848321847835
ENSCSAG00000001224	-0.769478677933551	6.23115856476609	11.791497954407	0.000595018380977107	0.00438746366008878
ENSCSAG00000001225	0.0602821663666777	3.80387457135962	0.0262670927190811	0.871249739602113	0.923766333868796
ENSCSAG00000001226	-0.913751924659368	10.103441397906	1.8100410697017	0.178503303264991	0.33318330433132
ENSCSAG00000001227	-0.118718383435914	5.08355783250434	0.481274507893813	0.487845583412188	0.643589896263507
ENSCSAG00000001228	1.63886010913605	-0.281251824637648	10.2442701701829	0.00137109820633167	0.0088221383225478
ENSCSAG00000001229	-0.944403340415392	2.08759571095735	3.98294495616913	0.0459631363364634	0.132214058319291
ENSCSAG00000001230	0.0118373244417618	6.32447706506741	0.00470545640781239	0.945310940697014	0.968248942095297
ENSCSAG00000001231	-0.156556289794342	5.05798672663725	0.792079802181695	0.373471979017863	0.539680706886269
ENSCSAG00000001232	0.426431424385445	3.21790109042827	4.40492322483025	0.035835337736247	0.11090509731676
ENSCSAG00000001233	-0.839757547458163	6.54655342451645	3.92961491353183	0.0474428069694312	0.13487312267024
ENSCSAG00000001237	0.239768248411282	3.74097129109567	1.42572666475129	0.232463117092817	0.397899894713931
ENSCSAG00000001238	0.670801872198173	2.64473430910283	5.79708594083178	0.0160527580038629	0.0614184396455416
ENSCSAG00000001239	0.235484876737828	4.67162274672688	1.84101924142974	0.17483153289891	0.329029307492205
ENSCSAG00000001241	-0.190850036655658	5.85807259429131	1.39259269929945	0.23796774235778	0.403468273158359
ENSCSAG00000001242	-1.27170508871083	8.2162912086691	4.52057142523711	0.0334896442587622	0.105879317849699
ENSCSAG00000001244	4.32470285195249	-1.5011117657336	32.7819205535129	1.0309929353278e-08	2.53029870918413e-07
ENSCSAG00000001246	-0.911103847807413	2.0452106212287	1.18900235752003	0.275530884984472	0.442999148566256
ENSCSAG00000001247	1.18372644583543	-1.11768116373637	4.2258620960733	0.0398123895404351	0.119603717358924
ENSCSAG00000001248	-0.492173575692178	4.54553467531729	1.66563026313953	0.196844848409199	0.356021825788609
ENSCSAG00000001249	-0.64221125882154	8.38123100929804	6.24608801840188	0.0124467899481353	0.0507488594355348
ENSCSAG00000001250	1.01396539700932	-1.67953750275827	3.06787131782524	0.0798539717270081	0.192210441710142
ENSCSAG00000001251	3.2806173631676	0.00870081331083854	54.5274499720426	1.53291583014087e-13	1.05496544860153e-11
ENSCSAG00000001253	-0.399456426947356	-0.711476731534294	0.239044668000268	0.624896958820291	0.753011564750104
ENSCSAG00000001254	1.17571708439482	4.97832464177346	17.2102531065575	3.34625466510492e-05	0.000363552792454081
ENSCSAG00000001256	1.03736881345069	2.34693284498356	10.293232751322	0.00133518966471265	0.00863143940980774
ENSCSAG00000001257	3.35146003346914	2.46257358426752	44.6448152893004	2.36222299034908e-11	1.01342434108041e-09
ENSCSAG00000001258	0.0547837567451017	3.88943382852829	0.0869046479647455	0.768149765863685	0.857033888325485
ENSCSAG00000001260	0.235527038162294	6.47055199523571	1.64798033542445	0.199234041282383	0.35886026825094
ENSCSAG00000001261	0.21042731829937	3.74291539469867	0.800601365760066	0.370913631856905	0.537401794507061
ENSCSAG00000001263	-0.164864721681162	7.04519156045148	0.974923005551508	0.323455456859245	0.492170776687623
ENSCSAG00000001264	0.684692635156788	6.91572726256114	9.11336199791766	0.00253749071545057	0.0146339853865563
ENSCSAG00000001265	-1.01623997766634	6.81373463037104	3.04643429997629	0.0809146109182723	0.194028256175538
ENSCSAG00000001266	0.180171166099766	7.59759559617187	0.975029966599532	0.323428915375905	0.492170776687623
ENSCSAG00000001267	-0.107956551049235	7.35970108417684	0.441919871029722	0.506197268041681	0.659685993075938
ENSCSAG00000001268	0.0641437757742989	6.68282779030395	0.154134540498225	0.694615146059603	0.803484723542717
ENSCSAG00000001269	-0.594839203422804	2.31949923044995	2.34328652713894	0.125823845319423	0.263067399131761
ENSCSAG00000001270	-0.131351139343631	5.9312935302761	0.425644850137189	0.514133728637977	0.665982808870949
ENSCSAG00000001271	-0.0266081861478082	6.45753391833353	0.0227431819379973	0.880126837773149	0.92947921863805
ENSCSAG00000001273	0.741053869924068	5.94594905212696	10.6921641407628	0.00107590271253526	0.00719169773490282
ENSCSAG00000001274	-0.694975715196862	5.02428780661406	11.1100354228676	0.000858618515727253	0.0059838827106612
ENSCSAG00000001275	-0.705656343810743	2.97284945101682	1.88393906502053	0.169887121891346	0.32255502137586
ENSCSAG00000001276	-0.310963394689823	4.17588676131982	2.04114834031429	0.153094035141731	0.299603575644073
ENSCSAG00000001277	1.06947344719944	5.73775274155649	15.3468738826447	8.94688430224066e-05	0.00085866175491057
ENSCSAG00000001278	1.24830027933143	2.25380567812911	13.1264182664749	0.00029116086474772	0.00239139930533968
ENSCSAG00000001280	-0.012293535246734	5.95602055504608	0.00258111604816236	0.959481157373294	0.976847689601314
ENSCSAG00000001281	-0.305005552485287	7.0052203985182	1.76482459128086	0.184023875700059	0.340631431680529
ENSCSAG00000001282	-0.496327294726362	1.20097403742549	1.41981439807532	0.233433954651268	0.398956299671605
ENSCSAG00000001283	0.00609574763854482	2.32436889221316	0.000306720744205791	0.986027007196185	0.992516794311621
ENSCSAG00000001284	-0.204630331888628	8.37971648707508	0.879984615526212	0.348205893130204	0.515584437748067
ENSCSAG00000001285	2.06754418761311	3.33807557605739	43.6732945572152	3.88030788490106e-11	1.58641201324037e-09
ENSCSAG00000001287	-0.988774536839078	5.99902912921798	7.97737940543041	0.00473654582082548	0.0240213425426241
ENSCSAG00000001288	0.571781200963534	5.19433552381433	7.26634383891513	0.00702586794117202	0.0326522962251937
ENSCSAG00000001289	0.0795713052751176	4.38511039873292	0.148138824680316	0.700320346756036	0.80751121006271
ENSCSAG00000001290	-1.03509319186646	1.69881415785251	5.22278380080497	0.0222928365889027	0.078176386823547
ENSCSAG00000001291	-0.630788719421539	-1.148265524204	0.621402212018687	0.430526692071858	0.592389048955801
ENSCSAG00000001293	-0.310551100035692	5.93389813523964	1.51091324490163	0.218999786179277	0.383085367036541
ENSCSAG00000001294	-0.287502570096751	5.78274514555419	1.97964341431697	0.159427977372021	0.308598605678387
ENSCSAG00000001295	0.474694237595694	3.04473129033056	4.50375591321807	0.0338204902544063	0.106579635793832
ENSCSAG00000001296	0.226377735115475	2.91269327987167	0.711736963928487	0.398867784366257	0.563181671600057
ENSCSAG00000001297	0.146568227154695	4.49296864957989	0.593922221523254	0.440906415346513	0.602054502503171
ENSCSAG00000001298	0.47946408891305	0.965594867408221	2.56409311580354	0.109315229353697	0.239083639199552
ENSCSAG00000001300	-0.390572167782333	9.15930034426797	1.8375740204865	0.175235553237011	0.329508602423977
ENSCSAG00000001301	-0.495402025490216	4.01776334980745	5.68523172543011	0.0171082800471073	0.0643634434801336
ENSCSAG00000001303	-0.294366668026945	3.81831305955167	1.42178167750084	0.233110370206801	0.398580122640345
ENSCSAG00000001304	-0.519866421067452	6.6613731590895	5.96974930327548	0.0145533496956745	0.0571995143152275
ENSCSAG00000001306	-0.369138524082137	2.09786911807702	1.9936983086297	0.157954725283755	0.306565541233764
ENSCSAG00000001307	-0.702017637396831	4.38840943423514	4.76788330916763	0.0289954539030289	0.0952691291259854
ENSCSAG00000001309	-0.0400616929132335	0.981436015828858	0.00751957732085629	0.930897658449642	0.961157506070684
ENSCSAG00000001310	0.358738152945962	4.59250309757973	4.37000929147375	0.0365767924741403	0.112565470709032
ENSCSAG00000001311	-1.1583919543451	5.74898995455655	3.58385696216807	0.0583435414319664	0.156007815093377
ENSCSAG00000001312	-1.04759552932077	-0.913557153991291	3.44408735264005	0.0634784705216329	0.165062011587816
ENSCSAG00000001313	-0.89747969976255	5.7235327031136	3.9265293430179	0.0475299406106462	0.135001718128609
ENSCSAG00000001314	-0.778303278750128	2.71251209419707	6.36772869100231	0.011621424886881	0.0482774333140376
ENSCSAG00000001316	-0.878761032758673	2.88540889145031	1.6653937195511	0.196876645400782	0.356021825788609
ENSCSAG00000001317	-0.173062024890707	7.97631079351744	0.711230872769107	0.399035494580638	0.563322159315247
ENSCSAG00000001318	1.30346172926085	5.44517548296493	20.7922196585698	5.11905029163506e-06	6.85181148030277e-05
ENSCSAG00000001319	0.177108788784143	4.33132853686536	0.448370265720389	0.503109906910179	0.656802587135269
ENSCSAG00000001323	1.24814157598542	0.242660541685068	10.2300842070291	0.00138168355373597	0.00888332707553796
ENSCSAG00000001324	0.100926328380416	5.01262879165844	0.298371916014318	0.584904887901427	0.721930506162597
ENSCSAG00000001325	0.232236456969367	1.84946821946712	0.459942182860619	0.497650995328326	0.652150229279432
ENSCSAG00000001326	0.189197592760356	4.5048975176183	0.822475850285265	0.364457278497591	0.531403678402605
ENSCSAG00000001327	0.00540118342823795	0.361858151976246	0.000238354761762594	0.987682155271515	0.993395820157082
ENSCSAG00000001328	0.0797140008301159	3.51182195311096	0.123496986920497	0.725272244412615	0.826103141918706
ENSCSAG00000001329	0.137327141421454	2.50628920157482	0.249892423212259	0.617150835753836	0.746829830327945
ENSCSAG00000001330	-0.920688771772893	6.16725920890045	2.73136820930808	0.0983949579422541	0.222354565649502
ENSCSAG00000001331	-0.783808597335027	4.10124130398199	4.76856055892637	0.0289840494500162	0.0952691291259854
ENSCSAG00000001332	1.41806598176905	-0.737673792429014	11.0626702099255	0.00088083199125087	0.00611289999978597
ENSCSAG00000001333	1.75555883932963	3.52578003942014	26.7217534376487	2.34961385981985e-07	4.28350685680402e-06
ENSCSAG00000001334	1.37951836235297	3.64591208536639	19.4808693761175	1.01612278428723e-05	0.000126762084804171
ENSCSAG00000001335	-0.383980682170993	5.07660190726981	4.20678779735161	0.0402625123115945	0.12066195457805
ENSCSAG00000001336	-0.813074344543451	7.55486749881553	6.64972879436616	0.00991709184088988	0.0426938366251756
ENSCSAG00000001338	0.15933513758722	0.816312285748731	0.216394794462943	0.641800741931628	0.765617722398223
ENSCSAG00000001339	0.175470658638842	6.95401608681121	1.222759761606	0.268819726906237	0.436694397659205
ENSCSAG00000001341	0.166680618521383	6.7112896531344	0.688561846931389	0.406653981033729	0.569772814700683
ENSCSAG00000001342	0.418968180041539	5.32916384852402	4.61095536720143	0.031768329935399	0.101847341914399
ENSCSAG00000001343	-0.00750682710048597	4.08891131927046	0.000982654425818907	0.974992553606811	0.985734957943545
ENSCSAG00000001344	-0.22440876754907	3.57662717205565	0.688398805612703	0.406709540795608	0.569772814700683
ENSCSAG00000001345	0.212624766076918	3.64384777985635	0.73984428448874	0.389710763907493	0.555044153489909
ENSCSAG00000001346	-0.39235990433069	7.47612559716932	3.641230999944	0.0563652443501951	0.152695545503062
ENSCSAG00000001347	1.78087388278157	3.24830004464578	24.903085606863	6.02858559112691e-07	1.00478454297319e-05
ENSCSAG00000001349	1.01162022730703	4.16442791208588	12.2721316831503	0.000459772782091641	0.00352556501476678
ENSCSAG00000001350	0.159824020975791	5.21182597007067	0.545429083780839	0.460191406289321	0.619384044309083
ENSCSAG00000001351	-0.0716764036273616	8.5832084396005	0.129430790564241	0.719022946189701	0.821031832583608
ENSCSAG00000001352	0.917849958363016	3.22367483421445	6.83323836418267	0.00894768949081859	0.0394314267128737
ENSCSAG00000001353	0.647184264228158	7.24836015991404	11.373543885447	0.000744976034607541	0.00529465110310359
ENSCSAG00000001354	1.95004828526336	2.65435097206808	25.6079096103361	4.18321157734625e-07	7.1600109453915e-06
ENSCSAG00000001355	1.03709637269361	4.99386544232235	17.0577841202692	3.6259438051104e-05	0.00038864188078526
ENSCSAG00000001356	1.67761892608826	0.00655019770424185	11.9557702201815	0.000544784025824217	0.00408359222716359
ENSCSAG00000001358	-0.311604835455597	7.04856105272563	0.18244554353457	0.669279948355269	0.786181417181138
ENSCSAG00000001359	-0.293145064889767	3.11392979315639	1.01606182469871	0.313454980237025	0.482510336307077
ENSCSAG00000001360	0.101291622092414	6.76775419029478	0.341185474158854	0.559145741774986	0.702152377168512
ENSCSAG00000001361	-0.523813307933226	5.05512188045479	3.17277713028477	0.0748750305033114	0.184638829325649
ENSCSAG00000001363	0.258572515660066	0.794316716933435	0.315092386956501	0.574571975842058	0.713639915518289
ENSCSAG00000001364	0.781144597538234	2.22707313055265	7.01832233911833	0.00806797887412643	0.0362806444497539
ENSCSAG00000001365	-0.00127514075282215	7.88732064537263	5.122356375864e-05	0.99428953796024	0.997429176503421
ENSCSAG00000001366	-0.579083313544431	3.91929285778076	4.85211485601347	0.0276122572806865	0.0917724320934608
ENSCSAG00000001367	-0.427290518969691	4.74227437108736	3.16281540395195	0.075333160468034	0.185463975473322
ENSCSAG00000001368	-0.433243415184222	2.38415505021501	2.8215979675883	0.0930037709207284	0.213709416290716
ENSCSAG00000001369	1.39011942916727	6.15430790872642	26.0696774826808	3.29315405953373e-07	5.73766092840913e-06
ENSCSAG00000001371	-0.368768732034751	3.93482133825332	0.388095304042338	0.533302293654337	0.681484138491842
ENSCSAG00000001373	5.36716313120742	2.68466939482373	81.5424212588003	1.71539705073456e-19	3.77776174493104e-17
ENSCSAG00000001374	0.404387315668838	4.79058944835363	3.55394235826803	0.0594041538549279	0.158025190726662
ENSCSAG00000001375	-0.217933408412297	6.70489820260957	1.2509580738454	0.263369569246117	0.430792830631079
ENSCSAG00000001376	-0.183282741702	6.25053931605495	1.31755056932899	0.25103212043753	0.417132548618378
ENSCSAG00000001377	-0.759209557800542	5.49094779749877	2.38681864094168	0.122362418145974	0.25815047394521
ENSCSAG00000001378	1.63087455198761	3.69325851123063	24.1130362799302	9.08432282180437e-07	1.44971748838399e-05
ENSCSAG00000001379	-0.182904912453615	4.91525112539438	0.614959545491416	0.432926541157955	0.594578600647847
ENSCSAG00000001380	5.49063273004392	3.10312593430834	87.9568783472247	6.68970809768291e-21	2.25497772753936e-18
ENSCSAG00000001381	-0.1416056840107	3.00336299451107	0.302559281997972	0.582282411577281	0.720146656085508
ENSCSAG00000001382	0.227931635755177	5.62233829006442	1.47605886746405	0.224392168557604	0.389233926492958
ENSCSAG00000001385	1.958237944306	-1.21568849367226	7.58332362652452	0.00589107218202032	0.0286016576221133
ENSCSAG00000001386	0.119603036277908	6.38315620197317	0.494898835421541	0.481750146377807	0.638020787196118
ENSCSAG00000001387	0.744005388257206	2.87161357778552	9.28150354039354	0.00231479345850337	0.013562768199397
ENSCSAG00000001389	0.775134797450705	0.871541156734504	3.01479455436514	0.082507909395703	0.196423052679277
ENSCSAG00000001390	-0.359268157300022	7.59897996599195	1.35838865139844	0.243816937659113	0.409170847396615
ENSCSAG00000001391	-0.254611355694291	5.58124880142402	1.36820394072593	0.242120711354777	0.407656247650036
ENSCSAG00000001395	1.26143411507279	0.1957002250162	10.352593627569	0.00129292897392668	0.00840098657055348
ENSCSAG00000001396	0.130597332832345	6.96946589414684	0.575191559889518	0.448203272251991	0.608997486655655
ENSCSAG00000001397	2.27580208701959	0.299018476199377	16.4751442933708	4.9292067031422e-05	0.000513016427950849
ENSCSAG00000001398	0.792356555706522	6.63801950810284	15.3864675233175	8.76135027563444e-05	0.000843305492439709
ENSCSAG00000001399	0.108521101814949	7.01722172487744	0.49557192887027	0.481452266864738	0.637796597175515
ENSCSAG00000001400	0.980848960205503	5.6357614781572	16.6704901353171	4.446737198448e-05	0.000467218564292402
ENSCSAG00000001401	4.90332115815522	5.21779570738383	85.1545580075773	2.75930957000291e-20	8.28645748504329e-18
ENSCSAG00000001402	-0.344936991217922	7.304220415995	2.38750018338936	0.122309072719741	0.258136130693587
ENSCSAG00000001403	2.20329277529864	5.60470538876814	45.2176462119707	1.76309279993755e-11	7.70396925306046e-10
ENSCSAG00000001404	-0.202147959550438	-0.737468843362319	0.245223007948642	0.620458973467774	0.74967965360404
ENSCSAG00000001405	-2.05731207685784	5.00388282552411	8.62860073589589	0.00330925667347796	0.0180930130671418
ENSCSAG00000001406	2.80581581088297	4.38599102445459	32.6096863697244	1.12651917310614e-08	2.7443535666953e-07
ENSCSAG00000001407	4.04241344455913	7.1685636708223	41.2740077309383	1.32316692708463e-10	4.82963627197537e-09
ENSCSAG00000001408	5.52042851613601	5.72649520134395	60.5940072280002	7.01472357189628e-15	6.22914995897908e-13
ENSCSAG00000001409	1.24034872159914	3.37512491115424	14.4443926837252	0.000144359002102871	0.00131009760315007
ENSCSAG00000001410	0.281554234427849	7.00786557115552	1.85033757131818	0.17374413792242	0.327512446932033
ENSCSAG00000001411	3.28525479137882	5.32202606634902	62.3137065554281	2.92879536627621e-15	2.84558312145789e-13
ENSCSAG00000001413	-0.304489779344775	8.88419138716738	1.52695912028265	0.216569400884599	0.380135684847069
ENSCSAG00000001414	-0.927199055309464	4.43446315844175	7.00784040974422	0.00811535136862115	0.0364539729549947
ENSCSAG00000001415	-0.613682541956553	-1.57393827172924	1.07041410654643	0.300851927685711	0.469764727697569
ENSCSAG00000001416	-0.358194061799477	3.03354233818102	0.899023818259931	0.343043596246399	0.510685090509398
ENSCSAG00000001417	-0.0270933597722587	3.80338888564374	0.0229364524003355	0.879622442946761	0.929065346601333
ENSCSAG00000001418	1.18234558941262	1.74165980501178	11.5692281596554	0.000670522454757066	0.0048510816404829
ENSCSAG00000001419	0.482953615476012	3.37722386570602	3.43437742702342	0.0638526467266863	0.165617802447343
ENSCSAG00000001420	1.76505565480775	5.20463495148856	30.5712653922943	3.21824983456514e-08	7.05920750564574e-07
ENSCSAG00000001421	-0.460259548284899	1.77932178681524	0.996568173784169	0.318142336685465	0.487117979186293
ENSCSAG00000001422	-0.0204419355769806	4.1769845483113	0.00179420684660414	0.966213246540544	0.981264769794455
ENSCSAG00000001423	0.248033341351927	2.56296329460209	0.644028327909894	0.422255834638487	0.584899791513933
ENSCSAG00000001424	-0.675065349123893	0.434840995231735	1.72262762856143	0.189355162564463	0.346738272735835
ENSCSAG00000001425	2.06531666975315	5.34512576952954	31.1306693103445	2.41229702727923e-08	5.43573124141487e-07
ENSCSAG00000001426	0.236337839327978	1.21824419193639	0.503591302254122	0.477926371175394	0.634507665999838
ENSCSAG00000001427	-0.637850140188912	6.54125011985108	2.89274588547816	0.0889791551995844	0.207596344844667
ENSCSAG00000001428	-0.685412706109752	7.33172356399651	4.0922264777691	0.0430808571023755	0.126506672738082
ENSCSAG00000001429	-0.162436631537991	1.78640083923168	0.0782752722171551	0.779648458103065	0.864026676227075
ENSCSAG00000001430	0.528432172007742	4.20817101209754	6.3610923491108	0.0116649706411186	0.0483814686941272
ENSCSAG00000001431	0.0867680050364509	1.14819695229399	0.0352976712862727	0.850973272958381	0.911250488176351
ENSCSAG00000001432	-0.390168490102563	3.99224187237458	3.50033521008747	0.0613564088708205	0.161347525126468
ENSCSAG00000001433	-1.88624224269108	2.10637411061034	3.55062564829294	0.0595230027482031	0.158239407112839
ENSCSAG00000001434	-2.43735135271688	12.1172138432537	4.35643969703597	0.0368692833613706	0.113086342298934
ENSCSAG00000001436	-2.36165352410713	8.40411069862923	4.61849951087657	0.0316288948512339	0.101558020267852
ENSCSAG00000001437	-0.28914234518923	2.6223509502224	1.07909425692886	0.298900265271042	0.46786142968238
ENSCSAG00000001439	-0.0992813000275675	7.09271630290882	0.349483411629491	0.554405703962244	0.697897950792194
ENSCSAG00000001440	-0.080290567506626	7.80348651569009	0.172746605080903	0.67768226025588	0.792006956406789
ENSCSAG00000001441	0.482627104356149	4.2827431442154	3.37532495290096	0.0661795277565018	0.169503476115179
ENSCSAG00000001442	0.644163584714319	5.66033305875146	7.77648635040072	0.00529306471737646	0.0263250677316793
ENSCSAG00000001443	0.419130038593671	3.25740442223706	3.52301573000064	0.060522229464948	0.159815453888497
ENSCSAG00000001444	0.119692616895238	6.35900450827572	0.523488839894117	0.469357224687024	0.626910341270869
ENSCSAG00000001445	-0.0657738481660695	6.12599191512359	0.123679284575296	0.725077768433686	0.826036470383517
ENSCSAG00000001446	-0.0109350383343696	5.02282430301356	0.00354501362744841	0.952521993017883	0.972782152889159
ENSCSAG00000001447	-0.0336277798023576	4.27134240291433	0.00374461657824554	0.951205287597787	0.972098610026769
ENSCSAG00000001448	2.31095561356611	6.49175943753623	18.3302335685563	1.85736035189455e-05	0.000217266437197184
ENSCSAG00000001449	1.03130481665729	5.98853906985712	4.07193102911295	0.0436014029732555	0.127598223407027
ENSCSAG00000001451	1.18642356694058	6.69734754508515	9.4914754806363	0.00206428745207917	0.0123714934129142
ENSCSAG00000001452	1.10647818620871	3.66890272390321	6.75444566285354	0.0093514394246664	0.0407432669420245
ENSCSAG00000001453	-0.159728732297228	4.60549218623636	0.471881830596359	0.492122710023829	0.647384653481542
ENSCSAG00000001455	1.34676594009375	4.10644696618919	30.2863910831684	3.72731926557009e-08	8.01616306112254e-07
ENSCSAG00000001456	-0.411599513483196	3.99814448389002	2.86050468517675	0.0907790124163474	0.210371232975852
ENSCSAG00000001458	-0.0952238715007678	8.17891655872894	0.199935557377685	0.654772867271677	0.775508262781214
ENSCSAG00000001459	2.93179119407229	4.04751649301023	51.9706699905783	5.63358797004456e-13	3.37137581526181e-11
ENSCSAG00000001460	0.0595693082457953	3.41890620697031	0.0500770769375727	0.822929208418928	0.89277598682434
ENSCSAG00000001461	1.91910824008905	6.82583876631517	42.7406526068015	6.24998234991127e-11	2.45787996365439e-09
ENSCSAG00000001463	0.0775360783902906	-1.18090609858331	0.0140067678928055	0.905790189527341	0.944902950384233
ENSCSAG00000001464	-0.260833892075055	1.43236607082708	0.811403228414608	0.367705710763201	0.53436942852099
ENSCSAG00000001465	0.0092498824449606	3.53799278654101	0.00187353077165042	0.965474904941391	0.980734871151104
ENSCSAG00000001467	0.295891035856068	4.38501078297915	1.87741270982335	0.170628501736273	0.323676289436074
ENSCSAG00000001468	0.370562171293566	4.90191522753947	3.70737897501716	0.0541723950018367	0.148428840760195
ENSCSAG00000001469	-0.225735160487919	1.20445687703149	0.225638841374604	0.634776588589348	0.760382638139958
ENSCSAG00000001470	0.455972341864227	5.48431597294996	3.12076319790402	0.077300570887416	0.188457673731714
ENSCSAG00000001471	-0.342129683491026	6.69853083887994	1.94356027860614	0.163282485500342	0.314255046959817
ENSCSAG00000001472	0.499878422123644	3.66987626113075	4.03104862548839	0.0446701672983943	0.129837496834807
ENSCSAG00000001473	0.0185962726821934	0.491935388879332	0.00387117496777734	0.950388617533631	0.971720772158071
ENSCSAG00000001474	-0.407501150834514	5.05546162546151	4.08769949237906	0.0431963979227395	0.126772371089177
ENSCSAG00000001475	-0.108837333754588	5.07685337899497	0.28940550010784	0.590601751834372	0.726359918600554
ENSCSAG00000001476	-0.808306331497282	3.56207357164274	7.36991638257175	0.00663240177725922	0.0311479613747485
ENSCSAG00000001477	0.0559372913130223	6.44007050087759	0.125724364443066	0.722907021226714	0.824514633314305
ENSCSAG00000001478	-0.666512994060365	7.11177756788068	5.5169383385106	0.0188331922578582	0.0691741451910092
ENSCSAG00000001479	-0.660899050581094	6.58596938833234	5.86563066064904	0.0154393262379323	0.0597517654991813
ENSCSAG00000001480	0.252363167541212	6.67566397271995	2.10524133469935	0.14679518154939	0.291534731195855
ENSCSAG00000001481	-0.653781459248247	4.35015490628877	10.6180530897639	0.00111988895127104	0.00743456825086162
ENSCSAG00000001482	-0.0819106565377245	2.15765410435001	0.0722798218675464	0.78804583141096	0.870180037265331
ENSCSAG00000001483	2.23046779903398	6.01924482642733	45.4896143300887	1.53450336207512e-11	6.81327742779429e-10
ENSCSAG00000001484	-0.796109063650707	7.9900228027065	7.46598687904529	0.00628755540752646	0.0299456610917285
ENSCSAG00000001485	-0.603499488243013	5.01678388848567	1.48952371785145	0.222290372408619	0.386905921651449
ENSCSAG00000001486	-0.786801783475248	6.29697988963998	2.71403628086674	0.0994690277411217	0.224046083621997
ENSCSAG00000001487	0.874165139771197	7.67634961912938	16.2064671881987	5.67998767724786e-05	0.000579471009667097
ENSCSAG00000001488	-0.542138092234568	4.08413874684152	3.66635685274617	0.0555214188545771	0.151053743241813
ENSCSAG00000001490	-0.0935467726598409	6.02450470272304	0.143746229345759	0.704584795442267	0.810530483393359
ENSCSAG00000001491	-0.171501123119809	2.83897667032765	0.314448047713714	0.574963425950492	0.713874382201329
ENSCSAG00000001494	3.35080292188674	5.96787356361701	60.8359576255065	6.20344261023191e-15	5.59903068815303e-13
ENSCSAG00000001495	-0.23994970636832	7.20843067248925	1.05508512224222	0.304338837443887	0.473552951301053
ENSCSAG00000001496	-0.578046872925752	6.12095312703152	9.92049862964113	0.00163448095175236	0.0101979433614807
ENSCSAG00000001497	1.46989601763349	1.16220985597536	5.66402542068175	0.0173163356169274	0.0649736291196706
ENSCSAG00000001498	2.86543087760727	-0.0181936988858095	20.8329014412764	5.01146189329201e-06	6.72961919443123e-05
ENSCSAG00000001499	3.44387494644268	3.58530896844744	88.8357750680371	4.28987286705429e-21	1.54034413358991e-18
ENSCSAG00000001500	3.47213672582695	-1.93407227696924	20.9485607009721	4.7178215214278e-06	6.38855192023864e-05
ENSCSAG00000001501	-0.58262717031101	6.13119473367022	1.7764246475917	0.182588972705312	0.338780281079942
ENSCSAG00000001502	-0.175568040117542	7.90840141507581	0.646598126817487	0.421331570137134	0.584555526581692
ENSCSAG00000001503	-0.782237436669535	7.08699164572449	4.60807711111913	0.0318216963649814	0.101998633584397
ENSCSAG00000001504	0.544032005065369	5.75008543406291	9.8404124330088	0.00170719216191353	0.0105490807850077
ENSCSAG00000001505	-0.761240316717501	4.58463599166108	7.12505181391037	0.00760142179877402	0.0346830618371134
ENSCSAG00000001506	0.197495184310489	3.08224127027493	0.703989688865402	0.401446339556349	0.565301379900827
ENSCSAG00000001507	-0.0695601782601959	0.523433051030731	0.042593425624851	0.836492727463618	0.902144980706274
ENSCSAG00000001508	-0.126700001112229	4.91517973375756	0.464832960336764	0.495373902149395	0.6501979292595
ENSCSAG00000001509	-0.496310083967915	5.56177510030414	7.20863492046085	0.0072553656071573	0.0334646394117334
ENSCSAG00000001510	-0.843530320068484	6.16584314830325	9.08203937366827	0.00258132030022722	0.0148401209185009
ENSCSAG00000001511	0.330773226546872	6.89023866040363	0.610897110130047	0.434450232156967	0.595799940595867
ENSCSAG00000001512	0.251406006609796	4.4531428661429	1.6417484452977	0.200085743198453	0.359890761384126
ENSCSAG00000001513	-0.229118859721403	5.27961174187741	0.926453210630285	0.335786255169867	0.503511718260617
ENSCSAG00000001515	0.289761336679547	3.30607576289817	1.62365080814508	0.202583484991632	0.362403489830692
ENSCSAG00000001516	3.44965351398678	-0.57541769021612	28.0933488339693	1.15602471000031e-07	2.23322340761112e-06
ENSCSAG00000001517	1.71523919981715	1.85559231127389	14.4170707712635	0.000146468539840951	0.00132632723275931
ENSCSAG00000001519	0.142442652289354	2.91630806060829	0.239636885522369	0.624468498232564	0.752799926714288
ENSCSAG00000001520	-0.440735201893887	1.32661958769196	0.689545537972016	0.406319003110213	0.569563861017685
ENSCSAG00000001521	-0.881785754330684	1.72138425991252	2.39292446977111	0.12188542318102	0.257670745511444
ENSCSAG00000001522	-0.194700338013432	3.49638933177498	0.852318094367648	0.355897386237144	0.523591086530587
ENSCSAG00000001523	2.0693249246895	1.08960176918697	12.8520676386823	0.000337106552535211	0.00271080278881406
ENSCSAG00000001524	-1.21008971951643	7.96606711145207	6.64767111556745	0.00992855151999248	0.0427279534798634
ENSCSAG00000001525	-0.674306430528316	6.75260156542425	8.14254661916146	0.0043238516065873	0.0223457625112649
ENSCSAG00000001527	-0.705361219175115	-0.176990313446846	0.836563838965027	0.360381367411887	0.527603177232949
ENSCSAG00000001528	-1.27985893192497	-1.7273788039843	1.68383238251185	0.194415996374652	0.353108358458859
ENSCSAG00000001529	0.0321683593294825	7.15641898338086	0.0266987264410972	0.87020551105144	0.923247282272318
ENSCSAG00000001530	1.02630373084147	-0.897775637255642	2.49926269906189	0.113899610479288	0.245820132630442
ENSCSAG00000001531	0.376470019269526	5.3307275829592	3.59139656006862	0.058079415020475	0.155528161137028
ENSCSAG00000001533	-0.176783965795475	6.82771748753467	1.07332438282656	0.300195751988645	0.469139663881697
ENSCSAG00000001535	0.159178936202318	5.86414745673999	0.48339293093958	0.486889464571847	0.642636510015439
ENSCSAG00000001536	0.930411768782711	5.64572201080992	16.4512391947744	4.99175418794972e-05	0.00051822001208275
ENSCSAG00000001537	1.22714572230887	4.61866338523791	26.2113703908896	3.06015371920569e-07	5.37717491900836e-06
ENSCSAG00000001538	0.0943354225260463	5.61083225409337	0.282825666947632	0.594855127328892	0.729794409722298
ENSCSAG00000001539	-0.018186439836174	3.42279493238794	0.0070497736092463	0.933085905253912	0.962153820519345
ENSCSAG00000001541	-0.804275549091477	6.60190807157752	2.22869330485579	0.135468372371703	0.276545681184454
ENSCSAG00000001542	-0.0193201030272996	5.35523600469773	0.00891469547105572	0.924777383819486	0.957050376449106
ENSCSAG00000001543	-0.812428954225284	0.833128678871935	2.16556980944496	0.141132299494925	0.283906181496526
ENSCSAG00000001545	-0.749557758629425	6.89479061809875	6.55303188208	0.0104705589203274	0.0444695864456281
ENSCSAG00000001546	0.125723284993422	6.55002830526543	0.396839313491789	0.528726097911098	0.677590832762566
ENSCSAG00000001547	-0.562762507342495	-0.585401361448911	0.67910264072934	0.409895897884621	0.573021628892111
ENSCSAG00000001548	-0.383647885175976	1.08853516161293	0.936568969027686	0.333161779847499	0.5012550713511
ENSCSAG00000001549	-0.276823789428999	0.811993531826139	0.615506395127596	0.432722055870124	0.594466455693824
ENSCSAG00000001550	0.0757056417895362	6.76680610029359	0.224886975935455	0.635341252851033	0.760760582379333
ENSCSAG00000001551	-0.878384320571254	-0.762105508578982	2.18090633744074	0.139732152822168	0.281932156399691
ENSCSAG00000001552	-0.20067395026105	4.40490436890414	0.835697774245958	0.36063011554429	0.527872369687995
ENSCSAG00000001553	0.570436001637134	3.23676285700764	4.95311441746277	0.0260437116185525	0.0878244150272829
ENSCSAG00000001554	-0.180536491136636	7.14072838902632	0.798987107380484	0.371396380392422	0.538006842215544
ENSCSAG00000001555	0.697806096515371	2.62250752042977	5.7861934560349	0.016152527653963	0.0616573374764286
ENSCSAG00000001556	-1.27493948963817	7.03387755992503	3.86247024589036	0.0493775787595884	0.138678705725577
ENSCSAG00000001557	0.967319036165603	3.32202211908291	12.9363024143331	0.000322270939585496	0.00260662680605752
ENSCSAG00000001558	0.0528862182285855	6.7787229210385	0.0864801496753351	0.76870053656559	0.857243046550122
ENSCSAG00000001559	-0.290577872362638	5.11166154860498	3.40324868882279	0.0650681500655247	0.167455692526063
ENSCSAG00000001561	1.37410147248984	-0.801179309191658	7.20943828265202	0.00725211877054106	0.0334590071879963
ENSCSAG00000001562	1.16519817597506	-0.739572294132216	4.56316551671232	0.0326666421339194	0.104100892943459
ENSCSAG00000001563	-0.0839975476991626	4.74203623896983	0.167869645350439	0.682012102896489	0.795199343748504
ENSCSAG00000001564	0.177579414340624	2.36542294081569	0.362313279698395	0.547224297688436	0.692393421550475
ENSCSAG00000001565	0.23888564196486	4.28208893514875	1.48973980678414	0.222256834675698	0.386905921651449
ENSCSAG00000001566	5.17017198940601	-2.90437085023076	18.2173544635636	1.97074905161884e-05	0.000228427102355006
ENSCSAG00000001567	0.0175551516938044	6.37448564083711	0.00212339959863073	0.963246199646364	0.979239312548356
ENSCSAG00000001568	0.469599748302745	4.48028921577366	6.20058418172992	0.0127708155253752	0.0517379347639494
ENSCSAG00000001569	-0.278573940455754	6.28881989273418	1.82802134006717	0.176361433806001	0.33094317225332
ENSCSAG00000001570	0.00899592893019429	5.98424051538062	0.00283287984779079	0.957552792237016	0.975808210104812
ENSCSAG00000001571	-0.471492387709165	5.61673491721098	0.86281065997332	0.352953341901526	0.520677751674746
ENSCSAG00000001572	0.604303845867943	2.89819969163252	0.48265750403192	0.487221036022923	0.642971384786723
ENSCSAG00000001574	2.7442121420263	1.71754787637301	40.8991910023113	1.60287477732949e-10	5.71807401666332e-09
ENSCSAG00000001576	0.967790275786745	4.74434867299185	21.4786495490794	3.57790169956632e-06	4.99967871165287e-05
ENSCSAG00000001577	-0.314116716836168	7.38907186463387	2.4268413608572	0.119273015713231	0.253674015005851
ENSCSAG00000001578	0.729897511514045	1.29875803692049	2.83355673612883	0.0923137059126136	0.212636351957851
ENSCSAG00000001579	0.0635878201343696	2.23820094606463	0.0500753065947812	0.822932286484582	0.89277598682434
ENSCSAG00000001580	0.417172752667024	6.98873889237757	2.18860362023903	0.139035312447088	0.281013981361791
ENSCSAG00000001581	3.08095420977923	1.11445818052572	44.7569639415419	2.23072148589095e-11	9.59500697459919e-10
ENSCSAG00000001582	0.51059185483812	5.42287565224201	9.81105435345404	0.00173466029469339	0.0107067952494211
ENSCSAG00000001583	2.0806624116098	1.09634616896296	22.69978168525	1.89389385532664e-06	2.81307956910343e-05
ENSCSAG00000001584	-0.981815524442174	0.224625791171236	5.91890268095417	0.0149792848646464	0.0583383277786759
ENSCSAG00000001585	-0.219929717478051	3.22284797662344	1.28290555289602	0.257359495125832	0.423923110188242
ENSCSAG00000001586	-0.561684656396045	6.82806637144825	7.51010017716803	0.00613539591607477	0.0293963747423595
ENSCSAG00000001587	0.37998052336798	1.68472530666999	1.41298227210784	0.234561949357967	0.400150766117077
ENSCSAG00000001588	-0.578445528850424	6.77230982206834	5.96898533535679	0.0145596562101334	0.05720180032216
ENSCSAG00000001589	0.373647103778629	5.60816776699274	3.93273371270944	0.0473549061861068	0.13473918785115
ENSCSAG00000001590	-0.0647818046813339	6.93591392405698	0.14835609433702	0.700111309344213	0.807467250641601
ENSCSAG00000001591	-0.14925315999932	0.606802111040129	0.150945241391163	0.697633683501718	0.805678614906858
ENSCSAG00000001592	0.668536688350364	2.26305170976839	5.85706982202761	0.0155146014486748	0.0599845358016022
ENSCSAG00000001593	-0.212738534432591	1.91953384346083	0.619699479473166	0.431158983174349	0.593059037732405
ENSCSAG00000001594	-0.353812535806399	7.8419606582015	2.06131456887903	0.151079786350633	0.297352815914372
ENSCSAG00000001595	0.0510503728556661	3.34737320169814	0.0473260872982557	0.827783175522612	0.89655703017095
ENSCSAG00000001596	0.642348318730372	1.76991184823707	4.09501387787477	0.043009876883017	0.126356967458474
ENSCSAG00000001597	0.43958643962097	3.41571088302645	3.3092023999926	0.0688929221012541	0.174364755492862
ENSCSAG00000001598	-0.24153030166844	8.89533884479745	0.912552814891395	0.339437987924322	0.507421236903433
ENSCSAG00000001600	-0.0269910544074828	4.88902896179331	0.00744625447764946	0.931234550176368	0.961423279321029
ENSCSAG00000001601	0.640051044996872	2.01152435626521	7.36635644949568	0.00664554502375203	0.0312008149963935
ENSCSAG00000001602	-0.547276215633573	7.83120415791428	3.30566976957603	0.0690411950843748	0.174518892106672
ENSCSAG00000001603	0.089274610287862	2.88538434903618	0.13672726593941	0.711556476550237	0.815541636769267
ENSCSAG00000001604	0.251555823898796	4.46141009152646	1.34645508788329	0.245898800427161	0.411333855241586
ENSCSAG00000001605	0.366786929302958	2.71890117365753	2.16122791614181	0.141531549599827	0.284423482752201
ENSCSAG00000001606	-0.116666663345331	-0.355331821804574	0.0590557077404625	0.807994705803259	0.882999110477202
ENSCSAG00000001607	0.726682630124126	1.7912875824844	1.13576869644814	0.286548201967741	0.454642339094434
ENSCSAG00000001608	0.336597500199347	3.57547663757304	1.36045649592413	0.243458382539657	0.408783379527043
ENSCSAG00000001610	0.664928859707246	2.60600706781927	4.13612789911372	0.0419770849605166	0.124231412344177
ENSCSAG00000001611	-0.65216519763128	5.87846472111637	2.74509424112512	0.0975533254995959	0.221057521920267
ENSCSAG00000001613	0.158873875601774	4.59889034224806	0.676735312513003	0.410713179397356	0.573824190839632
ENSCSAG00000001615	0.39874499479712	2.17021335873763	1.35540724487618	0.244335034792641	0.409506014172506
ENSCSAG00000001616	-0.32344226689031	4.75480181963259	3.58596128963732	0.0582696947095144	0.155886062118084
ENSCSAG00000001617	0.221612521734273	5.52542114831777	1.65977050509481	0.197634312646025	0.356978111510569
ENSCSAG00000001618	-0.482251873132834	4.64708525252763	1.3788170537584	0.240302748895073	0.40579495997341
ENSCSAG00000001619	0.31658317073946	3.54861513697094	1.71208168328056	0.190715505354319	0.348294571671446
ENSCSAG00000001620	0.581564206577975	4.08794118713234	6.48164665204708	0.0108993964442514	0.0459052107205937
ENSCSAG00000001621	0.968994832742433	1.12320820710209	5.25407707740506	0.0218954104723231	0.0771594825626969
ENSCSAG00000001622	-0.0577254505237591	4.41976795355173	0.0910107457303031	0.762896112917049	0.853536211952239
ENSCSAG00000001624	0.0766520632751203	4.10855832047117	0.161502858265978	0.687776624250958	0.799136531948857
ENSCSAG00000001625	0.439913055304292	5.21623103204843	4.6545523971098	0.0309713064034452	0.0999188468169934
ENSCSAG00000001626	-0.010390085857985	0.527300419622618	0.000988641129016088	0.974916516884023	0.985718420015513
ENSCSAG00000001627	0.872783478213069	3.66364722378434	11.8171190513466	0.000586885994230667	0.00433912084454249
ENSCSAG00000001628	0.443191172865289	3.93911905626703	4.7125224492024	0.0299436846160542	0.0975117978713262
ENSCSAG00000001629	0.486248125435072	1.39089021900308	2.79216282650776	0.0947262981859918	0.216433015235583
ENSCSAG00000001630	-0.604017547404121	7.51889441444204	8.04137163268471	0.00457209040292929	0.0233654756142274
ENSCSAG00000001631	0.333692746927036	4.26077211061572	2.91807833272457	0.0875921213762503	0.205097413237002
ENSCSAG00000001633	0.196708713418656	0.961353273153337	0.237625270292376	0.625926555343713	0.75391999294423
ENSCSAG00000001634	-0.0220391182428884	2.10308475292909	0.00518096983226712	0.94261865660096	0.96689965452925
ENSCSAG00000001635	-0.0394678856359647	6.840649926022	0.0558516661699411	0.813176942319853	0.886935718840806
ENSCSAG00000001636	-0.270694971450287	4.97236559073217	0.420381487784489	0.516746750649918	0.668057770858226
ENSCSAG00000001637	-1.05812713789036	5.38786364275184	2.81415700283507	0.0934359706209136	0.214295827879824
ENSCSAG00000001638	0.217425237908102	4.03676718238103	0.943267092732157	0.33143904294671	0.49966946626057
ENSCSAG00000001639	0.106916703095302	4.29624917616389	0.233647845525731	0.628832099112347	0.755925748256087
ENSCSAG00000001640	0.943726256474254	4.90124068199978	12.7210376890513	0.000361565091586545	0.00288074354277424
ENSCSAG00000001641	0.760845550557369	2.13112287447195	7.72398078322826	0.00544921130638216	0.0269394262638474
ENSCSAG00000001642	-0.325306821730625	2.80814890097946	1.62476955872418	0.20242802111844	0.362164604074228
ENSCSAG00000001643	0.775406337502287	5.40687420200407	15.9436380565903	6.52567340349294e-05	0.00065482714219619
ENSCSAG00000001644	0.586121872324096	2.86273860755282	5.06238819920758	0.0244505224820904	0.0838383391813757
ENSCSAG00000001645	0.125312113302184	7.36383251113323	0.465186732010878	0.495209870952469	0.650085951241609
ENSCSAG00000001646	0.554964156507345	5.32179499416733	5.38743913015251	0.0202822154848464	0.0728897635255021
ENSCSAG00000001647	1.41972609556999	5.92400698599347	34.1687486471589	5.05340116272396e-09	1.32909278669923e-07
ENSCSAG00000001648	0.487811328546168	-0.40026978526037	0.997098256826842	0.318013664951892	0.487031219657895
ENSCSAG00000001649	0.507187580641085	6.312811769444	6.26828326126644	0.0122918180468449	0.0502783453887414
ENSCSAG00000001650	-0.128549757402823	2.61374688477121	0.267106288752601	0.605279536848304	0.737761206562131
ENSCSAG00000001652	0.347863390611645	5.51171877066926	4.50921778425513	0.0337126548223809	0.106346814305055
ENSCSAG00000001653	1.05458300685275	1.48916046155021	10.0345166669888	0.00153633854479206	0.00969721044429697
ENSCSAG00000001654	0.70695174124197	5.33100229317788	14.908424026071	0.000112857897281547	0.00105733062359576
ENSCSAG00000001655	-0.609820633113981	-1.33468912674613	0.577684238399094	0.447221459763437	0.60796352682409
ENSCSAG00000001656	-0.452344664870359	5.83194591702056	3.08364594683654	0.0790830632732217	0.191214397728188
ENSCSAG00000001658	0.634650707814569	10.1232513201823	4.10191611316093	0.0428346425484958	0.126001743717454
ENSCSAG00000001660	0.323696607527142	6.3157525527272	3.63865010042195	0.0564526885531513	0.152812562282718
ENSCSAG00000001661	-0.221547691827383	5.16127773652476	1.27115896698933	0.259549371050829	0.426307724330772
ENSCSAG00000001662	2.19917031194498	5.5652034137476	36.7582841850611	1.33721179853158e-09	3.95819485239177e-08
ENSCSAG00000001664	2.33016726566037	-1.30535025352298	15.4164419302892	8.62347035116981e-05	0.000831973480083363
ENSCSAG00000001665	2.15902043952301	2.71791342546784	31.2779994691531	2.23599231079633e-08	5.06610219443388e-07
ENSCSAG00000001666	1.62717236323406	2.69223431933355	22.9011533460549	1.70549489279203e-06	2.54929042029376e-05
ENSCSAG00000001667	0.974267687348269	3.65560611429013	11.2170289702923	0.000810501472369959	0.0056941951591385
ENSCSAG00000001668	1.09015555324042	2.76740733121254	10.980306602828	0.000920851938948018	0.00634531142077781
ENSCSAG00000001669	0.936588625837594	3.64507315526729	13.1360958947504	0.000289660799669544	0.00238263318134554
ENSCSAG00000001670	0.576617121835942	2.22408639949012	4.04801190325998	0.0442233975687603	0.128961486165822
ENSCSAG00000001671	1.35586215431641	2.5461048877582	20.9511124485992	4.71154154103878e-06	6.38855192023864e-05
ENSCSAG00000001675	-0.33327093576004	2.3167928571896	1.57560532635015	0.209394848116317	0.371290897083972
ENSCSAG00000001681	1.99966887424097	6.49713698208779	26.951430508678	2.08632680061239e-07	3.85026366097372e-06
ENSCSAG00000001682	0.539287965732438	1.11689320761034	2.97596264587441	0.0845098371417898	0.199635151611977
ENSCSAG00000001683	-0.701562943473088	4.86426307171969	7.90905661115986	0.00491879140255193	0.0247694139012043
ENSCSAG00000001684	0.796849641860606	3.87809955191266	11.6085949576482	0.000656477283468022	0.00476198300001815
ENSCSAG00000001685	6.30642345275691	6.10023085245041	83.1073444371382	7.77164039262122e-20	1.94491188431704e-17
ENSCSAG00000001686	-0.0144449501687574	3.42077497736526	0.00234036974637064	0.961415495804596	0.977995329800393
ENSCSAG00000001688	-1.44255565869744	0.603481121854508	7.56112159513316	0.00596408628928155	0.028854368260124
ENSCSAG00000001691	-0.503461724909792	10.3919929767694	1.33048670742579	0.248718650494458	0.414330403451031
ENSCSAG00000001692	0.319351405889031	1.8933238725083	1.47328851861962	0.224827555464396	0.389825397187216
ENSCSAG00000001694	-0.188077112579697	5.32080878679381	0.99963765521553	0.317398200580438	0.486359224323879
ENSCSAG00000001695	-0.00261345479699829	6.33413529801177	0.000137854477706867	0.990632137191248	0.995187908542301
ENSCSAG00000001696	-0.0752863426519018	4.67401271651448	0.0235286811054962	0.878090244588613	0.928278070268185
ENSCSAG00000001697	0.768394351475537	7.57867836860991	10.9381143383064	0.000942059985830851	0.00645375561425474
ENSCSAG00000001698	-0.126480111711567	3.11158820295144	0.0854661336489428	0.77002215673125	0.858113394716605
ENSCSAG00000001699	-0.728955411265037	4.85841397996185	3.93962987430438	0.0471611528134156	0.134403098933529
ENSCSAG00000001700	0.596132097289895	2.32147203076285	4.02400319077002	0.044857120509234	0.130175462614761
ENSCSAG00000001702	0.101354891039595	6.55094482069249	0.307292482926727	0.579346397832457	0.717805449928639
ENSCSAG00000001704	0.23448030786946	5.11616481190941	1.97210877378316	0.160224205328157	0.309704294839693
ENSCSAG00000001705	-0.0583750729414877	5.39133994519119	0.0834588068510378	0.772663735602876	0.859747165248768
ENSCSAG00000001707	-1.02350721125669	-0.89670456995927	1.46687285761687	0.2258397351584	0.39073846035873
ENSCSAG00000001713	-0.321122928524508	3.85758899676057	2.20981277141216	0.137135313603163	0.278502886362159
ENSCSAG00000001718	0.141045520275321	-0.42633124198866	0.123852832913343	0.724892775851227	0.826002485562291
ENSCSAG00000001719	1.25598826350358	3.53699899068751	5.53226386155362	0.0186689349979145	0.0687371376193833
ENSCSAG00000001720	-0.851657678854533	4.51502210401017	8.14302817820012	0.00432270348140991	0.0223457625112649
ENSCSAG00000001721	-1.27604735162748	10.6657788781435	2.41368241373686	0.120279133130384	0.255320709666438
ENSCSAG00000001722	-0.466228364049414	6.38061116602734	4.8648976961946	0.02740842360064	0.0913263935065102
ENSCSAG00000001723	0.462883644868305	-1.28575744823777	0.258543023478509	0.611122888559942	0.74247272896981
ENSCSAG00000001724	0.724263649260619	0.29659040313357	2.75935387825714	0.0966872799426929	0.219697868044223
ENSCSAG00000001725	-0.350999803992328	-1.16688745564009	0.400558736110764	0.526800843303662	0.67597650161953
ENSCSAG00000001726	-0.166965043638855	2.54332750015554	0.325240795954315	0.568475010267141	0.709712905864124
ENSCSAG00000001727	-0.842681696710414	1.00275699956324	3.07371612395977	0.0795673950946174	0.191968253692345
ENSCSAG00000001728	-0.0817396142118516	2.42080272770638	0.108867088599872	0.74143764390999	0.837985874124902
ENSCSAG00000001732	1.7118696083029	1.39133696976228	13.7555904778685	0.000208200262061844	0.00178598519933295
ENSCSAG00000001733	2.09745025908421	1.33184287032812	26.0647733054547	3.30152940755851e-07	5.74619190986763e-06
ENSCSAG00000001735	-0.17391039005431	3.51389475181891	0.404438440061735	0.524805917803091	0.674569598782385
ENSCSAG00000001736	-0.127144927947562	3.70911058202424	0.130329791871681	0.71809034422596	0.82052564618334
ENSCSAG00000001738	-0.935135166724819	5.57982959847379	3.70429782282066	0.0542725026988053	0.148635205948627
ENSCSAG00000001741	0.278943558565827	7.8607511377452	1.45125950538489	0.22832596171132	0.393536461398922
ENSCSAG00000001743	0.134462237864431	5.90813071022139	0.65634724084414	0.417852474205377	0.581095336907486
ENSCSAG00000001744	-0.390228218575154	0.420338241782882	1.06760458987615	0.301487139684956	0.470328808609189
ENSCSAG00000001745	-0.716959349610317	2.68794629454686	2.36609612287481	0.123996790560235	0.26069946406357
ENSCSAG00000001746	-0.585747744386058	6.20552295427792	5.02608810088282	0.0249682326641146	0.0851538919911584
ENSCSAG00000001747	0.964120795942549	1.47188791170826	5.93331292299447	0.0148572848324001	0.05801365805597
ENSCSAG00000001748	-0.248678778614362	3.32316340984455	1.06524465300771	0.302022041835466	0.4708795606
ENSCSAG00000001749	-0.0720676012380715	2.3075318327885	0.034831353526851	0.851949490067143	0.91202603716631
ENSCSAG00000001750	-0.897715776167283	5.28533736902951	9.68983495571889	0.00185290182103806	0.0113140034669448
ENSCSAG00000001751	-1.96516063718299	-1.77849188250273	5.97415470044525	0.0145170381944505	0.0571148458056643
ENSCSAG00000001752	-0.725738467907024	9.13571108108619	1.17269339206916	0.278848511355846	0.446163020639785
ENSCSAG00000001753	-0.337418553027188	3.39919883317479	0.860310569400795	0.353651795545271	0.521355471886937
ENSCSAG00000001754	-1.8171578900717	7.71887936602147	7.96756765070599	0.00476228887917974	0.0241284433795741
ENSCSAG00000001755	-0.121667692334724	4.9752128528383	0.372527247230547	0.54162991437061	0.68853238633567
ENSCSAG00000001756	-0.599464265900931	0.273856150872216	1.49981834937415	0.220699313949289	0.384835446953529
ENSCSAG00000001757	-0.26159578066595	0.469465189235817	0.259474620542534	0.610481327409668	0.742020758321104
ENSCSAG00000001758	0.307283059205224	-0.0359715723050515	0.305801301482383	0.58026817656306	0.718540107204914
ENSCSAG00000001759	-2.57320368446776	-2.25258638429741	5.22858112329706	0.0222186502881665	0.0780156136925268
ENSCSAG00000001760	-0.018624946963516	5.58666304939182	0.012153045325844	0.912218364931972	0.949111004864705
ENSCSAG00000001762	0.210497393549476	4.16247289760756	0.660236024618676	0.416476630084315	0.579957495545327
ENSCSAG00000001763	0.065926476406308	2.39299213398748	0.0464253487784525	0.829404466902098	0.897312738574832
ENSCSAG00000001764	0.950219137135953	5.47163661341305	8.13690402077546	0.00433732774993339	0.0223943865100499
ENSCSAG00000001765	-1.40060499471362	2.07053209972552	5.06354592241888	0.0244341956120316	0.0838013757476096
ENSCSAG00000001766	0.74335708300061	0.52813555916553	4.54452121413543	0.0330242566443033	0.104909767561677
ENSCSAG00000001767	-0.923356798215112	3.55472592705252	7.93624134949931	0.00484543753858778	0.0244896584156358
ENSCSAG00000001768	0.606847473751725	2.25020345705224	4.45984815271953	0.0347005820815986	0.108570094926081
ENSCSAG00000001770	-1.93794947942935	0.186551510923955	1.47161469402801	0.225091104079603	0.390030968617384
ENSCSAG00000001771	1.67230802900362	0.639382532771657	14.8672092117337	0.000115350817767804	0.00107702060885857
ENSCSAG00000001772	-0.762361728760381	-1.29609241215914	0.667771657601634	0.413829588982186	0.577207835724593
ENSCSAG00000001773	-0.560251284017452	0.143936108338663	0.977468973318587	0.322824475726678	0.491618280064314
ENSCSAG00000001774	-0.773312925974513	-0.912082033014461	1.69088433043456	0.193484435980351	0.352074741554199
ENSCSAG00000001775	-0.117781266424069	0.437525000310085	0.0886305655974802	0.765925380244772	0.855460675634996
ENSCSAG00000001776	-0.334396493288995	-2.79985777696295	0.0889680355976949	0.765493206728156	0.855167487015824
ENSCSAG00000001777	-0.0357547785400795	4.56095644407935	0.0456660961104749	0.83078391972181	0.898203071005639
ENSCSAG00000001778	-0.0560549151869606	0.79362124981091	0.0293661256036337	0.86393640110377	0.919672437292534
ENSCSAG00000001779	-0.0451240862120329	4.64920481044949	0.0660176129817565	0.797225918508228	0.876235700864213
ENSCSAG00000001780	1.68294607672237	3.11306750826321	26.4172270145594	2.75076196038021e-07	4.92780209323209e-06
ENSCSAG00000001781	0.408489793972822	3.60468644740979	2.37083983548213	0.123620530056876	0.260140182819394
ENSCSAG00000001782	1.28559937861093	10.2585391305585	14.0431695749252	0.000178661564543618	0.00157132750882158
ENSCSAG00000001783	4.04517837217164	0.278858766990511	36.714956536673	1.36726417388959e-09	4.03991097676823e-08
ENSCSAG00000001786	1.51301186303407	3.44609957463625	26.1856586915761	3.10117135221696e-07	5.44336314820058e-06
ENSCSAG00000001787	0.694743519403327	1.0464796565159	4.01100390172851	0.0452042272186187	0.130713974259441
ENSCSAG00000001788	-0.0826132433131494	2.33129419983276	0.0518642455862555	0.819850528074486	0.891291653721178
ENSCSAG00000001789	0.746340742786534	2.55940159315432	7.19763693181845	0.00729996430367279	0.0335952940662478
ENSCSAG00000001790	-0.014824052503081	3.73802311432752	0.00649664182773613	0.935758675795197	0.963586411976887
ENSCSAG00000001792	-0.378950581925549	-2.29653281271484	0.170511736003476	0.679657411637041	0.793611260662358
ENSCSAG00000001793	-1.04224324797518	-0.298941983793377	5.06550594948249	0.0244065799838541	0.0837572162047201
ENSCSAG00000001794	0.104418601419884	5.25235657474534	0.364933664473075	0.545778890362762	0.691624208387428
ENSCSAG00000001795	0.132608130516831	5.01506851280497	0.477051152043238	0.489761068459868	0.645471372703171
ENSCSAG00000001797	-0.483797514451624	4.10161663788729	5.38789957444152	0.0202768640633904	0.0728897635255021
ENSCSAG00000001798	0.283180504652728	5.04299201752359	2.73714824540667	0.0980395848469462	0.221756472891323
ENSCSAG00000001799	0.578202295864985	6.18021223760724	8.33030576993481	0.00389890947106427	0.020600859799606
ENSCSAG00000001800	-1.28824085903017	10.6226702232361	5.30421826395491	0.0212738443680018	0.0756143936789942
ENSCSAG00000001802	-0.218215695168637	7.75623111962589	1.1888002455098	0.275571694613764	0.442999148566256
ENSCSAG00000001803	0.543470493065814	5.56271260477051	6.97731281702727	0.00825494672436734	0.036998444007474
ENSCSAG00000001804	-1.2835794374289	7.42011649818313	6.14769234630917	0.0131583686032805	0.0529573036599377
ENSCSAG00000001806	-0.717332778179945	6.51955042481873	5.62364569505581	0.0177197520814249	0.0661481764699011
ENSCSAG00000001808	0.377614477054763	-0.575082179878891	0.687120564495725	0.407145513650427	0.570141793044859
ENSCSAG00000001809	0.422015513106263	5.06680830702971	4.17107176577338	0.0411197804681297	0.122438213326418
ENSCSAG00000001810	0.04485660943378	4.02316253117422	0.0332533765890766	0.855304072660662	0.91422315772001
ENSCSAG00000001811	1.23511392075445	2.69876315086657	21.2280523950341	4.07752704693491e-06	5.63585893173423e-05
ENSCSAG00000001812	-0.385197019243947	0.0377504697831217	0.800107649374926	0.3710611860803	0.537568424742418
ENSCSAG00000001813	0.476915733964842	2.74804667291869	2.2521953190783	0.133424997747968	0.27406798753926
ENSCSAG00000001814	-1.16002111718664	2.84058893510482	4.77140641195788	0.0289361781303601	0.0951311413573165
ENSCSAG00000001815	0.416170941985892	4.3679714763577	5.50049000097366	0.0190111458103112	0.069593771132294
ENSCSAG00000001816	-0.0340320487900777	4.90368471212964	0.0456432543430152	0.830825605062914	0.898203071005639
ENSCSAG00000001817	0.647154774343063	4.79689976434013	7.69108541150918	0.0055494242989216	0.0273285155471938
ENSCSAG00000001819	0.467438669906681	2.95899954674805	3.03152344427237	0.0816613087839967	0.195138865333518
ENSCSAG00000001820	1.45778944113292	2.38340892011053	19.6009874378317	9.54198704878379e-06	0.000120217391369002
ENSCSAG00000001821	0.653456238922306	3.35088358243779	6.73106873684694	0.00947478141538866	0.0411720506808667
ENSCSAG00000001822	-0.713796088800356	5.41308906276668	12.6153713138763	0.000382587531289417	0.0030163237490727
ENSCSAG00000001823	-0.500585257921557	7.45354327575062	6.54197859129316	0.01053581061525	0.0446434027532282
ENSCSAG00000001824	0.0161089964475141	6.44359923056913	0.0106866777475574	0.917664250794683	0.952233762221948
ENSCSAG00000001825	-1.34560743833701	4.85295449893798	13.4695998114905	0.000242460018486125	0.00204322047210986
ENSCSAG00000001826	-0.255883822107961	5.78512227020129	1.22102772328349	0.269159055182108	0.436978338000694
ENSCSAG00000001827	-0.382969641454515	3.59338637403977	1.37193010773943	0.241480541150728	0.407034809489395
ENSCSAG00000001828	-0.446517090469499	3.61743865779283	0.51336997897031	0.473683645732025	0.630954256173859
ENSCSAG00000001829	-1.08805902617838	8.39748121305931	6.57829980270033	0.0103229447912992	0.0441244664945596
ENSCSAG00000001830	-0.376032772948907	7.98223733215092	2.60012959534484	0.106854977024677	0.235523609008951
ENSCSAG00000001834	-0.556956484145318	-2.76728301813213	0.0957092316726644	0.757040783137446	0.849459416785408
ENSCSAG00000001836	-0.95667241645943	4.73736106284982	9.16807758235227	0.00246273131311044	0.0143027190923506
ENSCSAG00000001837	0.115728437453865	-2.33640515868938	0.0175361361053419	0.894648871875061	0.938395593875683
ENSCSAG00000001841	-0.324310295092285	0.573976442826906	0.717957531614346	0.396814694090199	0.56124236190168
ENSCSAG00000001842	-0.158725916690044	-2.55844099594946	0.0149949008444423	0.902539737227715	0.943280247672566
ENSCSAG00000001844	-1.14214466982376	-0.0444974259768185	2.48797770746832	0.114719045877482	0.247106739796345
ENSCSAG00000001845	0.805402006148678	0.461889694663077	3.61744166323534	0.0571767339799642	0.153984691855058
ENSCSAG00000001850	6.0797608452278	0.837278131520831	25.6197759457669	4.15756586794104e-07	7.1234974523633e-06
ENSCSAG00000001851	-0.646323139780007	9.75568728941748	3.94330686179703	0.0470581867004269	0.134264997362403
ENSCSAG00000001853	1.55425792731087	4.83298962553751	21.9202896861191	2.84213016612827e-06	4.07495346822402e-05
ENSCSAG00000001854	-1.29873916847749	-0.923078330623848	2.61541786546492	0.105829644050267	0.234189205624096
ENSCSAG00000001855	-0.134837377712827	-0.967695267225526	0.0340815134439438	0.853533536890698	0.913011685047837
ENSCSAG00000001856	-0.584561987456437	7.20109219388644	3.11520343882375	0.0775647922590415	0.188819111826469
ENSCSAG00000001857	-1.05608661076135	7.52974744147595	2.89613805861541	0.088792050079861	0.207348832343993
ENSCSAG00000001858	3.75996415775929	-0.27175062990078	18.4866415185793	1.71099352095638e-05	0.000202438968378485
ENSCSAG00000001859	-0.030343720110546	5.31917186373836	0.0242281347197491	0.876305841344355	0.927136429150953
ENSCSAG00000001860	-0.787454304854751	1.36625571560334	5.93239440840636	0.0148650305472841	0.0580301842471028
ENSCSAG00000001861	0.414142401426403	5.03956460413426	1.00562669882371	0.315952831096042	0.484954271091286
ENSCSAG00000001862	-0.0210094800058067	4.94783428010851	0.0143441241357554	0.904667757494853	0.944660774436231
ENSCSAG00000001863	2.24278906881299e-05	-1.62568187976865	1.24580695270993e-06	0.999109435567016	0.999409906318555
ENSCSAG00000001864	0.182110484445323	3.69175247289603	0.842879030479079	0.358574662785029	0.525810775298335
ENSCSAG00000001865	-0.0503269744083661	2.55562538261577	0.0301847907275352	0.862071602492246	0.918397617283568
ENSCSAG00000001866	0.0561706193825978	4.37241437189125	0.0645680958665018	0.799416348677773	0.877341903500231
ENSCSAG00000001867	-0.398091925879786	-1.03713914252033	0.217777359696932	0.64073870233644	0.765243589183441
ENSCSAG00000001868	-0.349221846612573	2.14008699985372	1.23974478454155	0.26552024573287	0.433102695908534
ENSCSAG00000001869	2.89744595745217	3.61689454832774	63.7725082525668	1.39648856470576e-15	1.42381491501513e-13
ENSCSAG00000001870	-0.203873913511815	-1.4423739687763	0.0838422365882252	0.772156514455118	0.859472279079128
ENSCSAG00000001871	0.161601383865895	-1.04848924200199	0.12166213070757	0.727238720036545	0.827487044560733
ENSCSAG00000001872	0.0451237284383946	5.17362359406354	0.057019902437446	0.811269661533207	0.885452395363628
ENSCSAG00000001873	-1.13581574280129	3.90595003521567	12.7779952745986	0.0003507205873847	0.00280389735809927
ENSCSAG00000001874	0.215592763545131	0.974502060506906	0.182064741360577	0.669604806272185	0.786344041947857
ENSCSAG00000001875	-0.503388102832903	4.54246429390192	4.32449427451127	0.0375675760945891	0.114589779197475
ENSCSAG00000001876	0.224382093705902	3.70251971851332	0.344106575924364	0.557468365425328	0.700791916563677
ENSCSAG00000001877	0.288885550643943	1.20547122774116	0.0312790916835226	0.859619175658958	0.916704477560507
ENSCSAG00000001878	0.427200021855964	2.10244100791966	1.50764452878421	0.219498862485176	0.38352215318545
ENSCSAG00000001879	-0.570005619835784	2.72109658328293	5.06659613073727	0.0243912339907811	0.0837219475947072
ENSCSAG00000001880	0.715645672963969	1.41038958290789	1.35727765932351	0.244009844718945	0.409210133538716
ENSCSAG00000001881	0.0171154666104206	3.90758840793728	0.004879292301041	0.944311512916193	0.967807970888357
ENSCSAG00000001882	-0.244037611373674	2.96370553510094	0.51306593809602	0.473814638481911	0.630996292323337
ENSCSAG00000001883	1.34259007460039	-1.08913841624712	3.94712327337608	0.0469515669960067	0.134053419545902
ENSCSAG00000001884	-0.315918985780997	4.48733963075923	2.42447497860254	0.119453257401393	0.253991948055974
ENSCSAG00000001885	-0.422001638036548	1.25085543801046	0.847901198146378	0.357146757427133	0.524798968727838
ENSCSAG00000001886	0.118757005125497	3.41945416340417	0.173127079143651	0.677347496312268	0.791955370605064
ENSCSAG00000001887	-0.815147544315782	0.819743606771385	0.843445182499032	0.358413302269475	0.525810775298335
ENSCSAG00000001888	-1.13656727679313	-1.14423778145723	2.61152938052824	0.106089404477772	0.234512673147666
ENSCSAG00000001889	0.226718360939454	2.27675618742972	0.30269042381137	0.582200662133556	0.720099471054362
ENSCSAG00000001890	-0.187016569006698	2.62314170302378	0.397730812506556	0.528263492669095	0.677169430222386
ENSCSAG00000001891	-0.50644184545524	5.24377881732163	5.39499463479032	0.020194587535213	0.0726488497835235
ENSCSAG00000001892	-0.741350440791124	3.20446744069267	9.50710300978088	0.00204678045130219	0.0122799392350738
ENSCSAG00000001893	-0.166118224587461	2.99143833504055	0.54934976224429	0.458583502683611	0.617765574898067
ENSCSAG00000001894	-0.163515100200437	7.06586675935369	0.886358965706243	0.346465904625997	0.514016520221846
ENSCSAG00000001895	-0.997167639870657	3.56355734995054	3.87893173045683	0.048895659461152	0.137559122350511
ENSCSAG00000001896	-1.057235631896	4.34517467437042	10.0771614964467	0.00150118414514312	0.00951095455517025
ENSCSAG00000001897	-0.0310680992833412	1.48409602691977	0.0125282289581587	0.910879249323639	0.948134141736737
ENSCSAG00000001898	0.527653675273039	4.22666637392388	4.93327739818136	0.0263443081299786	0.0884768071132284
ENSCSAG00000001899	1.61762863089796	2.3712551970197	21.7910496528544	3.04015043637776e-06	4.3139316802106e-05
ENSCSAG00000001900	-0.570392206493452	2.82753316952914	4.11811141193209	0.0424264160255272	0.125112857256496
ENSCSAG00000001901	-0.240819235404222	5.82650913055267	1.68219515944265	0.194633022655988	0.353324712148624
ENSCSAG00000001902	-0.265505636088286	5.32242266202516	1.97100843255225	0.160340863216642	0.30985726427393
ENSCSAG00000001903	-0.347239188492338	4.9492830275346	3.55882611666449	0.0592296114049783	0.157706964788373
ENSCSAG00000001904	0.0302186528666983	3.68331128069072	0.0197632541431965	0.888200294188273	0.934480174476572
ENSCSAG00000001905	-0.223665992072315	4.5342258132088	0.818649418795591	0.365575340144337	0.532516791001324
ENSCSAG00000001906	0.0513376539595812	6.03341874805575	0.0826408149477871	0.773750053918711	0.8606080566044
ENSCSAG00000001908	2.61341404616422	3.35639256497881	40.5513694358457	1.91514265577447e-10	6.75906223192884e-09
ENSCSAG00000001910	0.920787470530609	1.03514722923045	1.07368139882531	0.300115383102887	0.469139663881697
ENSCSAG00000001911	1.1358402189682	0.809618069950338	7.98646365273164	0.00471283789638984	0.0239292786765051
ENSCSAG00000001912	0.0624097716276605	-1.35595367204473	0.00702487395526674	0.933203902438854	0.96217652074505
ENSCSAG00000001915	1.86746537154158	0.317526437426891	17.8648662118389	2.37159283310071e-05	0.000269405769080636
ENSCSAG00000001917	-0.572111593260174	6.96749379071599	2.86829371438381	0.0903406020551338	0.209719708242396
ENSCSAG00000001920	-0.374212053887957	-1.01364481103913	0.36040287394685	0.548282574737161	0.69309530743408
ENSCSAG00000001922	2.22077894878034	-1.72655235434381	7.48661692779674	0.00621592274105105	0.0296689586932283
ENSCSAG00000001924	-0.0584194940885088	5.50403051544751	0.120947064789837	0.728009582798716	0.828088333160215
ENSCSAG00000001925	0.839304957263538	3.34041708725949	10.4113753942312	0.00125241430470994	0.00816665103469956
ENSCSAG00000001927	-0.109059811565693	4.54511949334776	0.300681109458623	0.583455741099895	0.720734311251736
ENSCSAG00000001928	0.114230854936169	0.924680598098056	0.106359035847454	0.744328019546481	0.839923571057659
ENSCSAG00000001929	0.17176731583089	5.8705228065682	1.05433004908461	0.304511941097683	0.473777668718013
ENSCSAG00000001931	0.155088216788693	4.13627791775879	0.588761221871881	0.442898546711919	0.603975833556867
ENSCSAG00000001932	0.0350203157401391	4.41865812083678	0.0305587760765711	0.861228391112718	0.917736086194114
ENSCSAG00000001933	0.140508753951563	5.89271962086676	0.726613988274362	0.393982933289772	0.558912317198931
ENSCSAG00000001934	0.136731845447231	4.99520536683058	0.358341181248733	0.549428947324113	0.693854111396313
ENSCSAG00000001935	0.333344822290658	4.69746381808355	2.93600758142448	0.0866245984516668	0.20332222433227
ENSCSAG00000001937	-0.735819665612473	1.83904980959596	3.43295379371867	0.0639077044449354	0.165655506551946
ENSCSAG00000001938	0.113636836440717	5.43272443302563	0.433404061711107	0.510323336864768	0.663179429976032
ENSCSAG00000001939	0.941021676698843	1.76823545642357	8.44878327807652	0.00365287742209617	0.019585565993122
ENSCSAG00000001941	0.850087453146481	5.35923040154591	9.04858980768961	0.00262897518505741	0.0150564435269047
ENSCSAG00000001942	2.68996286339275	2.49928708202814	33.2852092675072	7.95856564148582e-09	2.00689509466292e-07
ENSCSAG00000001944	-0.355066590514584	6.05026451702917	3.75236823089496	0.0527327477341715	0.145406810404893
ENSCSAG00000001945	3.58975949249312	-2.5044636021137	14.6105300485379	0.000132173927606197	0.00121486742474767
ENSCSAG00000001946	1.25331733078871	1.87844409707386	9.54355087399308	0.00200653181127891	0.0120735467857536
ENSCSAG00000001947	0.327181172394511	3.82771453431002	1.83790137804242	0.175197117872551	0.329507036654627
ENSCSAG00000001948	0.94790296657927	3.29652925531182	10.3872764581233	0.00126886649083486	0.00825966558087296
ENSCSAG00000001949	0.552906428098109	2.82963499256335	4.01209325778754	0.0451750309605209	0.130691444548409
ENSCSAG00000001950	0.142858798890392	0.7363008944707	0.108449101819797	0.741916766865362	0.838304157429412
ENSCSAG00000001951	1.06782273972592	1.8562114870062	8.07243761446082	0.00449436158205648	0.0230466843374191
ENSCSAG00000001952	0.46299526118761	5.42042833591938	3.73877836705605	0.0531633006885796	0.146252204775694
ENSCSAG00000001953	1.10143013481523	-1.0071700632495	2.82808984823477	0.092628472530497	0.21314356099
ENSCSAG00000001955	-0.0564727293332057	4.58537405349146	0.0708823784578669	0.790056344483422	0.871700777677534
ENSCSAG00000001956	-0.117858440638301	4.56270196509803	0.322307151039826	0.570224419494751	0.710822395229796
ENSCSAG00000001957	0.293006930626905	5.47808645061983	2.7141752595251	0.0994603644239018	0.224046083621997
ENSCSAG00000001958	-0.30903183189437	5.12163516918686	1.28814956176164	0.256389243075456	0.422843847017205
ENSCSAG00000001959	0.149287056476276	6.46057735958619	0.935947192681747	0.333322304088423	0.501320576476907
ENSCSAG00000001960	0.900461667463183	1.77249413441891	6.25212735041014	0.0124044243145924	0.050638624914514
ENSCSAG00000001963	1.74100543513035	1.01944968171913	17.6242815075739	2.69130109061324e-05	0.000300962898535267
ENSCSAG00000001964	1.09924286817139	7.85212760334277	14.7364574477444	0.000123632364283786	0.00114207816603764
ENSCSAG00000001965	3.32951473892375	2.32114920080822	39.7924932402637	2.82428523342183e-10	9.53961537841071e-09
ENSCSAG00000001966	0.231037299663136	4.09339497384935	1.77377216146609	0.182915932496196	0.339158335994574
ENSCSAG00000001967	-0.080740332444008	5.65872591997138	0.106656057202024	0.743983764874035	0.839686729936602
ENSCSAG00000001968	0.58389717672573	7.21379817392603	5.76683005235682	0.0163314677972788	0.0621823083466238
ENSCSAG00000001969	-1.1673698484132	3.33762948901974	5.94527134945408	0.0147568193720929	0.0577442278059365
ENSCSAG00000001970	-0.103738446109913	2.71436032298492	0.194643887063231	0.659079331758047	0.778468570296105
ENSCSAG00000001971	0.0378187496577264	4.69067258371552	0.0354394487641763	0.850677792570133	0.911137092269041
ENSCSAG00000001972	0.0720639085135916	4.26462522965221	0.108412729793869	0.741958507161153	0.838304157429412
ENSCSAG00000001973	-0.126087545292531	4.16287322912053	0.339666026236962	0.560022061351082	0.702665176795489
ENSCSAG00000001974	0.19287970691633	5.00525504981278	1.25037672133178	0.263480537751894	0.430839327002082
ENSCSAG00000001975	0.0554661297257643	7.79626318946281	0.105490310208278	0.745337955583789	0.84043668133433
ENSCSAG00000001976	1.04263501947018	5.11851449047312	16.1816347684336	5.75493584704408e-05	0.000586031290910154
ENSCSAG00000001977	-0.239617756186067	3.60184566838221	0.910851768212854	0.339888520528778	0.507864908049016
ENSCSAG00000001978	-0.396123000119265	5.03144203883612	3.49153466574352	0.0616833773905801	0.161898036605786
ENSCSAG00000001979	0.145777265800832	-0.200750024938953	0.168593758667935	0.681364614614086	0.794820792364134
ENSCSAG00000001980	-0.836344880737447	6.32583939855868	5.44958671861451	0.0195729564677412	0.0709584113208257
ENSCSAG00000001981	0.385452924789687	3.5648473049985	2.20148338925062	0.137877999438447	0.279486805392969
ENSCSAG00000001982	0.288244390458091	2.90677278135821	1.37805526187144	0.240432684891963	0.405931376506241
ENSCSAG00000001983	-0.0792269031570806	5.67863191334845	0.222966857875878	0.636788560639576	0.762106851393658
ENSCSAG00000001984	-0.453149690101937	4.02894905066334	2.13271994960811	0.144184706592456	0.28814262538265
ENSCSAG00000001986	-0.336663955524707	11.5111028132508	1.1792991468626	0.277498721504658	0.444908404493538
ENSCSAG00000001987	0.337698650529323	3.39355207850909	2.49526444901884	0.114189194167561	0.246212161483134
ENSCSAG00000001988	0.0738743284431358	5.1954095823084	0.122595195339805	0.726236659519119	0.826818820018506
ENSCSAG00000001989	-0.0300346102980982	0.00183911028260875	0.0034657359567305	0.953055253613685	0.972983689352917
ENSCSAG00000001990	-1.12580694883086	0.61717409139501	2.98345519173843	0.084119520116603	0.199040533727258
ENSCSAG00000001991	-0.190885929337909	7.36098326286778	1.00854053337282	0.315252736075771	0.484239695132848
ENSCSAG00000001992	0.808178760019228	4.00134591761321	16.7175481925209	4.3377903355302e-05	0.00045664297623934
ENSCSAG00000001993	0.344312826057617	5.19076628959597	3.42166046158145	0.0643462618303707	0.166427686603857
ENSCSAG00000001994	-1.1238056687608	5.33010899829819	10.6827515649759	0.00108139091146916	0.00721961749585127
ENSCSAG00000001995	0.783798885889316	3.78280996059767	8.15726430754581	0.00428890176891338	0.0221929168286787
ENSCSAG00000001996	1.20053870904546	3.64769275400395	10.1849565622595	0.0014159105668131	0.00906457164033019
ENSCSAG00000001997	1.20305167693485	3.77207233264548	16.0340709972774	6.22128054755678e-05	0.000626976683048118
ENSCSAG00000001998	-0.665953282337184	6.17529590501176	5.74112377823968	0.0165721861652421	0.0628381081017686
ENSCSAG00000001999	-0.0399826190668893	6.39860705086041	0.0587075598011868	0.80855048012605	0.883372686879348
ENSCSAG00000002000	1.97048423083777	2.83806245105866	24.2698485076465	8.37396831237602e-07	1.34939350844405e-05
ENSCSAG00000002002	-1.43443612988765	3.75273067998295	4.51798599202732	0.0335402919871435	0.105912249747722
ENSCSAG00000002003	0.92829076345268	4.88861629041494	11.8051572739569	0.000590668717866785	0.00436318211672884
ENSCSAG00000002004	-0.370954862125603	4.23484009938532	2.35405431544309	0.124957642705679	0.262050253275869
ENSCSAG00000002005	0.0911782254137411	4.3098382092563	0.148536278754847	0.699938085322911	0.80734369253592
ENSCSAG00000002006	-0.0225745658374729	3.95179278782354	0.0123078203780764	0.911663437111768	0.948711251938954
ENSCSAG00000002007	0.8278153057144	3.86808220366033	14.0073265212212	0.000182099697009929	0.00159901153403136
ENSCSAG00000002008	0.525447070687267	3.60225040200306	5.64865207970126	0.0174687948793256	0.0654119440085741
ENSCSAG00000002010	-0.322258560262024	5.70058515460185	1.39006817072934	0.23839358756416	0.403681522728158
ENSCSAG00000002011	0.290456372779165	0.653989426931516	0.302926344128593	0.582053655319159	0.719971558818734
ENSCSAG00000002012	-0.386356817686419	0.839088571188672	0.658322546417988	0.417152772798672	0.5805076149926
ENSCSAG00000002013	-0.581010169560044	3.8261756611625	4.62256294285161	0.0315540569474122	0.101396567821091
ENSCSAG00000002014	1.05401445050516	3.11751772528329	9.75884258900433	0.00178462229762237	0.0109782519515191
ENSCSAG00000002015	-0.465030369431953	3.57412903149068	1.62182561825195	0.202837418968621	0.362700622399558
ENSCSAG00000002016	-0.881306534455587	0.563745009809117	2.47804265730501	0.115445842822152	0.248154474999151
ENSCSAG00000002017	-0.19668037184836	4.50983839921484	0.754932706029155	0.384918986468558	0.5507369109062
ENSCSAG00000002018	-0.386178131042393	1.34577813999198	0.510964828585429	0.474721487210402	0.631725330668241
ENSCSAG00000002019	-0.13571238050049	3.85272886566032	0.391898112584361	0.531303356970971	0.679747292570838
ENSCSAG00000002020	-1.17102011510186	0.588447768531914	9.79016842424603	0.00175447392238021	0.0108078719095424
ENSCSAG00000002022	-0.508460518019122	6.10759393529664	4.01896024523727	0.0449914427190351	0.13037257182286
ENSCSAG00000002023	-0.0510090997727861	4.91523434988705	0.0490103755799609	0.82479432851299	0.894140714363944
ENSCSAG00000002026	0.631077752230372	1.09988732252934	1.46488227258376	0.226154894910132	0.391059505782103
ENSCSAG00000002027	0.323155444542979	7.66505635302833	1.74447132394033	0.186573276271137	0.34332687483661
ENSCSAG00000002028	0.536640768811295	-2.06630690455944	0.588906636903712	0.44284222714672	0.603948894870975
ENSCSAG00000002029	-0.79727192020146	5.2787713488637	6.34328881245371	0.0117826217222981	0.0487238347899302
ENSCSAG00000002030	-1.23585658988245	5.66316525449426	6.52907770169885	0.0106124970435387	0.044887737174937
ENSCSAG00000002031	0.116270480970375	6.1825482796654	0.406997738374599	0.523497281564541	0.673097041849722
ENSCSAG00000002032	0.330931515824946	-1.27420545329093	0.304246599166618	0.581232351119281	0.719370010400975
ENSCSAG00000002033	0.351689746526088	1.41810890228214	1.55140664060359	0.212927902724016	0.375740402702199
ENSCSAG00000002034	4.71748657362755	-1.9673882802848	28.7101047758956	8.40639523713551e-08	1.67894111404797e-06
ENSCSAG00000002035	-0.0501842942139953	6.16335562491379	0.072495497689502	0.787737398576293	0.869897613979049
ENSCSAG00000002037	1.24879848270936	-1.43310768221116	5.61259965975682	0.0178317891780104	0.0664547973495484
ENSCSAG00000002038	0.0532466650977651	1.98523602681781	0.0243950614824726	0.875883901307145	0.926776066488797
ENSCSAG00000002039	-0.0516181096799739	-0.612892841837917	0.0132984888793146	0.908192220179198	0.946594639955024
ENSCSAG00000002040	0.523144377735645	-0.215526116166961	1.98034749263838	0.159353803935916	0.308560074178897
ENSCSAG00000002041	4.21553052295691	-2.5228130374706	13.9193418045006	0.000190824664701406	0.00166673169053628
ENSCSAG00000002042	-1.0008305050867	-0.862448551552648	1.27215051082355	0.259363632916555	0.426132410711502
ENSCSAG00000002048	1.137995881873	-0.959405053638152	4.47011707569287	0.0344926281273325	0.108125780751405
ENSCSAG00000002049	0.0910971244418039	5.49201145746131	0.283971568812033	0.594109846980798	0.729082447801353
ENSCSAG00000002050	4.22838558008549	-2.61311668573377	16.7856894528075	4.18477048786436e-05	0.000443075988128561
ENSCSAG00000002051	4.8899202968786	-2.52855173821928	16.8352630522703	4.07686723638393e-05	0.000433039332111597
ENSCSAG00000002052	0.587282661183449	4.46695068237752	6.31891933286507	0.0119456408441058	0.0492268651987973
ENSCSAG00000002054	-0.0667033149109271	4.53766802283315	0.137888841125729	0.710388875739701	0.81476932578242
ENSCSAG00000002056	-0.0160324862168905	5.12565631660061	0.00926575366875682	0.923315043922829	0.956017714422854
ENSCSAG00000002057	-0.0475358969271016	3.42597317010447	0.0500601766846884	0.822958594939394	0.89277598682434
ENSCSAG00000002059	-0.140333085269171	8.88096720049588	0.407064388950822	0.523463278776766	0.673097041849722
ENSCSAG00000002060	0.105436843246219	6.22696563254398	0.430153010652649	0.511913877804501	0.664357784214421
ENSCSAG00000002061	1.98220474617787	3.63437484255155	24.3613121567957	7.98564251853658e-07	1.29439506848546e-05
ENSCSAG00000002062	0.487287576400526	4.21056942243025	5.79382079627171	0.0160825982315071	0.0615041155336427
ENSCSAG00000002063	-0.600657434615607	5.88419462363736	10.5632833658802	0.00115356111668669	0.00763204884926313
ENSCSAG00000002064	-0.35274872876931	7.08413299952601	4.23045113526053	0.0397048857165738	0.119411070171276
ENSCSAG00000002066	0.379575340888675	5.04674396689848	3.76134323730223	0.0524504272744324	0.144918652942757
ENSCSAG00000002067	-0.546672926299144	3.34223616286902	2.58204995081237	0.108081608229894	0.237107706618828
ENSCSAG00000002068	0.215110816241028	3.11333605205796	1.150360296087	0.283473739741396	0.451072809181949
ENSCSAG00000002069	-1.31837034588575	2.2101203364198	5.2760414922849	0.0216208498680991	0.0765288907264623
ENSCSAG00000002070	-0.692356598981656	2.61649202584912	3.71320275611839	0.053983712348436	0.148076433093648
ENSCSAG00000002071	-0.000718925537859269	4.8424923057113	1.30945819840633e-05	0.997112746388798	0.998866523053359
ENSCSAG00000002072	2.03324406893224	4.40595743864117	40.3009428850989	2.17703883705015e-10	7.50692076650466e-09
ENSCSAG00000002073	0.123122590440567	2.99660197283956	0.222064940891475	0.637471021349111	0.762647317081216
ENSCSAG00000002074	-0.164505385702097	4.50989513146131	0.889647112190483	0.345572955057258	0.513017121937869
ENSCSAG00000002076	-0.280116754914006	5.25625525017797	1.84556070448018	0.17430059470809	0.328353052394965
ENSCSAG00000002078	-0.679927519824065	3.64665239392606	4.48587313001381	0.0341760847445412	0.107400421414091
ENSCSAG00000002079	-1.14689423235732	1.67127552348124	12.9245539703153	0.000324299920164647	0.00261801651092839
ENSCSAG00000002080	-0.71093848185109	1.3261243990877	2.16565975333506	0.141124042274945	0.283906181496526
ENSCSAG00000002081	-0.621733329454516	1.06909694701096	3.58475286804351	0.0583120894469476	0.155960550614184
ENSCSAG00000002082	0.484541473073326	5.22811280099539	4.82442459589029	0.0280592294560278	0.0927836422272694
ENSCSAG00000002083	-1.3926502743815	5.54803166269396	16.2614009637606	5.51765755328569e-05	0.000565004028565529
ENSCSAG00000002084	-0.329463672972842	1.42458985713537	0.710727161458266	0.39920251757149	0.563413482246288
ENSCSAG00000002086	-1.45980877701631	5.58616016843007	12.2906335968244	0.000455237163141443	0.00350053641694936
ENSCSAG00000002087	0.0367353544181832	5.67716522782373	0.0367800324751144	0.84791359006953	0.909178704698677
ENSCSAG00000002088	-0.372383778086743	6.45339163356982	4.12017666150122	0.0423746531509523	0.125027178652068
ENSCSAG00000002089	-0.931881094337092	1.16804129952708	2.67430639979744	0.101979747525452	0.227898726813407
ENSCSAG00000002090	-0.300664368629912	7.80659282242972	2.03153002108758	0.154065439151133	0.301005306181603
ENSCSAG00000002091	0.341298889142237	-0.77976129956933	0.391420833512107	0.531553495385327	0.679975846862646
ENSCSAG00000002092	-0.296155678311304	5.10435580440053	1.81312450733276	0.178133869941664	0.332756970122875
ENSCSAG00000002093	0.0167856963462574	3.37543359435018	0.00642653854533748	0.93610547428828	0.963761511501533
ENSCSAG00000002094	0.0246530849609272	5.86292384644389	0.0218880263078347	0.882385365162638	0.930791235623192
ENSCSAG00000002095	0.265857763571036	6.40873312368864	2.58136573663655	0.108128331997593	0.237178706454747
ENSCSAG00000002096	-0.933226734522121	6.56841674384389	1.86319092916307	0.172256972598633	0.32531081824967
ENSCSAG00000002097	-1.69123310504274	-1.66566723601446	5.96296795679738	0.0146094277972604	0.0573713549518189
ENSCSAG00000002098	-0.110313905564619	1.39747694367436	0.131839892989927	0.716531950777342	0.819404224629276
ENSCSAG00000002099	-0.136653846744686	8.76485100652461	0.197152725832552	0.657028966446575	0.777151778773853
ENSCSAG00000002101	-0.374800862123123	5.97640549314824	5.75357500252109	0.016455137014123	0.0625234640124845
ENSCSAG00000002102	-0.366008923941542	3.84234726995007	0.810874396368739	0.367861861376374	0.534433491455148
ENSCSAG00000002104	0.251801580785435	4.79226616886103	2.14421739398	0.143107996176543	0.286580355582925
ENSCSAG00000002105	-0.526965799028545	5.21626402389643	1.87381625985881	0.171038637800712	0.323861650871761
ENSCSAG00000002106	-0.978253442533643	6.34884833291696	5.49907625939498	0.0190265218536768	0.0696036867588894
ENSCSAG00000002107	-0.391311426891112	3.03827016746219	1.34611060970883	0.245959217824991	0.411351599920552
ENSCSAG00000002108	-1.78372666360189	-1.78889589247413	4.72919724005308	0.0296547229866656	0.0968763962758616
ENSCSAG00000002109	-0.21197261248133	3.94283271981677	0.993052922924132	0.318997356481778	0.48781402990552
ENSCSAG00000002110	-0.203528396295174	4.72904494195141	1.03080468272134	0.309969745766028	0.478766384876242
ENSCSAG00000002111	-0.241046379722937	4.61908936636226	0.941079982444226	0.332000252499245	0.500241577315274
ENSCSAG00000002112	-1.16213132315644	-1.19257774339267	4.40274907620312	0.0358810468587497	0.111003418424044
ENSCSAG00000002113	-0.252052604289896	5.82191210508844	1.66798409228747	0.196528766366234	0.355538404608005
ENSCSAG00000002114	-0.337894366834412	-1.37173615009196	0.197282741760901	0.656923136551613	0.777137906204197
ENSCSAG00000002115	-0.217212707010543	4.69233106006468	1.18022644223736	0.277309901243284	0.444735181943424
ENSCSAG00000002116	-0.25110366196748	2.70876529027678	0.657171465833837	0.417560301755215	0.58083573387998
ENSCSAG00000002117	1.60255561598502	0.410759042368618	10.2253566640126	0.00138522952311357	0.00890042694097296
ENSCSAG00000002118	0.0248858094037057	2.78812308725642	0.00654138242937563	0.935538329350402	0.963445040709973
ENSCSAG00000002119	0.291071339251621	4.99835715296068	1.54158477342967	0.214382068888966	0.377298735411726
ENSCSAG00000002120	-0.122655612201156	7.23521372480948	0.451807239986316	0.50147797205842	0.655501081393552
ENSCSAG00000002121	0.158942683868759	5.25206643919284	1.05953402493896	0.303321487106965	0.472281391642698
ENSCSAG00000002122	-0.765283938342156	5.50230130610912	1.42924379384492	0.231887891366636	0.397394926509932
ENSCSAG00000002123	-0.2591413908661	5.48474882794264	1.432870326758	0.231296570300405	0.396669655451332
ENSCSAG00000002124	-0.384163320281439	4.84127656378035	4.89563982821793	0.0269245946532562	0.0901324543753207
ENSCSAG00000002125	-0.252572460541397	1.99294316562698	0.969716687235167	0.324750846441753	0.493641609670388
ENSCSAG00000002128	-0.0184762678809983	8.30020776372805	0.0100455747920307	0.920163622861429	0.953651412361311
ENSCSAG00000002129	-0.297262357479566	5.6018650152139	1.72922489258757	0.188509916202137	0.345535266442203
ENSCSAG00000002130	0.661995265245722	-1.37145673336768	1.64082934295251	0.200211716955635	0.359993134003508
ENSCSAG00000002132	0.927441328110127	7.67954383878141	10.7637606348869	0.00103506852819494	0.00697805178783503
ENSCSAG00000002133	1.00840331926674	-1.30115365111732	1.91089946950673	0.166863378362607	0.318843408192408
ENSCSAG00000002134	1.88378413136402	4.13846058368688	28.5690201956602	9.04172779546997e-08	1.78212670641739e-06
ENSCSAG00000002137	-0.947435449105889	-0.297094185138284	1.60457196142573	0.205256498686525	0.366075109470395
ENSCSAG00000002138	0.274824381821463	5.22856603606394	1.27232637472856	0.25933070688016	0.426132410711502
ENSCSAG00000002139	-0.733189739907274	1.42961901943515	2.00969042518741	0.156297208636158	0.304282103922776
ENSCSAG00000002140	1.82368961925755	1.2952375264277	19.3853571666512	1.06822985753152e-05	0.000132561627023652
ENSCSAG00000002142	-0.346308648540451	5.75769397923714	3.9685151416838	0.0463586351209611	0.132888853921019
ENSCSAG00000002143	-0.589878339405141	4.7435910700882	5.75135875700109	0.0164759085492049	0.0625735988749639
ENSCSAG00000002144	-0.990943339271833	5.79141894363749	4.18649348450412	0.040747295619596	0.121638005015158
ENSCSAG00000002145	-0.025454595255923	6.45162279817129	0.0217620164769627	0.882721952963339	0.93096982932734
ENSCSAG00000002148	-0.326792259209678	1.69977916086008	1.38461728575429	0.239316218674075	0.404666869762458
ENSCSAG00000002149	0.99500119218724	2.83750720661557	11.6229360412445	0.000651434877631269	0.0047378907414512
ENSCSAG00000002150	0.0758811925366625	6.39207428335816	0.212843761811289	0.644547565003713	0.767666003112657
ENSCSAG00000002151	-0.72722976450394	4.32836518266602	1.94077023104862	0.163584928024952	0.314690456113222
ENSCSAG00000002152	0.846486117986979	-0.991445497752302	2.47185155458668	0.115901321002994	0.248809737328626
ENSCSAG00000002154	-0.403484252376563	2.75931980926062	1.17604112094977	0.278163420744983	0.445671279507701
ENSCSAG00000002155	1.01305002107829	5.16433604412737	6.28349613705394	0.0121867445800212	0.0500364999694007
ENSCSAG00000002156	0.675633204393968	-0.683621746325729	0.849233336193222	0.356769313727836	0.524491224642997
ENSCSAG00000002157	-0.548286838940689	4.15433455243248	5.08537890452187	0.0241284038018736	0.0829059383389945
ENSCSAG00000002158	0.217382187064743	5.80463041167364	1.69024358679198	0.193568862186801	0.352075833670311
ENSCSAG00000002159	-0.801767348804853	4.56775441396635	10.2405944669989	0.00137383305377366	0.00883629304874592
ENSCSAG00000002160	0.148670790695781	2.56472114753214	0.17456495725536	0.676086247916993	0.790970148522806
ENSCSAG00000002161	0.296817288114979	3.39751517644702	1.48378687767694	0.223182968807467	0.387951283497468
ENSCSAG00000002162	-0.408675963145156	-0.0171236026052628	0.386991093366881	0.533885266270784	0.681870734510914
ENSCSAG00000002163	-0.479429023860441	5.40049200716845	3.69673546062505	0.0545190384092224	0.149210077212581
ENSCSAG00000002164	0.126139024949947	3.65705998846447	0.321446935431879	0.570739384588145	0.711000793694244
ENSCSAG00000002165	-0.451585456212467	3.40990721005372	2.11421302285382	0.145937056449233	0.29046271681797
ENSCSAG00000002166	-0.876403570267455	3.32525440315648	1.76385767398129	0.184144070677643	0.340764300069386
ENSCSAG00000002167	-0.160883304220559	4.93312806323817	0.364547763353336	0.545991308483594	0.691729830132207
ENSCSAG00000002169	-0.181679967298311	-0.328146608154709	0.114684757703397	0.734872371007663	0.833131096982193
ENSCSAG00000002170	-1.17688298050558	2.8975889041275	12.3317077018711	0.00044532882581973	0.00343530377943572
ENSCSAG00000002171	4.53836740495962	-2.00080380753309	26.9187001987746	2.12195806766574e-07	3.89766417716167e-06
ENSCSAG00000002172	-0.524591049041506	2.50953964764554	1.56492476107236	0.210945594948068	0.373192029291644
ENSCSAG00000002173	-0.00990360758153374	4.17124060410201	0.00101012009734092	0.974645593005749	0.985718420015513
ENSCSAG00000002174	3.76221922109943	2.91172894149852	58.8685478094787	1.68565275938391e-14	1.40530767256364e-12
ENSCSAG00000002175	0.475795315259996	-0.680611233758078	1.145569050634	0.284478627102131	0.452410310403033
ENSCSAG00000002176	3.73080976037083	-1.1692452994726	19.8903607096932	8.20128005168794e-06	0.000104683572344459
ENSCSAG00000002177	0.161962795556716	3.2328508165641	0.693581881468457	0.404948715648724	0.568559838181738
ENSCSAG00000002178	-0.743734450633422	3.23326963447333	4.84506758974564	0.0277253058578406	0.0920665212814542
ENSCSAG00000002179	-0.208599802485282	5.26865990132941	1.49436571501692	0.221540328059051	0.386030340600417
ENSCSAG00000002180	0.401939094584745	5.45819407419909	2.80893208491796	0.0937407588365546	0.214745646838193
ENSCSAG00000002181	-0.335730547980888	5.21045804489268	1.38670066439826	0.238963069536795	0.40440092413312
ENSCSAG00000002182	1.13161642057574	-1.89340986034069	2.49791495204675	0.113997134005703	0.245968734470569
ENSCSAG00000002183	0.305824595140037	0.0492846621661351	0.174603587978176	0.676052446893661	0.790970148522806
ENSCSAG00000002184	-0.0567852637979931	3.2371174139509	0.0741235168391725	0.785424921160834	0.867968424771363
ENSCSAG00000002185	-0.486148850028625	3.0294034903542	2.72077751170684	0.0990497566115677	0.223436879261577
ENSCSAG00000002186	-0.998015289710168	8.37709765727696	2.43826297265713	0.11840727914392	0.252320091552075
ENSCSAG00000002187	-1.2826323571023	2.10595764574177	10.4636093642213	0.00121749163869239	0.00797671931625634
ENSCSAG00000002188	-0.233654528871975	3.14635545071552	0.113057494727343	0.73668971522869	0.834904900949106
ENSCSAG00000002189	-0.604493255861669	3.69543032120892	6.67038769924367	0.0098027861859544	0.0423855024694787
ENSCSAG00000002190	-1.24487784620889	2.67439302504171	5.25702229593905	0.0218583858649505	0.0770978336370355
ENSCSAG00000002191	-0.308737906738968	10.4574235294439	1.36112145970957	0.24334321738256	0.408772965359662
ENSCSAG00000002192	-0.323850509837158	7.60430121208556	2.51169159008209	0.113004572705224	0.244561913963861
ENSCSAG00000002193	0.325629345339184	2.50365123863124	1.82687120741738	0.176497550311459	0.331003510018249
ENSCSAG00000002194	-0.00814146677114995	4.20498470351461	0.00203567452643227	0.964012895458776	0.979666106558793
ENSCSAG00000002196	-1.2514034056568	-1.83115591468207	2.95316956228772	0.0857093087363379	0.201804797205715
ENSCSAG00000002197	-1.49797921927473	3.14190285990446	17.4737069050445	2.91308766570683e-05	0.000323791850433914
ENSCSAG00000002198	-0.63891323710058	2.4316684689749	2.73790008163942	0.0979934628053607	0.221696310873974
ENSCSAG00000002199	-0.323386022482339	0.306971741246119	0.52797400052021	0.467459879291211	0.625134388005257
ENSCSAG00000002200	-0.514970461356244	0.679578079955031	0.795041792031128	0.372579939035601	0.538870652631438
ENSCSAG00000002201	-0.483744494570582	4.28381082545119	6.05471844712325	0.0138691866482872	0.0551552233592051
ENSCSAG00000002202	-0.429982686379828	3.28850633963442	2.86887051919341	0.090308227738756	0.20970037086241
ENSCSAG00000002204	0.491832628211801	5.15713586658896	9.985365353758	0.00157789244571735	0.00990199450072701
ENSCSAG00000002206	-0.0381765527826175	4.39625318219563	0.0469930579151274	0.828380716669032	0.89667452627514
ENSCSAG00000002207	-0.274819247692184	6.31196283182786	2.10519190769016	0.146799924886839	0.291534731195855
ENSCSAG00000002208	-0.813738798482787	4.24607819730807	6.56959810957383	0.0103735373050005	0.044239803933711
ENSCSAG00000002209	-0.837933747149256	7.57248554724966	1.6831261042946	0.19450958415117	0.353162009610297
ENSCSAG00000002210	-0.579975634510025	1.58689164133769	0.75322826157749	0.38545606487064	0.551015587363555
ENSCSAG00000002211	-0.0934712767558068	2.12652020176254	0.158618876189777	0.690431279802409	0.800699925479764
ENSCSAG00000002212	-0.816175789502083	4.51716458166652	6.68307655817957	0.0097332489067379	0.0421289497360036
ENSCSAG00000002214	0.0235229427188846	3.51160455403054	0.00710361265614878	0.932831482264041	0.962011587946752
ENSCSAG00000002215	-0.857038466798837	-1.68580064832111	1.00142895387163	0.316964989724053	0.48602138191835
ENSCSAG00000002216	-0.268296427462276	4.64002480610243	1.44162724228865	0.22987619871163	0.395259751626066
ENSCSAG00000002217	-0.761611557466317	5.98032493452297	5.13562043652751	0.0234397078125771	0.0810453535566958
ENSCSAG00000002218	-0.763178517606901	5.93518321354723	7.08118422843559	0.00778975135169405	0.035317958571488
ENSCSAG00000002219	1.72806807150033	2.99390195346764	31.5535490242711	1.94015459856206e-08	4.47563317101251e-07
ENSCSAG00000002220	-0.508240694188339	8.98454576714914	4.08173893618461	0.0433490246209921	0.127078319264471
ENSCSAG00000002221	2.87973570847084	5.4337073242441	15.8404512460827	6.89134019252084e-05	0.000688175731317211
ENSCSAG00000002222	0.38238307990491	1.27236391040721	1.96994162172565	0.160454058625266	0.310003472489592
ENSCSAG00000002225	0.646801950311632	3.99356252650345	4.70558985003505	0.0300646834014533	0.0977703120471546
ENSCSAG00000002226	-0.896737146023621	5.87580222105275	11.7480668713242	0.000609064647318894	0.00446710514199209
ENSCSAG00000002227	-2.09220038880803	2.13767630874538	11.9994360564822	0.000532166515748766	0.00400994267364159
ENSCSAG00000002229	-0.796098419768776	-0.49930677055997	1.50903836946708	0.219285881310827	0.383436894093894
ENSCSAG00000002230	-0.817482356825392	5.12024941734199	5.0866891101406	0.0241101798880468	0.0828605578882374
ENSCSAG00000002231	0.26343087739991	0.134344636242503	0.320081518068875	0.571558659702512	0.711572652619762
ENSCSAG00000002232	-0.153221425709813	5.66397925481871	0.772018697640664	0.379593275657471	0.545527028107061
ENSCSAG00000002234	-0.42660025061773	5.00003511852289	2.38838369989402	0.122239956837653	0.258105216171853
ENSCSAG00000002235	-1.13663967170437	6.22970973134762	7.41421942247308	0.00647103830221229	0.0305726944043594
ENSCSAG00000002236	3.09380883844962	-1.16021992341538	20.1611193819035	7.11852268591393e-06	9.22169719241101e-05
ENSCSAG00000002237	1.01052841088783	0.585886549857206	6.749163387449	0.00937916532284475	0.040831753726259
ENSCSAG00000002238	-0.647128722334028	7.07238698297478	6.23619183090418	0.0125165329000548	0.0509326370806123
ENSCSAG00000002239	-0.418039268172588	6.94949751653551	2.95277203102643	0.0857303912464244	0.201819518166382
ENSCSAG00000002240	0.209072576470111	4.6540995855863	0.790650819149281	0.373903404622417	0.540028203405776
ENSCSAG00000002241	-0.947628234308941	4.74608841488317	14.6319695134162	0.000130678828083796	0.00120246362309753
ENSCSAG00000002242	1.57979783423298	-0.278271613924196	9.46066670709225	0.00209924757663475	0.0125355286418207
ENSCSAG00000002243	-0.15386798776822	7.29418937777477	0.414641793996083	0.519622866807881	0.66982166385773
ENSCSAG00000002245	-0.155146450450562	2.27999126528778	0.40351167394671	0.525281232192788	0.674865441204752
ENSCSAG00000002246	-0.0757612825641137	4.8694090207956	0.136941244150275	0.711340965741255	0.815408337230086
ENSCSAG00000002247	-0.43253939882664	3.31242705573752	2.20479293901547	0.137582366468591	0.279101934040988
ENSCSAG00000002248	1.14550668561886	-0.368007347995137	5.79594936305113	0.0160631387325218	0.0614439236788011
ENSCSAG00000002249	-0.197177869199107	0.62867453840137	0.277296909097593	0.598478416308404	0.732824375577575
ENSCSAG00000002250	-0.270928032378039	6.26169436660953	2.81989489308126	0.093102499846792	0.213751338497477
ENSCSAG00000002253	-0.951261118254071	5.60287685811763	14.4351858593098	0.000145066425697587	0.001315794702497
ENSCSAG00000002254	-0.239528578934833	6.53301923375908	1.44767530389824	0.228901336234828	0.394128394367266
ENSCSAG00000002256	-0.263109921003684	5.67540323355404	1.88642426315061	0.169605781190754	0.322219770868148
ENSCSAG00000002257	-0.404577803471867	4.97854973271598	3.69601749083661	0.0545425060908493	0.149226200613311
ENSCSAG00000002258	-0.180589238711474	-0.942046579985912	0.139615275707843	0.708663780178961	0.813468598041275
ENSCSAG00000002259	0.14849336958802	2.45260742414764	0.476773404986837	0.489887478072296	0.645471372703171
ENSCSAG00000002260	0.701145734038038	3.75153048259054	9.61153264787037	0.00193359198585619	0.0117156037637286
ENSCSAG00000002261	-0.040569890735032	5.36437404887844	0.0561975782164037	0.812610023036638	0.886693515920998
ENSCSAG00000002262	-0.223972317416162	4.74839430854549	1.41610289318918	0.234045914256066	0.399518020438967
ENSCSAG00000002263	-0.424215952033572	8.04274390905406	2.39669664124219	0.121591766722296	0.257290585937992
ENSCSAG00000002264	1.35667548067806	-1.08696310266705	4.22554754386826	0.0398197694846567	0.11960413394764
ENSCSAG00000002267	-0.349418361824089	4.87610168096407	2.71512620759435	0.0994011086085928	0.223982935160894
ENSCSAG00000002268	0.0601222851233866	1.91851043798504	0.0344610201087114	0.852729595875119	0.912587769846874
ENSCSAG00000002269	0.262414263318132	5.40338397389561	1.91967967969381	0.165891976554806	0.31760028032006
ENSCSAG00000002270	-0.267184840410833	10.093777526888	1.07099883185066	0.300719942315834	0.469603033679743
ENSCSAG00000002271	0.300251731296744	6.89423620344562	3.19044016120682	0.0740700653252517	0.183200848903441
ENSCSAG00000002272	-0.422115390892026	5.56169392432808	3.64622293307013	0.0561965187997273	0.152363411197488
ENSCSAG00000002273	-0.282243673429827	7.28912607180567	2.4709029966704	0.115971281300357	0.248927570271345
ENSCSAG00000002274	-0.00546264172697703	3.56040518787616	0.000704780111650649	0.978820491852219	0.98797226007841
ENSCSAG00000002275	-0.724477061586143	2.6496793012053	5.41267656553423	0.0199910414382862	0.0721415843207721
ENSCSAG00000002276	0.121525428799127	5.55592407871239	0.519479923179752	0.4710636162915	0.628325749033893
ENSCSAG00000002277	2.74242921460374	5.49520093772362	44.2167859426579	2.93949808249505e-11	1.23227639158809e-09
ENSCSAG00000002278	-0.605477174938817	1.21731994617583	2.15155049443626	0.142425993859586	0.285743475561157
ENSCSAG00000002279	2.58868775325373	-1.40399745879959	18.9900776115804	1.31399985938386e-05	0.000159936150902309
ENSCSAG00000002281	0.323492932021777	4.18237581024424	3.1118247014108	0.0777258376133146	0.189071820303257
ENSCSAG00000002283	-0.549910628346649	5.5579669182049	4.61959916267865	0.0316086238525762	0.101532407657138
ENSCSAG00000002284	-0.927181731408719	3.92696679646491	5.07526694989676	0.0242695347016067	0.0833561872876768
ENSCSAG00000002286	-0.442380276308875	-1.19450564020334	0.655112245634186	0.418290826282572	0.581462682957064
ENSCSAG00000002288	-0.480492415026018	2.61706495002328	2.4521005300026	0.117367714585024	0.251074582789521
ENSCSAG00000002290	-0.871535242955144	6.34033906888973	10.4450185535653	0.00122980671472875	0.0080510176405766
ENSCSAG00000002292	0.916986136767893	0.291846814406684	5.81289746941191	0.0159090612986884	0.0610525012710122
ENSCSAG00000002293	-1.08456931811943	1.26019747127608	8.54234168843323	0.0034697896066393	0.0188335573226623
ENSCSAG00000002294	-0.457901377877514	4.38550853281235	1.4894585350406	0.222300490190243	0.386905921651449
ENSCSAG00000002295	7.58599785778457	0.806612614315708	82.4898667142901	1.06213259774607e-19	2.54249914738723e-17
ENSCSAG00000002296	2.19649691164113	0.391182553971383	14.8845227266456	0.000114296910286081	0.00106838826666395
ENSCSAG00000002297	4.89201805104892	7.26607003100824	93.6043036355721	3.85348820639551e-22	1.86014982990035e-19
ENSCSAG00000002298	-0.291129371164053	8.27917861961435	1.36805593116691	0.242146182619952	0.407657578058684
ENSCSAG00000002299	-0.586308168894165	2.32476269459905	3.12736104373786	0.07698827137062	0.188108768968717
ENSCSAG00000002301	-0.383999166106709	3.49158425508248	2.31135352416329	0.128432170801241	0.266999894918075
ENSCSAG00000002303	-0.0686927451797024	4.94573055797513	0.143465370600008	0.704859982802079	0.810566896605301
ENSCSAG00000002304	0.243469009265823	5.71142439826461	2.13408471217439	0.144056423808316	0.287990795454122
ENSCSAG00000002305	-0.629863293904078	6.63703031116963	11.2594422042444	0.000792190124362626	0.00558932263310444
ENSCSAG00000002306	-0.622846324957606	6.58973274745416	12.3488398309658	0.00044126060821342	0.00340912465912145
ENSCSAG00000002307	0.23164323955421	4.63597824195726	0.93921770098148	0.332479110175511	0.500657320428407
ENSCSAG00000002308	2.62079831218903	3.70532035916273	46.514354040352	9.09497696931875e-12	4.2555732181937e-10
ENSCSAG00000002309	-1.73322380785803	7.65717507558653	12.2054251310792	0.000476507422415121	0.00363868381693507
ENSCSAG00000002310	1.33438399271093	-1.30673606472246	2.56053259116915	0.109561668073956	0.239400723849389
ENSCSAG00000002311	0.57374118451083	6.3494725905845	6.92512979875381	0.00849928235484047	0.0379087469502963
ENSCSAG00000002312	1.03021893329484	1.77601205917226	12.0226510470446	0.000525578932250803	0.00396853239869518
ENSCSAG00000002313	0.463417947885127	3.94392217706736	4.79815702042768	0.0284901979772939	0.0939478450130057
ENSCSAG00000002314	-0.405670147206944	7.18140913405019	2.20683322672587	0.137400467202073	0.278832702594627
ENSCSAG00000002315	-0.910976654073768	0.231060442421839	5.34308331718021	0.0208046437283296	0.0743466682087452
ENSCSAG00000002316	-0.637864104860593	6.62106269520065	10.7756308660119	0.00102845156714877	0.00694762148654241
ENSCSAG00000002317	-0.410962904638931	5.13670764831944	3.67590857674741	0.0552041582280027	0.150488047772227
ENSCSAG00000002319	1.52200725274046	8.70902834177807	12.0640776272018	0.000514027359640114	0.0038927968359357
ENSCSAG00000002321	1.71007320240305	1.48755425152198	9.9199920032415	0.00163493092094212	0.0101979433614807
ENSCSAG00000002322	-0.715290429032173	6.31152111767835	7.26353220166352	0.00703687552999539	0.0326942540447071
ENSCSAG00000002323	0.0561339970592592	2.93613500166805	0.0233968671274596	0.878429547363489	0.928458490676569
ENSCSAG00000002324	0.402828993599689	5.76064460770718	4.3934017084065	0.0360782613219329	0.111488239897917
ENSCSAG00000002325	-0.619468135281375	1.62868500383187	2.59009711853238	0.107533741911339	0.236250973018034
ENSCSAG00000002326	0.252081359506704	4.71491701957546	2.05878716014002	0.15133057755021	0.297704519937686
ENSCSAG00000002327	-0.827668946473532	0.375946512609612	3.58858167438705	0.0581778768937274	0.155703566258404
ENSCSAG00000002328	-0.351275878285627	1.58003105797883	0.638932484379517	0.42409762456077	0.586717519463125
ENSCSAG00000002329	-0.436148032795977	3.85520585499218	1.83686841414561	0.175318432198961	0.329607422118624
ENSCSAG00000002330	-0.27648198984821	-1.55872283205623	0.22473117213935	0.635458408846823	0.760845707787095
ENSCSAG00000002331	-0.131701061515053	2.36802602430565	0.245454223068521	0.620294244964625	0.74967965360404
ENSCSAG00000002332	-0.0440666948840214	-1.00262117980509	0.00212534405097387	0.963229387203836	0.979239312548356
ENSCSAG00000002333	-2.11472855653756	0.286332160888275	15.7508268129794	7.22563515221015e-05	0.000716339957151699
ENSCSAG00000002334	-0.406833188878779	3.5000254955181	2.64964903219171	0.103572760939653	0.230652458034649
ENSCSAG00000002336	3.48212298689451	0.178435267262188	30.541035015969	3.26878864419433e-08	7.16055464670527e-07
ENSCSAG00000002338	-0.406286373583958	4.49438899003241	1.55895667867892	0.211818047967948	0.374341825196512
ENSCSAG00000002340	-0.652365927391099	7.68772947954604	9.32279499354479	0.00226320504508695	0.0133472507626633
ENSCSAG00000002341	0.999871272725395	2.67488380821678	9.68462144861732	0.00185816666550317	0.0113293978641993
ENSCSAG00000002342	0.52340271224503	2.35364216832947	3.58058121161734	0.0584586946058295	0.156214576255122
ENSCSAG00000002343	-0.00934586817096879	-0.138013858647072	0.000629248689985928	0.979987300379843	0.988757018662901
ENSCSAG00000002344	0.0554335930475632	4.60107645182724	0.060353946718017	0.805937385421888	0.881740567488337
ENSCSAG00000002345	-0.395413109324665	3.51090928765399	2.0383390708192	0.153377038146674	0.300121850381307
ENSCSAG00000002346	-0.390925534933277	1.3554561385077	0.466212101429015	0.49473495984553	0.649720706986453
ENSCSAG00000002348	0.13346736991172	2.36013645289588	0.233227896121864	0.629140653012421	0.756131569948785
ENSCSAG00000002349	0.0827566118790356	2.30845310498868	0.100209542772415	0.751578319311781	0.844757370873311
ENSCSAG00000002350	-0.476410332072984	2.92742753705373	1.49530936604272	0.221394505521494	0.385857660409256
ENSCSAG00000002352	-0.415555003007852	4.94639533481763	4.56619162679614	0.0326089811039542	0.103977324496913
ENSCSAG00000002354	0.266912449103337	5.13211246226401	2.4060428971701	0.120867550372058	0.256207562820236
ENSCSAG00000002355	-0.607899915150502	-1.29682625692731	1.0302945067432	0.310089506549595	0.478891854107495
ENSCSAG00000002356	-0.648007691481453	3.1119344659204	5.98570139043249	0.014422306441928	0.0568163049270763
ENSCSAG00000002357	1.10712238131478	4.29347364020969	12.0628426237788	0.000514367999296683	0.00389359131273295
ENSCSAG00000002359	-0.545543628278888	1.23241027217064	0.557798205432121	0.455148741822815	0.614742969064308
ENSCSAG00000002360	-0.64926612491867	7.61287999347201	2.79277069278794	0.0946903772484216	0.216380874517457
ENSCSAG00000002362	1.66113995591032	-0.96500445125982	6.71300166926273	0.00957124823483154	0.0414929939881135
ENSCSAG00000002363	0.898464591174656	6.68334001142341	4.89881991176065	0.0268750549425836	0.0899848535346957
ENSCSAG00000002364	1.47920003265519	8.23033813590805	26.9022189105967	2.14013036951542e-07	3.92325563965441e-06
ENSCSAG00000002365	-0.604239154404515	5.33069724532191	4.62968192990219	0.0314233886162362	0.101114379461206
ENSCSAG00000002366	-0.365006895768455	2.302169528284	1.06596269168527	0.301859162058705	0.470714480714089
ENSCSAG00000002367	0.011682055575427	3.98804381826375	0.00292257365133963	0.956886697425897	0.975249758199651
ENSCSAG00000002368	-0.760626688676861	3.34958683491216	1.00055191378673	0.31717699772711	0.486200693406837
ENSCSAG00000002370	-0.762072951562039	5.70073092073737	8.72382382047951	0.00314078620700239	0.0173094313583779
ENSCSAG00000002371	7.71221203944776	-0.829907905193365	19.880771455527	8.24252118277461e-06	0.000105128743147404
ENSCSAG00000002372	0.528002732113879	2.87956683142906	3.88076019104786	0.0488424375324604	0.137463391093825
ENSCSAG00000002375	0.823124767457573	3.74466653923136	11.1701431606312	0.000831242128626429	0.005820104382587
ENSCSAG00000002376	1.41539438204396	3.57025973890167	14.9605138409418	0.000109784608662773	0.00103322642808149
ENSCSAG00000002377	-0.298061717577638	-1.92039085912065	0.165786164084743	0.683884256467098	0.79676350878656
ENSCSAG00000002378	-0.0130861719884984	0.234700770280213	0.000912162093907654	0.975905936460322	0.986054832844873
ENSCSAG00000002379	-0.198236200866226	1.69410331059571	0.503862071634092	0.47780805904308	0.634401584502778
ENSCSAG00000002380	0.635057241670698	1.94764465844994	3.30548601912765	0.0690489168685051	0.174518892106672
ENSCSAG00000002381	-0.513423821992113	5.92071770886534	2.16199794088668	0.141460651024847	0.284350197514592
ENSCSAG00000002382	-0.157377674511331	3.85641063138274	0.745645563896213	0.387858382635122	0.553162514222277
ENSCSAG00000002383	-0.413348005398802	-0.693416977759549	0.505236597798859	0.477208199040089	0.634114869150857
ENSCSAG00000002384	0.64563322518571	1.4804679117297	2.75622039647236	0.0968768680520213	0.219886660658958
ENSCSAG00000002386	0.455731004212901	0.641230560151166	0.947595089606828	0.330332202911188	0.498729158636572
ENSCSAG00000002389	-0.273441450570095	3.47130933362807	0.244701643102559	0.620830773430642	0.74996430079382
ENSCSAG00000002390	0.233825142354563	3.07708510260991	0.612342221637483	0.433907282831746	0.595447662304734
ENSCSAG00000002394	-0.355845144072955	3.52549396248519	2.98039613293211	0.0842786430000757	0.199259998057866
ENSCSAG00000002395	-0.181949134669989	-0.657443924143781	0.0795260591497069	0.777940710820793	0.862946081506229
ENSCSAG00000002396	-0.313371066652258	6.45214519111878	2.20757139641054	0.137334723021883	0.278736497929766
ENSCSAG00000002402	-0.427972544272816	2.83839899951679	0.568369837460132	0.450907427630842	0.611313960615498
ENSCSAG00000002403	0.726902399762204	3.46755873494306	10.5346373844831	0.00117157867003594	0.00774348335053369
ENSCSAG00000002404	1.40445734746104	-1.49472077245633	5.09745589591936	0.0239609622555991	0.0824387106091772
ENSCSAG00000002406	0.259424389478985	1.98537182150846	0.692082412047874	0.405456977106851	0.568693350108174
ENSCSAG00000002407	-0.733740509971496	1.19263951506513	3.53551656004613	0.0600676209316879	0.159149325461772
ENSCSAG00000002408	0.00288304569643881	2.45976349394433	7.96394398179245e-05	0.99287969830936	0.99652492025579
ENSCSAG00000002409	-0.289586235871935	4.30288636517519	1.82393109624029	0.17684605927477	0.331212876861479
ENSCSAG00000002410	3.35480469842682	4.77902026497536	82.2734705080396	1.18502058456442e-19	2.79614071360722e-17
ENSCSAG00000002411	0.849640190384227	11.1172359637281	7.7283529688949	0.00543603144286926	0.0268903657807342
ENSCSAG00000002412	1.59892598094017	4.07628849995221	36.9739407632763	1.19718642234947e-09	3.57575554031578e-08
ENSCSAG00000002414	0.737294139450702	1.23813240534979	1.15341337828082	0.282835748353159	0.450404748895983
ENSCSAG00000002415	-0.819218421266732	3.53818981687132	2.7662501256191	0.0962714520292018	0.219159841424007
ENSCSAG00000002416	0.758524751585219	3.72372010181684	8.41008462127651	0.0037314529114685	0.0198932964575794
ENSCSAG00000002417	0.134548730301084	4.24943820785051	0.28221468380239	0.595253295153702	0.729957582304083
ENSCSAG00000002418	-0.280605155577834	3.78554392820746	1.17327841352543	0.278728637405012	0.446057640152948
ENSCSAG00000002420	-0.242787131787134	3.62451459090757	1.35736251904668	0.243995103539745	0.409210133538716
ENSCSAG00000002421	-0.769827226188907	5.42351487817268	14.9268218911544	0.000111762658602893	0.00104945072890505
ENSCSAG00000002422	-0.455663661319108	3.90479475607738	2.14869375419588	0.142691244390831	0.285953807765513
ENSCSAG00000002423	0.172838442431446	0.217693035391572	0.114021434007299	0.735611432626053	0.833797284702478
ENSCSAG00000002424	-1.08559678984085	1.32000628190533	3.12406054278861	0.0771443258189698	0.188304483815243
ENSCSAG00000002425	-0.545700936012968	2.76078259441974	4.65003317453616	0.0310529473215357	0.100097878788018
ENSCSAG00000002426	0.199083828605466	2.78299048265412	0.692607618996036	0.405278846541391	0.568588355416985
ENSCSAG00000002427	-0.266728918199019	4.08959645802285	1.18332416972122	0.276680298252526	0.444243072444539
ENSCSAG00000002428	0.0782012563248954	3.82760703660527	0.0902527827146784	0.763856040421358	0.8539738878868
ENSCSAG00000002431	-0.488922126295262	3.70202765941921	3.81272060738713	0.0508647687556011	0.141603469667329
ENSCSAG00000002432	-0.213326142219403	5.9076095320914	1.01902032243967	0.312751504166723	0.482052953688569
ENSCSAG00000002433	0.905627107010643	1.41284423590129	6.20105105774866	0.012767447334327	0.0517369792985966
ENSCSAG00000002436	1.1554650566852	4.86227852522828	8.17460129129051	0.00424810059263584	0.0220301028221558
ENSCSAG00000002437	-1.16181946298674	8.45719776218506	7.03700636992271	0.00798423764431322	0.0359824428843442
ENSCSAG00000002438	-0.26981992738016	4.93601964820484	1.37697323477245	0.240617389085843	0.406201698234963
ENSCSAG00000002439	-0.023878828487851	1.96663234324545	0.00196966011524324	0.964600823681511	0.980047415265465
ENSCSAG00000002440	2.25537588053745	1.84656989579667	19.9973377408049	7.75500600073048e-06	9.97581262570603e-05
ENSCSAG00000002441	-0.532787683525489	5.70408676929054	5.0585130362884	0.024505254649813	0.0839737118362992
ENSCSAG00000002442	1.25538620014409	8.27641097172025	14.2766574651084	0.000157809786631513	0.00141506202268876
ENSCSAG00000002443	1.53686079290052	0.58158601336852	11.9121470903253	0.000557690828208634	0.00415982849846661
ENSCSAG00000002444	-0.569662862922047	0.505384228328824	0.669025123356043	0.413391699966604	0.576785834460922
ENSCSAG00000002445	0.425210701270908	4.3905726421139	0.712010903794408	0.398777047808023	0.563146170420127
ENSCSAG00000002446	-0.432373661499863	4.10368513838191	2.98140545464903	0.0842261052405195	0.199196545830209
ENSCSAG00000002447	-0.272722715284236	1.32008279322848	0.690317867777232	0.406056283148591	0.569292218722119
ENSCSAG00000002448	2.69126906950232	3.05411591604079	73.8053064675581	8.62145213800604e-18	1.33084602769576e-15
ENSCSAG00000002449	-0.192578468810046	1.2228370652899	0.488044416495578	0.484800944670459	0.640391650921463
ENSCSAG00000002450	-0.663922613366734	4.41768416316014	1.96237031426642	0.161260044343088	0.311212823201095
ENSCSAG00000002451	0.0796831080416902	1.85844749655893	0.0613839770027553	0.804321730402429	0.880558230334521
ENSCSAG00000002453	0.605701443547075	5.00842653741348	6.99314706167884	0.00818223655047703	0.036734439006314
ENSCSAG00000002454	1.08479346688314	-1.25391912898101	4.08706135840908	0.0432127110047908	0.12679771676428
ENSCSAG00000002455	-0.354178481568625	4.64305197004443	2.45770064457766	0.116949869342106	0.250442239326276
ENSCSAG00000002459	4.70071861277799	7.14773891998505	34.7384110827559	3.77116929749069e-09	1.01945013562445e-07
ENSCSAG00000002460	-0.672902888159687	1.05509653697531	2.45190991934439	0.11738196575048	0.251074582789521
ENSCSAG00000002461	1.4441691842704	-0.14126854339274	8.69108447122927	0.00319770307865276	0.017570346556922
ENSCSAG00000002462	0.0467402619245365	4.57757809232219	0.0468374490972217	0.828660679174788	0.896743001895431
ENSCSAG00000002463	-0.179559258593999	3.72158620620678	0.373888206175799	0.540892453498595	0.687859613061002
ENSCSAG00000002467	2.74452693116511	7.56427862850541	21.1761591324347	4.18943634911104e-06	5.75681532265117e-05
ENSCSAG00000002468	2.38168685962969	6.86848443869977	14.3707415649136	0.000150116833443245	0.00135268943697876
ENSCSAG00000002470	-0.181122358385447	8.81973045505359	0.618252540049097	0.431697395122121	0.593529825475119
ENSCSAG00000002472	1.81678020701928	2.20758687572668	22.0364690570796	2.67518885947109e-06	3.86580003428556e-05
ENSCSAG00000002473	-0.351471335510902	2.28004493794457	0.528981710966477	0.46703528417708	0.624912627288407
ENSCSAG00000002474	0.140292861768238	5.79149276471141	0.460072794900736	0.497589954351864	0.652121976991965
ENSCSAG00000002475	-0.205344726435907	1.36430776698265	0.243936559981648	0.621377269337931	0.750459809714435
ENSCSAG00000002476	-0.750231564039748	0.605281367750004	2.00956419883232	0.156310213844664	0.304282103922776
ENSCSAG00000002477	-0.52195268442693	5.63058336627667	4.41617066477943	0.0355998434662774	0.110466972116716
ENSCSAG00000002478	-0.0110928305656784	1.36497624531017	0.000379083410571468	0.984466117605108	0.991489442956316
ENSCSAG00000002479	0.511476148678405	6.28739446512791	0.257639368955637	0.611746597981914	0.743121170763203
ENSCSAG00000002480	0.198377307801363	4.70080094161236	0.7031373764767	0.40173149414142	0.565581238385086
ENSCSAG00000002481	-0.585769179201975	2.71404088039508	3.62181618882791	0.0570265869582464	0.153856278469349
ENSCSAG00000002482	1.0348548930588	3.0502855298815	8.77615666155491	0.00305193566897924	0.0169441416620269
ENSCSAG00000002483	-0.506845578407683	2.94624774216054	0.749369199272813	0.386676019521478	0.552389535931176
ENSCSAG00000002484	0.748333246147669	6.0485626512544	6.31852077939232	0.0119483261235078	0.0492268651987973
ENSCSAG00000002486	-0.680383598423987	3.62905900479214	3.47403363899804	0.062339123721064	0.163074961435035
ENSCSAG00000002487	-1.35293879943343	-2.01718019749155	2.80490209037704	0.0939765815238961	0.215106873202632
ENSCSAG00000002488	1.71025509486585	5.80910428041945	23.1192828086595	1.52256115348531e-06	2.30294345898506e-05
ENSCSAG00000002489	-0.493261822193507	0.0604032243763846	1.20150165668643	0.273021751963553	0.440718343456222
ENSCSAG00000002490	0.428596315322995	0.314349188634047	0.739740471917457	0.389744026892048	0.555044153489909
ENSCSAG00000002491	-0.382894698715187	-1.91509583145308	0.379013450397132	0.538131694419385	0.68588017568678
ENSCSAG00000002492	-0.185829324433453	3.79019094384593	0.80094704350568	0.370810369853956	0.537393601726576
ENSCSAG00000002493	-0.376659575692156	9.04604726432738	1.16350914056895	0.280738962652282	0.448202181594763
ENSCSAG00000002494	-0.181435859000065	5.78881967772357	1.40866588947353	0.235277989458227	0.400792754938277
ENSCSAG00000002495	-0.731615465146941	1.41093684358796	3.59962829126881	0.0577924917354532	0.154985969474668
ENSCSAG00000002496	-0.247772823337905	5.20538384835985	2.03700446159647	0.15351169308748	0.300314181538069
ENSCSAG00000002498	-0.900449473570302	4.62032956747844	2.10013503620503	0.147286130345142	0.292143972252605
ENSCSAG00000002499	-0.115831740279241	4.69442831042176	0.220992025890368	0.638285081821824	0.763178999308749
ENSCSAG00000002500	0.317798321774578	2.29349684046391	0.934762736457746	0.333628381404293	0.501401977325982
ENSCSAG00000002501	0.562575599036317	0.630293561144338	2.09933435441491	0.147363280396036	0.292161721558195
ENSCSAG00000002502	-0.1416942430178	4.51046534449099	0.270394427316241	0.603067309807928	0.736368947741373
ENSCSAG00000002503	3.06611291152916	6.41402916115165	57.0244282675397	4.30431973299097e-14	3.35351174668924e-12
ENSCSAG00000002504	0.0755463314712727	6.15366206523289	0.107334262206624	0.743199693004277	0.83928820794145
ENSCSAG00000002505	-0.123059697861587	4.76896071900761	0.353127110455478	0.552348264310368	0.696422616917126
ENSCSAG00000002506	-0.0929789804557003	7.35419058042758	0.23659787482427	0.626674179821688	0.754571540176876
ENSCSAG00000002507	-1.11382399264944	5.10082351016313	3.16428521006931	0.0752653765697045	0.185407639791471
ENSCSAG00000002509	0.241432600450614	6.05310378751168	1.43678937445297	0.230659596840597	0.396111931900202
ENSCSAG00000002510	-1.63643284458328	5.22144381429748	6.2534239845075	0.012395347820985	0.0506140815721159
ENSCSAG00000002511	-1.1657888962745	2.180030586219	5.12597095082328	0.023570380365755	0.0813949346646821
ENSCSAG00000002512	0.258514136473538	2.44622965147515	0.383711732246326	0.535623443753098	0.68347438353445
ENSCSAG00000002513	-0.416801368811435	7.50930440409741	1.99047694910814	0.158291019068569	0.307117674375139
ENSCSAG00000002514	-1.0073395413863	5.59651492963963	12.9347324780767	0.000322541328119666	0.00260662680605752
ENSCSAG00000002516	0.221836044517427	5.6980992465765	1.72944058927458	0.188482355236745	0.345534046629986
ENSCSAG00000002517	-0.99804175943625	6.36770286950258	1.85346930508753	0.173380432194161	0.32702119430752
ENSCSAG00000002518	-0.121380755327339	3.05477026941776	0.199873944174694	0.654822613886257	0.775508262781214
ENSCSAG00000002519	-0.360092558169292	1.03124218658667	0.652425108651332	0.419246972067409	0.582446146659718
ENSCSAG00000002520	-0.0871034593965877	6.69489681536448	0.28081001755494	0.596170793449274	0.730865656899106
ENSCSAG00000002521	-0.757512580678234	2.87135331895469	1.70718035549455	0.191351614013496	0.349078264707413
ENSCSAG00000002522	-0.591816433472717	4.46172127709732	6.37499201428466	0.0115739562931791	0.048116545707133
ENSCSAG00000002523	-0.990275961283419	-0.238035738158434	4.13418468302159	0.0420253072081143	0.124307306439188
ENSCSAG00000002524	-0.504154239080056	3.03040099141395	2.62559768850498	0.105152902930472	0.233191527618502
ENSCSAG00000002526	-0.782282193581096	0.592803931779848	3.43098711366141	0.0639838472946611	0.165749875433801
ENSCSAG00000002527	3.22649620898904	4.80074845062381	48.2279525458803	3.79440603920739e-12	1.94031593032781e-10
ENSCSAG00000002528	-0.994345975385605	4.9850038194276	9.19349628329313	0.00242876529986361	0.0141402595903586
ENSCSAG00000002529	0.375107064921316	0.820814477300436	1.26164642169149	0.261339675377969	0.428398910104994
ENSCSAG00000002530	0.862127491123983	0.286838874269986	5.13713406680169	0.023419278616288	0.0810086334880061
ENSCSAG00000002531	-0.13921391754412	4.03437468793412	0.539546290128422	0.462620819359092	0.620888902171798
ENSCSAG00000002532	-0.249421661133447	5.31943440802568	1.79571416660978	0.180231496022255	0.335423506456291
ENSCSAG00000002533	-0.449842364283618	1.53515701737302	1.32825481323614	0.249115925743155	0.414783038860857
ENSCSAG00000002534	-0.145624977549878	9.3001752343398	0.402963946130228	0.525562507944854	0.675121787503901
ENSCSAG00000002535	-0.626584800432585	1.93570289317467	4.8303332000198	0.0279632258600374	0.0925935572140125
ENSCSAG00000002536	2.37687996034825	0.403996634770322	24.0358010239792	9.45610068879462e-07	1.50034980861499e-05
ENSCSAG00000002537	-0.109491431131678	8.09566734306074	0.321588397080522	0.570654636542911	0.711000793694244
ENSCSAG00000002539	-0.116443932150826	0.697582811370927	0.0781455471469243	0.77982641653264	0.864129326682015
ENSCSAG00000002540	-0.0610392711651514	5.90368134477939	0.13853256677174	0.709744219354735	0.814199560430765
ENSCSAG00000002541	-0.308241076039403	7.28121732488239	1.22020492835608	0.269320438496703	0.437185816476663
ENSCSAG00000002542	-0.362120996763093	2.57350080216894	0.805166216805681	0.369553230366365	0.536032667166704
ENSCSAG00000002543	2.01389372374152	-1.90123770300688	6.27637313534623	0.012235826935109	0.0501237979878956
ENSCSAG00000002544	-0.370148150492163	4.92977585941615	2.33131931051489	0.126794374048229	0.264534712493423
ENSCSAG00000002545	0.51493209567787	5.0737710623746	9.31440559633042	0.0022735912655181	0.0133973981207857
ENSCSAG00000002546	-0.256819421107094	5.64228007365679	1.45209231896177	0.228192518765709	0.39347069970281
ENSCSAG00000002547	0.271625739125561	3.77456163663278	1.58047649182393	0.208692072049611	0.370522084708527
ENSCSAG00000002548	6.16558104844824	0.855125378849205	65.6615990638291	5.35389498033333e-16	6.01566553674596e-14
ENSCSAG00000002549	-0.196116247454296	6.81923150462924	1.36178707803944	0.243228005365528	0.408687381955486
ENSCSAG00000002550	-0.132497004970433	7.51181835060608	0.613085130323825	0.433628563134578	0.595266204894765
ENSCSAG00000002551	1.34321695441808	4.42399090188691	27.7153873612725	1.40540367120578e-07	2.68980908891146e-06
ENSCSAG00000002552	-0.251815563983814	1.89053302796079	0.878703736780402	0.348556961361024	0.515870549354842
ENSCSAG00000002553	-0.688006998909012	3.17762655383345	4.2528147949439	0.0391853310990462	0.118322507086462
ENSCSAG00000002554	0.728606992798505	6.20378156444954	9.15551578091183	0.00247969474381379	0.0143810105630521
ENSCSAG00000002555	-0.690465292259778	8.53639503775533	5.45519046432332	0.0195102771653528	0.0708400193317505
ENSCSAG00000002557	0.0814971970091071	5.63588247671673	0.187490724465984	0.665013323177412	0.782821321708055
ENSCSAG00000002558	2.71435265832861	3.71911644580393	48.6571185045894	3.04859756593208e-12	1.5884443532019e-10
ENSCSAG00000002560	-0.0134320375061459	2.83428094927519	0.00146014083342649	0.969518821343963	0.982606760271107
ENSCSAG00000002561	-0.00485195490477274	1.58395236968436	4.27841552834707e-05	0.994781106366228	0.997731807464321
ENSCSAG00000002562	-0.436824675072076	5.35277886591742	6.21161655300583	0.0126914681188549	0.0514796117188424
ENSCSAG00000002563	-0.263970436428831	8.90378037203914	1.48136631852226	0.223560871404707	0.388364362809766
ENSCSAG00000002564	0.543492981292343	7.68782610143628	8.32147123732291	0.00391791741248362	0.0206814451588341
ENSCSAG00000002565	-0.280187488686115	3.62835653256608	1.1562695299449	0.282240552773974	0.449760464077928
ENSCSAG00000002566	-0.537975252101783	0.0480068815200633	1.71751252438846	0.190013552802621	0.347366225970215
ENSCSAG00000002567	-0.164076757786683	0.677617690328396	0.193115598604706	0.660336084071433	0.779690252890046
ENSCSAG00000002568	-0.612936190350123	6.3690413672161	6.9072957836858	0.00858447271246451	0.0381976658921811
ENSCSAG00000002569	-0.573575397423566	3.96713535434943	4.73621412792857	0.0295339954834172	0.0966923693557188
ENSCSAG00000002570	0.110506154083121	8.27538001782855	0.348988486294843	0.55468628265808	0.698091536929557
ENSCSAG00000002571	0.512878120666842	4.59818245014239	6.33389179781942	0.0118452105456525	0.0489118356456357
ENSCSAG00000002572	-0.199513175352353	6.17640787835347	1.06911753209321	0.301144859480871	0.470133236677273
ENSCSAG00000002573	-0.66761828752268	5.30184839901866	8.71114391192852	0.0031627068840831	0.0174128098681335
ENSCSAG00000002575	0.0458014535120005	3.18540678605163	0.0315468428955796	0.859025885973476	0.916453336689311
ENSCSAG00000002576	0.0126174546268825	5.51302624667671	0.00477074141628719	0.944933459616952	0.968084974103288
ENSCSAG00000002577	0.461692889785218	3.11296331860199	2.468626364999	0.116139383160417	0.24917371746149
ENSCSAG00000002579	-0.219934043883714	5.63930690014611	1.23130265537177	0.267153852131935	0.434865494792862
ENSCSAG00000002580	-1.69008662356406	2.36469043473305	25.3763562638547	4.71663782735736e-07	8.01752743062138e-06
ENSCSAG00000002581	-0.483183910198743	5.18495812757698	8.96602509690307	0.00275046333010464	0.0155900490128134
ENSCSAG00000002582	-0.461710062359116	1.66301089452192	0.524400566314739	0.46897053838177	0.626678186651293
ENSCSAG00000002583	0.601166101799095	-1.18186235489578	1.12660635742804	0.288500368263517	0.45630188476573
ENSCSAG00000002585	0.0983799911790095	6.21225178940274	0.169167957698459	0.68085233099291	0.794576270120108
ENSCSAG00000002586	0.233935477223347	2.54217305191952	0.400890420285652	0.526629764737161	0.675861990999509
ENSCSAG00000002587	-0.00800847242448368	-0.304719770241637	0.00012766546743137	0.990984962436279	0.995263202271678
ENSCSAG00000002590	0.410433383108829	4.64808156527656	2.86036608144585	0.0907868346946704	0.210371232975852
ENSCSAG00000002591	-0.157849036366278	3.83703849686275	0.106320657788729	0.744372539392263	0.839923571057659
ENSCSAG00000002592	0.110803570566946	4.30311850860008	0.340620214233718	0.559471441120125	0.702317152402249
ENSCSAG00000002593	-0.243346145666787	5.35194601399996	0.439360592190781	0.507431231814167	0.660601687815806
ENSCSAG00000002595	0.617269908487417	2.36550058099214	3.5750256385969	0.058654543352316	0.15658592089061
[truncated: 14,518 more rows]
