# Supplementary material for: Macrophage-associated wound healing contributes to African green monkey SIV pathogenesis control
Source: Nat Commun. 2019 Nov 8;10:5101. doi: 10.1038/s41467-019-12987-9 (PMC6841668; doi:10.1038/s41467-019-12987-9)
Supplement: Supplementary file 4 — Supplementary Data 1 [file 41467_2019_12987_MOESM4_ESM.zip › 1_DElists/DE.RM.Re.D12-BL.txt]

GeneID	logFC	logCPM	LR	PValue	QValue
ENSMMUG00000000001	0.229634251585846	3.74133801921846	0.687839030301618	0.406900380593063	0.640412206482727
ENSMMUG00000000002	0.20406662739717	0.715898818240377	0.273022019502896	0.601311742537542	0.785886291719224
ENSMMUG00000000005	-0.720100269287896	5.60166272157548	13.4331927763664	0.000247211019136057	0.00357716635609176
ENSMMUG00000000006	0.174534693167996	1.51006518818274	0.161237348289937	0.688019866124124	0.844041798482105
ENSMMUG00000000007	0.275681983861332	4.01422236866178	2.58252036729904	0.108049497187435	0.29249143635798
ENSMMUG00000000009	0.793399720908273	8.11473917734136	8.73770614053393	0.00311696380502401	0.0246611413973865
ENSMMUG00000000010	0.333874703481823	5.58761024122719	7.61073060027153	0.00580219704084304	0.0385079352293354
ENSMMUG00000000012	-0.71498316703075	7.5770722140554	21.3888755972114	3.74940358330102e-06	0.000115411749008563
ENSMMUG00000000013	0.0192528631871076	6.03070880884795	0.0167349781004305	0.897069835164114	0.954051757570597
ENSMMUG00000000015	-0.267888080550112	-0.786273184530698	0.142472073156192	0.705835700819925	0.855208380169514
ENSMMUG00000000016	0.018465477683905	7.06583192209718	0.013596327163981	0.90717443072403	0.958102934398078
ENSMMUG00000000019	0.0649454609814945	1.78232182861166	0.0507997231639941	0.821677493361416	0.916258691552015
ENSMMUG00000000020	-0.32051006438515	2.25758962046085	1.00305152387765	0.316573253294747	0.556205216713438
ENSMMUG00000000021	-0.451139937249645	2.68317500775984	2.29920257036087	0.12944043799137	0.324520114026744
ENSMMUG00000000023	0.0530623940333834	2.19724075746359	0.0531485557298765	0.817672413874316	0.915122553716031
ENSMMUG00000000024	-0.583308813984661	3.27900598192676	3.83756242391509	0.0501163312206084	0.176104358642629
ENSMMUG00000000025	-0.636526435507257	2.08628117005812	9.65365349680808	0.00188975360374851	0.0171828522488006
ENSMMUG00000000026	0.285075095265068	-0.0330214809074659	0.782229778781449	0.376460060561247	0.614444295675933
ENSMMUG00000000029	0.3822621352019	3.54351970080943	5.03082346218741	0.02490005678863	0.109353969675661
ENSMMUG00000000030	0.129279065144725	4.22861157576522	0.473178929872383	0.49152833590742	0.707313228681791
ENSMMUG00000000031	-0.930534532276368	1.58552124890797	8.51688747420052	0.0035186578269967	0.0268965139459258
ENSMMUG00000000032	1.94940526968048	-1.66726845121478	14.6839957570457	0.000127121130456094	0.00212041705535528
ENSMMUG00000000033	-0.0923911573839806	4.46035441160742	0.190979099513282	0.662102967848972	0.828219399590266
ENSMMUG00000000036	-0.9212705434809	5.59028768737191	8.16896719237261	0.00426131646607863	0.0308308220814518
ENSMMUG00000000037	-0.0281001466037519	4.36407763637719	0.0330919881687244	0.855651760189566	0.93414863284152
ENSMMUG00000000038	0.0307949375100743	3.9589909797293	0.0223575990844438	0.881139717826384	0.945848353354046
ENSMMUG00000000039	0.0890476908421227	4.11837043836731	0.31270653909851	0.576024074409152	0.770443384133926
ENSMMUG00000000040	-0.687237102878233	6.5869446901794	8.01198192606871	0.0046468852667006	0.032818627196073
ENSMMUG00000000042	-0.198184414254458	5.70112509527991	1.63324792463666	0.201254402872357	0.42617995607639
ENSMMUG00000000043	0.177874852305418	6.09575422270224	1.06101586249418	0.302983604613587	0.541862389925341
ENSMMUG00000000044	-0.165353614217528	3.25536023880947	0.6108291811322	0.434475779519138	0.663904268071796
ENSMMUG00000000045	-0.0727109073343163	1.6921764048676	0.0899573780331018	0.764231347612428	0.886083274374987
ENSMMUG00000000046	-0.152710712651168	1.50301854800144	0.213483820732034	0.644050417211349	0.815797195134376
ENSMMUG00000000048	-1.64488457730734	3.20398483454914	5.97925847485316	0.0144750868977243	0.0747966584101422
ENSMMUG00000000049	-0.584477916157465	4.64722498438121	9.12547828876843	0.00252073974185651	0.0210687230200133
ENSMMUG00000000054	-0.63024055444892	2.6212021277057	2.67858951436992	0.101705774852731	0.281764636663471
ENSMMUG00000000055	0.125438592795229	2.17321400865448	0.341511995504586	0.558957766999599	0.75923812540571
ENSMMUG00000000056	0.418610357309412	5.8947309064407	9.97230983650545	0.0015891200751083	0.0151469069978136
ENSMMUG00000000058	0.0627473795407408	8.18223861077225	0.178255232711194	0.67287697340147	0.834780626653685
ENSMMUG00000000059	0.0715710467065154	7.28126569761184	0.287256923409895	0.591983744349297	0.779848847849899
ENSMMUG00000000061	0.314564787304853	2.20222838776953	2.1509052727007	0.142485854678097	0.344218736674472
ENSMMUG00000000062	0.00119210732064805	2.5590331824424	3.03764642453075e-05	0.995602493667399	0.998093946322047
ENSMMUG00000000063	1.07977395555074	1.76983238965116	16.8096117658695	4.13234669923393e-05	0.000856178370398577
ENSMMUG00000000065	0.711733737461969	2.33963411408121	6.86732582642493	0.00877859176057505	0.05201141499815
ENSMMUG00000000067	0.278033524514198	4.98487005995473	2.01261494554819	0.155996236671908	0.364840871606303
ENSMMUG00000000069	-0.33667434042839	6.32815730264278	4.90103153055143	0.0268406579659419	0.114794606878241
ENSMMUG00000000070	0.203239287105282	4.48901384870027	0.795684634435851	0.372386732897012	0.610607591812799
ENSMMUG00000000072	-0.0602665757907919	5.03226992184543	0.228852248976773	0.632376177513413	0.807560834570289
ENSMMUG00000000073	-0.226166988734517	1.43184311721797	0.464441853048051	0.495555350979496	0.710074139352951
ENSMMUG00000000074	0.160640666730278	6.44274895234383	1.97498067715825	0.159920182135661	0.370523937397511
ENSMMUG00000000075	-0.176068686495905	6.06384556559483	1.59920140387447	0.20601642016173	0.43200317820753
ENSMMUG00000000081	-0.381628024241456	5.30329408910351	5.09349992957869	0.024015676616223	0.106694164162455
ENSMMUG00000000082	-0.343707951589454	-0.0021301001199893	1.44512991119815	0.229311009891559	0.460768121887859
ENSMMUG00000000083	-0.0874830360648954	1.00358609520317	0.0598177103315791	0.806784289008821	0.90895348279777
ENSMMUG00000000084	-0.0336817060316646	-1.07299274341091	0.00463592452413764	0.945715882215388	0.975299669344431
ENSMMUG00000000085	0.390767864070491	0.787327719175465	1.63173062953957	0.20146384519438	0.426329931212263
ENSMMUG00000000086	-0.0999772713355855	4.98160684053633	0.352066562286915	0.552945624099522	0.754949342780677
ENSMMUG00000000087	0.403679906666021	0.604030999432136	1.88323436895779	0.169966995526303	0.383570242433291
ENSMMUG00000000089	-0.365903213202248	5.49740543500107	2.4695506740598	0.116071101638053	0.305016717627124
ENSMMUG00000000090	0.119276761439248	7.19058955696735	0.449071592877502	0.502776170114111	0.71582257111074
ENSMMUG00000000091	0.0149885199116832	2.13305764268691	0.00392872039251557	0.950021717649091	0.977827883915381
ENSMMUG00000000092	-0.210112954427584	5.60206617936671	0.794903570735748	0.372621499730323	0.610817606353124
ENSMMUG00000000097	0.078747202744218	6.72275167351529	0.370718758847829	0.542612743457422	0.747866833704436
ENSMMUG00000000098	0.728606941347769	-0.12356180734573	2.87219665645129	0.0901217871048349	0.259807286893697
ENSMMUG00000000101	-0.106903768852048	2.97144858379935	0.205012375814626	0.650705061197583	0.8206557112218
ENSMMUG00000000104	-0.287263143881371	4.4444475935671	3.3848673535704	0.0657974731887671	0.21135951657302
ENSMMUG00000000105	1.36014463767569	4.64771671831478	32.4579290020052	1.21800982201851e-08	6.8817554944046e-07
ENSMMUG00000000107	0.236759150616942	5.02051929629413	2.73521573850121	0.0981582448337933	0.275349667363259
ENSMMUG00000000108	0.402162474829623	6.16958334765933	3.9764215028768	0.0461414918187141	0.165869875152414
ENSMMUG00000000109	-0.0752934096375949	4.17465074107432	0.104991766518754	0.745919614316787	0.877167964912031
ENSMMUG00000000110	-0.0465212316571695	3.04846963617501	0.0332074822866524	0.855402856293248	0.93414863284152
ENSMMUG00000000111	1.69078590592471	2.30068228914024	50.0329400373355	1.51186543419441e-12	1.42680223613864e-10
ENSMMUG00000000113	0.772953454262104	2.98070289267113	3.62721926475508	0.0568417144926903	0.192397422816548
ENSMMUG00000000117	0.593984343686778	4.12143350343027	5.11054960471088	0.0237807856720991	0.105955583580797
ENSMMUG00000000118	0.28939723648807	4.2361219999978	3.42559310878797	0.0641931809805762	0.20795588014379
ENSMMUG00000000121	-0.364098215944921	-0.0295617011347059	0.501314581158198	0.478923075462653	0.697620116153931
ENSMMUG00000000122	0.117301672287205	5.41633835103525	0.657548242619622	0.417426842486045	0.650262638079812
ENSMMUG00000000123	-0.308188217514686	6.23367872991137	4.24828773370264	0.0392899255099824	0.148252144235382
ENSMMUG00000000125	-0.199880969746761	6.10197323300174	2.04918273688745	0.152287918605289	0.359921170944647
ENSMMUG00000000126	-0.300354313193563	5.0048605828561	1.92434587951218	0.165378363833903	0.377680996837007
ENSMMUG00000000129	-0.0255584805754323	4.47553391111314	0.0221505134875066	0.881687394387553	0.946128332786445
ENSMMUG00000000130	0.0416167865356486	4.08202829964383	0.0240906006691546	0.876654605484754	0.943431550467611
ENSMMUG00000000131	0.146467008087046	-0.0894128331385003	0.189424286955216	0.663396210967189	0.828750696019525
ENSMMUG00000000134	0.172222755050103	8.03970670634475	1.45650232169172	0.227487458881502	0.458875466089098
ENSMMUG00000000135	-0.283492727896409	1.59962775918641	0.729116590669229	0.39316968577592	0.628342769281562
ENSMMUG00000000136	1.10137013384693	0.979951662385182	13.0419165439664	0.000304596231798075	0.00421235497372281
ENSMMUG00000000138	-0.322859167561367	2.53779327140635	1.64779383450429	0.199259468168991	0.422893936151067
ENSMMUG00000000140	-0.203723621989726	4.86252272390938	2.02142238133577	0.155093802539834	0.363555580393404
ENSMMUG00000000141	-0.122061598923266	5.53034070143115	0.668081376596287	0.413721327200966	0.647126118405461
ENSMMUG00000000143	-0.454723846537991	7.47999976439898	9.14669717045544	0.00249167417891305	0.0209276262577068
ENSMMUG00000000144	-0.128768881945589	3.57568396237575	0.387353146132934	0.533693991999769	0.740207364873064
ENSMMUG00000000145	1.42512908451018	2.62750264922318	26.679416142859	2.40166415720078e-07	9.91610181828862e-06
ENSMMUG00000000146	-0.535952491793912	-0.312505091541163	1.57849804472885	0.208977170726298	0.435605811212973
ENSMMUG00000000149	-0.286095976893168	3.36852519562958	1.16594992114253	0.280234988121468	0.519560437915627
ENSMMUG00000000152	0.108139313744041	4.77269238364534	0.524854664303888	0.468778135024234	0.689817340788708
ENSMMUG00000000153	-0.354213903531005	6.17785976658355	2.1370194680791	0.143781002318509	0.346155426209743
ENSMMUG00000000156	0.00525799444626985	6.11433543079935	0.00101031264671292	0.974643177402496	0.989369337929004
ENSMMUG00000000158	0.102732361027931	5.23664698387223	0.177264015856409	0.6737351222947	0.835468519279024
ENSMMUG00000000159	-0.181068120756065	1.9621791120877	0.29340085143928	0.588049381876842	0.77724805087348
ENSMMUG00000000161	-2.08303829810823	-0.229145266127778	6.48233534426812	0.0108951742853558	0.0607977626787753
ENSMMUG00000000162	0.249808913858727	4.31872724484755	2.75220842992362	0.0971201996955217	0.273330583314809
ENSMMUG00000000164	0.0610544179128788	0.220849068813826	0.0460121140098195	0.830153779025804	0.921180116804902
ENSMMUG00000000165	-0.190919248122058	7.01423098601823	2.397664896589	0.12151651639431	0.313540393215835
ENSMMUG00000000166	-0.193077327495368	2.61710853276696	0.478089151036201	0.489289129904291	0.70568730331985
ENSMMUG00000000167	0.177645697395745	3.46864677158498	0.378711696511793	0.538293522220385	0.74418763130319
ENSMMUG00000000168	-0.54487605774708	5.05048287888751	6.99846629034765	0.0081579581606058	0.04925170100758
ENSMMUG00000000169	0.20296601267251	4.35526512006272	1.14166180647223	0.285301453141598	0.524360587847919
ENSMMUG00000000170	2.5997747846542	7.04044608845661	86.6129218900617	1.31981968285248e-20	2.66696739678519e-18
ENSMMUG00000000171	0.0906563581189115	3.60791262333782	0.0706556543405128	0.790384529731304	0.89970473077506
ENSMMUG00000000172	1.30469210514742	3.78642672085418	42.7176051734443	6.32405547828652e-11	4.93736258613861e-09
ENSMMUG00000000173	0.518699676365801	6.4782310483991	19.0368078536443	1.28221120931501e-05	0.000330183804065888
ENSMMUG00000000174	0.372090071338111	2.50089678898641	0.885565990485524	0.346681717689727	0.586602815785514
ENSMMUG00000000175	0.101813878334996	4.69552366378441	0.287516037126174	0.591816726789404	0.779707302242449
ENSMMUG00000000177	-0.928609563840796	1.79264423193976	9.561401757941	0.00198711313051754	0.0177955892996481
ENSMMUG00000000179	-0.0714083569784454	4.9236843757982	0.0757216601675239	0.783181263114941	0.896495926375357
ENSMMUG00000000181	-0.40646419809037	3.18322973407894	1.97922262716814	0.15947232533856	0.369748469224501
ENSMMUG00000000182	0.20473516030384	5.71572706278855	2.57347240775981	0.108668960492816	0.29329007941933
ENSMMUG00000000183	-0.200178985857956	7.06594922592613	1.53498593410554	0.215365684583197	0.443752356254799
ENSMMUG00000000185	-0.346656280729397	3.51149924751197	0.519862402095391	0.47090038323689	0.691061601373617
ENSMMUG00000000186	-0.102594594012547	7.21133794778971	0.880773491141326	0.347989913951752	0.587719155958087
ENSMMUG00000000187	0.298362670613424	5.72230895205954	5.67287383538464	0.0172292080264502	0.0847205488297476
ENSMMUG00000000188	0.462963516491731	4.88356138612974	11.1518858040205	0.000839462935427762	0.00917205524266722
ENSMMUG00000000190	0.18909010377628	4.0518369370601	1.50516683582655	0.21987806817345	0.449705370200902
ENSMMUG00000000192	0.781521601418332	-1.04521158245292	2.93688702038148	0.08657743959823	0.25261000681986
ENSMMUG00000000193	0.0534035605747644	5.58777374400067	0.131226264780278	0.717163978556987	0.862797648005189
ENSMMUG00000000194	-0.116114029222177	1.54153959275603	0.14587267111968	0.702511203169524	0.853582269984735
ENSMMUG00000000195	-0.509510314463305	3.71690024181025	3.01445168350514	0.0825253598620739	0.244388893274307
ENSMMUG00000000196	1.08554365960928	-0.0521132020503206	3.43833748955485	0.0636997607922965	0.207138790490058
ENSMMUG00000000197	-1.00100012719907	4.72300736430194	8.55994057415015	0.00343640638218408	0.0263970107425733
ENSMMUG00000000198	-0.0486953023411867	2.8820973846578	0.0320540416537618	0.857909100346665	0.934926748748901
ENSMMUG00000000199	-0.0178846661460377	1.0614920836933	0.00407106298350612	0.949125590805679	0.977524803482542
ENSMMUG00000000202	0.0856041626982656	1.29227315880725	0.0763100400072183	0.782361647931999	0.89598141861671
ENSMMUG00000000203	0.160929017314279	4.39141816743265	0.738438854234971	0.390161428128181	0.62637465247248
ENSMMUG00000000204	0.865852255520419	4.05452659494698	26.6181659755351	2.47901863404027e-07	1.02109410211692e-05
ENSMMUG00000000205	-0.629109971121936	6.79037858583315	14.6612005907209	0.000128667765377988	0.00213320225688448
ENSMMUG00000000208	-0.013630286753381	3.66619319129956	0.00136327840118611	0.970546719724789	0.987273346638613
ENSMMUG00000000209	0.444124289203963	2.18927377114682	5.31611362375163	0.0211290850036253	0.0974025389100835
ENSMMUG00000000212	0.205363846134191	3.11351426301529	1.5048441938047	0.219927505406671	0.449752926879984
ENSMMUG00000000215	-0.491832934857128	-0.269988054371324	1.85463990616603	0.173244708740778	0.388719936947303
ENSMMUG00000000217	0.132430579394522	5.00862887156661	0.559193116498271	0.454585530967359	0.679721518228899
ENSMMUG00000000218	-0.610325973155799	3.45085271752593	2.69567648647701	0.100620774372011	0.279971232887359
ENSMMUG00000000220	-0.10350738637932	6.78340525092204	0.671827753151046	0.412415094025964	0.645964039302385
ENSMMUG00000000221	-0.034688821635356	2.03075220993183	0.0307442484730931	0.860812185423784	0.936015649042602
ENSMMUG00000000222	0.0990965934876185	-0.902137819172226	0.0313351829769495	0.859494670993031	0.935446177437301
ENSMMUG00000000224	0.0763167702350061	5.5263230468643	0.321837115847863	0.57050569170564	0.767225631125593
ENSMMUG00000000225	-0.74750783988611	3.98847375902071	11.5885814934267	0.000663580098457683	0.00764606545723052
ENSMMUG00000000226	-0.112655929394598	7.21027597833241	0.789530594825436	0.374242101051322	0.612279697014067
ENSMMUG00000000227	-0.0409312860914194	0.213587891307986	0.012516256990839	0.910921663922825	0.959779989560961
ENSMMUG00000000229	0.0812332831490708	6.89497152877442	0.535313185063753	0.464381611563315	0.686457150897842
ENSMMUG00000000232	-0.0250302146978992	6.67135363048076	0.0366239649708788	0.848232676405497	0.930347666024317
ENSMMUG00000000233	-0.0223821047834728	4.11639068700689	0.00529268173553987	0.942004407556923	0.97396118697185
ENSMMUG00000000236	-0.553522807613525	3.71491654584087	3.68802852653017	0.0548043583022669	0.187244557261517
ENSMMUG00000000237	-0.0582246227218028	6.93280152335418	0.222140961488563	0.637413432932694	0.810978749929774
ENSMMUG00000000238	0.242921481587496	5.80926064734196	1.84683098444777	0.174152419918806	0.390246831640627
ENSMMUG00000000240	0.7869080481155	1.19026117123779	4.21033235136046	0.0401784642341747	0.15066522344971
ENSMMUG00000000242	0.641819989292136	5.3854940726524	3.94746519575344	0.0469420270967437	0.167927403091136
ENSMMUG00000000245	0.18661513459275	6.74537634226047	0.724920554072021	0.394534605954284	0.629437710558311
ENSMMUG00000000246	-0.616165295063481	3.58043862188816	8.50736306295587	0.00353712265254375	0.0269896129187435
ENSMMUG00000000247	0.194477843128068	5.56518725575616	1.43687633036106	0.230645487661493	0.462529701818307
ENSMMUG00000000249	-0.391298938894211	5.90602474893094	3.7416408305616	0.0530723039297016	0.183193306329694
ENSMMUG00000000250	-0.574186205346578	5.07008298508612	5.80027912979691	0.0160236305735637	0.0804742335472308
ENSMMUG00000000252	0.168069151687993	4.81596084178222	1.47822982384	0.224051688284487	0.45467636778655
ENSMMUG00000000258	0.0326831059277637	2.89793182213658	0.00768509457614641	0.93014319978062	0.967957564340014
ENSMMUG00000000259	0.881778249743171	-0.275211825949344	4.98448182350634	0.0255756435911284	0.11143765964516
ENSMMUG00000000261	0.991843333426678	1.83472176118197	7.53879595322159	0.00603843817440388	0.0395863412532676
ENSMMUG00000000263	-0.343082102936906	6.31945444254943	3.40029332295247	0.0651848266390353	0.210059021079188
ENSMMUG00000000264	0.155301804541233	6.13402377569687	1.76622383504687	0.183850100449577	0.401756911618567
ENSMMUG00000000265	0.464486032712024	4.36867506037355	3.23560346527648	0.0720537531781993	0.223979679099008
ENSMMUG00000000266	0.356349542490194	3.25547840978561	0.873009506567641	0.350123495214828	0.58986965706816
ENSMMUG00000000267	-0.421668702651076	7.25573464837111	7.94912819539962	0.00481105468405238	0.0336460404125748
ENSMMUG00000000272	-1.75259054966041	2.61728095107953	6.10889077119312	0.0134503516837873	0.0705845525575103
ENSMMUG00000000273	-0.439166580961084	4.01167790753368	2.24604451624074	0.133956427428474	0.331204114816607
ENSMMUG00000000275	-0.335329893627912	-0.630000080859036	0.630750445071815	0.427080179304902	0.657954001232487
ENSMMUG00000000276	-1.04382240384825	2.16686918061321	10.8057171215197	0.0010118712133687	0.0106039658089205
ENSMMUG00000000277	0.264805145268573	4.78531453949936	4.92139216321913	0.026526133980095	0.114074330806738
ENSMMUG00000000278	-0.171760116922763	3.93436236849544	0.534370516742189	0.464775176968102	0.686766899484181
ENSMMUG00000000284	0.0891117883763173	4.72327758649252	0.484081424484286	0.486579392215026	0.703580421587872
ENSMMUG00000000287	-0.320983803179394	1.93758289943702	1.83443869892514	0.175604166944744	0.391914913129278
ENSMMUG00000000288	2.16358424611404	4.24364534146717	36.5038377262139	1.52365965811471e-09	9.65696615785174e-08
ENSMMUG00000000289	0.284303797469348	1.21745631917706	1.45151433953526	0.228285119295197	0.46005223618612
ENSMMUG00000000290	0.126459465542985	2.06645486550146	0.261812072932887	0.60887796078117	0.791080775671511
ENSMMUG00000000291	-1.59630666804789	-1.14369698978991	7.60359140089327	0.00582521541012014	0.0386457705230682
ENSMMUG00000000293	-0.0694680092659907	1.34670655457568	0.0305178640913084	0.861320373941525	0.936153815276823
ENSMMUG00000000294	-0.423220087404954	7.03236238402487	7.65290181216346	0.00566810749139218	0.0378567871462134
ENSMMUG00000000297	0.736341443816787	4.5663563674694	18.8089729379243	1.4448577219698e-05	0.000360710410356879
ENSMMUG00000000298	-0.0952938367707585	-0.270006056569866	0.0513514107126234	0.820728184859656	0.91591734603044
ENSMMUG00000000300	0.660516490205585	6.40518364370507	9.2342010042558	0.00237536030388496	0.0202260180521666
ENSMMUG00000000302	0.147337248963387	5.35377359873541	0.719734301591533	0.396231076870393	0.630679730917049
ENSMMUG00000000304	0.0736754907549343	4.96786119500888	0.21950734349204	0.639415554534437	0.812502890040948
ENSMMUG00000000306	0.466014027188157	4.42121150359845	7.685783222536	0.00556575196768342	0.0373825972471927
ENSMMUG00000000307	0.144541636449351	5.70101494016561	1.17699426857246	0.277968753244851	0.517033330651253
ENSMMUG00000000308	0.311473381782233	4.72897797399772	5.23912121987676	0.0220844268435989	0.100589264244406
ENSMMUG00000000310	-0.198431379513918	2.50318748413193	0.558896564830679	0.45470517528451	0.679811362590828
ENSMMUG00000000312	0.444308611211058	3.56542244707375	5.13366872015293	0.0234660770578965	0.105016503269002
ENSMMUG00000000313	-0.216823902349474	0.481127246255864	0.142073779389271	0.706228037025448	0.855442366992179
ENSMMUG00000000314	-0.34120385384317	5.68051968300498	3.41457689607473	0.0646229775232924	0.20875761932294
ENSMMUG00000000315	-0.0173082849310233	4.15771356941857	0.0165161373374403	0.897741329507239	0.954242532063639
ENSMMUG00000000318	-0.582772925403973	4.80460029134685	6.68634372236699	0.00971542620915138	0.0561481024792678
ENSMMUG00000000319	0.240754760667116	4.51869456949407	0.889563212347618	0.345595700650047	0.585720381408794
ENSMMUG00000000320	0.636286539230164	2.33222997318689	2.80337530961894	0.0940660924474936	0.267762546217791
ENSMMUG00000000321	0.387808342080078	3.46761108276613	4.26200810438722	0.03897382416599	0.147448106580406
ENSMMUG00000000322	-0.165017903323055	4.90384917169655	1.08956790017844	0.296566968038693	0.536249525532434
ENSMMUG00000000323	0.742330362267644	3.3130909639803	3.7681084517758	0.0522386762655321	0.181140352541814
ENSMMUG00000000324	-1.55818226780336	-0.00492668784440076	14.771170515821	0.000121377049432324	0.00205194114276535
ENSMMUG00000000326	-0.0626463760937105	0.533077574285478	0.040951957419594	0.83963068485204	0.926308717736942
ENSMMUG00000000327	0.457546733923188	5.0869807318177	3.13787259456424	0.0764935221766982	0.232831174938901
ENSMMUG00000000328	0.557455060754692	2.9795192685799	3.19292456121548	0.0739575901208527	0.227814843600388
ENSMMUG00000000329	-0.0112996035442517	5.32773319139435	0.00557745458945647	0.940467444782068	0.973276425352582
ENSMMUG00000000330	0.131283618627695	6.82130882135343	0.930194745244965	0.334812325763491	0.574786257602571
ENSMMUG00000000331	0.329868787741685	4.5931905738124	5.54615283962996	0.0185213528011804	0.0889605021568999
ENSMMUG00000000332	0.0379952340148712	7.66292622041302	0.0424836050300073	0.836700680691204	0.92490480702485
ENSMMUG00000000335	1.74642759597443	6.36301934503331	71.4408306057642	2.85698410774056e-17	4.26709208996103e-15
ENSMMUG00000000336	-0.0539408973350716	5.69176064375754	0.149383182285757	0.699125509565409	0.851885623744002
ENSMMUG00000000337	-0.83923781306168	0.274515206480466	1.51085551435878	0.219008588875546	0.448675038469272
ENSMMUG00000000338	2.66427721018223	7.5512174207725	200.925669865121	1.31169326653264e-45	1.12648217729823e-42
ENSMMUG00000000340	0.103658852270132	6.31851292380402	0.454665791832483	0.500127531806914	0.713886020636214
ENSMMUG00000000342	-0.595792115284663	-0.369323574301672	1.85888306879255	0.172753765495393	0.387770344504558
ENSMMUG00000000344	0.0304729978157143	-1.23640710151196	0.00228921104617541	0.961839214592054	0.983600282795494
ENSMMUG00000000345	-0.135296241158477	4.4600251088898	0.49250461087826	0.482812177163076	0.700463042060392
ENSMMUG00000000346	-0.278875659012411	2.49622173242549	1.7551282979312	0.185233330592837	0.403496218929939
ENSMMUG00000000347	-0.899381540450682	4.93207282681005	28.7172725956744	8.37533858602862e-08	3.85669746792567e-06
ENSMMUG00000000348	0.4492535920035	4.19738169364859	8.06422881447279	0.00451476871175707	0.0321341097368763
ENSMMUG00000000350	0.0341600506024218	7.15191681204429	0.0721836822728363	0.788183477341993	0.898971567556313
ENSMMUG00000000357	0.110787681238948	3.03011563897453	0.392590978543101	0.530940608100756	0.737699068495275
ENSMMUG00000000358	0.6010734383579	4.19581337348985	7.10043237451599	0.00770653591633563	0.0472403500710139
ENSMMUG00000000359	0.185844703019012	1.91773386081663	0.405936255275719	0.524039341664618	0.732256730591561
ENSMMUG00000000360	0.221128185316944	0.539017323968505	0.53784323752215	0.46332793569061	0.6859187233849
ENSMMUG00000000361	0.356330891511944	1.70007268317008	1.36553152254671	0.242581116122695	0.476234226828599
ENSMMUG00000000362	0.368465416091677	2.9856405589513	2.24464156203668	0.134077973852538	0.331308197222155
ENSMMUG00000000364	0.188934885354948	4.3148066584198	1.15625578505274	0.282243413286847	0.521433153480217
ENSMMUG00000000366	-0.406780494880705	7.08103234343354	5.44217242851254	0.0196562072389136	0.0925479757498846
ENSMMUG00000000368	0.242437623454166	1.4723890080939	0.656065794163755	0.417952311429146	0.650689478778055
ENSMMUG00000000369	-0.448830192877996	2.31242897358133	2.43539303582991	0.118624159178291	0.309062116558788
ENSMMUG00000000373	-1.14645931712736	4.97175297804401	15.2457179491294	9.43905161950112e-05	0.00169764555619425
ENSMMUG00000000375	-0.972216863473858	4.45213756149959	5.97613756508656	0.0145007248728894	0.0748969491195186
ENSMMUG00000000376	-0.213159444463162	4.3641118403474	0.98287189797022	0.321490807866111	0.561649384833985
ENSMMUG00000000377	0.144783363582834	5.7759157013722	0.640543073992767	0.423514210621437	0.654831977816604
ENSMMUG00000000378	1.09749736548442	3.43257988012458	27.1959047898028	1.83847681982417e-07	7.83565207377172e-06
ENSMMUG00000000380	-0.098989067741361	6.89299330580103	0.622299464025453	0.430194072161604	0.66061809418397
ENSMMUG00000000381	0.669271093718946	5.0582909151753	14.3603199417244	0.000150950034463773	0.00242991358195855
ENSMMUG00000000382	-0.149897859518546	4.18189860687956	0.545242663536619	0.460268081137818	0.683504288201479
ENSMMUG00000000383	0.260273580635915	3.53287624626268	2.61728953294951	0.10570486071721	0.288876163512937
ENSMMUG00000000386	0.213221816088064	5.52200327993999	1.88654671685129	0.169591932455061	0.383025776705868
ENSMMUG00000000387	-0.703397511661874	6.87500037191266	12.4128716787804	0.000426384682246347	0.00546944234672386
ENSMMUG00000000388	-0.565945800245392	7.48285767393261	2.27673696127778	0.131327918121282	0.327243336957949
ENSMMUG00000000389	0.0931223943527163	4.45324199668963	0.137698031263724	0.710580290393464	0.858534543317258
ENSMMUG00000000390	0.210737522078314	5.96482552788548	2.49773495533797	0.11401016560847	0.301295801535806
ENSMMUG00000000391	0.254038543007805	4.21486236106416	1.67040676274568	0.196204060809003	0.418841778331523
ENSMMUG00000000392	-1.06291452839651	0.671980367978584	5.36499259553696	0.0205448754859563	0.0956258788742054
ENSMMUG00000000396	-0.19918512995936	5.26783541161179	1.89395724366632	0.168756258213761	0.381700430516243
ENSMMUG00000000397	0.448223045964759	2.85208222395491	2.24770630706498	0.133812615747958	0.331128870204138
ENSMMUG00000000399	-0.12677489168769	6.32157908752319	0.724198230181344	0.394770256798181	0.629579752160219
ENSMMUG00000000400	0.351764574975562	4.42538382824736	4.45320068055966	0.0348358973447086	0.136420741630806
ENSMMUG00000000401	0.238722069898994	3.12308705001603	1.01097164612847	0.314670175170119	0.553597759778957
ENSMMUG00000000402	-0.369822573323584	4.68803101202953	2.75001222080581	0.0972536851001379	0.273571781080899
ENSMMUG00000000406	1.0051858251462	2.82512767359563	14.3922004775696	0.000148415765060114	0.00239810835434856
ENSMMUG00000000411	-0.165788821875072	5.72455935161236	2.04246144841909	0.152961956939438	0.36074070745459
ENSMMUG00000000413	-0.0541048272262946	5.98808842310448	0.0523901578728498	0.818955218292291	0.915754963297787
ENSMMUG00000000414	0.548301635810489	-1.10629210034435	0.990980361262288	0.319502883635631	0.559692149854727
ENSMMUG00000000415	-0.456407813355545	0.431370549156744	1.08512543239566	0.297553784738971	0.537032153874818
ENSMMUG00000000419	-0.211766106927425	6.70578750889799	1.66078521107369	0.197497339586562	0.420296655276768
ENSMMUG00000000421	0.332573049278481	6.70873530487437	4.03275087357954	0.0446251206820483	0.161875622562801
ENSMMUG00000000422	-0.370684269084897	4.56204127953231	6.13669074824731	0.0132404878550193	0.0698245684365405
ENSMMUG00000000424	0.55663094484612	5.41567983889024	9.28323957440682	0.00231260066636604	0.0198607188349903
ENSMMUG00000000425	0.0151320106284428	7.32647680041017	0.0149744556710161	0.902605871000261	0.956217753673008
ENSMMUG00000000427	-0.0465109638379054	5.55053952630591	0.156132631644528	0.692742360217548	0.847606139545037
ENSMMUG00000000428	0.776695553481886	5.89284923578678	28.3970301601007	9.88167824216996e-08	4.47830357486837e-06
ENSMMUG00000000429	0.132131360745456	5.00382262191157	0.585218608092617	0.444274032341739	0.671907262437414
ENSMMUG00000000430	0.568481275414552	1.000626496571	2.03222223555391	0.153995295909343	0.362083942852686
ENSMMUG00000000431	-0.787250454966316	-0.662213633740764	2.1327372027331	0.144183084058052	0.346526025741708
ENSMMUG00000000433	0.459495211230456	2.79846839875297	2.39434315490802	0.121774889082819	0.313747321229994
ENSMMUG00000000434	-0.0323885870355855	6.35814021864774	0.0526062010575004	0.818588798505219	0.915605464875429
ENSMMUG00000000435	0.288665544648203	3.97084836440893	2.55179997223684	0.110168678767365	0.295388265143344
ENSMMUG00000000436	0.00705598610960459	4.43389084345601	0.00076801569795748	0.97789097850245	0.99116342775629
ENSMMUG00000000438	0.50668941778748	-0.126874459426326	2.19657672575934	0.138317609600502	0.338009146012745
ENSMMUG00000000439	0.308528637408686	5.66359781203593	0.723748918377197	0.394916942465694	0.629618359360011
ENSMMUG00000000442	0.370001625230623	5.50667921370034	8.06615555995086	0.00450997035157683	0.0321287605572461
ENSMMUG00000000446	0.221534559130912	5.29033087054357	2.36035739432112	0.124453673809289	0.317294983130228
ENSMMUG00000000448	-0.369706979159128	0.908684446133474	1.94061213346434	0.163602085024825	0.37517081607295
ENSMMUG00000000452	0.140316018892407	3.20530815734897	0.425233611866961	0.514337058836134	0.724237852317547
ENSMMUG00000000453	0.139544220663152	1.92961510032806	0.18151470883047	0.670074742339522	0.832913864120975
ENSMMUG00000000454	-0.720930862498013	6.06726593001377	18.7346811229401	1.50225286681423e-05	0.000372871318502908
ENSMMUG00000000455	-0.0923505008500204	7.65729912389751	0.548824758553934	0.458798295114321	0.682331994156949
ENSMMUG00000000456	-0.107066602143163	0.107917887085383	0.0459458924910123	0.830274184225471	0.921180116804902
ENSMMUG00000000457	-0.00543274845135113	7.13021073753273	0.00182917915421399	0.965885752266055	0.985590579421289
ENSMMUG00000000458	0.543999269754033	3.97356114012662	4.88096280131445	0.0271544684792776	0.115848273869864
ENSMMUG00000000459	-0.0660365236782526	5.6769206961888	0.324310814509529	0.569028447641732	0.766258927220258
ENSMMUG00000000461	0.468240877319387	4.34032501816754	5.60852151973844	0.0178733373027778	0.0869940777149195
ENSMMUG00000000462	0.442696852556956	6.09285261660606	10.2540102086706	0.00136387790981803	0.0134517907494039
ENSMMUG00000000464	-0.0993628897981844	7.80941441588048	0.583215433384254	0.445054726477118	0.67261416471368
ENSMMUG00000000465	0.137053987797973	3.11867659438745	0.531741214964732	0.465875735147173	0.687446875162186
ENSMMUG00000000466	-0.564410683691937	1.41417247627154	0.600009011265385	0.438574587895796	0.666987526270426
ENSMMUG00000000468	-0.653707828798165	-0.539106924052414	1.17141338507755	0.279111018173394	0.518215419754212
ENSMMUG00000000469	0.102304425734961	-0.547309773309066	0.0115404337019456	0.914450703083223	0.96145291412201
ENSMMUG00000000470	1.06303823957503	3.88776023448093	4.03277635654936	0.0446244466892902	0.161875622562801
ENSMMUG00000000474	-0.0449857356925755	1.29982235352817	0.0256242573090582	0.87282137505179	0.941741311507603
ENSMMUG00000000475	0.0386266652088679	1.95550056923708	0.0224275678969335	0.880955258713927	0.945823698191675
ENSMMUG00000000476	-0.748347895658871	5.49005590870197	5.21122121633585	0.0224415662759336	0.101891710905481
ENSMMUG00000000477	0.224923202418569	2.18894214827474	0.69211939115122	0.405444431434719	0.639243028669244
ENSMMUG00000000478	0.0592911076897226	4.84384213248221	0.0944536138185903	0.758589869275964	0.883778036673944
ENSMMUG00000000479	-0.81626207062934	2.55081282414053	10.0199731537168	0.00154851725217407	0.0148422613411506
ENSMMUG00000000480	-0.82505039251431	2.96716572104078	9.36291672677033	0.00221419516428176	0.0192764406758294
ENSMMUG00000000481	-0.101666378662102	4.92867899784419	0.266472143383979	0.605708166592771	0.789213691425137
ENSMMUG00000000482	-0.23969874689956	-0.179507119779135	0.446044182225389	0.504219520192433	0.716986048416692
ENSMMUG00000000484	-0.120972197762789	-0.723523252013521	0.0385898188386022	0.844263509280259	0.928960022325035
ENSMMUG00000000485	-0.297001044652543	1.96992536927915	0.685666811524897	0.407642181037048	0.641119137578275
ENSMMUG00000000486	0.384389450235984	6.91453969111156	2.77253219455926	0.0958943530638085	0.271035281919364
ENSMMUG00000000489	0.138458282233746	6.09652343758676	1.10465307175157	0.293247212578198	0.533165462394742
ENSMMUG00000000490	0.354335174370785	2.91216826523471	2.39002050666323	0.122112026832347	0.314169588506949
ENSMMUG00000000491	-0.0563423407008172	2.63473258836667	0.0621627139155621	0.803109769519597	0.907065317486012
ENSMMUG00000000492	-0.123393584461308	3.793055644808	0.104658590701177	0.74630918689654	0.877417522326087
ENSMMUG00000000494	0.0883700516223178	4.04422987886675	0.0671295568369104	0.795562928489198	0.903025962181501
ENSMMUG00000000495	0.374558508110649	3.1406675690028	3.27628136278047	0.0702880182976392	0.220264003335203
ENSMMUG00000000496	-0.0204743973051423	4.33912707717578	0.0145510647922116	0.903985852811695	0.95685345460613
ENSMMUG00000000497	-0.702131592016937	2.86334172204136	9.79753587996432	0.00174745867228241	0.016188969878707
ENSMMUG00000000498	0.211276509367139	5.18344620536135	1.93647043021823	0.16405228228337	0.375701600066554
ENSMMUG00000000500	-1.35286801972204	2.56063129247334	12.8292051005149	0.000341250700485929	0.0046007237296282
ENSMMUG00000000502	-0.0255643293332662	4.37073803029444	0.0288196113893235	0.865196212995245	0.938202288410435
ENSMMUG00000000504	0.24607784015373	4.96259318730397	0.689006780725876	0.406502416973512	0.640193739619684
ENSMMUG00000000505	0.235874066128852	4.81027568249171	1.50436339393519	0.220001201212483	0.449800600573519
ENSMMUG00000000506	0.0149577674867023	2.91961793941136	0.00153625390537826	0.968734860190303	0.986188097447833
ENSMMUG00000000507	-0.156822305425475	6.34347232391918	0.570418186413526	0.450092788091953	0.676478275137153
ENSMMUG00000000511	0.253132162016675	5.74086301115417	2.5578967843661	0.109744496593487	0.294708427254962
ENSMMUG00000000512	-0.0959906477071526	7.32820648633404	0.367906434409733	0.544147658107405	0.749320947298387
ENSMMUG00000000513	-0.111801029507045	3.4378996138678	0.175414170580499	0.67534421588942	0.836196096605873
ENSMMUG00000000514	0.0174307215823166	2.02149555707832	0.00506558262202716	0.943260144186446	0.974281241890865
ENSMMUG00000000517	0.177513990316517	5.48832911566669	0.982822082353078	0.321503071244047	0.561649384833985
ENSMMUG00000000519	0.255751427011343	1.46320672724154	1.04665052995229	0.306279762972249	0.545280042756276
ENSMMUG00000000521	-0.53495195470498	5.85434556742625	11.9741155109218	0.000539446661754277	0.00661351596166414
ENSMMUG00000000522	-0.161565541120558	3.05673806799921	0.402174713422962	0.525968276181998	0.733817814288197
ENSMMUG00000000523	-0.163150102758428	4.17198519162904	0.701553235604166	0.40226227626833	0.63692207177951
ENSMMUG00000000524	-1.76017960561848	5.35689502816585	29.1369429025991	6.74387065239549e-08	3.14762832406372e-06
ENSMMUG00000000525	-0.00546446748824252	4.05147728008784	0.00126999573713249	0.971571805671671	0.987614211648021
ENSMMUG00000000526	1.47017197629337	3.29173020861999	29.6487917247609	5.17848986095508e-08	2.50551385497928e-06
ENSMMUG00000000527	0.049791167320936	3.03567185933208	0.0372080004158732	0.847042176589912	0.929781296658647
ENSMMUG00000000529	-0.543843368050703	2.55508076841795	4.74314577502697	0.0294152371990295	0.122898592588307
ENSMMUG00000000533	-0.022348583870884	1.33404970835307	0.00812595103530356	0.928172739184187	0.967239758222021
ENSMMUG00000000535	-0.051228994427436	7.0419924834892	0.0910687889322119	0.762822783736841	0.885226953142625
ENSMMUG00000000537	1.41205327022503	7.19294122426129	41.8451010143672	9.87980023918824e-11	7.54201995147987e-09
ENSMMUG00000000541	-0.129832359224935	5.70274244009157	1.20770191423783	0.271787729934442	0.510150470269907
ENSMMUG00000000542	-0.0377006796651028	2.87846536950027	0.0115946348170297	0.914250815262947	0.961438493318434
ENSMMUG00000000544	-0.410981253096989	6.58406339504694	1.50600920975166	0.219749056908947	0.449528990250975
ENSMMUG00000000545	0.154365870041788	0.0235974518101186	0.184714812676642	0.667352327565321	0.831174365590853
ENSMMUG00000000546	0.131500898718569	4.79084185800363	0.508741541432258	0.475684141192669	0.69487589803753
ENSMMUG00000000549	0.78201267092106	1.10760567868545	5.93243647879772	0.0148646756822626	0.0762363898233929
ENSMMUG00000000550	0.136588133367998	0.0462106532347841	0.00890811595986918	0.924805065694758	0.966146944436009
ENSMMUG00000000552	-8.52693849893683	-0.309132302501661	5.70343317404597	0.0169317623740749	0.0837634467662032
ENSMMUG00000000553	-0.409918238890564	5.16041672329373	5.67321546089677	0.017225853229277	0.0847205488297476
ENSMMUG00000000556	0.685607543661831	1.47636953837259	3.65726366715809	0.0558252462071577	0.189947390818966
ENSMMUG00000000558	-0.578292284116546	4.6448574175142	17.7695874322079	2.49337133209878e-05	0.000565735085866956
ENSMMUG00000000560	-0.235025796343283	2.66943157613354	0.300148416202724	0.583789392110434	0.774597651517096
ENSMMUG00000000561	-0.522258845080045	7.44031054011968	8.29957598894472	0.00396543356411042	0.0293232908742345
ENSMMUG00000000563	-0.894843231496128	5.28578979493385	5.80817231829988	0.0159518644983598	0.0802311053071237
ENSMMUG00000000565	-0.442269072496002	5.4134824525883	6.28256255701899	0.0121931660520509	0.0658584339968637
ENSMMUG00000000567	0.0685148406102696	2.59069189924897	0.0746127771932912	0.784735303475462	0.89701940453178
ENSMMUG00000000570	0.140160695579721	6.35531446856089	0.322578019094976	0.570062453384484	0.766809671809217
ENSMMUG00000000571	0.05522483944603	3.79332035015972	0.131151508986289	0.717241090048022	0.862797648005189
ENSMMUG00000000572	0.639338068300781	4.94917939922505	16.8665875401618	4.01013199341505e-05	0.000838952827270363
ENSMMUG00000000573	-0.357865069664612	6.42846934622283	7.55852913997732	0.00597267188147792	0.039338396864122
ENSMMUG00000000574	0.360693387679378	2.55312276294031	2.38281486129224	0.122676321908108	0.314602624794135
ENSMMUG00000000575	-0.13701358048794	3.19525976469977	0.60700943965514	0.435916035978188	0.664892005474923
ENSMMUG00000000576	0.703378046907179	-0.434509767550325	1.38039973978883	0.240033068851874	0.473016061335451
ENSMMUG00000000577	0.285844014847561	4.59580744004594	2.12298958281792	0.145103063737278	0.347599492963662
ENSMMUG00000000579	-0.0169834122960766	3.47785884659201	0.000598768216178769	0.980477919806294	0.991986609026162
ENSMMUG00000000582	0.541280857867695	6.52042839586703	15.0663041827804	0.000103799746803638	0.00180634696160009
ENSMMUG00000000583	-0.649244054753886	2.56886433016876	4.52322652288409	0.0334377149788285	0.133042755536327
ENSMMUG00000000584	-0.144764249611267	-1.04692343815112	0.112334722598312	0.737501584224169	0.872585741588092
ENSMMUG00000000585	0.113873756057747	0.315301762608437	0.146675708342975	0.701732630226435	0.853406113077433
ENSMMUG00000000586	0.195018988689758	0.359251037620695	0.418199558192253	0.517836799564044	0.727300798394326
ENSMMUG00000000587	0.142449071494575	4.22870029234737	0.658009377381369	0.41726358874388	0.650165603533835
ENSMMUG00000000588	-0.0808309595762957	3.66099597556734	0.0929183607821145	0.760499339723012	0.884542686381721
ENSMMUG00000000589	-0.241977998054972	3.34968245253357	0.512943242190708	0.473867517329216	0.693815401725907
ENSMMUG00000000590	0.0417745822947833	0.891147910540312	0.0217851622352434	0.882660053283057	0.946388141248683
ENSMMUG00000000591	-0.214416477031292	3.99183220426836	0.940780951582475	0.332077081796445	0.572102074102848
ENSMMUG00000000595	-0.5553015866786	6.00719817789087	9.75335170913095	0.00178996061684734	0.0164849134343002
ENSMMUG00000000596	0.22718955223173	4.36488529233684	2.23200031569219	0.135178740766256	0.333452542208992
ENSMMUG00000000599	-0.792109504957031	6.70804681266878	21.0965476427576	4.36714212399387e-06	0.000131366082524901
ENSMMUG00000000602	-0.0614692493757405	0.308782478773335	0.0264647535542757	0.870770464696899	0.941183909233776
ENSMMUG00000000603	-0.173567306664402	-0.541543324370347	0.164660614407619	0.684901352293105	0.842058269632953
ENSMMUG00000000605	-0.227577218814993	4.68905727555801	1.38444339986918	0.239345722355755	0.472149090063449
ENSMMUG00000000609	-0.0723375997710667	3.44988943775542	0.0505018275025719	0.822192346073403	0.916300500733155
ENSMMUG00000000610	-0.626513900651396	6.61541159280314	4.85800424482338	0.0275181505973516	0.116766370855916
ENSMMUG00000000612	-0.448336924405302	5.28884573909318	6.95616262808236	0.00835309991953239	0.0500079624321674
ENSMMUG00000000613	0.165805250983991	4.09468095699456	0.633264413361356	0.426160427955395	0.657185447168421
ENSMMUG00000000614	0.779602292291559	-1.18622906326048	3.61387594896893	0.057299430615019	0.193240726535159
ENSMMUG00000000615	-0.477165542945835	3.9239752406849	2.39371129965905	0.121824105128611	0.313757809220127
ENSMMUG00000000616	-0.35752380073233	-1.24663169399962	0.318666007761372	0.572410430380181	0.768326441246739
ENSMMUG00000000617	0.126211078812902	1.08991370763013	0.210567083965493	0.64632329210096	0.817506522724179
ENSMMUG00000000618	0.0209670493372025	6.67654298462101	0.0294477261712274	0.86374933594552	0.937429457487694
ENSMMUG00000000620	-0.395159216305962	5.80967840094927	3.55472800792027	0.0593760383605301	0.197989290405837
ENSMMUG00000000622	0.23113881888669	2.72227258287561	0.884831889354153	0.346881670276257	0.586825526313896
ENSMMUG00000000623	-0.537183650102453	3.55920287154622	3.17101705241733	0.0749557565581057	0.22985896708481
ENSMMUG00000000628	0.0564652069835411	6.93361821172387	0.194426892672386	0.659257412296389	0.82670696602196
ENSMMUG00000000630	-0.0284256403850685	6.57445422501912	0.0383349794649988	0.844772028084357	0.929043690253356
ENSMMUG00000000632	0.0629713543957153	4.83620461767497	0.0891679644535692	0.76523759316259	0.886651436869984
ENSMMUG00000000633	-0.209944004646353	3.22060226800986	1.16458111549954	0.280517479536833	0.519815322960907
ENSMMUG00000000634	0.273974550193424	3.21808527420601	1.75665148232333	0.185042728662279	0.403287158437545
ENSMMUG00000000637	1.35031878990021	1.94178242024597	25.3076282532187	4.88771927551404e-07	1.87391665795154e-05
ENSMMUG00000000639	-0.177670655078477	0.536942741219674	0.147106743807043	0.701315733728977	0.853197444559414
ENSMMUG00000000640	-1.21678222170701	7.59697191348555	11.9376597997312	0.000550105352333865	0.00670114151183437
ENSMMUG00000000641	-0.594310644331317	3.46813620608073	3.75086659403655	0.0527801405334949	0.182441475911312
ENSMMUG00000000642	0.0910269867081922	7.07551928277981	0.383329510078077	0.535826703392343	0.74201093299784
ENSMMUG00000000643	0.100624559017138	7.29793602518714	0.523572629848911	0.469321665839541	0.690278209664322
ENSMMUG00000000644	-0.816181624124418	5.72952973662943	9.88834594706908	0.00166328811511192	0.0156198122827569
ENSMMUG00000000645	-0.427053988455839	5.56381553684827	9.20577385402697	0.00241252991111399	0.0204832495073129
ENSMMUG00000000646	-0.358144285666152	5.81463399559851	5.46304836530359	0.0194227338456502	0.0918768594141801
ENSMMUG00000000648	0.200286689621075	1.70075762101509	0.231300856894677	0.630560935871607	0.806531977135848
ENSMMUG00000000649	-0.102191068374181	1.02142495168307	0.094646739700174	0.758350874656953	0.883619471074407
ENSMMUG00000000651	0.149112776478332	2.91701639891091	0.402609087850195	0.525744882220478	0.733754128783565
ENSMMUG00000000652	-0.0414802640223526	8.58504994003874	0.0896344299949021	0.764642417540216	0.886260757383815
ENSMMUG00000000653	-0.395093327512549	6.10467186872316	6.04718065582352	0.0139285195750247	0.0725178090999165
ENSMMUG00000000654	-0.398050990247004	2.68721141390289	2.28264374865063	0.130828694197571	0.326423454219745
ENSMMUG00000000655	-0.172862774288676	2.97913138569429	0.785650828917714	0.375418467733603	0.613633600307859
ENSMMUG00000000658	-1.12366667557079	2.16573874035641	9.23454296847655	0.00237491672725821	0.0202260180521666
ENSMMUG00000000662	3.50524976749989	7.85796901997331	95.2050862616311	1.71648696986911e-22	4.21176859921026e-20
ENSMMUG00000000663	2.43009510198572	6.64064547157317	58.8976051122805	1.66094254694293e-14	1.91465430780481e-12
ENSMMUG00000000664	-0.202824207023339	6.16511862753784	1.73456379854688	0.187829106136767	0.407291090393272
ENSMMUG00000000665	4.17549229398368	-1.81632525497861	33.8508435511676	5.95032862220373e-09	3.51212523762788e-07
ENSMMUG00000000667	0.348967019567932	4.37559288848324	5.42845684112207	0.019811178014581	0.0930735212194867
ENSMMUG00000000670	-0.150385324785085	6.33325182589358	1.0658280343674	0.301889699068084	0.540750596641299
ENSMMUG00000000671	-0.158551067278034	6.22780658206355	1.10728392574486	0.292673125739851	0.53260236232597
ENSMMUG00000000673	-0.307817220620311	0.269908844330359	1.07502411816327	0.299813367649627	0.538907108843713
ENSMMUG00000000674	0.260472765408782	3.28712672834675	2.44929350365815	0.117577777665671	0.307206638965455
ENSMMUG00000000676	-0.0148788473446238	6.1080763104268	0.0125395076056058	0.910839309803717	0.959779989560961
ENSMMUG00000000677	0.136697653370522	6.00582694754161	0.677607264679452	0.410411873509799	0.644059784322001
ENSMMUG00000000678	-0.458752765982336	1.35513913038218	1.70859164268005	0.191168199659257	0.411724764557668
ENSMMUG00000000680	-0.282649701883463	0.54228737723697	0.594740644121494	0.440591773895172	0.668643879226794
ENSMMUG00000000681	-0.351668946523478	6.26802403760388	5.59221268561014	0.0180404933978238	0.0874826410505426
ENSMMUG00000000682	0.0641544416797406	6.46486137648971	0.226994266045558	0.633761546981671	0.80875971821276
ENSMMUG00000000684	-0.193305269535845	6.29833552011534	1.29092875957997	0.255876862638546	0.491824193451171
ENSMMUG00000000686	-1.04526519054737	4.32827848045405	12.7729149368813	0.00035167439276508	0.00470432972751792
ENSMMUG00000000687	2.07821604776487	1.88703523874339	53.8921182894368	2.1180565601241e-13	2.15264730631311e-11
ENSMMUG00000000688	0.262012560565941	3.89750166711744	0.809340330992093	0.368315353920034	0.606711855656518
ENSMMUG00000000689	0.172607420835022	3.34567188066493	1.11607670725434	0.290764811443613	0.530562670052562
ENSMMUG00000000690	-0.00509519208575989	6.79988354938753	0.000885210931841129	0.976264445834936	0.990216022301929
ENSMMUG00000000692	0.543610764918583	1.12366341041318	5.14642335518159	0.0232943064361239	0.104512538066448
ENSMMUG00000000694	0.404043933800028	6.4625570871553	4.14913068832034	0.0416559043654576	0.154298428591999
ENSMMUG00000000695	0.361693196774412	6.11989475869364	4.6175514302173	0.031646382672575	0.128729356734444
ENSMMUG00000000696	0.0743454360223169	4.32563715110195	0.213545897316891	0.644002249094383	0.815796344158502
ENSMMUG00000000697	0.294804554737473	0.996300606525168	0.513221197784098	0.473747739174426	0.693699161812442
ENSMMUG00000000698	0.540335320043929	-0.00721771101112333	1.4947928957933	0.221474301522807	0.451464823517176
ENSMMUG00000000699	0.0666008617770045	6.87524529245429	0.337931821212731	0.561025453486945	0.760730495704726
ENSMMUG00000000700	-0.163056238859517	5.08012353157319	0.548179917306435	0.459062334000432	0.682435057018471
ENSMMUG00000000703	0.329620259706308	2.00658099759744	2.19744175637759	0.13823999362551	0.337977006188361
ENSMMUG00000000704	-0.110556314839375	6.94057585345916	0.853968255140469	0.355432156175268	0.594525718656417
ENSMMUG00000000706	-0.0757907418882718	9.65532898034906	0.0965847593665785	0.755967201088743	0.882392605473294
ENSMMUG00000000707	-0.358347012572635	2.76689509563977	1.49701774536798	0.221130801290836	0.451132599634413
ENSMMUG00000000709	0.397830007979291	-0.879951057313469	0.649265396216471	0.420375442040108	0.652246485318961
ENSMMUG00000000710	0.0510003824329516	0.544362031504454	0.0287451894252371	0.865368716435862	0.938202288410435
ENSMMUG00000000711	-0.749019336859474	-0.508278355438276	3.00963354598235	0.0827710016035545	0.244905206467296
ENSMMUG00000000712	0.904259753602263	2.87253199704548	10.1057969684975	0.00147803661391043	0.0143023982425496
ENSMMUG00000000713	0.267346060208337	0.781222033163248	0.855006511737571	0.355139867225797	0.594423682681853
ENSMMUG00000000715	-0.393816428826051	-0.935103409861622	0.85442757020548	0.355302809642961	0.594423682681853
ENSMMUG00000000716	-0.571907382614608	0.448359907709621	3.98341223003681	0.0459503886776883	0.16528667558701
ENSMMUG00000000717	0.165404787209772	2.93374726465833	0.478236053261266	0.489222400238672	0.705650314620376
ENSMMUG00000000718	-0.451753835410076	4.0685520705213	3.42181402123757	0.0643402771209681	0.20827527324345
ENSMMUG00000000719	0.222226962959946	1.89026379972847	0.561859919680568	0.453511821911546	0.679075134787074
ENSMMUG00000000720	-0.497771008994564	1.0756489173156	2.18265372348138	0.13957361752619	0.340093127341444
ENSMMUG00000000721	-0.32010049524119	7.23442207854874	6.20257833999869	0.0127564354144883	0.068129519489817
ENSMMUG00000000722	-0.133223851025184	6.47736086729733	0.59015611491084	0.442358756401237	0.670190879416746
ENSMMUG00000000723	-1.15712570725745	-1.62038671608309	2.76521261418427	0.0963338868736523	0.27160716364771
ENSMMUG00000000728	-0.211796891410236	1.22063891243197	0.669451788459575	0.413242803816055	0.646677042184848
ENSMMUG00000000729	1.26338663174054	6.87472174351118	23.8867528061394	1.02172434316175e-06	3.64089985853655e-05
ENSMMUG00000000731	4.00969724623898	4.7292656264245	36.6784384748791	1.39311795417792e-09	8.92843058991042e-08
ENSMMUG00000000735	0.0646755799935271	4.64154627389544	0.191384506514144	0.661766794328703	0.828100426882544
ENSMMUG00000000736	-0.0123963766462768	5.11020390161935	0.00511576710954742	0.942980253932153	0.974281241890865
ENSMMUG00000000737	0.0347520769727184	4.39217760001436	0.0162562544375575	0.898544659409668	0.954564761876575
ENSMMUG00000000738	-0.321764617907971	3.60644358986132	2.91409281520232	0.0878087794442885	0.255022589742154
ENSMMUG00000000739	0.677553099383259	-0.588522118665388	1.3506819737102	0.245158928633683	0.479650274315087
ENSMMUG00000000740	-0.18194551814826	3.41466524488887	1.02817177702848	0.310588451767702	0.549003524499541
ENSMMUG00000000741	0.0265726644792493	3.31219001495977	0.0150993816536875	0.902202486566043	0.956202868249418
ENSMMUG00000000746	0.11184890722905	3.50343498829538	0.477894189973854	0.489377713481651	0.705755802414848
ENSMMUG00000000747	0.00903804250009928	4.36523246811205	0.00231599675344896	0.961616778425666	0.983431365658782
ENSMMUG00000000750	-0.271884864891669	5.17403394488555	3.21057089415947	0.0731639511312263	0.226291133648988
ENSMMUG00000000751	-0.254638672830369	3.03101366915388	1.08509761669699	0.297559976780739	0.537032153874818
ENSMMUG00000000752	-1.37674819348171	1.30299232656431	14.6491074247112	0.000129495954248143	0.0021427962525685
ENSMMUG00000000754	0.665611077639003	7.12365122977114	18.8193260195228	1.43703609142672e-05	0.000359279940412596
ENSMMUG00000000756	0.293053960766806	4.14152006659224	1.73764356976067	0.187437679206535	0.406699037146469
ENSMMUG00000000757	0.915869727615513	7.08844990406765	79.2522201039692	5.46658970812682e-19	9.45649436044614e-17
ENSMMUG00000000758	-1.96835590411853	4.56488987913536	21.8272403768005	2.9833438287524e-06	9.36780870249565e-05
ENSMMUG00000000759	0.458669958956307	6.25685130771725	5.13016757064301	0.0235134574968236	0.105173735928501
ENSMMUG00000000761	0.0966011808262854	3.74226561422691	0.179380104243275	0.671906511207871	0.834232483198954
ENSMMUG00000000763	0.894013406356475	0.179575673863405	4.43399652083143	0.0352299238723275	0.137499199989169
ENSMMUG00000000764	-0.914293586454203	5.80275878734686	18.3210781437741	1.86630768523591e-05	0.000445837285140639
ENSMMUG00000000765	0.0526067420022089	4.94748558639288	0.109412708360882	0.740813752046951	0.874175198961834
ENSMMUG00000000766	-0.415765976153414	6.36434548712313	7.45880947642383	0.00631267423126803	0.0409311032828462
ENSMMUG00000000767	-0.316948227631841	3.91434379350331	2.63630810118261	0.104446004999519	0.286640655604234
ENSMMUG00000000768	0.0728594186623345	5.78193647769545	0.317497599485264	0.573115391101376	0.768688892515792
ENSMMUG00000000769	1.67702484499975	5.42072563706966	18.8394232925721	1.42197402593029e-05	0.000356613994651707
ENSMMUG00000000775	0.204128215579685	3.25308429204966	1.0510524380124	0.305264825417134	0.54430493710937
ENSMMUG00000000776	0.393776564820758	-0.538411473454773	1.03384502530297	0.309257289610756	0.547985913686347
ENSMMUG00000000777	0.121968885013022	11.0156059473638	0.503403692940765	0.478008374736356	0.697026219922884
ENSMMUG00000000779	0.0810593427760777	6.53385113553182	0.469216356400334	0.493347902284224	0.708483014964651
ENSMMUG00000000780	-0.800216411116773	-0.881146496300893	3.10676868405468	0.0779675019514459	0.23572783198698
ENSMMUG00000000781	-0.126427325160874	-0.411509425079795	0.0939668034333145	0.759193489548353	0.884301327579174
ENSMMUG00000000784	0.311069210352097	5.26409289259801	4.08484521365495	0.0432694142670973	0.158430070230583
ENSMMUG00000000785	-0.766610721426884	4.96545919365966	9.462954488539	0.00209663101217541	0.0184770314341328
ENSMMUG00000000786	0.0197561438269584	3.174435014273	0.0117364233644075	0.913730138876992	0.961243882241147
ENSMMUG00000000787	0.331483879921887	6.69528306649988	6.57029364416503	0.0103694840653143	0.0587809433352604
ENSMMUG00000000788	0.250609073703801	0.579610452765379	0.566973037162526	0.451464264135807	0.6774361724031
ENSMMUG00000000789	0.282322527888528	3.67621645515531	2.42747479330145	0.119224819750127	0.310038683425918
ENSMMUG00000000790	-0.00331820033258001	5.66934779321538	0.000488779648467386	0.982361516590265	0.992580102176401
ENSMMUG00000000791	0.0402957483652064	5.9270397880385	0.0444726909780968	0.832976624809664	0.922569416283904
ENSMMUG00000000792	-0.245598906208266	6.06679572460703	1.67980817296483	0.194949943761774	0.416993802497165
ENSMMUG00000000793	0.253887243093861	5.50869896444557	2.65815511519244	0.103020161506057	0.284296416511527
ENSMMUG00000000795	0.350684365322604	1.31739668914055	1.57619981050364	0.209308930389602	0.436030460109796
ENSMMUG00000000796	0.528117397514199	4.37121906168072	12.7614683005158	0.000353833034283175	0.00472217264712339
ENSMMUG00000000797	-0.321220829930843	6.82156360681209	3.08747079757454	0.0788973524065085	0.237410813758618
ENSMMUG00000000798	-0.170748125537885	3.77071405796638	0.552598752179179	0.457257785361374	0.681563409397359
ENSMMUG00000000800	0.171085982429459	7.41145516453925	1.30705891109679	0.252927846682857	0.488670043599464
ENSMMUG00000000801	0.0260174707490939	6.38966326340336	0.0560067756228939	0.812922503027193	0.912419585179054
ENSMMUG00000000802	-0.510169480021015	5.13835214662456	6.0660638478434	0.0137803722897765	0.0719208977360078
ENSMMUG00000000803	2.26123407667223	7.48477661250826	304.520683483117	3.41107130324825e-68	2.92942803522959e-64
ENSMMUG00000000807	0.184149803984185	4.06157120762869	1.28830145101844	0.256361207688031	0.492149335335824
ENSMMUG00000000808	0.320192929478823	-0.170036250902276	1.08285047838197	0.29806075862818	0.537592312317298
ENSMMUG00000000809	0.321506049137193	2.58031714014988	1.301669530229	0.253908489781443	0.489757826903806
ENSMMUG00000000810	0.0683458233221398	8.34543462791901	0.106763336648754	0.743859555908116	0.875989954127596
ENSMMUG00000000811	1.01581412876427	6.30172518472386	15.6125672554053	7.77362184469773e-05	0.00145130140004922
ENSMMUG00000000812	0.339563161741964	4.80580334589555	3.86313833505468	0.0493579227275775	0.174151947569612
ENSMMUG00000000813	-6.9847192638478	-0.799846417424899	4.65145662631043	0.0310272081149541	0.127250077980528
ENSMMUG00000000815	-0.452985510322047	6.27156003592996	8.6928251304994	0.00319465075123742	0.0250273787270098
ENSMMUG00000000816	0.409840372537827	0.0917813526981459	0.667254578981037	0.414010426328714	0.647459080635709
ENSMMUG00000000822	0.164475332370974	5.64986976982985	1.61333886258476	0.204023095330246	0.429606556993049
ENSMMUG00000000823	0.0293093898034445	6.72828927853856	0.0206054669220919	0.885858949410302	0.947829895662577
ENSMMUG00000000824	-0.997176027863245	-1.10090460184728	2.95187075965665	0.0857782096844809	0.251120935663992
ENSMMUG00000000825	-0.324888610458125	5.21152355389958	1.65570033022949	0.198184857998375	0.421289990220309
ENSMMUG00000000826	-0.841043687206785	3.06197017706781	11.6664360305497	0.000636378028468698	0.00740806687785481
ENSMMUG00000000827	0.0812341100499284	6.80811474494421	0.440084938986406	0.507081461780896	0.718794354010784
ENSMMUG00000000828	0.000858139002975558	6.80975346374926	2.83271509431415e-05	0.995753418538875	0.998093946322047
ENSMMUG00000000829	0.519696697805663	8.00436700272928	17.9493742534167	2.26858987565747e-05	0.000525595727737472
ENSMMUG00000000830	-0.19812495391941	6.66008698824218	3.25222367668452	0.0713266308738727	0.222463448681612
ENSMMUG00000000833	-0.231514187597265	4.55898433062371	2.2704189746295	0.131864249374445	0.328110915980466
ENSMMUG00000000834	0.927879589144112	3.13122079300913	23.9199417450836	1.00426075064802e-06	3.59357971940217e-05
ENSMMUG00000000835	-3.1090394283896	0.142216441074619	5.57419036747187	0.0182270902854412	0.0880792129092129
ENSMMUG00000000837	-1.77239064480643	-0.952091366360237	4.85019292884932	0.0276430402002479	0.117118119999866
ENSMMUG00000000838	0.761181157933289	3.75330390670065	4.65007602855528	0.0310521720995666	0.127322059675855
ENSMMUG00000000841	0.0242162493686802	5.25019947127694	0.0196200334412922	0.888603474781399	0.949819732581075
ENSMMUG00000000842	-0.0520065025144823	-0.484267600862735	0.0107914979125354	0.917262884825855	0.962957908067974
ENSMMUG00000000843	-0.109304145855597	0.631394902798669	0.0581028053766559	0.809520057375406	0.910027914489167
ENSMMUG00000000844	-0.0226076148887846	7.93944244206033	0.0279943827884992	0.867122029245483	0.939079553591977
ENSMMUG00000000850	-1.37718671273761	3.20495116467355	17.3613277977322	3.09050699654454e-05	0.000676210804747122
ENSMMUG00000000853	0.0925093615405089	6.3919255606826	0.510467229005037	0.474936666152941	0.69455190956517
ENSMMUG00000000854	0.217504877036779	5.04396396697459	2.3427056719141	0.125870760894951	0.318993633842198
ENSMMUG00000000857	-0.0837930817523439	7.6336506727891	0.324753073338393	0.568765125931507	0.766144600658738
ENSMMUG00000000858	-0.288323521297814	5.59828294473626	2.87464519165643	0.0899848057606275	0.259543077035187
ENSMMUG00000000859	0.0509104429420749	3.16950324606898	0.0920899173872378	0.761536883578773	0.885039990553855
ENSMMUG00000000860	-0.304646903775232	0.759418429213569	0.825762169723994	0.363500811279922	0.602108179660578
ENSMMUG00000000862	-0.840414953519292	-0.505763685099259	5.82604795047336	0.0157905585113107	0.0796296632384828
ENSMMUG00000000864	-0.0416042841566268	2.57173025331944	0.0516061792619364	0.820291605138064	0.915883558233886
ENSMMUG00000000866	-0.312990463759056	1.73696492971807	1.36626897238553	0.242453961662398	0.476093431520904
ENSMMUG00000000868	0.0272777877468467	4.85024544043077	0.0174215469815913	0.894991641437107	0.952851598887889
ENSMMUG00000000869	0.304042068260569	1.77676992300399	1.8768709853543	0.170690207225991	0.38432792300681
ENSMMUG00000000870	0.724713775469123	2.52304283073045	10.1150169216896	0.00147066083376781	0.0142470786693716
ENSMMUG00000000871	0.442399522839612	3.77153611526498	7.03244929094913	0.00800458000535944	0.0485647001667445
ENSMMUG00000000873	0.374135890233925	5.83798874811661	6.00836369706808	0.0142382249201991	0.0737724739756679
ENSMMUG00000000874	-0.475301994870381	-0.499937143087198	1.72661008311245	0.188844400857075	0.408821707728903
ENSMMUG00000000878	0.502789082797862	5.28762169791905	8.0654231185131	0.00451179380904038	0.0321287605572461
ENSMMUG00000000880	-1.23972336591657	6.8863909497645	31.08537043345	2.46925447739189e-08	1.3049819970364e-06
ENSMMUG00000000881	0.381024151213276	5.62586444753831	9.12265952859532	0.00252462667946435	0.0210909473961477
ENSMMUG00000000886	-0.177025740402831	2.52615708281086	0.537207060105764	0.463592521680727	0.686022671869404
ENSMMUG00000000887	0.630119864182511	-0.534751574191137	1.50841029918426	0.219381820941748	0.449116309355096
ENSMMUG00000000892	0.0623703183064459	-0.792670037632117	0.0187433184927102	0.891104906644587	0.95078888299089
ENSMMUG00000000893	0.109565806637977	7.11253916391884	0.572345265629835	0.449328472490401	0.67595741541151
ENSMMUG00000000894	0.240760296883376	4.95463975338047	1.99692513723636	0.157618674988345	0.367235263374907
ENSMMUG00000000895	-0.119831894011778	1.03745491949681	0.110746613543029	0.739295722808661	0.873699001525743
ENSMMUG00000000896	0.141870055175615	3.53820870269296	0.187307731589641	0.665166879300962	0.829982710029443
ENSMMUG00000000898	0.296294581691351	5.75318312313289	3.64716394345085	0.0561647730607688	0.190800265445365
ENSMMUG00000000899	-0.284687928276759	4.34206079618413	1.6738390936367	0.195745107603304	0.418248307845535
ENSMMUG00000000900	0.109220410724321	5.92519379469111	0.747176518326157	0.387371636737363	0.62390320896594
ENSMMUG00000000902	0.429764000713494	3.85653067613419	3.50070368537577	0.0613427591412594	0.202147068590148
ENSMMUG00000000903	1.1273252407496	0.28597558424246	14.0491391382211	0.000178095337730612	0.00276329315344263
ENSMMUG00000000905	1.71968012630661	4.21736202712759	12.8681443787029	0.000334222848969245	0.00452372864767199
ENSMMUG00000000906	0.130726179959608	4.93165919216338	0.675592439800347	0.41110859598955	0.644511845148858
ENSMMUG00000000907	0.0409362258637617	1.72404499989163	0.02134676806849	0.883838237181555	0.946788422217188
ENSMMUG00000000908	0.0439473504907707	7.95930751547758	0.112472349931551	0.737346767926455	0.872462667808266
ENSMMUG00000000911	-0.818280667932219	1.96306434614356	9.77799437918466	0.00176612857917596	0.0163443019805637
ENSMMUG00000000912	1.31535921891533	4.99919087099232	57.9554711743061	2.68118796725561e-14	2.99039509906379e-12
ENSMMUG00000000914	-0.553250350444727	5.80733270992067	7.2625184850241	0.00704084856099027	0.0443956001775216
ENSMMUG00000000915	0.463375488245722	-0.20233164082702	1.46551200089804	0.226055135988239	0.456844689461584
ENSMMUG00000000916	0.658766086957247	2.99292604348529	11.0818296316896	0.00087177741764645	0.00945306119033802
ENSMMUG00000000917	0.598607321606075	4.90970655053406	6.59362502633041	0.010234456633504	0.0582076248798225
ENSMMUG00000000918	-0.636606542685144	6.94065610036346	16.8326135260078	4.08256287218413e-05	0.000850996357920323
ENSMMUG00000000921	-0.393178007782285	3.05217618245547	3.29129732988588	0.0696479713099597	0.218777168108974
ENSMMUG00000000927	0.210168776810061	4.47879648410355	2.28602541839049	0.130543838720488	0.326141232561905
ENSMMUG00000000929	0.378599901387861	0.410415837975214	0.236405849984735	0.626814136774327	0.803744651977293
ENSMMUG00000000930	2.84345850857848	0.0828760387810925	46.0863927785624	1.13151616463591e-11	9.96662648399304e-10
ENSMMUG00000000931	-0.420553337011551	8.07672001996329	8.94211027213656	0.00278670592221663	0.0226422368256159
ENSMMUG00000000932	-0.371490968033183	6.54018345187111	2.63551059881148	0.104498461145232	0.286671302450787
ENSMMUG00000000933	-0.0619458463801915	5.7814392811729	0.185879589607726	0.666368356722789	0.830963533613398
ENSMMUG00000000935	0.158376932485839	3.38241621321904	0.659821086420216	0.416623113598046	0.649700242935261
ENSMMUG00000000937	-0.44761395796536	0.533204010599798	1.29251001273588	0.255585902073981	0.491595011648678
ENSMMUG00000000938	-0.472985713510978	2.86451908824278	2.33774669946569	0.126272088886622	0.319354108411628
ENSMMUG00000000940	-0.925460506097445	3.85470620925458	4.48991478600492	0.0340953771422769	0.134657694651765
ENSMMUG00000000943	-0.250492864588405	6.50290772814484	3.31055031653935	0.0688364366397532	0.21719216573179
ENSMMUG00000000945	-0.0383525376537725	6.09329087809783	0.033519993746836	0.854731589696177	0.934022301926158
ENSMMUG00000000946	-0.413179283906318	5.44571413179693	4.42679272788698	0.0353789294375789	0.138012376111709
ENSMMUG00000000947	0.756819069086893	1.17956485739126	6.812585840306	0.00905175921218826	0.0533172209288565
ENSMMUG00000000948	0.638063204786468	3.39967381637347	4.10592755121027	0.0427331450278339	0.156968455730983
ENSMMUG00000000949	-0.297255905535491	0.105920061943496	0.408789703492964	0.522584444093575	0.731010523901466
ENSMMUG00000000950	-1.0372776018105	4.11401464221438	18.5854477144133	1.62455962677959e-05	0.00039523280665108
ENSMMUG00000000951	0.878555116544875	5.02927679243511	6.57064786589608	0.0103674204562436	0.0587809433352604
ENSMMUG00000000953	-0.247803673032492	1.74991261392099	0.940757904852138	0.332083004122345	0.572102074102848
ENSMMUG00000000955	0.678048898861238	7.94658817979891	30.2103232944506	3.8764065646772e-08	1.96404599276978e-06
ENSMMUG00000000956	0.0101725396647126	7.57299502146399	0.00672188971080345	0.93465694667926	0.970787174995
ENSMMUG00000000958	-1.31910561221463	0.367656928343361	3.99135254521632	0.0457343381844234	0.164716500871389
ENSMMUG00000000960	-0.306689714642967	8.87078451155078	3.55241751622199	0.0594587627164947	0.198188183275473
ENSMMUG00000000962	-0.236003033806974	6.32671271214182	4.62940578653589	0.0314284466637431	0.128303311450869
ENSMMUG00000000963	0.186908064504115	7.23995679374557	1.01866235900368	0.312836511593859	0.551614816049289
ENSMMUG00000000964	-6.91291051927785	-0.737704518928789	4.73689198844645	0.0295223598567952	0.123166396138041
ENSMMUG00000000965	0.0381613201590315	6.62116079562955	0.0663967476586329	0.796657229562124	0.903551543512879
ENSMMUG00000000966	0.0772407875904417	5.3732775014579	0.129954748965886	0.718478961337394	0.863412194650893
ENSMMUG00000000969	0.450799363446522	-1.10718305053255	1.01568983851074	0.313543577832629	0.552351230036229
ENSMMUG00000000972	0.583131990788561	3.47913918536474	2.38331361492651	0.122637170044167	0.314578260555349
ENSMMUG00000000973	0.0132128838234438	5.42724353582684	0.00971592921052178	0.921480156483633	0.964552285673961
ENSMMUG00000000974	-0.0864667035313991	6.11561055650575	0.346109843137818	0.556323557601316	0.757284310141085
ENSMMUG00000000975	-0.269510906860555	5.0763503554626	1.05913425928487	0.303412723388715	0.542391772302428
ENSMMUG00000000978	-0.0593897719707249	2.4647617951976	0.0682034183104889	0.793970787595853	0.90218053896868
ENSMMUG00000000979	-0.326475404813081	6.80945202943523	6.18631970714844	0.0128741653507635	0.0685354384563129
ENSMMUG00000000980	-0.14676662111133	3.54061845046918	0.347786785234995	0.555368658958358	0.75694430140206
ENSMMUG00000000982	-0.197099488989086	6.01480366646043	0.898142940821721	0.34328014544683	0.58395362763145
ENSMMUG00000000983	-0.296263599405732	5.64565213156006	1.52495250294416	0.216871567596554	0.445561609427984
ENSMMUG00000000984	-0.751097907796506	6.88958424161409	9.17134035129412	0.00245834457540731	0.0207491530354771
ENSMMUG00000000985	-0.795490678532377	6.87005247191692	4.95302051225525	0.0260451261665449	0.112745724925627
ENSMMUG00000000987	-0.519469602177873	0.715835520995028	1.38231600231131	0.239707041538852	0.472618946479348
ENSMMUG00000000988	-5.64781972888679	-1.21628855173926	8.18041220139694	0.00423451367519541	0.0307404931889925
ENSMMUG00000000990	-0.692099825073501	6.61209770398352	15.7471883345775	7.23954587823064e-05	0.00136945418507147
ENSMMUG00000000991	-1.21000144523887	0.801574525226193	0.614114035635524	0.433242994631583	0.662870272206669
ENSMMUG00000000994	-0.0425109715858213	3.91041662007952	0.0728548795955	0.787224546259878	0.898582608712608
ENSMMUG00000000995	0.732436069982899	4.00273958268324	12.5031361816484	0.000406269446081996	0.00528242543974593
ENSMMUG00000000996	0.202991515123693	5.92980820907404	1.82180549975635	0.17709851340634	0.393286109574973
ENSMMUG00000000997	-0.950945643061367	6.26242575452499	25.0579634472253	5.56325209693039e-07	2.11872323762475e-05
ENSMMUG00000001000	-0.46143816584218	3.76111897170723	6.04385211147395	0.0139548029166792	0.0725886417010543
ENSMMUG00000001002	0.0975282971363011	-0.225565046350267	0.0870763575483977	0.767927394433627	0.888335517161073
ENSMMUG00000001003	0.0239053995916598	3.91250183878717	0.0218964558415706	0.882362884212092	0.946270285915765
ENSMMUG00000001005	0.214988117500101	7.05521312483473	1.51729069098327	0.218029953302517	0.447150146617794
ENSMMUG00000001006	0.213020849891753	6.39961223071696	2.95803818053996	0.0854515628954964	0.250420754869996
ENSMMUG00000001008	0.454158744583973	9.10866582199382	5.79533779187213	0.0160687272708246	0.0806064426412628
ENSMMUG00000001009	-0.258606542127249	-1.07455580592819	0.232707937909165	0.629523162479752	0.805774635870946
ENSMMUG00000001010	0.0106549012130715	2.37809058230094	0.0022772243316993	0.961939178021341	0.983626977926997
ENSMMUG00000001011	-0.233114135504715	5.36963964100306	2.46657092550364	0.116291383762404	0.305322654769649
ENSMMUG00000001012	-0.119816617010435	6.74571321150044	0.409510205455994	0.522218210437268	0.730841683571295
ENSMMUG00000001014	3.07730078435156	0.730765963809473	60.4285093636444	7.62998498580968e-15	9.29451220682745e-13
ENSMMUG00000001016	3.24788218322506	1.9561997055044	174.890034832327	6.3273271110622e-40	4.52825710248352e-37
ENSMMUG00000001017	-0.194943574477449	2.60761080746254	0.319983895275897	0.571617323462406	0.767968285606983
ENSMMUG00000001018	0.0341575867071977	4.38791141914682	0.0427358050883271	0.836223537320969	0.924615390564244
ENSMMUG00000001019	-0.195069236524965	-0.518392542681422	0.328079648027785	0.566792054812062	0.764873206939387
ENSMMUG00000001021	0.153790293871081	8.04770392113533	1.15388385808214	0.282737595559709	0.521642010888638
ENSMMUG00000001024	-0.275073442979112	5.75958798876086	1.59321590160079	0.206867272284369	0.433205592386773
ENSMMUG00000001026	-0.0539681885503095	6.35066682526201	0.140453824724954	0.707830265334671	0.856356458222745
ENSMMUG00000001027	-0.129875058689036	7.77877556078486	0.811628222985775	0.367639303552946	0.606237776288921
ENSMMUG00000001028	0.0345474555120747	7.33252581364683	0.05703250400326	0.811249201126274	0.911256051176829
ENSMMUG00000001029	-0.471385237812054	7.27533247471047	11.0964100203515	0.000864949944315858	0.00940872719668725
ENSMMUG00000001030	-0.837278011938306	2.42614387305819	8.08929902264541	0.00445273811074394	0.0318402288884837
ENSMMUG00000001031	-0.275429917441957	5.32264778005333	1.83872495574671	0.175100463773977	0.391666259309499
ENSMMUG00000001034	0.425356075006322	1.38838829334371	2.84355357900693	0.0917411198382597	0.26300376033513
ENSMMUG00000001035	0.518075762891178	5.17496607905563	18.1651614621848	2.02550398885633e-05	0.000477229856139868
ENSMMUG00000001037	0.256352546063659	3.74894014000162	0.637457054819244	0.424633137298813	0.655359759748802
ENSMMUG00000001038	-1.33021160265376	1.84778240173393	13.8196199059092	0.000201223942405489	0.00304472823038713
ENSMMUG00000001040	0.068566605132639	3.23430361796345	0.0214209155130831	0.883638103533892	0.946788422217188
ENSMMUG00000001041	0.162213190770967	5.26371198947795	1.83665045389046	0.175344042459172	0.391690632498211
ENSMMUG00000001043	0.996912255021427	7.44592142798077	7.95235504467107	0.00480248423889337	0.0336134756671689
ENSMMUG00000001044	-0.300320640635105	6.2855840769677	1.48420778258114	0.223117334399959	0.453468623317204
ENSMMUG00000001045	0.423929199750233	4.80986425212151	8.06233230623535	0.00451949684610063	0.0321341097368763
ENSMMUG00000001047	-0.702499712606974	0.636853218454145	4.30789195828413	0.0379359432602865	0.144732954562124
ENSMMUG00000001048	0.386324017654705	4.54112537033406	2.59917948264143	0.106919056591804	0.290541981886878
ENSMMUG00000001049	-0.430169392168642	5.49776206116591	1.71133498447951	0.190812254670312	0.411215970667161
ENSMMUG00000001050	2.69640937007274	5.37165607594815	130.160756425243	3.77899287271849e-30	1.58312150199543e-27
ENSMMUG00000001051	0.15891461255799	6.07880653365412	1.02510701896233	0.311310665318458	0.549940552042562
ENSMMUG00000001053	0.126745526272179	4.72555774736353	0.555374227597504	0.45613006420568	0.681200763655053
ENSMMUG00000001054	-0.691636669605963	8.37691665228586	29.7638315441392	4.88012039095372e-08	2.40174635630433e-06
ENSMMUG00000001057	-0.155287001757044	-0.367680634841861	0.105886273671409	0.744877060555021	0.87658047861123
ENSMMUG00000001058	0.297048107516025	4.77391386592103	3.41419883524531	0.0646377819099057	0.208766179406645
ENSMMUG00000001060	0.18639665809427	5.93077546438649	0.522046939233277	0.469969819758743	0.690657337597562
ENSMMUG00000001061	-0.0736178087517017	5.25200546271086	0.284585376026889	0.593711428147628	0.780845010728365
ENSMMUG00000001062	-0.472525621874823	7.50585985828975	17.2876623165062	3.21266027554013e-05	0.000698489277122497
ENSMMUG00000001063	0.510556393293438	7.07157744967968	13.8558301455863	0.000197383403326483	0.00300768947648244
ENSMMUG00000001074	-0.124882208777596	3.09049115790202	0.403667315737195	0.52520135403969	0.733283893430801
ENSMMUG00000001075	-0.236463752146817	5.4966825348474	1.90391267796162	0.167641018985452	0.380370164081125
ENSMMUG00000001078	0.146052026333139	6.05446947111222	1.32510673483728	0.249677603863393	0.48500058159247
ENSMMUG00000001079	0.392561757912359	1.26978200904137	1.10580980798136	0.292994620420451	0.532819015388213
ENSMMUG00000001084	0.333105009530825	5.41541570332611	5.11777883967316	0.0236819101529805	0.105734465502364
ENSMMUG00000001088	1.06342991702918	2.54504859942746	3.2992140945039	0.0693130381973069	0.218123991219667
ENSMMUG00000001089	0.196965752704898	1.47876604727534	0.729625971177246	0.393004452654081	0.628338869848878
ENSMMUG00000001090	-0.0774593067222946	4.82152018305785	0.261600140572472	0.609022962003821	0.791149477792893
ENSMMUG00000001091	0.157673740982994	6.93988680991102	1.28191126302031	0.257543970532648	0.493867951085046
ENSMMUG00000001092	-0.491316745615372	0.661731020770305	1.76568676282483	0.183916778145888	0.401851492358959
ENSMMUG00000001094	-0.336095700210294	-0.20433390515628	0.336538629761584	0.56183403720957	0.761346068884542
ENSMMUG00000001095	0.177249888248879	3.73392002732683	1.17158370919892	0.279076069743497	0.518206548531277
ENSMMUG00000001096	-0.385782036656571	5.52409824925093	3.5525008468564	0.0594557770348653	0.198188183275473
ENSMMUG00000001097	0.21621133096085	4.49080301353361	0.584591338508403	0.444518269175127	0.672217449493923
ENSMMUG00000001098	0.181059240434754	5.16178130177556	1.49195765168119	0.221912967405586	0.451929941683465
ENSMMUG00000001099	0.352822910707737	-0.489902323191937	0.784288841671735	0.375832660642335	0.614045192502878
ENSMMUG00000001100	0.641537143477572	3.59964876391772	13.7626108007586	0.000207423618678402	0.00310882030926722
ENSMMUG00000001102	0.353055488312961	2.26497396581712	0.894365527797945	0.344297026708217	0.584913066081722
ENSMMUG00000001103	-3.51191274032435	-1.41987937187105	4.59038695971707	0.0321517546513186	0.129900735066417
ENSMMUG00000001105	0.235694256323807	2.86676238927989	0.91071330048425	0.339925229936139	0.579912172167572
ENSMMUG00000001106	0.354799726411801	5.45656148378359	5.28089781271625	0.0215606274176158	0.0988325941090933
ENSMMUG00000001107	1.48636446106408	3.77201477502484	15.3333411913155	9.01120029227694e-05	0.00163784525100687
ENSMMUG00000001108	-0.297589643577542	-0.534742145500381	0.426655413591781	0.513634665930789	0.723723463660971
ENSMMUG00000001110	-0.32241485247664	1.31010701488249	1.60552008976446	0.205122684503847	0.430852474404462
ENSMMUG00000001111	-0.255165548217098	3.17886133963329	0.412772030876489	0.520565874686644	0.729539773467509
ENSMMUG00000001116	0.0279333107080846	5.66424896971925	0.0367615195470528	0.847951403764159	0.930157958299476
ENSMMUG00000001118	0.248791350776739	6.57199897375557	4.64919753057109	0.0310680680144452	0.127356834419119
ENSMMUG00000001120	0.642837255735387	-0.702714322771525	2.02349069132059	0.154882737992027	0.363225820282777
ENSMMUG00000001121	0.11618284846792	1.44400481832473	0.2243069109958	0.635777682513819	0.809857421748543
ENSMMUG00000001122	0.384795425573751	1.74060638662635	2.50940108769482	0.113168933615113	0.300279818509482
ENSMMUG00000001123	-0.103609272191722	-0.397421629030322	0.0646323245029095	0.799318738734848	0.904709723544766
ENSMMUG00000001125	0.226380861856262	4.15349937747429	1.80511352992999	0.179095521360795	0.395337181370653
ENSMMUG00000001126	0.759606688321964	7.25981422826676	25.8309576989301	3.72663105995421e-07	1.47146241576491e-05
ENSMMUG00000001127	-1.44932343491097	2.00508489377557	17.7033744155819	2.581682184024e-05	0.000581928782057693
ENSMMUG00000001128	0.00912139323490789	1.66239213890441	0.000921134251033351	0.975787766292751	0.990083333757342
ENSMMUG00000001129	-0.195122123448577	2.68424079418296	0.6854890551948	0.407702971488793	0.641156037199368
ENSMMUG00000001130	-0.0839968507898057	-0.96474410791487	0.0232595931900832	0.878783946028431	0.944469511101631
ENSMMUG00000001131	-0.2408768149394	5.21006388038188	2.5865530865404	0.10777464965428	0.291977505120175
ENSMMUG00000001132	-0.446016505641372	5.91964726724547	2.15291321778587	0.142299659335753	0.343954256790162
ENSMMUG00000001133	1.27057597910936	2.49966868320043	10.1866733094488	0.00141459292633979	0.0138444718534543
ENSMMUG00000001137	0.111915657411288	4.94983094025951	0.61672976492418	0.432265128067481	0.662199950025602
ENSMMUG00000001138	0.165860088628281	0.796231156732783	0.389856545897636	0.532374816933193	0.739142587429711
ENSMMUG00000001139	0.421603415275418	-0.395504506312229	1.59242078508882	0.206980611868617	0.433284459409551
ENSMMUG00000001141	0.565180537737506	6.47686158730132	2.70137800690733	0.100261554860987	0.27919787066996
ENSMMUG00000001143	-1.48032728273948	3.36383308425251	6.90832072393926	0.00857955314430663	0.051114257650576
ENSMMUG00000001145	0.0278026066095399	2.5055853265789	0.0163674025946499	0.898200293956078	0.954435056235436
ENSMMUG00000001147	0.0638268092735045	4.75053831887418	0.181367698771794	0.670200487045787	0.833009440701777
ENSMMUG00000001149	0.0450118935601802	6.73322188767259	0.158352208894016	0.690678150953304	0.846021006585052
ENSMMUG00000001150	0.183139543159585	5.05141998335541	1.72061265144944	0.189614202373272	0.409766874747063
ENSMMUG00000001151	-0.186670669052454	7.85853448193271	1.30643767452124	0.253040648042205	0.488670043599464
ENSMMUG00000001152	0.0647205104458987	4.42338419779034	0.0866742798129962	0.768448478097591	0.888582484732678
ENSMMUG00000001153	1.69658968707724	1.87225386827203	25.3668573958828	4.73992056001348e-07	1.82540079683389e-05
ENSMMUG00000001154	-0.0725317963890925	4.07693488428821	0.171087535700867	0.679147083479287	0.83864172396674
ENSMMUG00000001155	-0.0238682411761439	8.23727224466554	0.0177270242688792	0.894080390280955	0.952650420810526
ENSMMUG00000001156	-0.581511881617261	-0.0818297421961085	2.35140747566471	0.12516994888952	0.318189478709763
ENSMMUG00000001157	0.110991093605521	6.55722895930271	0.868984005389418	0.351236732501864	0.591455109554119
ENSMMUG00000001158	0.0777055166730646	4.29800695529839	0.229155072101857	0.632151038683161	0.807514968315067
ENSMMUG00000001160	-0.390986630905883	4.78085807260685	1.73394734244567	0.187907569490154	0.407342214912494
ENSMMUG00000001161	0.131555585435382	4.47288416389057	0.910977633653552	0.339855156760402	0.57990884743967
ENSMMUG00000001163	0.122905879556906	5.50160288403509	0.323989267718858	0.569220046507686	0.766336692178712
ENSMMUG00000001165	-0.300313703116594	1.69240340097187	0.747419402968369	0.387294494978939	0.62390320896594
ENSMMUG00000001166	0.944988509542995	-0.776004471071643	2.46275064243439	0.116574479216252	0.305738777678782
ENSMMUG00000001167	-0.0360510454220467	3.47635806389094	0.0179711689957465	0.893357826843901	0.952281492172837
ENSMMUG00000001168	0.263941951687852	3.25807149045216	1.44907023282197	0.228677200113158	0.460168086720883
ENSMMUG00000001169	0.0509358747177633	7.03217259276088	0.182175336821707	0.669510417215935	0.832393118067383
ENSMMUG00000001172	0.350371550497451	1.06972777340032	1.09191453135558	0.296047399640587	0.535629747049208
ENSMMUG00000001174	0.115783134423453	-0.853929007131631	0.0364403024045856	0.848609086008401	0.930404038125896
ENSMMUG00000001175	-0.641732064224016	-0.322796305845216	2.20697383547168	0.13738794133747	0.33655239544538
ENSMMUG00000001176	0.392032525212601	6.17897571076204	8.19540296970301	0.0041996665255304	0.030577987385549
ENSMMUG00000001178	1.88015580603907	-1.40910288277237	8.80274976655466	0.00300776878897067	0.0240285752183071
ENSMMUG00000001179	-0.093072423241469	6.159442083055	0.452586450518872	0.501109242567435	0.714714559836919
ENSMMUG00000001180	0.572801808729821	3.83960795543791	8.29937021301335	0.00396588290060822	0.0293232908742345
ENSMMUG00000001182	0.443537151147017	1.48609475550594	1.527568984192	0.216477663835687	0.445189218635268
ENSMMUG00000001183	0.257498669500245	5.85172659704758	1.96240958939213	0.161255851511389	0.372425777270353
ENSMMUG00000001185	0.0420495474760876	7.99444214220669	0.123153086617066	0.725639558361618	0.867213279090454
ENSMMUG00000001186	0.126160476817245	4.39708757439437	0.272732444670673	0.601504687173373	0.785960023346509
ENSMMUG00000001191	-0.27968229059879	4.20933555616585	1.17621039813987	0.278128835634838	0.51723049814465
ENSMMUG00000001192	-0.0765727630986646	3.79699833512563	0.0552077332423693	0.814237249763074	0.91288113589625
ENSMMUG00000001193	0.0702715828460635	3.80947667923002	0.156123142044748	0.692751221875479	0.847606139545037
ENSMMUG00000001197	-0.0289995868967234	5.05412602997927	0.0146470119528885	0.903671360147799	0.956756412617801
ENSMMUG00000001199	-0.101012419993433	7.01396020387214	0.894662140431972	0.344217031315952	0.584898628477908
ENSMMUG00000001200	-0.310311845494929	6.17691824386468	5.24320567330364	0.0220326392068414	0.100406635982146
ENSMMUG00000001201	0.0890679542528463	2.42139549609461	0.147765494459613	0.700679943086143	0.852932579904152
ENSMMUG00000001203	-0.884255598623135	1.67575229505426	5.44599681606688	0.0196132197902337	0.0924723203725098
ENSMMUG00000001205	0.298968379811122	8.36674841949295	5.48403783118342	0.0191908794569957	0.0911314751322527
ENSMMUG00000001209	0.701807423050367	2.9058888227582	9.17811603214403	0.00244926010214535	0.020692814320929
ENSMMUG00000001210	-0.714333460371493	11.15069200993	16.5220157973131	4.80884570323368e-05	0.000971829404314965
ENSMMUG00000001212	0.413634163656825	1.90153630498907	2.56471663429576	0.109272135764452	0.294080929868725
ENSMMUG00000001213	0.424033746993989	-1.14897547718392	0.535577944264016	0.464271169899313	0.686376451557118
ENSMMUG00000001214	0.246973777878498	4.44080543528634	2.30929271457131	0.12860255578862	0.323313451145394
ENSMMUG00000001216	0.684384106499044	3.4990560956485	6.49610377633614	0.0108111154483124	0.0604465230925175
ENSMMUG00000001217	-0.3165106203339	8.65666212611221	3.26682751380599	0.0706942121958966	0.221012702707812
ENSMMUG00000001218	0.0452585664905531	1.64119950871695	0.0097796018738876	0.921224124378389	0.964552285673961
ENSMMUG00000001219	-0.190267135662838	2.36139560152497	0.261710205873797	0.608947647584188	0.791111473784585
ENSMMUG00000001220	1.11806832172954	3.07822621416057	10.9214774749901	0.00095055769719522	0.010103008584373
ENSMMUG00000001221	0.552686700289951	5.23475701452213	8.57383686779428	0.00341027740861364	0.0262570136459862
ENSMMUG00000001223	-0.680003236090425	-0.609887477160318	2.28563449812745	0.130576732563922	0.326164931869217
ENSMMUG00000001224	-0.0640150729903815	0.576462409687405	0.0306611892124131	0.860998412489258	0.936061060381012
ENSMMUG00000001225	-2.22285769038441	-0.850248716593374	8.20705033824117	0.00417279294547231	0.0304507453966038
ENSMMUG00000001226	-0.403002029454138	7.26129024538704	1.3252488725081	0.249652210309817	0.48500058159247
ENSMMUG00000001228	-0.703245982301942	4.62180602981081	2.82198681294029	0.0929812451313919	0.265378176533198
ENSMMUG00000001230	-0.16816779683037	2.24512576577798	0.530464506751205	0.466411636669146	0.687744697626122
ENSMMUG00000001233	0.0636613806034726	6.19652980761713	0.205337676350119	0.650446490418606	0.820510349546855
ENSMMUG00000001239	0.368218955366086	3.59084250502118	3.73097074852458	0.0534123431610424	0.183923497621103
ENSMMUG00000001242	-2.64665229123939	1.9895837642358	11.4669961712306	0.000708430946279019	0.00803699467192103
ENSMMUG00000001243	-0.315319457879174	3.26425418061411	2.61764675840653	0.105681062973725	0.288857087466056
ENSMMUG00000001244	-0.398000259811884	4.77981760303792	5.41608180059021	0.0199520862413714	0.0936586590002175
ENSMMUG00000001245	0.171033508835486	5.87742982543862	0.8298117573013	0.362326966986241	0.601055436059076
ENSMMUG00000001246	0.0679648499891636	2.83630096549163	0.165610697898403	0.68404255007022	0.841506577854613
ENSMMUG00000001247	0.0203710683310029	5.82126801749557	0.0317361004293666	0.858608089718534	0.935196444862095
ENSMMUG00000001248	0.848503692862086	6.03071226426762	8.63221855556721	0.00330269111446791	0.0256567266314341
ENSMMUG00000001250	-0.541709007143358	5.83569357378841	10.7302623441704	0.00105397502719612	0.0109252112656129
ENSMMUG00000001254	0.0109811539797668	3.40411033555223	0.00174265644750093	0.966701871329174	0.985713825341209
ENSMMUG00000001258	0.488174861600073	3.42434400295681	7.19653079442703	0.00730446535495541	0.0454824314361805
ENSMMUG00000001260	0.263789573602287	4.88164166850597	0.148999917291235	0.699492910852723	0.852183570397627
ENSMMUG00000001261	-0.317271700275643	6.35354817465776	1.84389306854805	0.1744953404429	0.390709420863936
ENSMMUG00000001264	0.057138062841437	6.44021059892595	0.14606785189909	0.702321743005934	0.853539818712936
ENSMMUG00000001266	-0.0269589558242882	5.29866670580621	0.0391475464885147	0.843156643473241	0.92881339842845
ENSMMUG00000001267	-0.0882058455348959	4.12451943406731	0.146145257110291	0.702246646663515	0.853539818712936
ENSMMUG00000001268	-0.0787362082630559	5.61153011539177	0.215570363745194	0.642436007149534	0.814773747234763
ENSMMUG00000001269	0.323537079888678	5.61067556021503	6.74081069354931	0.00942317935699761	0.0548652639443359
ENSMMUG00000001270	1.31042505594578	5.54741926440159	31.8029658564196	1.70631988940698e-08	9.30404775252516e-07
ENSMMUG00000001272	0.140360055495549	-0.835489997254231	0.0913777015574624	0.762432945661218	0.885195893269065
ENSMMUG00000001273	0.0691961612755844	2.21141939808166	0.0995304633151122	0.752393825578896	0.88079943076043
ENSMMUG00000001275	0.0476969524436268	6.71085884762033	0.153014767699201	0.695670827035145	0.849967429588537
ENSMMUG00000001276	-0.269595889316893	2.05241377514112	0.170189486309788	0.679943460101245	0.839108267761099
ENSMMUG00000001278	-0.866140433973779	-0.962824920477324	1.09570922499167	0.295209682149663	0.535155452692782
ENSMMUG00000001282	0.264335281364928	6.13824686102471	4.05463807487108	0.0440501606329813	0.160706363430774
ENSMMUG00000001283	-0.123003315299798	2.77922083215793	0.156335174452273	0.692553294183176	0.847484709382319
ENSMMUG00000001284	-4.1461737332981	-0.124793749348122	5.15238903222145	0.0232144128118041	0.1042705947844
ENSMMUG00000001285	-0.899216736009898	-0.0675333432006721	5.48556233294643	0.0191741512880504	0.0911122065685481
ENSMMUG00000001286	0.859285978224348	-1.81043283207067	1.32815657135526	0.24913343057183	0.48439164630991
ENSMMUG00000001287	0.694448839677094	4.8711878063786	26.765382350337	2.29715823166193e-07	9.53043231570661e-06
ENSMMUG00000001288	0.409776612601463	5.60789486644397	3.440010028208	0.0636353064620072	0.206968381706388
ENSMMUG00000001290	-1.20442617237324	1.98940168322368	13.1644433923991	0.000285311523902094	0.0040075388484999
ENSMMUG00000001291	-0.899645480239568	-0.917819929974938	2.5363648832867	0.111250649611471	0.296806641461111
ENSMMUG00000001292	0.483429889539362	6.77364164106737	6.42869051001116	0.0112291337561769	0.0620165920887765
ENSMMUG00000001293	0.406472015966665	4.14201081943717	2.63910206913368	0.104262457672935	0.286529915678453
ENSMMUG00000001294	0.537338923503814	4.97139801718426	6.98348313132573	0.00822653462456029	0.0494917543647802
ENSMMUG00000001295	2.26442082380865	-1.36302734967402	12.9319063645677	0.000323028643455281	0.00440694200157895
ENSMMUG00000001297	0.822721746932285	2.38114690297898	11.536519293273	0.0006824228579866	0.00779859947357142
ENSMMUG00000001300	0.929797574155111	2.37328710610994	7.73189926647318	0.00542536507722315	0.0366891005250903
ENSMMUG00000001302	-1.00760292679211	1.75788092508201	4.65463302498228	0.030969851874197	0.127107638103211
ENSMMUG00000001304	-0.120966849821481	5.12764284484415	0.475573906516242	0.490434024936089	0.7066265256524
ENSMMUG00000001305	0.0896761594053275	4.47683339503509	0.296299524951891	0.586211640617215	0.776056801359639
ENSMMUG00000001306	-0.632245648395135	2.8872151378597	3.79640801933301	0.0513626570458578	0.17920069011165
ENSMMUG00000001311	0.317646592289112	3.33392937277265	2.6551620468698	0.103214237952309	0.284651212438802
ENSMMUG00000001312	-0.906273170886653	9.08055687575069	8.62838548805416	0.00330964771954326	0.0256981306374141
ENSMMUG00000001313	-0.363849905908823	5.79519993408044	5.04032635587597	0.024763824257045	0.108922777321128
ENSMMUG00000001314	-0.329395157790007	5.25364645824229	2.74545349978987	0.0975314027090954	0.274218263698056
ENSMMUG00000001316	0.00369512283872293	5.11332342501947	0.000657327961889109	0.979545751020977	0.99184565345377
ENSMMUG00000001317	0.179454543005821	7.78123135333185	2.46053191309836	0.116739243641722	0.305984014770368
ENSMMUG00000001319	0.122202653960905	5.74374305434531	0.550510393649031	0.458109222547085	0.681962559062986
ENSMMUG00000001324	0.709786760633356	-0.849826361052607	2.10747751842677	0.146580763554823	0.350016848994529
ENSMMUG00000001325	-1.05982176280911	2.4968308418664	11.8948103644461	0.000562905587321128	0.00680865828091251
ENSMMUG00000001328	-1.75247453426917	3.43293716935422	13.629568544111	0.000222651038905209	0.00328544179058064
ENSMMUG00000001329	0.427335714976381	5.38214781634085	7.68456203071017	0.00556951946643957	0.0373825972471927
ENSMMUG00000001330	0.234935987888285	3.45308703891723	1.53813004887034	0.214896358372273	0.443239117409912
ENSMMUG00000001332	3.0345063769134	4.4056952184559	108.594318714681	1.99144684782435e-25	6.00089316811071e-23
ENSMMUG00000001336	0.769120525136785	3.27051662806489	10.9873173653058	0.000917375019932365	0.00984802083897393
ENSMMUG00000001338	-0.206368992037151	7.99993799148423	2.29089359442057	0.13013498089182	0.325702382395003
ENSMMUG00000001339	0.206034793863635	1.68930341653654	0.330092183330905	0.565604812232174	0.764015456801866
ENSMMUG00000001340	-0.625162613896329	6.09411315640276	17.2068836632663	3.35219488823653e-05	0.000725154904286531
ENSMMUG00000001341	-0.762768466409632	3.47883818882133	14.7223669276171	0.000124559822168762	0.00208929639215884
ENSMMUG00000001342	0.126357625854098	3.59735451769085	0.261108746841295	0.609359452183739	0.791466874675432
ENSMMUG00000001343	0.103942403578975	4.15605813159031	0.268343378449622	0.604445218938224	0.788063692157503
ENSMMUG00000001344	-0.251762175140943	1.31245731080032	0.277354506393166	0.598440432668395	0.784114791101056
ENSMMUG00000001345	0.232647811716008	1.68859500536875	0.85857763181869	0.354137037511576	0.593603762691405
ENSMMUG00000001347	-0.729025195553129	4.71034694193983	12.6003637340627	0.000385671695276678	0.00506832214083567
ENSMMUG00000001348	-0.650137203984676	6.67814119591086	10.4322200470653	0.00123835799917088	0.0124531832516154
ENSMMUG00000001349	0.879778099788172	6.07240025372724	16.490389669067	4.88972944740778e-05	0.000985751091416385
ENSMMUG00000001350	0.02207545632606	5.57503943032773	0.0266129005766658	0.870412450929263	0.940856152118378
ENSMMUG00000001351	0.00970666503862214	4.34085693182237	0.00446727827091919	0.946710909466683	0.975857083418337
ENSMMUG00000001352	0.0296179831855984	4.09000463204207	0.0286419039566859	0.86560850398464	0.938202288410435
ENSMMUG00000001354	0.00566716132917021	6.4668647298792	0.00178849343391008	0.966267052028169	0.985713825341209
ENSMMUG00000001356	-1.26558517230665	1.07976026497336	16.4068859638043	5.10992586724078e-05	0.00102055914762474
ENSMMUG00000001357	-1.23314456242461	1.28873361365142	13.692889863991	0.000215267951805155	0.00320402282513461
ENSMMUG00000001359	0.499542076373866	5.16566075985159	11.1800691881341	0.000826806892213915	0.00907427168093687
ENSMMUG00000001360	-0.111351739666383	7.2213817181136	0.95055827164957	0.329577234777956	0.569384287321079
ENSMMUG00000001361	0.0989330411411364	7.03075663639609	0.62348325454246	0.429755824401686	0.660358386108727
ENSMMUG00000001362	0.121076129936888	9.20207960490016	0.518213943476169	0.471604558808848	0.691622259400681
ENSMMUG00000001365	-1.60015185201766	-0.775974971703814	7.83260739625747	0.0051312027719598	0.0353382272699204
ENSMMUG00000001366	0.992297057960359	-1.23599332423827	3.69333971436203	0.0546301268168422	0.186939759005944
ENSMMUG00000001369	-0.328798064114124	2.5814534095657	1.40122012025708	0.236519389556695	0.469051730172705
ENSMMUG00000001371	-0.617508204968108	3.59637122085497	7.65858752199091	0.00565027231548389	0.0378235988433411
ENSMMUG00000001372	-0.36245769601659	5.41250567424893	4.59767505765871	0.0320153445518299	0.129631201796848
ENSMMUG00000001374	0.125822467313466	8.44786552302648	0.237402269007646	0.626088660783569	0.80328460815225
ENSMMUG00000001375	-0.861047146281237	5.54992816085737	7.16440730433789	0.00743642574162734	0.0461278615161398
ENSMMUG00000001376	0.153882215357545	6.42363610908435	1.37987008940605	0.240123277069345	0.4731395442174
ENSMMUG00000001377	0.214082257200217	6.74621817975026	2.71402360984046	0.0994698176380513	0.27786150505568
ENSMMUG00000001380	0.506105298041749	4.16062078217611	5.06750540397682	0.0243784422173209	0.107862989058399
ENSMMUG00000001381	-2.47382669601763	1.0385990804529	6.36617014211784	0.0116316366165845	0.0636101139912482
ENSMMUG00000001384	-0.129568730493383	6.55224854071022	0.3803606498983	0.537410285822201	0.743598960379494
ENSMMUG00000001386	-0.545042626238393	0.0534250875644356	2.13395526958998	0.144068585428795	0.346377662839443
ENSMMUG00000001387	-0.215995342324913	5.86138808611157	2.4772323296398	0.115505345938412	0.304034179152205
ENSMMUG00000001388	0.522951280923263	2.7723282861448	3.90763778201827	0.0480671150743949	0.170846289410104
ENSMMUG00000001390	-0.397369358277861	4.81738929658278	7.81352752354695	0.00518565825755987	0.0356275464927393
ENSMMUG00000001391	-0.88904572361507	0.160772152833186	7.99867889308267	0.00468114916163932	0.0329522204919332
ENSMMUG00000001392	0.186795971839279	4.76876332552506	1.39474731717706	0.237605024586503	0.470498490004355
ENSMMUG00000001394	-0.00349144806986651	4.77360473337022	0.000387536301758473	0.984293905483064	0.993348071403605
ENSMMUG00000001397	0.853784756277889	4.4293711251272	12.4204116661448	0.00042466661787219	0.00545963609923109
ENSMMUG00000001398	-1.01559905746038	0.573081751810378	4.72579893174573	0.029713376506233	0.123782914108915
ENSMMUG00000001399	-0.515690202375599	-0.347062088737367	1.12648651870279	0.288526013472746	0.527990923440004
ENSMMUG00000001400	0.3456571732445	3.79957571323305	2.958446387011	0.0854299904722635	0.250420754869996
ENSMMUG00000001401	-0.408014376616675	6.4421292159249	6.53270497058951	0.0105908778925128	0.0596031843649411
ENSMMUG00000001402	-1.97659570763587	1.38786400696674	16.2946370276507	5.42171801363781e-05	0.00107408798849185
ENSMMUG00000001403	-0.292564797222642	4.34348642898742	1.46823143112	0.225624941444378	0.456256440401371
ENSMMUG00000001405	-0.378115681456597	5.43270340550899	4.63083947364851	0.0314021954214371	0.128267326648895
ENSMMUG00000001408	0.308966931682234	3.09859706991928	2.96030046522251	0.0853320824026007	0.250284126937683
ENSMMUG00000001411	-0.733930894511165	8.09904153769437	14.8893137940098	0.000114006984506328	0.00195427541505059
ENSMMUG00000001413	-0.0210693178166467	6.13993203520212	0.0249418320478441	0.874512089982594	0.942440686255555
ENSMMUG00000001414	-0.115702837056935	6.23279035989376	1.08514136631694	0.297550237769555	0.537032153874818
ENSMMUG00000001415	-0.0193257034845212	-1.29774485400165	0.00168560954879737	0.967251111987175	0.985847679770455
ENSMMUG00000001416	0.233219367073687	3.47360908994788	0.861638436496257	0.353280592653527	0.592862477715386
ENSMMUG00000001418	1.68335520322967	1.20622004788443	26.1583411950786	3.14535469572552e-07	1.268183386239e-05
ENSMMUG00000001420	-0.080267819814746	1.5156270924998	0.0513644686599193	0.820705780685149	0.91591734603044
ENSMMUG00000001421	0.352386273080324	2.70608329671856	0.535606941686986	0.464259076460052	0.686376451557118
ENSMMUG00000001423	0.0361796110466377	6.59205770949238	0.0451959141122984	0.831644192482505	0.921635919669929
ENSMMUG00000001427	-0.589389265056147	7.38440235666243	3.47662994417291	0.0622413754658957	0.20405761882081
ENSMMUG00000001432	-0.262220785824719	0.154893622848943	0.673561311209536	0.411812720480482	0.645365559728445
ENSMMUG00000001433	-0.307941072554677	3.2941432683649	2.37418661640628	0.123355833404409	0.315714467971112
ENSMMUG00000001434	-0.347782956832477	6.90733449227733	4.74009763445305	0.02946739888271	0.123026748470935
ENSMMUG00000001436	0.299892762938339	5.56930946193457	4.6668213225369	0.0307507917749984	0.126432882344937
ENSMMUG00000001437	0.195363249033946	4.77752912301521	0.269738157695699	0.603507472390882	0.787438798677133
ENSMMUG00000001438	-0.492208760660604	5.77282178751641	2.36824657064868	0.123826064648443	0.316411989626845
ENSMMUG00000001439	0.129810064175725	5.20680874767911	0.124457014053178	0.724249887277062	0.866461879240473
ENSMMUG00000001440	-0.925381549964452	4.21837240866621	7.71183044298606	0.005486009604933	0.0369665362786698
ENSMMUG00000001441	-0.100594261065707	3.15526774048141	0.0634400541998517	0.801139159089305	0.905942866318909
ENSMMUG00000001442	-0.794130037204639	7.86393888324509	4.59452963925432	0.0320741425811262	0.129799111641209
ENSMMUG00000001443	0.0648069912968136	7.25575768472982	0.222794135875588	0.636919124750461	0.810755676631283
ENSMMUG00000001444	-0.231743733510101	5.12751534040816	0.334486800818638	0.563028965120204	0.762303760437066
ENSMMUG00000001454	-0.340039397651408	7.22966828326536	3.3380444653159	0.0676950183984724	0.214803184188465
ENSMMUG00000001456	-0.837982898207598	0.996624275187119	5.56714911828702	0.0183005333576018	0.088247310630576
ENSMMUG00000001457	0.5600101797931	4.41212566214314	11.4241380033828	0.000724960519753594	0.00817591719454217
ENSMMUG00000001458	-0.090425383128381	6.41627630756077	0.17997561378985	0.671394198499557	0.833829844788748
ENSMMUG00000001459	-5.78549808191303e-05	3.94825314016799	1.04439397574652e-07	0.999742146973654	0.999836513290915
ENSMMUG00000001460	-0.0208865528274083	4.90051896944397	0.0181268797968492	0.892899596689125	0.951982835054774
ENSMMUG00000001461	0.416847470933119	4.85722392087822	4.60406495590486	0.031896242816281	0.129331885413702
ENSMMUG00000001462	0.696012009607719	4.04391634768904	5.66565113107371	0.0173002937279988	0.0849727895545059
ENSMMUG00000001463	-0.724651975924699	5.88269693839133	11.8329488035994	0.000581917659541963	0.00696635216729446
ENSMMUG00000001466	-0.218290032123648	0.297592389298437	0.143765011788823	0.704566403245954	0.854407757755693
ENSMMUG00000001467	-0.627943695622031	6.41148183510307	2.06353154041673	0.150860186576322	0.357551340504333
ENSMMUG00000001469	-0.460656852755306	2.98277688206655	2.02374138552538	0.154857177590884	0.363225820282777
ENSMMUG00000001471	-0.373265586194707	-0.0281629162210889	0.855502412039591	0.355000378012187	0.594412799058035
ENSMMUG00000001472	0.178882985736742	6.19377288816144	1.69601253340819	0.192810277482669	0.413673897886521
ENSMMUG00000001473	0.096665258628567	6.65440656428349	0.0346470792397184	0.85233712388854	0.932705303256216
ENSMMUG00000001475	0.172482596389133	0.616128310891836	0.170420652544763	0.679738230770085	0.839096151481025
ENSMMUG00000001476	0.0456801355104917	3.59381648367149	0.0461563687024515	0.829891805825451	0.920993839688437
ENSMMUG00000001478	0.0266506111134881	1.50385793914651	0.0120808515765489	0.912478430200474	0.960456521456266
ENSMMUG00000001479	-1.15247737302548	6.94053859027609	17.8372665511061	2.40624064226403e-05	0.000550327420393169
ENSMMUG00000001480	0.613047197976292	-1.11541765106959	3.05675948356094	0.0804018683500234	0.240669807186694
ENSMMUG00000001482	-0.0452073249821289	4.94491022203275	0.120351826975565	0.728653217687698	0.868399811763963
ENSMMUG00000001483	-0.156005344363484	3.41429956524297	0.722999817760904	0.395161674002908	0.62963814464693
ENSMMUG00000001484	0.0452062301798942	6.41428880292482	0.126879035912211	0.721690165549799	0.865685472692461
ENSMMUG00000001485	0.666887641225424	1.41846160353555	8.1938375790521	0.0042032917025282	0.0305784575529963
ENSMMUG00000001498	-0.565319430809427	3.24347868710501	6.69701164644219	0.00965746414656588	0.0559260297307537
ENSMMUG00000001500	0.266228099130368	0.37019887426337	0.876834442990386	0.349070168234895	0.588907761373261
ENSMMUG00000001503	-0.741831674776753	10.393920520495	8.99278146208258	0.00271048129693764	0.0222114631470424
ENSMMUG00000001505	-5.24339100991272	1.09064688713627	14.0610361857804	0.000176972260252223	0.00275083759465355
ENSMMUG00000001507	0.255317788360957	6.14959631872382	2.99175824263027	0.0836892550154238	0.246960428610867
ENSMMUG00000001508	0.0221743950449466	4.53326181954332	0.018913114068738	0.89061586654663	0.950623328826033
ENSMMUG00000001509	0.241106453596208	6.59983306536755	4.86678034593063	0.0273785355747018	0.116514798570634
ENSMMUG00000001511	0.219647506760766	4.45412160970644	0.732767228693362	0.391987689925602	0.627709681154194
ENSMMUG00000001513	0.312232854251508	6.2014089745991	2.3870797658503	0.122341976430208	0.314501536583922
ENSMMUG00000001515	0.472649857092046	6.01735784722336	16.7835100622486	4.18957954716792e-05	0.00086594727198744
ENSMMUG00000001516	-0.157606054494359	8.04806464248626	1.1548238737896	0.282541615918416	0.521433153480217
ENSMMUG00000001518	0.158893306388962	7.3751697679147	1.37823259300292	0.240402430556912	0.473526622390542
ENSMMUG00000001519	0.763843889804403	0.122096592763776	2.31622136630156	0.128030701334097	0.322347599840874
ENSMMUG00000001521	-1.54923303790419	0.447345696803464	9.28676488438548	0.0023081543145422	0.0198522075646354
ENSMMUG00000001522	1.37274583738982	2.39688313922815	14.7165603178425	0.000124944056331376	0.00209292836195434
ENSMMUG00000001524	0.335214194403724	4.69082203084685	5.84257078180027	0.015642954760457	0.0790710391305501
ENSMMUG00000001526	-0.0190576038772743	5.00103110690442	0.016682653253028	0.897229981521031	0.954051757570597
ENSMMUG00000001527	-0.129201698409247	5.81706196345824	1.07336495391869	0.300186617519158	0.539331102772914
ENSMMUG00000001529	-0.357807638784675	5.76779696020539	7.14548318263158	0.00751530234312242	0.0464828350901947
ENSMMUG00000001530	0.342071916784853	5.24524335338671	4.46764923275668	0.0345424847067521	0.135771156465452
ENSMMUG00000001531	-0.315563024756523	6.42274072940329	3.66568037020549	0.055543961428493	0.189140182691474
ENSMMUG00000001532	0.369712253431556	5.80891287443435	5.67429818461306	0.017215225224905	0.084719329953021
ENSMMUG00000001534	1.0888140577729	3.32131160284755	20.3664909898647	6.39396729102548e-06	0.000182733414626712
ENSMMUG00000001535	-0.131459711556575	2.40778040909786	0.189637112479925	0.663218817367483	0.828696468009456
ENSMMUG00000001536	-0.0379885671274074	5.78982070675559	0.0626868135408749	0.802298638343644	0.906657109822384
ENSMMUG00000001537	3.43688033963399	6.62767573709292	240.587889623136	2.92765560759645e-54	6.28567658950959e-51
ENSMMUG00000001538	0.349869751463839	3.10226261467702	1.7721048071583	0.183121806953182	0.400777288000491
ENSMMUG00000001539	0.000307838121783626	4.67854542275185	4.64994963778054e-06	0.998279463661647	0.999273820721316
ENSMMUG00000001543	0.636975451869251	5.03870988255546	11.3470705941018	0.000755670704781924	0.00847772699238036
ENSMMUG00000001544	-0.127302004076697	4.09728863635926	0.774762782553047	0.378747668295286	0.615960605911357
ENSMMUG00000001545	-1.6920613377798	0.441323712605329	11.2759544917991	0.000785174738287371	0.00871199050699218
ENSMMUG00000001547	0.232435161741229	7.40496970424995	2.52611140688753	0.111975860629034	0.298139417480126
ENSMMUG00000001548	0.00513334231881213	4.9785594896764	0.00130085078770392	0.971228688896387	0.98749919851325
ENSMMUG00000001549	-0.0714111175778411	2.9649593573691	0.0371948024966784	0.847068971832944	0.929781296658647
ENSMMUG00000001550	0.261080445656856	2.51032680011703	0.937365792300206	0.332956214466703	0.573107437283665
ENSMMUG00000001551	-0.0806569252046666	6.04799071500231	0.552876469223611	0.457144746532355	0.681530957941128
ENSMMUG00000001553	-0.192966631415314	4.33567655184453	0.762044726896036	0.382689387169656	0.619333008242411
ENSMMUG00000001555	-0.363179071155956	0.325366675060582	1.38959366352328	0.238473732105684	0.471349231604975
ENSMMUG00000001559	-0.111333022892799	5.53035962309269	0.570937340027101	0.449886682684189	0.676374308225015
ENSMMUG00000001560	0.317922299929595	3.60042168392498	3.80371548260594	0.0511389864604803	0.178601714405289
ENSMMUG00000001561	0.152365364671116	6.70979599407548	1.98353304910397	0.159018701674953	0.36909529999581
ENSMMUG00000001562	-0.00385143191308068	4.67642421595892	0.000440603088037506	0.983253195948155	0.992832683178218
ENSMMUG00000001564	0.709127115044877	0.947337713425189	7.52393311822448	0.00608846018867564	0.0398686207398753
ENSMMUG00000001565	-0.0377588806459018	7.39816300970419	0.0738251165760175	0.785846720310437	0.897958110358208
ENSMMUG00000001568	-0.319984442475223	2.05152893981761	2.60111572338228	0.106788512993901	0.290474115388602
ENSMMUG00000001569	5.89087979816046	5.38044843335226	182.815036582771	1.17708914197093e-41	9.18985595567852e-39
ENSMMUG00000001570	0.332240213424473	3.25995060178414	2.35664895726055	0.124749911584095	0.317686383132703
ENSMMUG00000001571	0.361020540070946	6.19648527860395	5.9143668902847	0.0150178988743106	0.0767700687693925
ENSMMUG00000001572	0.347514300684499	4.32404751901441	5.09620800550263	0.0239782076596057	0.106613951530258
ENSMMUG00000001573	0.10514704906986	5.13071288047315	0.523797461270181	0.469226273120841	0.690278209664322
ENSMMUG00000001575	0.122942947069951	4.88534322450414	0.385959057297342	0.534431177876095	0.740656510293761
ENSMMUG00000001579	0.0343369016366906	-0.440538186554646	0.00386483342055755	0.950429217150795	0.978046386302921
ENSMMUG00000001582	-0.0621606261420547	8.42728446100429	0.238837716810487	0.625046839989164	0.802593931862044
ENSMMUG00000001583	-1.01627913963155	-0.222435498078102	5.00785378914031	0.0252325706233042	0.11036277897272
ENSMMUG00000001585	-0.461824927476021	2.68431290362083	2.63434006395753	0.104575505976267	0.286793691625157
ENSMMUG00000001586	0.038224438711238	4.72303105447411	0.0457211093329128	0.830683567444968	0.921472384660365
ENSMMUG00000001587	0.135121349816599	10.6266763122059	0.288379631067571	0.591260776685476	0.77933352009437
ENSMMUG00000001592	0.182505507417291	6.28971761282383	2.15418830776282	0.142181563181928	0.343862366828048
ENSMMUG00000001593	0.127369966507562	0.709477335834525	0.133445385970859	0.714886154438179	0.861615647226873
ENSMMUG00000001594	-0.00965323306245637	5.37472062356307	0.00507494184568813	0.943207840327279	0.974281241890865
ENSMMUG00000001595	0.536986840646264	0.373125178661092	1.44119249941419	0.229946465583352	0.461470107117973
ENSMMUG00000001596	0.318619134955192	4.60292949430516	6.94571746288415	0.00840201320341244	0.0502657536683428
ENSMMUG00000001597	1.30187628583505	5.6299552851215	5.75037640167977	0.0164851242202133	0.0820482450322755
ENSMMUG00000001604	1.11384106808174	4.21177787550594	26.8423129961544	2.20750660220206e-07	9.18066184005389e-06
ENSMMUG00000001607	-0.36963661380276	6.01127624969097	2.54880311630001	0.110377843910679	0.295626048184908
ENSMMUG00000001608	-0.226942882514191	6.41687295492751	2.03949882700661	0.153260133661102	0.361264180820916
ENSMMUG00000001609	0.734961106980712	6.05210418125281	10.9570310763648	0.000932491038955285	0.00996048885889053
ENSMMUG00000001610	-0.515872550915973	5.63108292723661	3.50003420849078	0.0613675615171938	0.202147068590148
ENSMMUG00000001611	0.657498401676198	7.92510009500243	19.2252097377413	1.1616911709203e-05	0.000302321326541319
ENSMMUG00000001612	-0.213930642217185	2.74043448768557	0.347546664404035	0.555505200083866	0.756950203620823
ENSMMUG00000001613	-0.100882125681197	5.21068986960512	0.616975725448132	0.43217335043379	0.662167739550531
ENSMMUG00000001614	0.179704324641592	6.87067208061926	1.41355402263378	0.234467300129088	0.466669590275299
ENSMMUG00000001616	-0.80736710791104	8.82820587264289	19.6072767965554	9.51062823546736e-06	0.000254879090376599
ENSMMUG00000001617	-0.527390250686285	1.31033065875395	1.79568913530772	0.180234532322795	0.396885682971324
ENSMMUG00000001618	-0.579771522999548	2.49636522553166	1.46018456665194	0.226900756552583	0.458068570116028
ENSMMUG00000001619	0.591590207570618	6.21131677929506	20.6968300968974	5.3805000526149e-06	0.000157975160519168
ENSMMUG00000001625	0.514446956766649	3.7811429449704	6.52827283505619	0.0106173003206536	0.0596736748388566
ENSMMUG00000001630	-0.47848527640007	-0.0551921359233332	0.777899393955067	0.377784350638592	0.615402160871006
ENSMMUG00000001631	0.521080866447554	5.0117597778793	4.89621763548172	0.026915586451476	0.114971925613169
ENSMMUG00000001632	-0.204232642044218	3.84303535481372	1.6709317008008	0.196133787294108	0.418743807403803
ENSMMUG00000001633	1.10544979846918	3.29555269003892	10.9203674178085	0.000951127438340194	0.010103008584373
ENSMMUG00000001634	-0.316871419966627	5.82199961262306	6.47754810243649	0.0109245581259211	0.0609023727266538
ENSMMUG00000001635	-0.360281758799207	0.82633554412522	1.32679002537408	0.249377079378926	0.48470077123599
ENSMMUG00000001638	-0.217487386839845	7.00711600328115	1.98869400026688	0.158477500111878	0.368221759991776
ENSMMUG00000001640	-0.26240033477452	0.72650853961183	0.263106026468641	0.607994258231319	0.79068729907814
ENSMMUG00000001641	-0.573561827302832	2.70908135571923	1.69834982416956	0.19250392558562	0.413409280552463
ENSMMUG00000001642	0.0467237566536613	5.11120111078898	0.100576432702553	0.751138985830335	0.880112096365498
ENSMMUG00000001644	0.176179494753942	2.46299611503949	1.06818754030599	0.301355196633486	0.540187524251384
ENSMMUG00000001645	-0.513239994307111	5.96155830531802	4.39907207163206	0.035958490804721	0.139512771190849
ENSMMUG00000001646	-0.106387527735454	5.39473693476206	0.839353737637786	0.359581667594518	0.598787123146696
ENSMMUG00000001647	-0.756078083921425	5.96890919685138	19.6081737923497	9.50616424333287e-06	0.000254879090376599
ENSMMUG00000001648	-0.0123609259384098	0.453114442212758	0.000282113368172077	0.98659917688158	0.994010959652257
ENSMMUG00000001649	0.155008637754368	3.37510620307124	0.404515817246033	0.524766267646089	0.732795562039774
ENSMMUG00000001653	0.347564485078533	3.48914569493689	2.07596680949555	0.149635096740952	0.355192599345067
ENSMMUG00000001654	1.11042159085664	-0.115119336721709	7.20632587546828	0.00726470602437699	0.0453410576579575
ENSMMUG00000001655	0.613983127679174	3.19348023718058	8.67376435292413	0.00322823665196393	0.0252381396149898
ENSMMUG00000001657	0.77089184034988	4.88225883928553	7.27438960865737	0.00699446575949806	0.0441842382806689
ENSMMUG00000001659	0.123259700846932	5.60461812268144	0.535255481041141	0.464405687787198	0.686457150897842
ENSMMUG00000001662	0.577661133718349	-0.479389636162036	3.16307828961405	0.0753210320030506	0.230485310116586
ENSMMUG00000001663	0.0233278776337946	0.130911022027673	0.00182672764216818	0.965908606392556	0.985590579421289
ENSMMUG00000001665	2.78866324580096	2.07228780246396	68.3409979580379	1.37531656826827e-16	1.88979499012607e-14
ENSMMUG00000001668	-0.357857139766335	2.88118254544587	2.34450379069567	0.125725590187282	0.318881089346834
ENSMMUG00000001669	-0.166601558254103	3.39102722970123	0.324141838728593	0.569129118910585	0.766317215609452
ENSMMUG00000001671	0.0512531150889692	3.93218477869074	0.116999643893639	0.732311678927632	0.870828786868396
ENSMMUG00000001672	-0.631929950873651	3.80124375432091	0.666193179292783	0.414381994769935	0.647750402979213
ENSMMUG00000001673	-0.142930431205925	3.45105603855198	0.14638974749014	0.702009598619701	0.853406113077433
ENSMMUG00000001674	-0.416776992829516	-0.322295232294484	0.562131594668443	0.453402663456497	0.679016840834318
ENSMMUG00000001675	-0.0912879726208353	4.71789011072142	0.254272353424867	0.61408271900375	0.794822851673338
ENSMMUG00000001676	-0.439137723587151	5.10449192493373	2.23172230079366	0.1352030629189	0.333464648003307
ENSMMUG00000001677	-0.643899835162439	4.11245922077239	4.9862824529554	0.0255490410432339	0.111406531850364
ENSMMUG00000001678	-1.7803148822344	-0.933153330142506	12.2633454561459	0.000461942608843393	0.00585882643622984
ENSMMUG00000001680	0.562196308907496	6.36403434467597	19.8487981788806	8.38154115233504e-06	0.000231821820986323
ENSMMUG00000001682	0.117676530718561	9.56529431287927	0.581171932953652	0.445853326933174	0.673184387934682
ENSMMUG00000001683	-0.207056513129514	5.07106176470677	0.439658351320361	0.507287400724094	0.718908283402395
ENSMMUG00000001684	-0.720409933014016	-0.187000134674078	1.90528614768709	0.167487822482848	0.380146385653229
ENSMMUG00000001685	-0.327613578418329	-0.112066055760961	0.202583481280598	0.652643566079864	0.822139290642304
ENSMMUG00000001686	-0.566473287967778	6.45112492120985	8.73638271899812	0.00311922689024943	0.024666593493059
ENSMMUG00000001687	0.584040605899426	2.32890883081662	9.12834457431591	0.00251679349714847	0.0210459810647625
ENSMMUG00000001689	-0.224247217004174	7.22918860503014	2.5421197376531	0.110845884374495	0.296438431772732
ENSMMUG00000001690	0.590116331491062	7.79941561879073	17.1260824670812	3.49786351761644e-05	0.000752873480934587
ENSMMUG00000001692	0.228333090632712	2.78407003287968	1.34208208241603	0.246667122315667	0.481486059917738
ENSMMUG00000001693	-0.0171917847113418	4.80036174891553	0.0174034564236596	0.895045860296762	0.952851598887889
ENSMMUG00000001694	-0.994932058424273	1.16724209217388	4.80821273307953	0.0283244070989106	0.119503811429842
ENSMMUG00000001697	0.423268031147453	2.52360523318866	1.03883127895408	0.308093441346889	0.547038064788754
ENSMMUG00000001699	-0.79435274560326	4.16070393499103	9.73828207676321	0.0018046948528286	0.0165939179829679
ENSMMUG00000001700	-0.306714386003578	4.60191480934483	4.11674602806841	0.0424606741446144	0.156201443372863
ENSMMUG00000001701	-0.055475701207847	3.52516176528336	0.109089806592454	0.741182766847807	0.874231232205599
ENSMMUG00000001702	-0.0902854059347236	1.27717761299807	0.0873427137169962	0.767582922643305	0.888209341451113
ENSMMUG00000001704	0.000158000714388116	1.63752337336177	5.87103119897847e-07	0.999388639728638	0.999679650339472
ENSMMUG00000001705	0.756643841419228	5.74826764773009	4.33274964326745	0.0373858053866347	0.143206644362363
ENSMMUG00000001706	-0.103228112948501	4.64837689352217	0.397653550250023	0.528303555918274	0.735487792776677
ENSMMUG00000001707	0.568466134102301	2.04312491053886	6.09059376025893	0.0135903408415433	0.071166979967789
ENSMMUG00000001708	0.250430177526933	-0.550529566189198	0.339290026189392	0.560239319180252	0.760084561314377
ENSMMUG00000001709	-0.353136736167173	-1.15767479322121	0.398240767193521	0.527999199229023	0.735458971242974
ENSMMUG00000001711	-0.126799293281204	7.71333685165029	1.08793273886768	0.296929701364518	0.536558152744049
ENSMMUG00000001712	-0.0333420394394144	4.75896042889594	0.0288065395226731	0.865226495806478	0.938202288410435
ENSMMUG00000001713	-1.34964167653476	0.0373038408204748	8.01421550501414	0.00464115745307588	0.0327916579243239
ENSMMUG00000001714	-0.162475277347654	3.17547968398588	0.332202038953291	0.564365315662649	0.762910330695865
ENSMMUG00000001715	-0.017914400861521	5.02015517970404	0.0124337819935079	0.911214418329935	0.959873809280797
ENSMMUG00000001717	-0.302626522170174	2.64705385522456	1.19673097193844	0.27397603195742	0.512668635278668
ENSMMUG00000001720	-0.672159331650044	0.491524021647001	4.62453029094118	0.0315178898805015	0.128495437120222
ENSMMUG00000001721	-0.820244492090028	3.43871136507718	8.03025092767104	0.00460024660015646	0.032591129527789
ENSMMUG00000001722	-0.23875575508988	6.03986352028681	2.49870981456895	0.113939606296369	0.301173696175198
ENSMMUG00000001723	0.5045619894651	1.87185773801076	2.07012601372928	0.150209109672124	0.35640166704357
ENSMMUG00000001724	-0.454964991753168	4.20674324915344	6.66286486710433	0.00984425286242267	0.0566638361812908
ENSMMUG00000001725	0.0750165299954871	4.20434257729437	0.19779765098145	0.656504422253732	0.824811932657341
ENSMMUG00000001727	0.296507919952806	3.21979263999096	2.97555514283357	0.0845311216792753	0.248699305577806
ENSMMUG00000001728	-0.0120151168172447	5.18709397972001	0.00964597636865605	0.921762420097985	0.964730444677532
ENSMMUG00000001730	0.291538962631515	4.69127803377916	1.56937091304047	0.21029839590197	0.437086791869826
ENSMMUG00000001731	0.0973644649952469	3.54808147638011	0.073063729110082	0.786927132950866	0.898568038529721
ENSMMUG00000001732	2.50950079926799	2.09673880726552	120.884966773122	4.0494469477652e-28	1.47985746329394e-25
ENSMMUG00000001737	0.248089269844424	5.2518786542572	3.6051150022242	0.0576020846659271	0.193944565135798
ENSMMUG00000001739	-0.0652476441044452	7.19176453650647	0.13385739201027	0.714465616655421	0.861281543371651
ENSMMUG00000001740	0.644748960256045	2.95150490469944	7.55322564447822	0.00599027509911141	0.0394059613566977
ENSMMUG00000001741	-0.276752951831759	7.94308833294176	1.1780175536183	0.277759952036076	0.516882641298011
ENSMMUG00000001742	0.197319513485347	6.68711317965959	1.38744481532189	0.238837083485533	0.471724779947614
ENSMMUG00000001743	0.155725774075198	4.92867499969178	0.662666658471327	0.415620088180879	0.648575966570268
ENSMMUG00000001744	0.363513408727986	4.42285633787937	3.8858015639079	0.048696012290123	0.172454166411372
ENSMMUG00000001745	-0.15140104919721	7.1644094043497	1.3771944204323	0.240579618224316	0.473658358851541
ENSMMUG00000001747	0.0942458051786223	5.66214128412996	0.464700983750891	0.495435118362751	0.709961087351795
ENSMMUG00000001748	0.368376411417016	5.22158915160134	1.65838765337307	0.197821160330861	0.420829359653563
ENSMMUG00000001752	0.0639107312873346	-0.881445530157203	0.00578549098393921	0.939369441923805	0.972902166816406
ENSMMUG00000001753	0.638952526622347	8.52336230412901	14.3489801886765	0.000151861930593467	0.00244230385755935
ENSMMUG00000001758	-0.104710335625326	8.49306480991798	0.670760881590653	0.41278645483101	0.646133249628855
ENSMMUG00000001759	-0.779734757429312	3.96263294819069	10.8461168814984	0.0009900314749108	0.0104367270737496
ENSMMUG00000001760	-0.0638977661915344	5.14472762507522	0.169138094929867	0.680878948607731	0.839599168733318
ENSMMUG00000001761	-0.317659637189127	7.9298828568909	4.19630244763998	0.0405122219795656	0.151598676409808
ENSMMUG00000001763	-0.0978631564600777	4.63733257049163	0.131387401956538	0.716997848101228	0.862797648005189
ENSMMUG00000001764	0.121150933861021	2.80009685150016	0.139727283292792	0.708552280216824	0.856992797596397
ENSMMUG00000001765	4.19140534754509	2.4805057992965	130.768581033534	2.78222281962125e-30	1.22531946537986e-27
ENSMMUG00000001766	4.61971179700937	-1.57386892981709	66.4677100938506	3.55672404676374e-16	4.84843589104873e-14
ENSMMUG00000001767	-0.146731475828689	3.67206474543198	0.796220914722429	0.372225661171961	0.610429735419125
ENSMMUG00000001768	-0.0219326641709796	5.71331287220553	0.0189843136306997	0.89041146552978	0.950623328826033
ENSMMUG00000001770	-0.500508968961655	-1.4245015002184	1.01313209976026	0.314153652387566	0.552972241587297
ENSMMUG00000001773	2.40402721099528	3.42363117083774	164.217734472407	1.35580288197798e-37	8.03009320719095e-35
ENSMMUG00000001776	0.116315383901894	2.1088551538015	0.115121750666525	0.734386783357688	0.871426624539934
ENSMMUG00000001777	-0.809127361811285	0.975724111810863	4.46263885754058	0.034643938677913	0.135979042671808
ENSMMUG00000001780	0.205763856628472	6.58800602888763	0.794263497149181	0.372814043107244	0.611016603474239
ENSMMUG00000001785	0.208443109285551	4.47836023478071	1.62611162601312	0.202241709948149	0.427112210754876
ENSMMUG00000001786	-0.221035898868273	3.49701035420069	1.69262270104314	0.193255599990577	0.414194932048684
ENSMMUG00000001788	0.351523063697409	2.81400595271124	1.05971001263602	0.303281333654754	0.542225480051426
ENSMMUG00000001790	-0.756207141489123	2.69224120714656	3.31970016638174	0.0684543125002959	0.216692088371744
ENSMMUG00000001791	0.0263819686636651	1.86153084275821	0.00773104263370072	0.929935215201619	0.967858404914441
ENSMMUG00000001792	-0.227625415540625	0.510666746440674	0.496796375386616	0.48091115938355	0.699003983546742
ENSMMUG00000001793	-0.584709659095291	4.6017146462222	7.12660240117193	0.00759485074598963	0.046806299394732
ENSMMUG00000001795	-0.00806613371569835	5.26513531276913	0.00296719815457536	0.956559120824727	0.980391660185476
ENSMMUG00000001798	-0.0303507955895043	6.36468591758374	0.0493330103465723	0.824227976098742	0.917291003543803
ENSMMUG00000001799	0.0416667871730035	4.41480332190237	0.0357632548491651	0.850005230700371	0.931175472353407
ENSMMUG00000001800	0.114962540068926	7.45644411708669	0.863464265706995	0.352771053921957	0.59258636891575
ENSMMUG00000001801	0.0727332261395623	0.714052200108226	0.0349835237517055	0.851630188561408	0.932406942805376
ENSMMUG00000001802	-1.2184590065228	5.49135306719776	21.8761056897892	2.90832854553455e-06	9.18261968715099e-05
ENSMMUG00000001803	-0.291233963259643	2.65658906193743	1.38157150768851	0.23983364371882	0.47273154286372
ENSMMUG00000001804	-0.514682042042658	-0.339051240348929	2.46756584807804	0.116217781413645	0.305176060779815
ENSMMUG00000001806	0.455524563363535	5.24873319895842	9.9015726131489	0.00165137593316293	0.015550456703951
ENSMMUG00000001807	0.879051042313897	1.63813353521535	9.28322995359661	0.00231261281264442	0.0198607188349903
ENSMMUG00000001808	-0.680102162540477	-0.963676879055028	1.62684113084956	0.202140521831856	0.426992449249654
ENSMMUG00000001809	0.363196827245983	6.18655039803775	4.76564274083554	0.0290332169539635	0.121627935219824
ENSMMUG00000001810	0.0517132488361011	8.32033960533773	0.0282288920186033	0.866571825511546	0.938772480289266
ENSMMUG00000001811	-0.331039123969043	4.42511960369913	2.78290385757277	0.0952752804311212	0.269850835768709
ENSMMUG00000001814	-0.502685393067961	3.11356761229039	5.20075624154783	0.0225770637789973	0.102236658968642
ENSMMUG00000001816	-0.109038669545537	5.84912083459993	0.757851647051691	0.384001681511989	0.620346356725203
ENSMMUG00000001817	0.415681393327036	-1.53293791470258	0.639204410488347	0.423999038539493	0.655115196977938
ENSMMUG00000001819	5.65519701052926	4.64511189939209	88.8368129248292	4.28762279643609e-21	9.20552614394829e-19
ENSMMUG00000001820	-0.682908155477278	1.70471553343522	4.41990025469829	0.0355221127911018	0.138350977165525
ENSMMUG00000001821	-0.31224239719696	6.73169795533232	4.27182529755083	0.0387492851355579	0.146899229665365
ENSMMUG00000001824	0.194835663408764	5.73709396573387	2.02356932603972	0.154874719999952	0.363225820282777
ENSMMUG00000001825	-0.278391289824005	1.56482806031876	0.744069889299009	0.388360258415091	0.624751877731347
ENSMMUG00000001827	-0.787478474022981	0.519263488605227	5.15424342175117	0.0231896363516282	0.104188172502318
ENSMMUG00000001831	0.029058895304789	4.90009766652596	0.0331479889084711	0.855531015826103	0.93414863284152
ENSMMUG00000001833	0.423443181798861	4.57217839736671	6.44732089856518	0.0111119780906201	0.0615154997412783
ENSMMUG00000001836	0.579585544761949	2.34747529787466	2.11262504988911	0.146088530165222	0.349278479136672
ENSMMUG00000001841	0.0307107685696019	7.84100302559552	0.03528909378592	0.850991169137131	0.931885516168273
ENSMMUG00000001844	0.153720857530134	5.54399022629324	0.29260996115309	0.588552839934496	0.77737282421958
ENSMMUG00000001845	0.23587760899441	4.93617342064115	3.29443499128924	0.0695150200724596	0.218519396918845
ENSMMUG00000001846	-0.196666414895098	-0.210831671023649	0.161816644140117	0.687489454567306	0.843676105567529
ENSMMUG00000001847	0.489986058551369	3.8145891833781	3.0731672923848	0.079594257647285	0.238796675868955
ENSMMUG00000001848	-0.597413507227151	4.61568265093685	7.50622057584335	0.00614862574334038	0.0401859953453632
ENSMMUG00000001849	-0.360108089941807	-0.114112909064146	0.972687293437893	0.324010888928891	0.56435215972275
ENSMMUG00000001850	0.222497012462981	7.44285483474027	0.870220520138069	0.350894266586235	0.590994305048556
ENSMMUG00000001851	-0.399063187613326	4.77421415983666	6.1978439541071	0.0127906028102219	0.0682271409529103
ENSMMUG00000001853	-0.214580468006943	3.74030822333496	0.499379721193201	0.479772794156498	0.698050890065101
ENSMMUG00000001854	-0.219750453965212	2.17016855739598	1.27872385428988	0.258136447878739	0.494507208204909
ENSMMUG00000001855	0.628365121692504	3.23270085018577	11.7470225640027	0.000609406483413155	0.00719887603789845
ENSMMUG00000001856	-0.0370643130484007	8.55301564974813	0.106538221317564	0.744120275858936	0.8761317424015
ENSMMUG00000001858	-0.161462677984562	3.95732113177918	0.50420529068791	0.477658158860412	0.696633823264535
ENSMMUG00000001861	0.120518501793557	7.45496216375797	0.776195677115354	0.378307168085432	0.615847210599506
ENSMMUG00000001866	-0.110883120693724	1.91646633348756	0.105854071600671	0.744914507607587	0.87658047861123
ENSMMUG00000001867	0.0742792529431675	3.99899415844271	0.0969904607625729	0.755471534350014	0.882381027784831
ENSMMUG00000001868	-0.122279424026386	0.681361290928145	0.150559871097439	0.698000898620931	0.851360846095235
ENSMMUG00000001869	0.0263627009600988	3.5653407709772	0.0301018867654737	0.862259250620629	0.936759322495884
ENSMMUG00000001870	0.0337075407257484	-0.566423246860939	0.00657235706746562	0.935386223987595	0.971164531691508
ENSMMUG00000001871	0.644756816134017	5.46657059284038	3.5790893550994	0.0585112181789509	0.196057097823188
ENSMMUG00000001872	0.298716252298009	2.29342591132787	1.04168438103641	0.307430052796077	0.546520686155977
ENSMMUG00000001873	0.0833741629108938	6.98216141547307	0.463027206546236	0.496212592178285	0.710423229411872
ENSMMUG00000001874	-0.165404973358704	9.35590648095719	1.22771256964953	0.26785235043674	0.506019685483407
ENSMMUG00000001876	1.55904619588534	5.32344533024506	24.6489485176826	6.8782271986004e-07	2.56269914019871e-05
ENSMMUG00000001878	-0.925852147958329	-0.457410552082798	3.15813962976804	0.0755492324523551	0.231060116916248
ENSMMUG00000001879	0.103974032896001	-1.81649877491015	0.00571443030560914	0.939742228676838	0.973060108477345
ENSMMUG00000001880	1.92308634632096	9.10941657928009	30.8361114444148	2.80764314863412e-08	1.46133571881635e-06
ENSMMUG00000001881	-0.104249464010003	1.78239137606965	0.210591184246471	0.646304434005657	0.817506522724179
ENSMMUG00000001883	-0.180289059721036	-0.785132172959759	0.0938009319992972	0.759399552350362	0.884308759181124
ENSMMUG00000001884	-0.266955996287646	6.28581164800362	4.58834046387382	0.0321901675478253	0.130001955749223
ENSMMUG00000001885	0.94104334954999	-0.316832491495359	6.61797236128864	0.0100954704766127	0.0576653810795807
ENSMMUG00000001886	0.305008941195268	6.65137222075125	3.80896923880431	0.0509788133786757	0.178150986488735
ENSMMUG00000001888	-0.434150783126206	3.26355520616856	2.77269047463769	0.0958848726580766	0.271035281919364
ENSMMUG00000001890	-0.407250187178933	1.65308752811729	0.978289299300869	0.322621515843003	0.562859030586024
ENSMMUG00000001891	0.0819937218328495	0.644635727127589	0.0270343491581997	0.869399532054419	0.940125083939832
ENSMMUG00000001892	-0.348138438787967	7.837663711029	2.71959737653245	0.099123015651011	0.277195850996706
ENSMMUG00000001893	0.536998178898816	9.44494614689246	11.5205774358165	0.000688300059477071	0.00785009417103464
ENSMMUG00000001894	0.330008247239595	4.24325647199828	4.37699383792869	0.0364271895125359	0.140599640963627
ENSMMUG00000001895	-0.207608650057856	3.81888069299774	0.644281726592247	0.422164561552562	0.653841164042092
ENSMMUG00000001896	-0.242912716238995	6.9651610455886	4.22067970363489	0.039934160707569	0.149991065889614
ENSMMUG00000001897	0.402965672347303	-0.570128852828581	2.12542444907231	0.144872643226904	0.347483943592418
ENSMMUG00000001898	-0.190744592915181	6.2232224578578	1.77522088759078	0.182737270662974	0.400497047455308
ENSMMUG00000001899	0.142440500541767	5.03802780665674	1.22081570185627	0.269200629595539	0.507495336838215
ENSMMUG00000001900	-0.0845814384029195	7.13714208809865	0.219700169264222	0.639268469351462	0.812436199007082
ENSMMUG00000001901	0.581967516803338	6.69899189096884	14.6779980471821	0.000127526246983116	0.00212041705535528
ENSMMUG00000001902	0.002271324840424	5.53381743875999	0.000232987725372169	0.987821614472876	0.994572842432628
ENSMMUG00000001904	1.14056504283706	2.12045530829948	8.69945135625328	0.0031830584167981	0.0249644800762211
ENSMMUG00000001905	-0.9616300556048	5.13040736246006	18.6020814357604	1.61044619772534e-05	0.000392354948824546
ENSMMUG00000001906	0.0965241443024663	7.92720361976335	0.435403209120906	0.509349516176341	0.7199298296449
ENSMMUG00000001907	-0.0772515627927978	3.2231455472828	0.102877093350035	0.748403951587882	0.878405512674146
ENSMMUG00000001908	-0.0820522987344315	4.00495008276883	0.21714836896448	0.641221361361344	0.81371195043321
ENSMMUG00000001910	-0.0571696451689604	2.13190282067913	0.0133536298870496	0.908002924626859	0.958388633527372
ENSMMUG00000001913	0.397947774896783	5.2367615538248	6.4208837064209	0.0112786023466016	0.0621898150578582
ENSMMUG00000001915	-0.328329634186053	2.2542567544993	1.25107661625391	0.263346949007465	0.501357481284883
ENSMMUG00000001916	0.337928893799573	5.91620847681049	6.90381563370982	0.00860119849377535	0.0512076898887645
ENSMMUG00000001917	0.179296264071501	-0.361708145331726	0.130569689945887	0.717842094678275	0.863300365368579
ENSMMUG00000001918	0.386614515464075	6.1378182840729	8.07229327809931	0.00449471959071244	0.0320736616909335
ENSMMUG00000001919	0.180350056619733	5.37814626590304	1.44622333694075	0.229134918100328	0.460639299606944
ENSMMUG00000001920	0.181764707306076	5.5924995282478	1.38475319255347	0.239293162080732	0.472149090063449
ENSMMUG00000001921	-0.00151694193602464	0.848553122005779	2.05369804504585e-05	0.996384179440561	0.998302203002455
ENSMMUG00000001923	1.20600674389867	7.69496627768962	13.6261459307329	0.000223057297520712	0.00328861128087189
ENSMMUG00000001924	0.0201555256976521	6.52336028706481	0.0262125960107014	0.871382204820471	0.941364303677577
ENSMMUG00000001925	-0.90071342626883	7.00700479304503	29.3088124482243	6.17143920722352e-08	2.9201278188229e-06
ENSMMUG00000001926	-0.350382197559115	5.16935171078698	3.61588313574241	0.0572303287369629	0.193121439368581
ENSMMUG00000001927	-0.137349219748732	8.89759244626433	1.22573865231733	0.26823737222762	0.506624709190852
ENSMMUG00000001929	-0.807089842807594	8.2295595664432	12.9399699138104	0.000321640180132342	0.00439848067989898
ENSMMUG00000001930	0.618142024583073	3.8587995700127	9.56334424168863	0.00198501157084099	0.0177946548751382
ENSMMUG00000001933	0.585597193579204	5.21913184218407	10.8126371428657	0.00100809602649661	0.0105708530837031
ENSMMUG00000001936	-1.47792641658799	3.06480404288823	8.06211918934916	0.00452002847719452	0.0321341097368763
ENSMMUG00000001938	-0.00739330005587722	3.51647776735045	0.00127012793709014	0.971570326722806	0.987614211648021
ENSMMUG00000001939	0.0156283725978289	4.56609706321425	0.00759005851593031	0.930575379452431	0.968221634921216
ENSMMUG00000001940	-0.348353788923557	7.81883549164907	7.03949859785103	0.00797313495127136	0.0484766605037299
ENSMMUG00000001941	-0.568344754747277	3.88195708522895	11.3609227711102	0.000750055498638111	0.00842023087882888
ENSMMUG00000001942	-0.299918829411404	5.37484988226614	3.72361978558464	0.0536479489435017	0.184475910120838
ENSMMUG00000001943	-0.0963863282015343	5.75793494047902	0.160466653314131	0.688727243457358	0.844366818959571
ENSMMUG00000001944	-0.163621873817694	7.37770186310958	1.47502009060678	0.224555303729851	0.455005140731922
ENSMMUG00000001946	-0.485505409765034	4.6845464818615	8.40341273931579	0.00374517254036637	0.0281395816068823
ENSMMUG00000001948	-1.87712881569728	-1.13797417206879	5.53337136045366	0.0186571224353541	0.0893884009139518
ENSMMUG00000001949	0.423087818042813	2.20239385712317	3.52337196264635	0.0605092240656461	0.200276600101861
ENSMMUG00000001951	-1.76230456735585	0.507262726410484	12.6864578505872	0.000368313318515295	0.00488128823982925
ENSMMUG00000001952	-0.180212879235002	4.94789572933144	1.00944298726843	0.315036318999821	0.55412839888796
ENSMMUG00000001953	0.17845619514521	3.37837122478364	1.0682580036705	0.301339253235086	0.540187524251384
ENSMMUG00000001955	-0.170499569222575	3.0034360262283	0.654373130613351	0.418553496736581	0.65121993031618
ENSMMUG00000001956	-0.27916342418027	0.811935193464792	0.873089269396697	0.350101485675968	0.58986965706816
ENSMMUG00000001958	-0.442626743682199	3.78035928641985	7.31548947744819	0.00683627765370722	0.043495070178893
ENSMMUG00000001959	-0.6338089275516	0.437327218532293	2.45772168100943	0.116948302838054	0.306111558906798
ENSMMUG00000001960	-0.124829470936268	7.64502981907773	0.595711062329134	0.440219145014411	0.668593815695421
ENSMMUG00000001973	0.310077092194567	6.22924563040166	5.57936909147524	0.0181732683970482	0.0879526790610593
ENSMMUG00000001974	-0.035494848540664	9.97382652280939	0.0589850611412999	0.80810734361786	0.90927295997251
ENSMMUG00000001975	-0.0738046027210454	5.82030704217657	0.255510548645365	0.613221382286989	0.794496654130924
ENSMMUG00000001976	-0.242962730372783	7.41868778006633	1.32345998928838	0.249972033603872	0.485391965675044
ENSMMUG00000001977	-0.152127003656619	7.01019315787396	1.55581677084311	0.212278778145166	0.439811572019738
ENSMMUG00000001979	-0.0441909537801713	3.42585095642538	0.0132698080702056	0.908290836785245	0.958627609440407
ENSMMUG00000001980	-0.224054053424585	5.71206002646088	3.37175614984097	0.0663230220944851	0.212166796576308
ENSMMUG00000001981	0.483170611649319	-0.47049476321593	1.17711407413628	0.277944296719081	0.517033330651253
ENSMMUG00000001983	-0.155573410932444	5.03925022352817	0.375892505051745	0.539809737606417	0.74555902646573
ENSMMUG00000001984	-0.0389141156780576	4.44417676803701	0.0272179837397459	0.868960717942686	0.939997805191181
ENSMMUG00000001986	0.16720177874457	2.72237653217231	0.318273379817683	0.572647132652175	0.768326441246739
ENSMMUG00000001987	-0.264235932460309	5.50850457802169	3.11531154411806	0.0775596454211959	0.235056017334272
ENSMMUG00000001989	0.027342950723034	4.19952994385585	0.0331095520264171	0.855613879036541	0.93414863284152
ENSMMUG00000001990	1.12421179425892	4.47890256016371	9.13358738457809	0.00250959151682131	0.0210078214034181
ENSMMUG00000001991	-1.7447499217919	1.47826350934342	11.0497335010531	0.000886999475875667	0.00959389357534034
ENSMMUG00000001992	0.156053143417879	4.82765099922038	1.07280325898288	0.300313113418671	0.539431528574073
ENSMMUG00000001993	0.0829460716783998	6.98056911085794	0.320451106576058	0.571336672483498	0.767862182048244
ENSMMUG00000001994	0.389601427503596	3.87930087823877	5.6556571649913	0.0173991535558557	0.085222920092629
ENSMMUG00000001996	-0.486798442638533	8.19171214269395	8.2496390210592	0.00407601057499504	0.029918614374408
ENSMMUG00000001998	-0.0403248507371038	5.40167424059767	0.0834509672560309	0.772674119390768	0.891248212854043
ENSMMUG00000001999	0.0832684909065842	4.60353527939489	0.215946416510878	0.642146056747643	0.814526303131048
ENSMMUG00000002001	-1.1240695250234	4.73673445559353	31.5899277672902	1.90414659801153e-08	1.02847867822157e-06
ENSMMUG00000002003	0.462889505640687	6.50194481106151	8.29223653924056	0.00398149220561604	0.0294007352208345
ENSMMUG00000002004	0.294697038465168	5.35356238938464	4.54993050563994	0.0329200825222255	0.131728940566807
ENSMMUG00000002005	0.827319608287777	4.48125817175764	10.6083803321106	0.00112576258207078	0.0115301718006247
ENSMMUG00000002006	-1.76587349918046	0.574751593575959	6.44818944136946	0.0111065470283474	0.0615154997412783
ENSMMUG00000002007	0.0438202237807687	2.48735806024352	0.00515478152132687	0.942763613765627	0.974243898083052
ENSMMUG00000002008	0.466267109781593	3.79839807269807	9.18837924586806	0.00243556456720482	0.0206098933795691
ENSMMUG00000002009	0.328896728992706	4.22339311886873	3.38523237776749	0.0657829053560058	0.21135951657302
ENSMMUG00000002010	0.195493009194538	4.44766280306215	2.28956307933092	0.130246583342993	0.325714209757973
ENSMMUG00000002011	-1.18570778306396	-0.75731984390829	4.05279588028425	0.044098251811963	0.160791727797446
ENSMMUG00000002013	0.0571788183180299	4.64038107272517	0.146475722298799	0.701926294834082	0.853406113077433
ENSMMUG00000002014	0.133506847448469	4.24275541692928	0.289884601341711	0.590294489927895	0.778478052748888
ENSMMUG00000002015	0.0422380754058242	6.33972889417101	0.110493605195629	0.739582871670319	0.873702517651803
ENSMMUG00000002016	-0.415722301144348	-0.248229635359303	0.810849322188965	0.367869267431651	0.606384120672364
ENSMMUG00000002017	-0.592271059947404	8.89968329008568	14.1113610913978	0.000172299965656654	0.0026977431268174
ENSMMUG00000002020	-0.556224772332011	-0.709735553017586	0.311675223041384	0.57665401636421	0.770906708053524
ENSMMUG00000002021	-0.189156193405886	6.19734693951783	0.501518467935092	0.478833679358378	0.697578225331594
ENSMMUG00000002022	-0.0149785106093531	-0.898219964086519	0.000757477352145486	0.978043148613098	0.991259168028475
ENSMMUG00000002024	-0.171723671952753	2.26708214562071	0.36604471865094	0.545168168840009	0.749831676571937
ENSMMUG00000002025	0.746423569000698	4.58494342262027	16.5195851357007	4.81501410731274e-05	0.000971829404314965
ENSMMUG00000002026	0.118463185068998	4.91842541159142	0.335717510381311	0.562311648733048	0.761812973547786
ENSMMUG00000002027	-0.357483746640989	4.47170055009722	2.94643072800012	0.0860674529996398	0.251767986793462
ENSMMUG00000002028	-0.566475702005802	2.00249386915364	2.30494105031727	0.128963173282187	0.323819128822024
ENSMMUG00000002029	-0.581781463542002	8.05568366093629	7.51604994179291	0.006115163037357	0.0399977305139542
ENSMMUG00000002030	0.221563512351558	3.60272495694356	1.21200034857111	0.270936319530651	0.509332285390002
ENSMMUG00000002031	-0.74159740223342	5.74080864982397	5.66116381124195	0.0173446101828246	0.0851294035503691
ENSMMUG00000002032	0.0577834093764514	6.49865057391926	0.30715703323804	0.579430005665262	0.772273591782924
ENSMMUG00000002033	-0.586429686905905	0.0667778973633651	2.35134419568058	0.125175029555302	0.318189478709763
ENSMMUG00000002037	-0.260868466888121	7.10599193630209	1.44587874047974	0.229190396391632	0.460639299606944
ENSMMUG00000002038	1.75057375369613	2.20543038055409	14.2256309718224	0.000162146871093669	0.00257635028483335
ENSMMUG00000002039	0.420322944136129	2.17100149813984	1.81885771321513	0.177449306451704	0.393728683360954
ENSMMUG00000002041	0.0935655120535675	3.67386067538549	0.188271395067019	0.664359231229837	0.829349129626769
ENSMMUG00000002042	0.80353890106325	4.94920701327833	21.4369267273809	3.65660635656511e-06	0.000112960199245256
ENSMMUG00000002043	0.314216859912871	6.41056144499145	1.58238387584615	0.208417649338762	0.434989062466996
ENSMMUG00000002045	0.420524874072017	5.10798940237579	6.54502874047719	0.0105177628986431	0.0592888400220198
ENSMMUG00000002047	0.190031447776233	3.21241957906866	0.429733541320381	0.512119724415443	0.722620581976117
ENSMMUG00000002048	0.177779975195101	4.72024559930863	1.76295194051994	0.184256742674463	0.402294974916524
ENSMMUG00000002050	-0.32255269774995	7.07552090973664	6.64520922327257	0.00994228018973353	0.0570489911821263
ENSMMUG00000002052	0.539970317119871	2.43808813385952	4.62185957914798	0.0315669978540652	0.128573572478403
ENSMMUG00000002053	-0.263578996822101	4.10563144622364	2.11006136802775	0.146333449180147	0.349669354913496
ENSMMUG00000002054	0.0706914052112809	2.50783263642625	0.0935319760877	0.759734101420972	0.884331317837261
ENSMMUG00000002057	0.158214436894903	5.71113934398465	0.316834169589178	0.573516433461783	0.769046628241048
ENSMMUG00000002058	0.544768572449365	10.0465464481093	1.79574109419707	0.1802282297681	0.396885682971324
ENSMMUG00000002060	0.262329563523756	5.32616912792827	3.18380011382535	0.0743715797305967	0.22860273052344
ENSMMUG00000002061	-0.270714080482391	6.83871915210208	1.49686909906447	0.221153731306576	0.451132599634413
ENSMMUG00000002062	-0.113257750670947	8.67777024171605	0.30604744167988	0.580115822181059	0.772648058450827
ENSMMUG00000002063	0.593668319353951	7.08430416124493	9.22144603121703	0.00239196551782247	0.0203186942305236
ENSMMUG00000002064	0.735533335440797	2.6296585924136	9.98465784230001	0.00157849883503211	0.0150707593054539
ENSMMUG00000002065	0.226322315706577	3.4437480130561	2.21970779450218	0.136258846654849	0.335010299190335
ENSMMUG00000002066	-0.0185296402935076	4.35672032477178	0.0101858560640906	0.919609995574184	0.963989624479946
ENSMMUG00000002067	0.162442193102663	4.07789865454866	1.15361406938045	0.282793874350738	0.521642010888638
ENSMMUG00000002068	0.0800200937761951	4.29741522241415	0.263399764027536	0.607794033209609	0.790629378552578
ENSMMUG00000002069	-0.379565085627058	4.12240037394608	5.68420282011155	0.0171183148854017	0.0844169326648465
ENSMMUG00000002072	-0.0174600372458006	7.19153293133485	0.0208405249003185	0.885214245030342	0.947322524520833
ENSMMUG00000002075	0.164277412980098	8.06583615950859	0.712524973607742	0.398606854114176	0.633170380677433
ENSMMUG00000002079	0.178274299273388	4.49902531900475	0.831878692299483	0.361729847529869	0.600586936797779
ENSMMUG00000002080	-0.16985103586651	4.35663624499666	1.09706821509782	0.294910409974433	0.535012051744012
ENSMMUG00000002083	0.77395283106908	3.0695995896212	10.0015184709107	0.00156411204090168	0.0149602586427617
ENSMMUG00000002086	0.1557675931375	4.35354867849814	0.389626211092491	0.532495946486681	0.739142587429711
ENSMMUG00000002088	0.065846941627043	7.12901393244564	0.351149266059288	0.55346327834688	0.755221375252944
ENSMMUG00000002089	-0.363307198309351	2.05756098498504	1.89391811356433	0.168760658438539	0.381700430516243
ENSMMUG00000002090	-1.66918323398726	0.493939078061607	15.1948895774368	9.69654792896355e-05	0.00173260415387383
ENSMMUG00000002091	1.78550851425582	7.28441495738301	169.728253228774	8.48240421724427e-39	5.60360672443798e-36
ENSMMUG00000002093	-0.304109224768836	4.54588848953317	4.7731832563977	0.028906330819693	0.12127737950884
ENSMMUG00000002096	1.08738466820179	4.79781174443191	56.3797136187821	5.9743587358939e-14	6.57792215690472e-12
ENSMMUG00000002098	-0.0673195549660725	0.0591554122013094	0.0369147895761301	0.847638637926886	0.93005246231201
ENSMMUG00000002099	1.55005020717225	1.37067932543321	17.1841794507806	3.39249897622587e-05	0.000732950470637176
ENSMMUG00000002100	1.21210307564317	4.63635896366161	25.6985048048822	3.99136174691046e-07	1.56519701746425e-05
ENSMMUG00000002101	-0.430497491487871	-0.655885926792803	0.791935789625786	0.373515426377507	0.611734551096372
ENSMMUG00000002102	0.821725119572606	3.12945573779045	2.29951545568289	0.129414364907683	0.324520114026744
ENSMMUG00000002103	0.253250321381723	1.47461816301521	0.763241099331509	0.382316128333911	0.619279105470318
ENSMMUG00000002109	0.177375552966997	4.63377872935211	1.36284315392481	0.243045345364432	0.476655269693935
ENSMMUG00000002110	-0.099971978918142	6.65546173236625	0.612783358700337	0.43374174700661	0.663337925971466
ENSMMUG00000002113	0.553501628450368	5.97818890247616	17.356647774341	3.09812672858167e-05	0.00067701558129922
ENSMMUG00000002114	-0.321815492056762	8.15986238940184	2.14849061579646	0.14271012709685	0.344436892467892
ENSMMUG00000002116	-0.0178930847921908	5.01711357382213	0.00994067166766044	0.920580184616035	0.964198137140375
ENSMMUG00000002117	0.0922480513786753	4.20496302381319	0.399846218655654	0.527168686629447	0.734740286246907
ENSMMUG00000002121	-1.41809567630164	2.25258364838839	27.6129406293276	1.48184066743374e-07	6.47636012820406e-06
ENSMMUG00000002122	-0.333289499066834	3.58958551450727	0.989962927082395	0.319751435605492	0.559899139357726
ENSMMUG00000002123	0.311848202722417	4.99999626443398	4.38456317698894	0.0362657838267937	0.14021385196498
ENSMMUG00000002124	-0.242620387461861	5.84351226854313	1.85060176308419	0.173713421970668	0.389547276417166
ENSMMUG00000002127	0.218959773882627	3.80386126902278	2.34701751895502	0.12552295672785	0.318649468631031
ENSMMUG00000002128	0.374725477550658	-1.6161119126147	0.280024086497701	0.596685430023251	0.782998620679911
ENSMMUG00000002129	-0.257234215632411	4.14485221347399	1.73424021004463	0.18787028815778	0.407328966094173
ENSMMUG00000002130	0.0807393748961005	7.20833236179624	0.349068349560898	0.554640989126812	0.756072510257312
ENSMMUG00000002131	0.250504810067254	6.33116635859638	2.6155707071911	0.105819448099161	0.2890275630276
ENSMMUG00000002132	0.00289748756817716	6.60587394485676	0.000313670413149225	0.985869610418531	0.993842675910609
ENSMMUG00000002133	0.0042756475644742	4.35530755354965	0.000526421575766989	0.981695039351716	0.992493413088667
ENSMMUG00000002134	-0.181660468541768	6.94785956635961	1.35539125351187	0.244337817328408	0.478449810795699
ENSMMUG00000002135	0.301454971678277	8.5331566999638	5.78145583776023	0.016196121095254	0.0810089038823773
ENSMMUG00000002136	0.232082733022749	4.67746462179925	2.57754165450709	0.108389880539278	0.292905064213756
ENSMMUG00000002138	-0.262252896186623	3.23551236225107	1.65989382222259	0.197617660377549	0.420500611328639
ENSMMUG00000002139	0.3529213478768	3.78631138458896	2.33392363882365	0.126582459184491	0.319732399846002
ENSMMUG00000002141	0.154248567101402	2.44000181885807	0.638523879706081	0.424245827665673	0.655115196977938
ENSMMUG00000002142	-0.162091049066325	5.45683736473133	1.0605191094966	0.303096817988203	0.542008427461257
ENSMMUG00000002144	-0.86829406924026	1.30856277707933	1.69542395606583	0.192887512851674	0.413767443579413
ENSMMUG00000002145	0.44314373943102	4.63238767991175	6.31541292953412	0.0119692867342881	0.0649145781332911
ENSMMUG00000002146	0.851342299930118	5.31970081639927	40.5707691280837	1.89622236906157e-10	1.36274123058584e-08
ENSMMUG00000002147	-0.0186220813649024	7.68439818829825	0.0233113062664358	0.878650313611969	0.944469511101631
ENSMMUG00000002148	0.916665724976553	5.50939521051827	24.463416619432	7.57342773872416e-07	2.76768499660269e-05
ENSMMUG00000002149	-0.11113843051958	5.28121331024861	0.743033740791635	0.388690792515777	0.625113153334216
ENSMMUG00000002150	-0.0467920618772054	3.11160746129493	0.0648443358752679	0.798996905508777	0.904627452944962
ENSMMUG00000002151	0.666772894561787	2.80291461496067	9.49994383625505	0.00205478187057439	0.01822991743133
ENSMMUG00000002152	0.659475415042702	0.809278755838548	6.5992664241125	0.0102020792312613	0.0581197057632321
ENSMMUG00000002153	-0.319053889358337	8.25258770663731	4.89637143263599	0.0269131892322649	0.114971925613169
ENSMMUG00000002156	-0.00553052758303559	5.83686639264359	0.000199269669877822	0.988737203460743	0.994808193852696
ENSMMUG00000002157	-0.48986693085415	4.32007254493085	2.60924864599778	0.106242088456002	0.289590301131952
ENSMMUG00000002158	-0.663120627638502	8.91256548822274	16.4072398366409	5.10897198792514e-05	0.00102055914762474
ENSMMUG00000002160	-0.51403037287482	2.68808236688637	5.11067989226144	0.0237789999226654	0.105955583580797
ENSMMUG00000002162	-0.379046408691884	5.53566249417604	5.49707273998567	0.0190483344131355	0.0907053484557847
ENSMMUG00000002163	-0.885215522195628	7.67455632683033	8.43944705699238	0.00367167874085879	0.0277573741430416
ENSMMUG00000002164	0.0820572685704344	6.85959766449323	0.333950468736518	0.563342116191105	0.762367175204729
ENSMMUG00000002166	0.195853786645408	6.18239410470783	2.94602096821666	0.0860892823879895	0.251767986793462
ENSMMUG00000002167	-0.397647655843788	4.30055977653006	1.43243844565015	0.231366894793714	0.463022238155833
ENSMMUG00000002171	-0.0557874421161382	6.46877797314173	0.113551574295386	0.736136390822526	0.871964530898813
ENSMMUG00000002173	0.0767505672309432	3.54875011172537	0.234268754186106	0.628376518464575	0.805146966143047
ENSMMUG00000002174	-0.233467897982224	5.33568923088028	2.70837004896794	0.0998229382053873	0.278518321412562
ENSMMUG00000002176	0.186739186075949	6.80024742450128	2.06874670304589	0.150345026664503	0.356625628779106
ENSMMUG00000002180	0.0982760764610504	4.50526526537359	0.422011529893329	0.515935032754547	0.725714529734837
ENSMMUG00000002181	0.0908761088879235	3.21968228749476	0.255343284007452	0.613337584828605	0.794496654130924
ENSMMUG00000002182	0.404433901966869	4.34446131837725	3.49543341225851	0.0615382981116674	0.202525734502012
ENSMMUG00000002183	-0.162699547313479	1.87826359873977	0.261357831164069	0.609188837609151	0.79130511039664
ENSMMUG00000002184	-0.785652077829936	-1.09465046044557	1.43070240044598	0.231649840574177	0.463299681148354
ENSMMUG00000002185	-0.175166710031462	5.15314373506359	1.33507406655778	0.24790453817726	0.482712657038047
ENSMMUG00000002186	0.325696585024425	3.11441316021244	3.11486146135548	0.0775810760519324	0.235056017334272
ENSMMUG00000002187	-0.239363167135339	3.08063602354801	0.606204647778874	0.436220416541083	0.66511512423521
ENSMMUG00000002189	0.347882025096547	5.31390236089555	3.35368210540331	0.0670548646890654	0.213521385965774
ENSMMUG00000002191	2.55679869863472	1.35307021742613	46.1222281512755	1.11100768422163e-11	9.83642679597456e-10
ENSMMUG00000002192	2.48760209214759	3.80752130004515	71.2756119200789	3.10652020060751e-17	4.59979232462367e-15
ENSMMUG00000002194	0.317502756375082	7.58743686395185	4.931415899463	0.0263727004295951	0.113647306155368
ENSMMUG00000002195	1.31036503911423	1.70586417986213	18.8363102584868	1.4242966949876e-05	0.000356613994651707
ENSMMUG00000002196	-1.1511874804084	5.40725911540066	26.4862941564261	2.65414558662497e-07	1.09061255014044e-05
ENSMMUG00000002197	0.478231846109337	6.34064779538644	9.66526618131493	0.00187784551739366	0.0171289827970013
ENSMMUG00000002198	-1.1730085331907	4.13926184847406	24.9625193330195	5.845571069951e-07	2.21153146910745e-05
ENSMMUG00000002199	0.154908535882494	2.5076851898047	0.378755000516666	0.53827029322362	0.74418763130319
ENSMMUG00000002200	0.0871221838144851	6.99568166852115	0.342621941016219	0.558319683611106	0.758798772408954
ENSMMUG00000002203	0.652060550764552	1.88854239420865	3.41977766165554	0.0644196888427283	0.208386634030214
ENSMMUG00000002204	-0.109832283779037	6.44002960348316	0.210530649994311	0.646351803597715	0.817506522724179
ENSMMUG00000002206	-0.107567298877005	7.49637119339943	0.208285786461801	0.64811431742726	0.819060694627678
ENSMMUG00000002207	0.311557558107319	5.66836979398046	3.18184055252158	0.0744608120616151	0.228790502320268
ENSMMUG00000002208	-1.4767489465994	0.521799042074601	21.1906715259824	4.15783308222497e-06	0.000125509562425828
ENSMMUG00000002209	-0.0405948774033594	7.96830932627211	0.0721473219751978	0.788235561079383	0.898971567556313
ENSMMUG00000002210	-0.417148868503198	3.59648925549966	4.76838764036559	0.0289869608439306	0.121471279052614
ENSMMUG00000002211	0.789602610777623	2.73350698751162	5.36091414585898	0.0205929763355024	0.0957512077798021
ENSMMUG00000002212	-0.516854397983264	9.35845141399436	10.2876657229549	0.00133922401723471	0.0132579318271028
ENSMMUG00000002213	-0.114916313525191	4.78635634450842	0.506070664012444	0.476844800823541	0.695979461161212
ENSMMUG00000002214	-0.35577083769597	1.97484083619618	1.53633209159806	0.21516459274053	0.443604254580643
ENSMMUG00000002217	0.349688692498495	1.9209182348713	2.04858860658679	0.152347364660263	0.359933746272995
ENSMMUG00000002218	-1.00525142714214	3.46260087279744	11.825576235612	0.000584226312167442	0.00697821358677885
ENSMMUG00000002219	-0.305465245132447	0.0282927727839401	0.8625478538473	0.353026673719929	0.592770061691606
ENSMMUG00000002220	1.07704231123731	6.2849595040541	2.29396648867776	0.129877636397179	0.325328610581587
ENSMMUG00000002223	0.848680179584651	2.71268945569278	13.0242297823337	0.00030748651734274	0.0042489046032815
ENSMMUG00000002224	0.358824536072999	6.00705512650179	6.02868817566453	0.0140751899556085	0.073082062478093
ENSMMUG00000002226	-0.234452024884225	5.56378069711624	2.13785880950206	0.143702340706804	0.346029917843834
ENSMMUG00000002227	0.309790597636106	7.63903006653244	1.65846391100784	0.197810851182408	0.420829359653563
ENSMMUG00000002229	-0.186891222690098	6.85465942990189	2.92822414652158	0.0870431900296604	0.253484881646227
ENSMMUG00000002230	-0.246343352739654	3.85565293492515	1.05388259085524	0.304614582855963	0.54381665888515
ENSMMUG00000002231	-0.218603749230757	6.82643933506645	2.94572150617455	0.086105239605213	0.251767986793462
ENSMMUG00000002232	-0.236307834953879	4.79814012901054	1.90328574826975	0.167710999935562	0.380378203471968
ENSMMUG00000002235	0.435449764287046	5.84779352494055	4.23486718169382	0.0396017220106627	0.149026552644613
ENSMMUG00000002237	-0.4635013921484	6.97682792608032	6.62159950040768	0.0100749312475999	0.0576055323264901
ENSMMUG00000002238	-0.499776472104173	-0.847628174281106	0.711307420069531	0.39901012152175	0.633518011393749
ENSMMUG00000002240	-0.30457773501858	6.2767425416919	1.96267439323374	0.161227585515568	0.372410571384534
ENSMMUG00000002241	0.821856199442664	6.20864899386772	21.7317120988452	3.13564753065219e-06	9.82808065446752e-05
ENSMMUG00000002242	-0.24441026715361	7.69226784285077	2.67881134466327	0.101691607247778	0.281764636663471
ENSMMUG00000002243	0.637193056833196	-0.89498436919835	2.06735228984197	0.150482573267508	0.356853331277471
ENSMMUG00000002244	0.309534447538398	7.10713410070189	4.97645805953582	0.0256945371113715	0.111728954284789
ENSMMUG00000002246	-0.369693868685006	5.62097772643381	7.78596158086093	0.00526537585548373	0.035935483907726
ENSMMUG00000002247	-0.134047170200251	7.08948205650369	1.36130128832785	0.243312084251856	0.476960552283711
ENSMMUG00000002248	0.949034264807815	2.69468847654686	10.5222398175028	0.00117946443805963	0.0119801781124259
ENSMMUG00000002252	-0.352506386035658	2.77182399541542	1.23925505915967	0.265614670396037	0.503442681386265
ENSMMUG00000002254	0.761223189551781	-0.262817740748443	3.91842219961322	0.0477596842527646	0.170158682271176
ENSMMUG00000002255	-0.367682351621996	-0.324761709486039	0.539830526864669	0.462502970092271	0.685307644059833
ENSMMUG00000002257	0.0658867126521328	4.85074125087496	0.208115858305231	0.648248199974887	0.819060694627678
ENSMMUG00000002258	-1.87714057292074	1.45821776693844	23.7836964834314	1.07791629845617e-06	3.80771514539536e-05
ENSMMUG00000002259	0.177298056825085	6.16620100524101	2.29351263402835	0.129915609456448	0.325375311355727
ENSMMUG00000002260	0.333098640125097	5.31224959446061	2.85749219861911	0.0909491909140384	0.261577914122492
ENSMMUG00000002263	-0.126500650678212	7.656979344845	0.53267066480262	0.465486215676222	0.68716727464158
ENSMMUG00000002265	0.0662686348375152	7.27564501873228	0.224561756228429	0.635585856873783	0.809733175913373
ENSMMUG00000002267	-2.25275675490652	0.871257955811985	26.1835258529815	3.10459850293169e-07	1.25765528033856e-05
ENSMMUG00000002268	0.265463793598575	1.19750418372358	0.843652376385496	0.358354274331351	0.597813355959477
ENSMMUG00000002269	0.381948297732529	6.80401968528868	6.5563663155918	0.0104509559901686	0.0590864064366713
ENSMMUG00000002270	0.0875548041175966	5.98856931908973	0.460478185059806	0.497400577538251	0.711471712174966
ENSMMUG00000002271	-0.207748413074418	4.53964503637986	1.99045647405919	0.158293159164298	0.368057845107079
ENSMMUG00000002272	-0.0681518755375229	8.02107556951162	0.278320120432696	0.597804388984325	0.783927942067092
ENSMMUG00000002273	-0.294187753041566	4.5535456099783	1.78385305486093	0.181676904410382	0.399105153778298
ENSMMUG00000002277	0.0145824518304416	5.35281607896203	0.00815480383746348	0.928045679344312	0.967239758222021
ENSMMUG00000002278	0.156236398413838	1.74050003662742	0.309570868344672	0.577943637098759	0.771345570094231
ENSMMUG00000002279	2.24481913822491	1.66945285884549	40.9118174233645	1.59255232617302e-10	1.17903787734258e-08
ENSMMUG00000002280	0.133438273791174	4.6984964018844	0.673467954233878	0.411845126931968	0.645365559728445
ENSMMUG00000002285	-0.128171581861906	5.21781443659505	0.615593129698475	0.432689636409593	0.66243668731359
ENSMMUG00000002286	0.00412322065062957	6.30998987018321	0.000728371530183125	0.978469018695022	0.991398364072463
ENSMMUG00000002288	-0.092215508806459	2.84377925367867	0.0452672273388259	0.831513413654397	0.921635919669929
ENSMMUG00000002290	0.0294532236713127	3.77189477351259	0.0256850685058723	0.872671841138602	0.941741311507603
ENSMMUG00000002292	0.349695420655834	3.55750219980003	3.95064654846482	0.0468533628071383	0.167741558788226
ENSMMUG00000002293	-0.305858089113585	3.93445398558542	1.99909899537009	0.157392742095895	0.366957749184078
ENSMMUG00000002295	-0.219566645698658	-0.153084874262983	0.0849312488442351	0.770722730335641	0.889885292837118
ENSMMUG00000002296	1.82047324622239	3.8155073725636	59.2419211540622	1.39431597831574e-14	1.6403267975035e-12
ENSMMUG00000002297	-0.0021013832120182	7.01729511327135	5.13891773721298e-05	0.994280314169269	0.997638815722644
ENSMMUG00000002300	-0.276359739938573	2.26212500231154	1.27419344646154	0.258981463864041	0.495512976372764
ENSMMUG00000002301	-0.108993838771082	2.2910974087941	0.197808664055234	0.656495473767074	0.824811932657341
ENSMMUG00000002302	-0.0968480340000364	6.62392485871733	0.614130672318353	0.433236764540799	0.662870272206669
ENSMMUG00000002306	-0.411415502417338	1.46965055587082	2.47706807948938	0.115517411105455	0.304034179152205
ENSMMUG00000002308	2.74260810867181	2.23632459524117	99.8823291453706	1.61725790761975e-23	4.14597340616073e-21
ENSMMUG00000002309	-0.832586265631576	5.03202332325893	10.2843075502508	0.00134166360563095	0.0132744320796758
ENSMMUG00000002310	0.430773737421736	4.07091115950524	5.46653064015786	0.0193840684453189	0.0917740537434356
ENSMMUG00000002312	0.71683633985553	-0.385204219952955	1.90129611275081	0.167933314516166	0.380631117726268
ENSMMUG00000002313	-1.07142486308752	2.00339326256021	2.22168248552333	0.136084687235605	0.334773788020446
ENSMMUG00000002314	-1.52024169072404	4.50232097303213	15.878106534361	6.75557045766373e-05	0.00128926309089814
ENSMMUG00000002315	-0.570328236742023	0.0504149180874386	3.07338309775555	0.0795836938913092	0.238796675868955
ENSMMUG00000002316	-0.281143265398285	5.51936945382639	3.68635631379299	0.0548593364435721	0.18732881963316
ENSMMUG00000002317	-0.0698720901509078	3.68743156597946	0.221442295538059	0.637943152219868	0.811352208998775
ENSMMUG00000002320	0.154131571184054	10.9078181454901	0.707405965766043	0.400306315739653	0.634855212973063
ENSMMUG00000002321	0.49177958011874	4.06732302687675	3.13357462870367	0.076695400909937	0.233176942818803
ENSMMUG00000002323	-0.148952648507406	4.71105549247373	0.904001155810967	0.341711114979012	0.582207133308155
ENSMMUG00000002327	0.430791207060842	4.74052695281854	4.69548242694651	0.030242008039166	0.125114701082198
ENSMMUG00000002328	-0.264661521807073	5.83522919441021	1.14916566704949	0.28372387282952	0.522726165051518
ENSMMUG00000002330	0.810474686113543	3.51714295668892	7.01064372420596	0.0081026541433221	0.0489866904490322
ENSMMUG00000002331	0.170249727519936	5.94248091452912	1.15118989665556	0.283300201074131	0.522211231342485
ENSMMUG00000002332	0.390264776062893	7.05542602561975	7.07664348972812	0.00780951589462208	0.0476934132049764
ENSMMUG00000002334	-0.243363841891005	-0.249053970301522	0.303351567864514	0.581788877906332	0.773662288896027
ENSMMUG00000002336	-0.380932406359152	5.35279845013866	6.52135388047228	0.0106586832832966	0.0598084103475672
ENSMMUG00000002337	0.0660891457113372	7.22568485332631	0.223382568752157	0.636474569609321	0.81032445390332
ENSMMUG00000002338	-0.0387016931932618	6.46762160710552	0.0753031789882321	0.783766295528376	0.896807000998959
ENSMMUG00000002339	0.190580306893439	7.20246934626417	2.91027187351834	0.088017036136702	0.255369785803806
ENSMMUG00000002340	-0.00909999175429805	7.44973492067093	0.00368059269904464	0.951623705794246	0.978396310949477
ENSMMUG00000002342	-0.00841035582373592	1.6328176987858	0.000832561735482074	0.976980916652099	0.990661043894527
ENSMMUG00000002345	-0.284459325534731	7.4737097170112	4.89851002694779	0.0268798781940768	0.114905123907781
ENSMMUG00000002346	0.128210018284095	4.95938513232406	0.875000059843249	0.349574789644811	0.589338588545352
ENSMMUG00000002350	5.3565083428931	6.34435135334037	252.210094976072	8.56302778448967e-57	2.45130942043991e-53
ENSMMUG00000002351	0.044379258434061	5.80624699937127	0.0508215046712195	0.821639910712136	0.916258691552015
ENSMMUG00000002353	1.72788846646234	-1.19038013551715	9.76639497095771	0.00177730609992075	0.0164035516239865
ENSMMUG00000002354	0.0258982840864597	4.09750901589729	0.0189712004136595	0.890449081815732	0.950623328826033
ENSMMUG00000002357	-0.314720851089476	5.62452466699562	1.52878776588742	0.216294470668856	0.444972311439485
ENSMMUG00000002359	0.227821436808917	5.59073520130162	0.653733317168417	0.418781075141949	0.651290508793517
ENSMMUG00000002361	0.636610451215746	5.70327451832347	14.2658164689472	0.000158721355173565	0.00253128876180237
ENSMMUG00000002362	0.0912448217749139	5.60072481160367	0.389753298672158	0.532429106919748	0.739142587429711
ENSMMUG00000002363	0.0805244183077275	1.42969650260755	0.109100380146792	0.741170673716743	0.874231232205599
ENSMMUG00000002364	0.0236288976768894	9.91420902248828	0.0148742119947656	0.90293079322194	0.956385008903555
ENSMMUG00000002365	0.30868073094941	3.11270472120356	2.93015065884289	0.0869393790356982	0.253311412097905
ENSMMUG00000002366	-0.845246693753171	0.745294768695488	2.91285473690553	0.0878762011664867	0.255175254646758
ENSMMUG00000002367	-1.12382190171827	4.38513979554086	14.0107864375033	0.000181764929491391	0.00281007599364909
ENSMMUG00000002368	-0.338474246650012	5.17477826432372	3.2799228219789	0.0701322268672062	0.219936302477841
ENSMMUG00000002369	0.164718619827013	1.94522860427309	0.554473260188029	0.456495661006167	0.681253884954244
ENSMMUG00000002370	-0.296557005108879	8.64157793184337	2.19759131846565	0.138226578928845	0.337977006188361
ENSMMUG00000002371	-0.37240719469226	6.1029057336436	2.28407696001759	0.130707882857015	0.326266326980394
ENSMMUG00000002373	-0.103150569969907	4.69914869309445	0.61413992048252	0.433233301355081	0.662870272206669
ENSMMUG00000002374	-0.102210385661008	6.43175910643654	0.336061989414898	0.562111184466215	0.761601459682236
ENSMMUG00000002375	1.86232317661184	-0.52530519414743	18.9402629496788	1.34875883609591e-05	0.000343449541617107
ENSMMUG00000002376	0.653276311394405	1.41336197519946	2.6387459488125	0.104285833033235	0.286548307179468
ENSMMUG00000002377	-0.231259246928062	2.35021889349794	0.489370325346968	0.484208322391604	0.701649765443217
ENSMMUG00000002378	-0.244216380042945	0.669174505368422	0.447709115445036	0.503424871305475	0.716449216135788
ENSMMUG00000002380	0.417351028820569	2.98570108993579	1.57506639846986	0.209472772666834	0.436109617372793
ENSMMUG00000002381	-0.0623084746153937	3.8222090800452	0.076184638909254	0.782536046211841	0.896055941982306
ENSMMUG00000002382	0.520129413628087	-0.412023067775189	1.01934072398671	0.312675442318085	0.551587888823422
ENSMMUG00000002384	0.352173090085041	1.5367863170047	0.813116553078416	0.367200442127445	0.605953969117147
ENSMMUG00000002385	0.20294544314173	1.34647052734196	0.754850356053488	0.384944910864842	0.621066214581673
ENSMMUG00000002386	0.0050533496382594	4.70863238544128	0.000970575601090928	0.975146675045784	0.989783671586478
ENSMMUG00000002387	-0.492658335958776	4.09969844872649	6.25376053770345	0.0123929930498731	0.0667488393303923
ENSMMUG00000002388	1.0288775009997	-1.2080113579153	5.46548614650613	0.0193956576087955	0.0917740537434356
ENSMMUG00000002389	0.383714879807677	1.00242529572293	1.22217550674036	0.268934130127239	0.50716408289309
ENSMMUG00000002390	0.0203957551431409	5.18711148722539	0.0165782831978589	0.897550182769325	0.954203567301377
ENSMMUG00000002394	0.281922046603627	0.308468484707207	0.640276467879474	0.423610701882766	0.654831977816604
ENSMMUG00000002396	0.179231880121098	4.7636989551593	0.925281138864275	0.336092127692972	0.576349679038986
ENSMMUG00000002397	-0.204880024578586	4.50842610000738	1.53429524468288	0.215468948018457	0.443752356254799
ENSMMUG00000002399	1.30230809905472	0.341675246854439	3.48340414325119	0.0619871016652023	0.203396627318301
ENSMMUG00000002400	0.462901303536347	6.13237052428591	10.280030489253	0.00134477724713835	0.0132975785819507
ENSMMUG00000002401	0.441405238269954	2.70741243751565	4.94965286830086	0.0260959077200266	0.112806080068242
ENSMMUG00000002402	0.434969895911761	2.6742789536112	3.78481309413674	0.0517196863514874	0.180080545869278
ENSMMUG00000002403	0.401515516896947	3.45224076643027	4.44755818794894	0.0349511882793827	0.136778676210225
ENSMMUG00000002404	-0.321908096369643	6.32639452910742	2.7014342772724	0.100258016582869	0.27919787066996
ENSMMUG00000002405	-0.0646303545551431	4.55638686780037	0.192042588098538	0.661221998822611	0.827720213670809
ENSMMUG00000002407	-0.891416411343915	0.930877814749688	6.59933161445483	0.0102017057018102	0.0581197057632321
ENSMMUG00000002408	-0.298440379391582	6.32948035469299	3.62072223911843	0.0570640953469438	0.192977535278422
ENSMMUG00000002409	-0.399519297982518	-1.09633608175188	0.737730886633656	0.390388726971417	0.626551453017778
ENSMMUG00000002410	0.11915851986973	4.5477753191267	0.740439808940856	0.389520028053997	0.625972679814319
ENSMMUG00000002412	-0.634828944370782	4.14763929581993	6.1135924337001	0.0134146196547194	0.0704400816843354
ENSMMUG00000002413	0.468563710691265	4.5580627135054	3.0825917361195	0.0791343318923158	0.237915505790726
ENSMMUG00000002414	0.285956947011547	5.96701156598936	5.49741507426558	0.019044605548605	0.0907053484557847
ENSMMUG00000002415	-0.717367943122832	-1.02913542095344	2.10561595750555	0.146759235928061	0.35032181104881
ENSMMUG00000002416	0.0440563424901499	9.13514178968647	0.0505731360411481	0.822068958689541	0.916300500733155
ENSMMUG00000002418	0.799228448483714	4.39718621814357	16.1841481634307	5.74730500346319e-05	0.00112432472368432
ENSMMUG00000002419	0.635873977476986	3.1157169466002	2.94954260587023	0.0859018673218583	0.251397252192918
ENSMMUG00000002420	0.341020289750364	0.611481289684404	0.834359167898935	0.361015051286089	0.600114412147565
ENSMMUG00000002421	0.209964742327271	-0.287430524698667	0.240005748639028	0.624201962827816	0.802251789399174
ENSMMUG00000002422	0.760975832782793	5.43940114446487	10.7968434539688	0.00101673313349669	0.0106362499459189
ENSMMUG00000002423	-0.157439676454945	4.67362768446256	0.580451741886879	0.446135307000355	0.673358526629007
ENSMMUG00000002424	-0.22866113302352	7.09877773097477	1.44405734842829	0.229483900114736	0.460953744400737
ENSMMUG00000002427	-0.691652602399769	-0.471170733258562	2.30780247932522	0.128725923288397	0.323444238364209
ENSMMUG00000002428	0.0779746825548749	6.49832686975858	0.323264905402116	0.569652131158819	0.766437803915391
ENSMMUG00000002429	-0.0385107658166653	7.73378268256926	0.0708648573159714	0.790081686441113	0.899607361583034
ENSMMUG00000002430	-0.1455801575621	6.41608028427538	1.15846635940091	0.281783831189534	0.520925528415826
ENSMMUG00000002431	-0.629861435722396	5.51976320234867	5.76093746575692	0.0163863267109156	0.0817222844328357
ENSMMUG00000002433	-1.61055118014053	0.991514838269192	18.1127549782285	2.08202085798434e-05	0.000489203697082612
ENSMMUG00000002434	0.253104348697155	4.39546014215027	2.20911928081036	0.137196977012878	0.336330984849437
ENSMMUG00000002435	0.588654562387927	5.93597062535303	10.1651231483922	0.00143122355087567	0.0139731656788228
ENSMMUG00000002436	-1.73629092130953	-0.536589122219353	5.05651818987541	0.0245334790927905	0.108269913584634
ENSMMUG00000002437	0.907061051642735	2.39689703155722	8.94824915842272	0.00277735651148159	0.0225921040829121
ENSMMUG00000002438	0.703274236548619	1.7034620254125	8.6261747596904	0.00331366672366534	0.0256981306374141
ENSMMUG00000002440	0.628652129179757	4.74579300625054	16.4576181799472	4.97498597918905e-05	0.00099941940559709
ENSMMUG00000002442	-0.136978894559861	4.7181648955943	1.14059542208541	0.285526546997979	0.524457701982386
ENSMMUG00000002443	0.607992765747119	-0.166556555584089	0.551462911725906	0.457720564574217	0.681620289329525
ENSMMUG00000002444	-1.1146185650282	-0.617770299957834	6.32629966712014	0.0118960272085883	0.0646067588914924
ENSMMUG00000002445	-0.237128158891357	9.10387464204164	3.49080573720312	0.0617105425049051	0.202898215555944
ENSMMUG00000002448	0.120018203681311	4.86566782893371	0.976138310401371	0.323154058359518	0.563575966865341
ENSMMUG00000002450	-0.121573005944441	3.73763647869498	0.443007154682181	0.505674589617448	0.717866497336085
ENSMMUG00000002451	0.0578202087423683	5.04406097843134	0.0857980119939583	0.769588669608459	0.889293258153586
ENSMMUG00000002452	-0.554602599743624	5.11651222950889	7.2836097275199	0.00695865639999965	0.0440609200254458
ENSMMUG00000002453	-0.3594132496776	5.75182512372859	5.54122872676865	0.0185735373060161	0.0891612847311715
ENSMMUG00000002455	1.07035491778494	2.77788812890879	2.7822176991252	0.0953161017243711	0.269884051043707
ENSMMUG00000002456	-0.21319099341632	2.44031927696706	0.745948425485928	0.387762022767872	0.624257240890522
ENSMMUG00000002457	0.305725531417151	5.86298592853011	3.61819865595551	0.057150721687977	0.193117794742848
ENSMMUG00000002458	-0.0976030306237227	7.10988479280848	0.280298742376587	0.59650547725075	0.782943535477142
ENSMMUG00000002461	0.560896261251889	6.67265693692359	16.8872653245566	3.96668181508878e-05	0.000834947633038786
ENSMMUG00000002463	0.337363323366384	6.68281252561897	4.80350464858664	0.0284019050133955	0.119771942182686
ENSMMUG00000002467	-0.0463543028677997	5.87332265165041	0.0412832003051307	0.838992252046883	0.926245720604015
ENSMMUG00000002468	-7.8194012290481	3.27093274291242	10.154157412333	0.00143976185263508	0.0140271687413786
ENSMMUG00000002469	0.350956253446479	5.81318523253985	8.23113698091656	0.00411777248261174	0.0301478517311761
ENSMMUG00000002470	-0.0166541677774588	4.85411820283271	0.0133984775469571	0.907849257337136	0.958328006816277
ENSMMUG00000002473	0.424234074979433	0.570199638293505	1.05005561536219	0.305494278493336	0.544425163664821
ENSMMUG00000002477	-0.859772293276081	1.06633733034196	8.47226006203774	0.00360603122428894	0.027393716191237
ENSMMUG00000002480	0.231144596514073	2.44492004167889	0.32996041819527	0.565682396203376	0.764029318014405
ENSMMUG00000002481	-0.261586929813106	4.60668217591491	2.87564508897715	0.0899289322758648	0.259479442973905
ENSMMUG00000002483	-0.288066695526446	8.01811785987487	4.55697333248903	0.0327849631764292	0.13153808164409
ENSMMUG00000002484	0.190483072187439	3.68107395315272	0.977583228233733	0.322796197401681	0.563049404546692
ENSMMUG00000002485	0.310323865958855	4.40180404687816	3.37104113791447	0.0663518112143892	0.212187434261469
ENSMMUG00000002487	-0.260997316284439	3.49540987444505	2.13801132981772	0.143688051971071	0.346029917843834
ENSMMUG00000002488	-0.434154779731053	2.8235204076097	1.98800858276359	0.158549255366112	0.368304302159635
ENSMMUG00000002489	-0.131610294826158	5.67151015810708	0.572843403798945	0.449131230626461	0.675905105226646
ENSMMUG00000002492	-0.311464783674428	3.17766113003692	2.21149732317165	0.1369856568484	0.336145193513714
ENSMMUG00000002494	-0.239593818479915	0.409395430573184	0.402512639338894	0.525794470020268	0.733754128783565
ENSMMUG00000002495	-0.0561214593360332	3.99403007158592	0.105544889275382	0.745274369676794	0.876709305771428
ENSMMUG00000002496	0.00993016164262406	4.94574337840655	0.00193338402318233	0.964928107667552	0.985167359287161
ENSMMUG00000002497	-0.120193481920828	2.47145311237799	0.281568321546928	0.595675120999321	0.782390141338559
ENSMMUG00000002501	0.408166279158119	-0.161240394299967	0.829175755394687	0.362510976236725	0.601186494915708
ENSMMUG00000002503	0.0268297405328854	2.46999559708524	0.0101325631781393	0.919819862342911	0.963989624479946
ENSMMUG00000002504	-0.597765989073136	0.912187897737461	1.70746451575314	0.191314667345644	0.411885275298168
ENSMMUG00000002505	-0.308342067890636	1.05223964467862	1.42098763031631	0.233240912374513	0.465127819684737
ENSMMUG00000002506	0.265378461320465	3.28428406997688	1.40371518360624	0.236102516961258	0.468515048080835
ENSMMUG00000002507	0.348342721754295	2.73381316173658	2.02519756482839	0.154708802373386	0.363214651389458
ENSMMUG00000002508	-0.0865392916256402	2.15770321748586	0.119382026610765	0.729705700263691	0.869250011513049
ENSMMUG00000002509	-0.548178589318553	0.510557179558035	1.86429404562793	0.172130022817376	0.38677463002502
ENSMMUG00000002511	0.0245581464344332	0.851590580164962	0.00761203380321973	0.930475204877075	0.968185746590455
ENSMMUG00000002512	0.00864990693309629	6.84532616911252	0.00372200265939782	0.951352664258455	0.978368608557142
ENSMMUG00000002513	0.477986256429289	4.23059042927852	8.12388231250103	0.00436859076070648	0.0313560028858732
ENSMMUG00000002514	0.0303802610821381	4.26061762329	0.0249907033085535	0.874390228770434	0.942402895188108
ENSMMUG00000002515	-0.169563688415988	5.96798123466652	1.65127605059347	0.198785342745137	0.422252912069067
ENSMMUG00000002516	0.253569687145908	7.05354727080869	2.00752059461507	0.156520939283224	0.365603115589766
ENSMMUG00000002517	0.358653775701825	3.19433474649393	2.55366343490568	0.110038838450837	0.29521889975661
ENSMMUG00000002518	0.0662172597846828	1.89573130553268	0.0937133080244053	0.759508488444444	0.884308759181124
ENSMMUG00000002519	-0.0478948509534678	4.39806946927684	0.03602018027604	0.849473824084755	0.930995559116881
ENSMMUG00000002520	-0.255630248996202	-0.641971435928804	0.217436114845896	0.641000452728239	0.813493702974747
ENSMMUG00000002521	-0.0858736083880357	6.95528033522164	0.441431504932666	0.506432336950489	0.718407814623522
ENSMMUG00000002523	0.256632545052733	8.1593765570264	4.14988415166204	0.0416373724701887	0.154263052102666
ENSMMUG00000002526	0.399052838342702	5.93021737663531	4.00586667136909	0.0453421802366866	0.163695193456907
ENSMMUG00000002527	-0.389801591063111	-1.45168983387889	0.369150313711344	0.543467784595284	0.748697653924867
ENSMMUG00000002528	-0.0224764936936275	6.60865813304599	0.0388208835035115	0.843803936992409	0.928960022325035
ENSMMUG00000002529	0.0535170125404791	4.02863117821272	0.0467178914760282	0.828876111310284	0.920197357860443
ENSMMUG00000002532	-0.417264489863229	5.90809322851699	7.65037596327523	0.00567604909054364	0.0378756096267201
ENSMMUG00000002533	-0.393036575888587	8.50555997378441	2.94608397810443	0.0860859252331936	0.251767986793462
ENSMMUG00000002534	0.526704032539334	3.844158169446	5.12459955224939	0.0235890129545676	0.10545676379689
ENSMMUG00000002535	-0.106188043857237	3.22992141186458	0.178510195379051	0.672656693438848	0.834695656941626
ENSMMUG00000002536	-0.561221458265238	-0.518824421640271	1.96395289328006	0.161091193844127	0.372195634310832
ENSMMUG00000002537	0.254195092680574	2.51667133176087	0.727504520281546	0.393693268426063	0.628780212421487
ENSMMUG00000002539	-0.0194707265368845	3.6568133452468	0.014354002700145	0.904635092975638	0.957296675602206
ENSMMUG00000002540	-0.236166579336398	6.91868782080152	3.0751566844421	0.0794969333419475	0.23862973210089
ENSMMUG00000002541	-0.234732093004559	1.39808646169033	0.868390349110157	0.351401313773658	0.591559209690749
ENSMMUG00000002542	0.173440864401874	5.40936121543015	1.33784257226601	0.247414793541498	0.482086953360041
ENSMMUG00000002543	-0.138563750978893	7.52094074151486	1.35738086747519	0.243991916334527	0.478129509978533
ENSMMUG00000002544	-0.505863403591955	6.39175527315308	6.01781111231048	0.0141622011254302	0.0734672203353636
ENSMMUG00000002547	-0.196846743301768	2.55657382060488	1.20759977078432	0.271808002646908	0.510150470269907
ENSMMUG00000002551	-0.160129773461451	2.90925112183305	0.23793788931637	0.625699462850579	0.803017820604503
ENSMMUG00000002554	-0.52551518393169	3.70608956099125	3.99946073865835	0.0455148239704139	0.16409794637192
ENSMMUG00000002555	-0.755108642111477	3.27169600747702	11.6712169923311	0.000634744756954381	0.00740147722026371
ENSMMUG00000002556	-1.90207293929331	-2.43624446364622	2.01368324982369	0.155886458168994	0.364633774412452
ENSMMUG00000002560	0.200188088453041	6.52861218371298	1.49989295663903	0.22068783302281	0.450610344745575
ENSMMUG00000002561	0.186487493689663	6.10304959993911	1.83686430733735	0.175318914707773	0.391690632498211
ENSMMUG00000002562	-0.0233117964065004	3.86822272089832	0.0288064918903892	0.865226606166265	0.938202288410435
ENSMMUG00000002563	-0.0652294911924514	6.59443000684492	0.232925207308941	0.629363263305075	0.805684375672513
ENSMMUG00000002564	-0.846980614327301	3.95390941752988	5.76175972871078	0.0163786601998748	0.0817222844328357
ENSMMUG00000002566	-0.222090898970983	4.81484727895334	2.66657317120521	0.102476455890953	0.283285223627207
ENSMMUG00000002567	-0.0211166035099482	1.07797971812869	0.00569506130075936	0.939844242873087	0.973060108477345
ENSMMUG00000002568	1.01384200485344	1.52455566494789	8.13710789831899	0.00433684008812192	0.0311802282769284
ENSMMUG00000002569	2.05156065905227	3.07526654219059	72.3989122178139	1.75810834846718e-17	2.69618473154217e-15
ENSMMUG00000002573	-0.157872505626913	7.03764173542663	0.952926203848826	0.328975574113672	0.568918600068183
ENSMMUG00000002574	-0.739932825821218	4.98048887186658	11.3202297230952	0.000766672278617717	0.00856119103588656
ENSMMUG00000002579	-0.732641811704528	6.21483946442551	4.31001416911556	0.037888646055538	0.144584622228376
ENSMMUG00000002588	-0.0514934276460464	5.06433942617418	0.0329301735356893	0.856001246408064	0.934324152732267
ENSMMUG00000002591	-0.604676754392595	-0.119382907003817	2.06522368351168	0.150692816153398	0.357302569057256
ENSMMUG00000002592	0.301861834292939	-0.905367977037152	0.730226965938829	0.392809629893517	0.628202812202146
ENSMMUG00000002593	0.736202937635268	3.72867723334105	12.7349046093757	0.00035889412964584	0.00476749077401157
ENSMMUG00000002594	-0.316953167102106	5.32763197615203	1.91690156099878	0.166198633104831	0.378497443941737
ENSMMUG00000002595	-0.247984077376423	7.61816804161982	1.07664712682504	0.299448829259697	0.538568910090529
ENSMMUG00000002599	0.343665618437448	6.03491318561018	5.17867412696414	0.0228657658711192	0.103027910441328
ENSMMUG00000002601	0.266742632655682	4.13475815184369	2.31801637153674	0.12788301316912	0.322046827664635
ENSMMUG00000002605	-0.133424032518977	4.14921568055563	0.32340308540342	0.569569656886586	0.766392831586199
ENSMMUG00000002607	0.0943756482335491	5.45804664135045	0.414701980112383	0.519592562160606	0.72853239572821
ENSMMUG00000002608	0.192311639313936	0.55299923493748	0.519173856011594	0.471194304381757	0.691315740331516
ENSMMUG00000002610	3.99840795788269	-1.59430646795459	17.6911715731675	2.59829734857408e-05	0.000584906359883465
ENSMMUG00000002611	0.374713027795915	0.63240473740882	1.44569440582219	0.229220079980237	0.460639299606944
ENSMMUG00000002612	-0.267239797603193	-0.457158517791156	0.373187134179496	0.541272111773799	0.746725384889295
ENSMMUG00000002614	0.147748881573084	3.94827031849178	0.226724985981278	0.633962907232113	0.808815780078941
ENSMMUG00000002615	-0.225191209223349	1.42297341586675	0.713521033876646	0.398277386312701	0.632764072454625
ENSMMUG00000002616	-0.188743402456803	2.47171799009866	0.918061917928672	0.337984364402618	0.577878535046219
ENSMMUG00000002617	0.5125941808996	4.35821760212871	9.29984357587067	0.00229173424931035	0.0197505406252658
ENSMMUG00000002618	0.0635201150788956	2.20581961460289	0.112487020186107	0.737330271646562	0.872462667808266
ENSMMUG00000002619	-0.104638261636309	6.35841368730763	0.51065194615239	0.474856769707611	0.69455190956517
ENSMMUG00000002620	-0.0538713662665659	2.49648674022675	0.046214782634376	0.829785845257486	0.920935750719991
ENSMMUG00000002621	-0.0897723671225496	4.59866747476384	0.0834063063380057	0.772733284251135	0.891248212854043
ENSMMUG00000002622	2.00697038649993	-0.811176190718213	11.2602290922813	0.00079185437535194	0.00876911073568338
ENSMMUG00000002623	-0.25673674129516	5.79762919887199	4.90433390224433	0.026789381843588	0.114746738789393
ENSMMUG00000002624	0.602321372859602	3.3581750277133	8.35657700604509	0.00384293800383621	0.0285989181775956
ENSMMUG00000002625	-0.13931183719928	5.08575233184619	0.683491324385479	0.408387085443598	0.641879262406592
ENSMMUG00000002626	0.193327680947746	5.81532569988947	1.0179313393493	0.313010204300336	0.551637930336813
ENSMMUG00000002628	0.124470073569664	6.12998752791838	0.440498505730652	0.506881945979012	0.718630153044615
ENSMMUG00000002630	-0.499607067696745	2.45028620361223	2.02380028641655	0.154851172839765	0.363225820282777
ENSMMUG00000002634	-0.32840497823324	4.64206101560977	2.79396112008471	0.094620073684336	0.269027377189564
ENSMMUG00000002637	-0.117996595345925	5.73215780005587	0.469247493444975	0.493333560563502	0.708483014964651
ENSMMUG00000002638	-0.296772446439194	1.87191299972596	0.525182213540646	0.468639429716056	0.689688188227485
ENSMMUG00000002640	0.405318673320457	5.55360724409369	11.5468286832604	0.000678649165167526	0.00776580816849929
ENSMMUG00000002641	0.445961219799163	3.57169607147414	1.00345238267866	0.316476571858663	0.556092235114516
ENSMMUG00000002645	-0.00800513917124806	5.35909648664917	0.00215865263362502	0.962942576859372	0.984084113770249
ENSMMUG00000002647	-0.662771371419549	2.68995620208996	7.67203459253023	0.00560831837252323	0.0376136182610149
ENSMMUG00000002648	0.164948281340344	2.38472658476362	0.218343919134128	0.640304676339429	0.812971105914106
ENSMMUG00000002649	-1.00670833644862	-0.238436432357579	4.78575424503688	0.0286960777515388	0.120613224704783
ENSMMUG00000002650	0.00936813615299732	6.2093716300833	0.00685017064610705	0.934037797082381	0.970540423635026
ENSMMUG00000002651	-0.374738040119309	7.78448473492136	3.44843401367726	0.0633117281650773	0.206111115042337
ENSMMUG00000002652	-0.111291267032828	3.36933744357705	0.188215054871826	0.664406382374496	0.829349129626769
ENSMMUG00000002653	3.01307762089609	2.71415415195932	38.3523745188734	5.90561870269088e-10	4.00928485523394e-08
ENSMMUG00000002655	0.19504673177252	2.10114791567072	0.299732415665382	0.584050220740924	0.774764179135474
ENSMMUG00000002656	0.093954201106016	7.17317313196165	0.516587363130945	0.472301057280352	0.692111847098996
ENSMMUG00000002657	-2.48030117507344	2.49352117958309	3.35393294631642	0.0670446489610673	0.213521385965774
ENSMMUG00000002659	0.110830513943424	4.28472512997364	0.256672167728574	0.612415693826822	0.793918076215278
ENSMMUG00000002660	-0.244197852715906	2.92094644796853	0.631593834501643	0.426771287022195	0.657596090956601
ENSMMUG00000002661	0.133674026779506	2.12168160494208	0.110937589030712	0.739079218618814	0.873691868033935
ENSMMUG00000002662	0.0753993854198953	1.32662394186726	0.093921229892576	0.75925008592058	0.884307281194268
ENSMMUG00000002664	0.488428315357337	4.21528820958743	5.65797615872513	0.0173761623635648	0.0851809663797964
ENSMMUG00000002665	-0.241023213350958	7.16679058083698	1.045523328538	0.306540362032348	0.545440511578536
ENSMMUG00000002667	-0.153899393897729	6.36945831479651	1.06910804635018	0.301147003925151	0.540187524251384
ENSMMUG00000002669	0.117045649735784	5.03751372053574	0.631967875456365	0.426634401811146	0.657503139121422
ENSMMUG00000002671	-1.41569467125862	0.630454448252214	10.318226862035	0.00131722781576169	0.0130778641407646
ENSMMUG00000002672	-0.322726235342423	6.14923389576034	2.7070507068454	0.0999055409672618	0.278658261067504
ENSMMUG00000002673	0.262993495691428	4.01818074816609	2.99148822519003	0.0837032098824461	0.246960428610867
ENSMMUG00000002674	3.18763997324422	2.39521149774659	133.550104956312	6.85311376768309e-31	3.1813265425331e-28
ENSMMUG00000002675	-0.195122733099644	6.45798197376095	0.656939154846555	0.41764262094862	0.650474216305177
ENSMMUG00000002676	-0.871134410775857	4.25570954478286	14.5411682140468	0.000137129950904875	0.00225176294143608
ENSMMUG00000002677	-1.60557844108485	0.343684486607285	18.0733133312989	2.12559861151328e-05	0.00049808024217397
ENSMMUG00000002678	-0.116348079482346	6.74806135473216	0.330898725603518	0.565130364493982	0.76361234457025
ENSMMUG00000002679	0.00304736128527936	3.26096945908185	0.000197593486337411	0.9887846696235	0.994808193852696
ENSMMUG00000002680	0.848090469631997	3.71992695759077	21.8450166068966	2.95583269915336e-06	9.3154830166345e-05
ENSMMUG00000002681	-0.80084406417583	2.56637953293299	8.72858129501876	0.00313260149854806	0.0247381900409478
ENSMMUG00000002682	0.318955210183151	8.65111172470282	3.87438352813311	0.0490283120621913	0.173273721806625
ENSMMUG00000002684	0.939940129110753	2.60794314540424	2.96944973680226	0.0848507116508693	0.249340602791331
ENSMMUG00000002685	-0.199513191890365	6.10392982817298	1.87445169828996	0.170966090675365	0.384763308888898
ENSMMUG00000002686	-0.102716322354086	6.64181785685959	0.732231704844015	0.392160761203354	0.627709681154194
ENSMMUG00000002687	0.0163002006370332	3.71191015810952	0.00626987128401169	0.936887448903895	0.971679299872121
ENSMMUG00000002689	0.504073246335706	5.08105673215112	11.729075568053	0.000615311493429441	0.00722885787355956
ENSMMUG00000002690	-0.969634830940693	-0.386954389805433	9.20083391970472	0.0024190490082348	0.0205284514651388
ENSMMUG00000002691	-0.221332460049322	8.0434984680469	2.78198566704437	0.0953299102050636	0.269884051043707
ENSMMUG00000002692	-0.334322039856735	3.12026165639862	1.52638198430092	0.216656257571622	0.445382316818281
ENSMMUG00000002695	-0.216868536245995	-0.186068412889504	0.319650054289358	0.571818025420803	0.767968285606983
ENSMMUG00000002696	-0.0933249160402684	4.08683600667101	0.271510831667037	0.6023200896785	0.786666402579114
ENSMMUG00000002697	-0.284490736294135	3.39340695186448	1.34705175695489	0.245794194627122	0.480455341631438
ENSMMUG00000002700	0.690110454551556	1.19730927713645	4.72084899098893	0.0297990269478202	0.123989362125911
ENSMMUG00000002701	0.109109813143567	2.22096667132767	0.133815190704741	0.714508658098664	0.861281543371651
ENSMMUG00000002702	-1.14359196381977	3.06877391483605	11.8742110027572	0.000569165766369424	0.00686516236177052
ENSMMUG00000002706	-0.467036960427765	5.06616529150875	3.36245510005243	0.0666985625215144	0.21286036972678
ENSMMUG00000002707	0.146686530960542	4.59589374053499	1.0841736126628	0.297765763049372	0.537279762344691
ENSMMUG00000002708	0.218914975197864	1.51547190122731	0.874775198816163	0.349636715025451	0.589338588545352
ENSMMUG00000002709	1.32449513279154	4.06283208559575	53.2494526430347	2.93769313321838e-13	2.96810689742112e-11
ENSMMUG00000002711	-0.970243376626466	0.340416439492922	0.471403872045009	0.492342029777448	0.707950330971741
ENSMMUG00000002712	0.111916192926759	0.527295745789487	0.104047748353704	0.747025209738941	0.877773432650861
ENSMMUG00000002714	-0.0684376854370914	5.60037273366807	0.0649136780303294	0.7988917657388	0.904627452944962
ENSMMUG00000002715	-0.0699804335155821	4.0523839008743	0.140151819768644	0.708130129542604	0.856658903016183
ENSMMUG00000002717	0.191415883228384	4.00412046385156	1.6513449067369	0.198775980912397	0.422252912069067
ENSMMUG00000002719	0.228248907629328	2.45528767326895	0.987646106274404	0.320318367989682	0.560445193498355
ENSMMUG00000002721	-0.331503584860894	3.57453307382131	2.3943416791644	0.121775004004772	0.313747321229994
ENSMMUG00000002722	0.137246707980003	1.89109756699713	0.129395506558616	0.719059623462851	0.863676090391464
ENSMMUG00000002725	-0.0012415782143635	4.33356020841935	4.97682797337973e-05	0.994371239451643	0.997638815722644
ENSMMUG00000002726	-0.252968252663822	5.74148365821275	1.6026486759461	0.205528258288891	0.43119010191401
ENSMMUG00000002727	0.093540391787737	4.0812050214174	0.153294428787778	0.69540675644184	0.849801810418493
ENSMMUG00000002728	-0.0485037199707852	3.48816159299475	0.0814504217028365	0.775341382501374	0.892447728195828
ENSMMUG00000002737	-0.174010361453213	8.34950923908295	0.373750992050859	0.540966721880202	0.746556678050326
ENSMMUG00000002739	0.351964824992772	2.17021183608763	2.53731425170607	0.111183764317277	0.296720375375008
ENSMMUG00000002740	-0.360512404191929	2.12491630803615	1.77975721684818	0.182179141635122	0.399528720215124
ENSMMUG00000002741	0.0215304666929803	-0.134561304566014	0.0018613446381508	0.965587300203753	0.985438352245969
ENSMMUG00000002746	0.177931188781884	3.40832842646591	0.436631302153597	0.50875287984374	0.719680136399709
ENSMMUG00000002749	0.0567344018407105	3.74142813290238	0.0675443833114571	0.794946293380945	0.902727451557058
ENSMMUG00000002750	1.18971108030573	4.82971243215968	19.0215443750615	1.2925084692858e-05	0.000331840440485096
ENSMMUG00000002751	-1.11231421582353	5.17931309954081	20.1492439088591	7.1628555966699e-06	0.000200373343066287
ENSMMUG00000002752	-0.23558855651017	0.621546419217	0.45147305429709	0.501636253224921	0.715147042378097
ENSMMUG00000002753	-0.309253274125963	4.27097630807531	2.27718241420513	0.131290195774735	0.327196808274354
ENSMMUG00000002755	0.310492199758389	4.72713194147633	1.94146318505513	0.163509751798743	0.375073481048339
ENSMMUG00000002756	0.262434278262642	5.56477426908527	3.03678861163588	0.0813967970574736	0.242284946131417
ENSMMUG00000002758	-0.07964523065404	3.1999935935256	0.241705720341651	0.622976858984826	0.801216812424063
ENSMMUG00000002759	0.274961901824009	5.20958063379258	3.74027728426432	0.0531156300252879	0.183232388293703
ENSMMUG00000002761	0.0353099752039337	6.98011791318623	0.0672217458956332	0.795425715090147	0.902989562616547
ENSMMUG00000002765	-0.0636694915518198	5.05158793829188	0.181903283341743	0.669742665471852	0.832621599749894
ENSMMUG00000002766	-0.334600609784205	1.41242127499601	1.08971605613333	0.296534130203708	0.536246601429659
ENSMMUG00000002768	0.483839882587511	2.7988130791286	4.67167016909793	0.0306640932963325	0.126261025343293
ENSMMUG00000002769	0.266090509810708	5.38789014514252	4.64512653505685	0.031141841191356	0.127476707412471
ENSMMUG00000002770	0.836764742766935	-0.607200136021086	3.36950548628795	0.0664136875630641	0.212270815197713
ENSMMUG00000002771	-0.522825039872485	3.82300183328163	9.47264279518772	0.00208558698131994	0.0184080380221744
ENSMMUG00000002772	-0.0739467616868867	8.03652313197202	0.285932275691543	0.592839093812259	0.780395790567088
ENSMMUG00000002774	-0.606531885050608	6.9492022551701	17.0352918954469	3.669147239398e-05	0.000782872956321739
ENSMMUG00000002775	0.51678803846376	7.51535262899252	15.4338481834401	8.54440711108681e-05	0.00156793521944473
ENSMMUG00000002776	0.158991870385524	4.41359892898816	0.673068335082856	0.411983886843091	0.645451032372085
ENSMMUG00000002777	-0.953388921154506	6.12121931086491	20.7604222334141	5.20475446538733e-06	0.000153867233558507
ENSMMUG00000002778	0.896049722885731	3.11649803366652	16.1428146570407	5.87409886894629e-05	0.00114262199516446
ENSMMUG00000002779	0.0370502416060022	1.91640812800792	0.0129401186180793	0.909432295405957	0.95918999729154
ENSMMUG00000002783	-0.621038457124797	-1.13926214675353	1.11567758323581	0.290851089449427	0.530662663308196
ENSMMUG00000002785	-0.291117612952003	-0.506071554602347	0.701415819377416	0.4023083670006	0.63692207177951
ENSMMUG00000002788	0.374387383216507	2.63203737064323	1.87880939657236	0.17046952929753	0.384300385249295
ENSMMUG00000002789	-0.391086874015194	7.75251108959197	9.22387941953417	0.00238878851508075	0.0203017474196076
ENSMMUG00000002790	-0.183319879507877	2.82090589396561	0.538309319516845	0.463134245019406	0.685901794318514
ENSMMUG00000002791	0.222776162247014	2.50371572607936	0.892372575212448	0.344835171425879	0.585429869563674
ENSMMUG00000002792	-0.26705633156352	7.39228816236999	4.71114986343757	0.0299676008205513	0.124359389150468
ENSMMUG00000002793	-0.158655355620667	-0.451010730773452	0.231254936029732	0.630594869609787	0.806531977135848
ENSMMUG00000002794	0.101070668479243	6.30730400349385	0.562207982497451	0.453371978404495	0.679016840834318
ENSMMUG00000002796	0.013684179291398	3.44166806244742	0.00472220991363415	0.945213821465061	0.975052770708256
ENSMMUG00000002797	-0.116777477154025	3.9236279146638	0.184459396366385	0.667568587198957	0.831174365590853
ENSMMUG00000002799	0.126130837901225	6.20829340099754	0.831034050798053	0.361973692789652	0.600817563524842
ENSMMUG00000002805	-0.294154726071886	7.62963638571564	4.59007851745275	0.0321575410748954	0.129900735066417
ENSMMUG00000002806	-0.369228282635058	1.83254176875838	0.697804133667155	0.403522522281086	0.637950742083207
ENSMMUG00000002807	0.0320271166087021	2.46321477317341	0.00753043352404603	0.930847919041339	0.968221634921216
ENSMMUG00000002808	-0.189950340695285	5.45571896366417	0.988200274360889	0.320182641317443	0.560368559941756
ENSMMUG00000002809	-0.0862857878829466	0.192376439310724	0.0609867718519617	0.804943050622164	0.908271044375659
ENSMMUG00000002810	-1.39564690294875	0.231880793960191	8.36857840589656	0.00381764141002252	0.0285218829310773
ENSMMUG00000002813	0.0604858979927872	1.19364667077943	0.0281593665463973	0.866734699779333	0.938889707581346
ENSMMUG00000002817	-0.576321597572489	3.75693318634641	13.6473697380761	0.000220550057989083	0.00326165515241688
ENSMMUG00000002818	0.419448240763152	6.40354009368649	9.12116506149697	0.00252668994632843	0.0210979224687103
ENSMMUG00000002819	0.0931790865368664	6.38972573831815	0.353387203146223	0.55220195097141	0.754855150377245
ENSMMUG00000002820	0.106472514353734	7.67446392148071	0.808250484507649	0.36863800149635	0.607010479695265
ENSMMUG00000002821	0.444941643943715	4.78417994821641	11.6135203471121	0.00065474105949103	0.00756818724999907
ENSMMUG00000002822	0.419578215070615	2.93747791884758	1.40491130241475	0.235902986287488	0.468451365934398
ENSMMUG00000002824	0.00645066556867557	4.00608927291655	0.00107364850842373	0.973860732311617	0.98912139661666
ENSMMUG00000002827	0.56640050167288	4.70609330071388	2.48396118557957	0.115012264177323	0.303215755872556
ENSMMUG00000002833	0.537063012508984	3.97011962357454	6.94303117503771	0.00841464003454661	0.0503237664461604
ENSMMUG00000002834	0.898870953618713	5.36033883487999	5.67098812663544	0.0172477380116753	0.084787392126083
ENSMMUG00000002835	-0.440443943937345	2.45799662484002	1.427067480601	0.232243624017138	0.464091865981956
ENSMMUG00000002836	-0.0361139576242792	3.31423057681554	0.0249778947153096	0.874422155368705	0.942402895188108
ENSMMUG00000002837	-0.20213509122676	5.2458566281988	1.85269590915575	0.173470169451462	0.389124151821643
ENSMMUG00000002838	0.0206420406373018	5.8223171354801	0.0229977702272102	0.879462871020925	0.944752909666359
ENSMMUG00000002840	-0.430362171607374	4.61969343038242	8.42717020797393	0.00369655179723241	0.0279085598546215
ENSMMUG00000002841	0.143347117393874	5.00318655430877	1.42822253486129	0.232054740880771	0.4638934158948
ENSMMUG00000002842	0.116924387294356	0.411566878821193	0.0393270480141439	0.842802149636915	0.928595215511431
ENSMMUG00000002843	-0.676714707327843	0.429475288036774	3.7293850856823	0.0534630723966853	0.184024395087268
ENSMMUG00000002844	-0.0447745299232832	3.88155307882121	0.059349382798306	0.80752723809325	0.909039275369013
ENSMMUG00000002845	-0.293546988476307	1.33727616330941	1.1138654899295	0.291243217761708	0.53120882534513
ENSMMUG00000002847	-0.0405084465861148	2.27016651463401	0.0159990968742285	0.899346014288232	0.954932708468836
ENSMMUG00000002848	-0.671141050682288	9.48331132343144	12.4372186308804	0.00042086206975821	0.00542841060303059
ENSMMUG00000002849	-0.192761997292953	2.97622888702694	0.308656977448358	0.57850548924602	0.771580236316947
ENSMMUG00000002850	-0.0565159784559878	1.85748061213062	0.0243301861581955	0.876047710171347	0.943431550467611
ENSMMUG00000002852	2.80615251813494	5.39835807320362	75.8260389332125	3.09788866864722e-18	5.01974865780044e-16
ENSMMUG00000002853	0.0603731158666349	4.2942251989391	0.0765399171409236	0.782042352406587	0.895867479078215
ENSMMUG00000002854	-0.480726026882404	0.746879378787599	1.14156900674773	0.285321032488743	0.524360587847919
ENSMMUG00000002859	-0.280965425699728	6.56320498354774	2.71471194549802	0.0994269175168943	0.27785027390139
ENSMMUG00000002861	0.242187653316986	4.04691340407474	1.45375036642605	0.22792712656287	0.459600413928605
ENSMMUG00000002862	1.26537707812833	5.65460488842524	5.09483850425886	0.0239971485024054	0.106669946789001
ENSMMUG00000002863	0.0756412875799217	6.04048433364081	0.319679040115311	0.571800593941879	0.767968285606983
ENSMMUG00000002864	-0.239979875354723	4.68612069565792	0.816159594755348	0.366305408117316	0.605083375780846
ENSMMUG00000002865	0.28286262347037	7.03595323543394	1.23008025873677	0.267391430226767	0.505694252981166
ENSMMUG00000002866	-0.230283971968114	2.46378124482178	0.618498749429449	0.431605707668597	0.661839088913116
ENSMMUG00000002868	-0.0976527948525071	2.26575990169001	0.0489737082621602	0.824858817857	0.917661445398785
ENSMMUG00000002870	-0.88929534882397	-0.528365801545684	5.29397424746456	0.0213993305782934	0.0983029959916468
ENSMMUG00000002871	0.10607977017251	4.30178401784652	0.323395664313324	0.569574085654275	0.766392831586199
ENSMMUG00000002873	0.42383210631642	2.11753123127716	0.779845566684976	0.377188375141233	0.615133643318061
ENSMMUG00000002875	-0.299134772363391	-1.16581115184084	0.309308215366169	0.578105002551411	0.771345570094231
ENSMMUG00000002876	-0.307977353463415	6.52011295789032	2.90709065888493	0.0881908334074575	0.255623706076338
ENSMMUG00000002877	-0.11919528276173	1.07605799309521	0.138390298118463	0.709886546708206	0.858179288165832
ENSMMUG00000002878	0.136601758618231	1.44593191169299	0.311931181602244	0.576497545945001	0.770815450733548
ENSMMUG00000002879	0.188234479547824	5.15309680172948	2.38153633041751	0.122776749155599	0.314721943492669
ENSMMUG00000002880	-0.861355801821098	2.72555785914127	12.8218001108598	0.00034260394137548	0.00461172828923608
ENSMMUG00000002882	-0.256899460013202	1.45220317365765	1.10465920712742	0.293245872084892	0.533165462394742
ENSMMUG00000002883	-0.406550982985529	0.511857189403509	1.24127795821373	0.265224902196486	0.503148102510145
ENSMMUG00000002884	0.239422901884491	4.41462591238519	3.06841911824798	0.0798270653510031	0.239327923628701
ENSMMUG00000002886	-0.0344945676128499	4.61058038104083	0.039939296698364	0.841599315900812	0.927786975405246
ENSMMUG00000002887	0.153486353349962	0.508786097963193	0.235354576623347	0.627581603489215	0.804526657656637
ENSMMUG00000002888	-0.377188500042542	3.5525670740977	5.40367915246702	0.0200943489451257	0.0941463550140421
ENSMMUG00000002889	-0.0427433776345809	6.67154630542521	0.103417690804505	0.74776619175331	0.878076988415591
ENSMMUG00000002890	-0.132297334944042	4.6340547193089	0.190033046120071	0.662889114945042	0.828621366874539
ENSMMUG00000002892	1.53323959305291	1.08843560089954	29.2958967976082	6.21271072525374e-08	2.93158020376259e-06
ENSMMUG00000002894	0.778794747585345	4.42898097291717	15.209470606311	9.62196577244453e-05	0.00172371202860632
ENSMMUG00000002899	0.419615997730481	7.42017361098208	9.59724123619265	0.00194869923502147	0.0175056789020548
ENSMMUG00000002904	-0.470288160632302	2.24894143487615	0.558034125756684	0.455053409319382	0.679898111460266
ENSMMUG00000002905	-0.203022504637899	4.68405242378382	0.665828781757952	0.41450967461911	0.647768007575092
ENSMMUG00000002907	-0.192481629193774	3.63462608538623	1.40816585833823	0.235361109937898	0.467808216443251
ENSMMUG00000002909	-0.169162601959943	1.69301303422134	0.337028791394768	0.561549301311573	0.761200441901001
ENSMMUG00000002910	0.21167671915185	4.31439091303488	2.39575686419094	0.121664853182218	0.313723993132828
ENSMMUG00000002911	-1.04960292587829	6.40942404077209	39.0592468094685	4.11137207581745e-10	2.83602115559199e-08
ENSMMUG00000002912	-0.206012846465903	-0.460111019359118	0.137153163839287	0.711127716793252	0.858921031549495
ENSMMUG00000002913	-0.565751695701342	2.39981266889734	5.8046643388962	0.01598371859547	0.0803207579273824
ENSMMUG00000002915	-0.314965259225557	7.03721721300205	3.20927044233153	0.0732221255139218	0.226402021211003
ENSMMUG00000002916	0.19631681836786	3.6697475412207	0.611652347675051	0.434166349521968	0.663809971460684
ENSMMUG00000002917	-0.200775072872092	3.00412881274183	0.431058232146029	0.511470146229029	0.722073725310478
ENSMMUG00000002919	0.454609728223209	4.00144859550931	4.55365143620332	0.0328486227339683	0.131560392391841
ENSMMUG00000002920	-0.41793625875933	7.86458801937448	6.23014957743226	0.0125593127153811	0.067370004746841
ENSMMUG00000002921	-0.130621467567548	6.59446981403678	1.31097458710032	0.252218276863519	0.48790416977225
ENSMMUG00000002922	0.789701481738488	1.32039207870989	4.51684465016709	0.0335626759273809	0.133473610032113
ENSMMUG00000002924	-0.648993100640627	6.44576977111787	5.35349135908431	0.02068081921851	0.0960054714853254
ENSMMUG00000002925	0.530415456559934	7.21249700801485	8.62418848346287	0.00331728191441534	0.0257119287734647
ENSMMUG00000002926	0.126424225475413	3.74100447161703	0.459002827491439	0.498090372121721	0.712358204686941
ENSMMUG00000002930	1.3097896065367	-1.25146062327988	6.52164796712656	0.0106569209596426	0.0598084103475672
ENSMMUG00000002931	0.0682891660443777	4.4824715894868	0.185311252828857	0.666848013747645	0.831174365590853
ENSMMUG00000002932	-0.665327867794747	6.00223476880594	9.65849764181128	0.00188477695675929	0.0171557652407512
ENSMMUG00000002933	0.214797718625114	0.808705707240754	0.526534687913763	0.468067403280572	0.689226455749322
ENSMMUG00000002935	-0.121795122226108	3.04928557338935	0.0715029943799621	0.789160862040773	0.899265372945819
ENSMMUG00000002936	0.913432829671406	2.38997919734392	18.7573842826059	1.48447437138754e-05	0.000369526547868875
ENSMMUG00000002939	0.250182047687074	2.66340927886933	1.51034224607179	0.219086870087988	0.448781882007308
ENSMMUG00000002940	-0.68298293878873	3.98260686413763	10.8476931536592	0.000989189085558576	0.010436309418645
ENSMMUG00000002943	-0.800503840558958	8.34260202310201	30.5771084359987	3.20857214750155e-08	1.65496802418879e-06
ENSMMUG00000002944	0.214502529615672	4.1939249677837	2.38462655144187	0.122534171547778	0.314519493183436
ENSMMUG00000002945	0.167003051007194	7.01757035062802	0.463150524093727	0.496155240740854	0.710400334691974
ENSMMUG00000002947	0.58791133390234	3.3776454067998	4.67380801608277	0.0306259490930738	0.126207126109078
ENSMMUG00000002948	0.101025406950115	6.2490999065069	0.361547910996684	0.547647819677502	0.751561299482108
ENSMMUG00000002949	-0.237221274496595	0.449573871980589	0.553971543210867	0.456699449179157	0.68136531842606
ENSMMUG00000002951	0.125618160940521	3.32078605133777	0.0539143267361339	0.816386880988335	0.914132447242322
ENSMMUG00000002952	0.0965051923215431	6.70780814966884	0.193724682302474	0.659834509283598	0.827103365117681
ENSMMUG00000002953	-0.0161598360722318	2.98999448915604	0.00637295748495958	0.936371823367995	0.971645199384091
ENSMMUG00000002956	1.215172047079	2.14535864540383	13.099197205321	0.000295422351780022	0.00412401748592209
ENSMMUG00000002957	1.54730309064977	-1.95938942113211	4.62006628009888	0.0316000171047854	0.128638033325591
ENSMMUG00000002959	0.0746156862694804	6.87225225248331	0.305378014481416	0.580530367546353	0.772900518795144
ENSMMUG00000002961	-0.618779376577783	5.82750955800653	6.55520635574411	0.0104577710507383	0.0590864064366713
ENSMMUG00000002963	-0.350476272915154	6.03788018708236	5.69244808968497	0.0170380697022105	0.0841904157667338
ENSMMUG00000002964	-0.208552419095475	1.83476332063696	0.374213007574077	0.540716726403367	0.746451574723053
ENSMMUG00000002965	0.219624387542479	0.53286935894233	0.558749927450016	0.454764354690767	0.679811362590828
ENSMMUG00000002968	0.1904480896815	5.78059197573483	1.85311431710802	0.173421614874417	0.3890660471634
ENSMMUG00000002970	0.635091974471928	7.8163589086099	10.0218761471616	0.00154691814585183	0.0148352127711619
ENSMMUG00000002971	0.459729994223658	0.591545032346162	1.59272634841548	0.20693704678126	0.43324606478729
ENSMMUG00000002974	-1.32168087075338	5.22169245932982	18.6283033622662	1.5884470072747e-05	0.000389203506375895
ENSMMUG00000002975	-0.220251367433488	2.81905591285249	0.566932920555963	0.451480272555412	0.6774361724031
ENSMMUG00000002976	0.133236009590969	5.92536807234269	1.13261391396043	0.287218472377551	0.52647893366972
ENSMMUG00000002980	0.432407247161028	6.19667801290099	10.0470658376473	0.00152590788260751	0.0146746885731616
ENSMMUG00000002982	-0.0265732320620727	5.16813303271887	0.0394007827940541	0.842656776021145	0.928595215511431
ENSMMUG00000002984	-0.248070309054435	7.9846895866905	2.99508108083397	0.0835177318681698	0.2465219716381
ENSMMUG00000002985	0.0353858074987855	6.56830517763354	0.0668343429387903	0.796003000048796	0.903152145855809
ENSMMUG00000002986	0.569469359433286	2.2740856653757	6.69488733497592	0.00966897785546551	0.0559738333823645
ENSMMUG00000002987	-0.236136941360598	6.86334209565781	2.70239230794209	0.100197796580744	0.279166797586597
ENSMMUG00000002988	0.73167677460613	1.94065792076665	4.89242665798108	0.0269747462309238	0.115167348064217
ENSMMUG00000002989	-0.155924469857945	4.88284764379848	1.28097370794445	0.257718069266696	0.493913812965443
ENSMMUG00000002990	0.454547741536874	4.34729328916726	2.86103171777737	0.0907492753383656	0.261309229373305
ENSMMUG00000002991	0.229336103985197	5.0314191062593	2.59301918494086	0.10733555724418	0.29124731930901
ENSMMUG00000002993	0.968102790903371	3.13156776848772	2.52736441088423	0.111886959295697	0.297995102010062
ENSMMUG00000002995	-0.363929716689803	5.37339027433229	5.01343660081268	0.025151330859393	0.110147694758015
ENSMMUG00000002996	-0.00512641160536026	0.577833176018702	0.0001689534543452	0.989629221225463	0.995366370191987
ENSMMUG00000002997	0.0466540216761337	3.04107309206067	0.0241530016960496	0.876496240542991	0.943431550467611
ENSMMUG00000002999	-0.812553876495795	0.23909419460897	1.71846525208534	0.1898907206261	0.410001636388923
ENSMMUG00000003000	0.0742812818416931	4.27168182566874	0.145571389940116	0.702803939341181	0.853582269984735
ENSMMUG00000003001	0.0161385593567477	6.10937273760519	0.0161136905922241	0.898988114889602	0.954775321283254
ENSMMUG00000003002	0.161487004314483	3.35414141661549	0.621934337566721	0.430329381075995	0.660707736601528
ENSMMUG00000003003	0.696499041871659	6.65390741431121	18.0956858853972	2.1007686683134e-05	0.00049293446239004
ENSMMUG00000003005	-0.170330372979501	3.83827808251439	0.538955652808191	0.462865860296841	0.68559710386845
ENSMMUG00000003006	-0.141097896240428	5.51649594926791	1.22088426826707	0.269187183811693	0.507495336838215
ENSMMUG00000003007	-0.902453792862004	2.92814289766282	6.78804508609081	0.00917703507537465	0.0538703877151863
ENSMMUG00000003009	0.187563803476228	2.30715699446035	0.697729489682366	0.403547671910459	0.637950742083207
ENSMMUG00000003011	-0.209065645581729	-1.3838079750143	0.115118674254269	0.734390198279551	0.871426624539934
ENSMMUG00000003012	0.0457933217288774	4.63309428005299	0.0288050763977097	0.865229885780373	0.938202288410435
ENSMMUG00000003013	-0.395336759829282	2.27493654579645	3.61624136489521	0.0572180052076358	0.193117794742848
ENSMMUG00000003014	-0.40731758853408	2.10775597904382	1.17873094974337	0.277614500442636	0.516721571261672
ENSMMUG00000003015	0.330919466122418	3.28470266368366	3.17916370422606	0.0745828932589755	0.229030347234879
ENSMMUG00000003017	0.182055445846295	5.76898488850609	1.63126007446165	0.201528851112852	0.426329931212263
ENSMMUG00000003018	1.67825201893801	2.3722801546707	55.1898628248767	1.09431665911e-13	1.16024586030082e-11
ENSMMUG00000003019	-0.213932956843838	-0.417070480941891	0.446484304482127	0.504009247768806	0.716924458772424
ENSMMUG00000003020	0.30653455724472	7.36748992779556	7.3992444813891	0.00652512765817214	0.0419444583296275
ENSMMUG00000003021	-0.803548629793488	-0.976106918534696	0.932921010627211	0.334105050820406	0.573988525054445
ENSMMUG00000003022	0.109310701511046	0.408612898251258	0.136645939080289	0.711638436178145	0.859093063952956
ENSMMUG00000003023	0.173237039939888	7.72482106232552	1.91991325339214	0.165866223550297	0.378041169811558
ENSMMUG00000003024	-0.297553392837404	-0.0326070992111644	0.537572045627087	0.463440694879116	0.6859187233849
ENSMMUG00000003029	-0.0763774671654374	5.4137552585606	0.096786016348311	0.755721172431275	0.882381027784831
ENSMMUG00000003030	0.355659600529215	1.68972032498075	0.675580579695193	0.411112702343438	0.644511845148858
ENSMMUG00000003032	-0.171076311000539	6.19991905933226	1.6137287061576	0.203968452019362	0.429584029225789
ENSMMUG00000003036	0.380026967142609	3.99493868525616	2.18119145848753	0.139706270818654	0.340228552834784
ENSMMUG00000003039	0.643835684683308	2.20687174521016	4.41077962647334	0.0357125160884031	0.138840691791401
ENSMMUG00000003040	-0.147415043603585	7.17364961023444	0.894217499045112	0.344336958946797	0.584913066081722
ENSMMUG00000003041	-0.228190731866381	8.07136600491361	1.92899015242435	0.164868969642918	0.376968772974809
ENSMMUG00000003042	-0.236262192730963	4.09260117861003	2.33011956932546	0.126892130033151	0.320326164822074
ENSMMUG00000003043	-0.0674699435730714	4.78535829668511	0.246304914409606	0.619689003074115	0.798774619138951
ENSMMUG00000003045	-0.383900923421522	3.61169451283685	0.571348708553799	0.449723472758422	0.676278267212279
ENSMMUG00000003046	-0.657276222754188	1.11917994604716	5.39452384940608	0.0202000361978657	0.0944097474107594
ENSMMUG00000003047	0.0142767028423474	5.26622265626408	0.00800591289932839	0.928703811372633	0.967338791033132
ENSMMUG00000003048	0.249110962900173	6.06199665877689	4.4641977607887	0.0346123394494409	0.135948214585775
ENSMMUG00000003050	-0.348166865621473	7.09225410357312	1.76292351627135	0.184260279906165	0.402294974916524
ENSMMUG00000003051	-0.0781084498858822	8.48967118731536	0.346381568204691	0.556168618410605	0.757263082465591
ENSMMUG00000003054	-2.11591927420558	3.21717442610695	12.0357697064782	0.000521892790403222	0.00642862492571714
ENSMMUG00000003055	-0.200899856836901	0.993074282149566	0.201927065714152	0.65316984987752	0.822679648429797
ENSMMUG00000003057	-0.494078152615333	6.69971408849682	5.53070015084453	0.0186856266638568	0.0894743026424324
ENSMMUG00000003060	-0.513809050651398	1.1279414603503	2.22308001712801	0.135961581443552	0.33468331479844
ENSMMUG00000003061	0.558366296416168	8.61423374565299	5.57566130543665	0.0182117862794786	0.088064651220812
ENSMMUG00000003062	-0.657468968535981	1.84278160933197	2.33523038483381	0.126476277354023	0.319562570125473
ENSMMUG00000003067	-0.453212075056316	6.35965233509494	10.1537596284048	0.00144007254853993	0.0140271687413786
ENSMMUG00000003069	-0.240683743677863	0.0562424860920759	0.301549712174328	0.582912517642164	0.774271549224485
ENSMMUG00000003070	0.331789619306288	3.95117505053276	2.207318753083	0.137357220422323	0.33655239544538
ENSMMUG00000003071	-0.293113870213513	5.5528956952685	3.51680369174738	0.0607494983908286	0.200794477116523
ENSMMUG00000003073	-0.28499768434136	8.91180673134018	4.14502315479052	0.0417570841971305	0.15447333150332
ENSMMUG00000003074	-0.291479454506462	5.72184455165854	1.96669822133674	0.160798763701317	0.371619963042765
ENSMMUG00000003075	-0.309537939004699	2.64255336512007	1.50034682500404	0.22061800494259	0.450566291840401
ENSMMUG00000003076	-0.690906573006416	6.97529942482479	11.5741083801551	0.000668764952813598	0.00767916949589853
ENSMMUG00000003077	-0.245561606903042	4.53803098153079	1.49134188227707	0.222008375915847	0.45207064193605
ENSMMUG00000003078	0.313456025125675	3.65471465099071	2.27599053763115	0.131391154723006	0.327255304550473
ENSMMUG00000003081	-0.645659932164151	-0.135109243988164	1.54994989721261	0.213142837553971	0.440811725204938
ENSMMUG00000003083	-0.0236825294462135	0.639334230789864	0.0046718679022284	0.945506176222595	0.975141952852125
ENSMMUG00000003084	0.857638471091684	0.0818881784381311	2.94328524539333	0.086235177875706	0.252029167124915
ENSMMUG00000003086	0.0867463911565831	2.41478374011244	0.122639966793592	0.726188685199644	0.867407363041729
ENSMMUG00000003087	-0.448401670062928	-0.940688819326715	0.859740557258867	0.353811304961282	0.593320494679699
ENSMMUG00000003088	-0.650070119501961	2.47780975463009	1.97686958768615	0.159720577986621	0.370224108974117
ENSMMUG00000003089	0.0742803525682761	3.9326349858095	0.177633051198232	0.673415299491832	0.835161849804172
ENSMMUG00000003092	-0.0232827132796592	5.54376347022885	0.0330910273918654	0.855653832661188	0.93414863284152
ENSMMUG00000003097	0.320749059711494	4.16871511360965	1.35473488696891	0.244452060051826	0.478539843110344
ENSMMUG00000003098	-0.0103604069848837	5.42829326937557	0.00454394007510928	0.946256300598442	0.975681247393375
ENSMMUG00000003100	0.486168144177607	0.630740614876137	0.783850191579553	0.375966194833788	0.614105986944262
ENSMMUG00000003101	-0.488846546436541	3.35190822403525	4.61575851548945	0.0316794814630999	0.128756927025604
ENSMMUG00000003102	-0.155404938582218	6.91558559455069	1.28071042288757	0.257766985968401	0.493913812965443
ENSMMUG00000003103	-0.0730110243553427	3.9536902906271	0.203736305214345	0.651721761303654	0.821395140310505
ENSMMUG00000003104	-0.0982278192082384	2.73287354552315	0.0932981543768534	0.76002537541156	0.884430613012801
ENSMMUG00000003105	-0.16906333691069	1.22853541068895	0.46808329621269	0.493870265887264	0.708605437046166
ENSMMUG00000003106	-0.250380143649485	5.38169967161611	1.66752413848457	0.196590484113784	0.419227467565461
ENSMMUG00000003110	0.0140050365055828	4.14879446755848	0.00370379805958976	0.951471631840767	0.978396310949477
ENSMMUG00000003111	-0.0772002377693225	6.14678726232493	0.121668024785251	0.727232376612906	0.868079476425815
ENSMMUG00000003113	-0.438279935206887	6.03988951949053	6.25234763495471	0.0124028818321149	0.0667811593568668
ENSMMUG00000003115	-0.379042147942713	-0.725929761276056	0.1883965764492	0.664254496851092	0.829349129626769
ENSMMUG00000003116	0.232889208646982	5.12627733309264	2.21252959481372	0.136894039530705	0.336090912375556
ENSMMUG00000003118	0.400531818134869	4.68088173619067	2.14368684600025	0.143157481214255	0.345201866816796
ENSMMUG00000003119	0.21609113564675	6.55401635475457	3.6433618639909	0.0562931562502235	0.191047471202102
ENSMMUG00000003120	-0.0286932086799221	8.96097517243847	0.0416911458466629	0.838209637602134	0.925677581910499
ENSMMUG00000003121	0.48792332365961	1.77220891625398	3.3547523543543	0.0670112894000229	0.213461777955266
ENSMMUG00000003122	0.381552930969144	4.3564344158479	6.22455427193831	0.0125990620692431	0.0674989052093947
ENSMMUG00000003123	0.526790996671706	1.65916888397843	3.95239949240224	0.0468045837348311	0.167657044886227
ENSMMUG00000003124	0.407931630605335	4.33053871433686	5.01894744359515	0.0250714046969393	0.109909761887348
ENSMMUG00000003125	-0.383995354295115	1.65717223845484	1.73344715566031	0.187971261958339	0.407342214912494
ENSMMUG00000003126	0.492167574759172	2.47978232506772	5.06131911359725	0.0244656093889636	0.108105967135357
ENSMMUG00000003127	-0.184653057716547	1.4990202942397	0.600700006147324	0.438311066604241	0.66682293002608
ENSMMUG00000003129	0.382618384414116	-0.803686493455995	0.629617627143777	0.427495605448473	0.658281770634052
ENSMMUG00000003130	0.199955295360128	6.45358322779787	2.36271294048998	0.124265913543292	0.317078370517939
ENSMMUG00000003132	0.16112131129225	5.58761100976175	1.32308560473676	0.250039031051709	0.485391965675044
ENSMMUG00000003134	0.112986477731149	4.59976317752252	0.513343683290763	0.473694972624353	0.693689259919055
ENSMMUG00000003135	0.405428879565584	3.91800065351516	1.90297220201567	0.167746012052226	0.380407380909563
ENSMMUG00000003136	0.0185197010960242	6.85434013493214	0.0258143127978414	0.872354633013385	0.941741311507603
ENSMMUG00000003138	0.327257932558236	1.51642808187199	1.71712391306712	0.190063681822684	0.410220381878164
ENSMMUG00000003139	0.143773592035898	4.16978830115983	0.397818505728473	0.528218027179985	0.735468421315859
ENSMMUG00000003140	0.889057183291327	1.51078772352812	5.25552628278759	0.0218771842708473	0.0998571663662168
ENSMMUG00000003141	0.566531764708679	3.64341489047347	7.22892051718703	0.00717383309223266	0.0449391534842821
ENSMMUG00000003142	0.204584815776702	3.15334090378858	1.30313321941687	0.25364169723998	0.489499976606056
ENSMMUG00000003143	-0.690200721719928	4.01304302953061	0.767547078854136	0.38097695438632	0.618084459104509
ENSMMUG00000003144	1.02894425669413	-0.328973040145016	7.43892562935342	0.00638279823144763	0.0412146400087761
ENSMMUG00000003146	-0.106284176285467	2.69224333637493	0.056758480418182	0.811694657018859	0.911633574073549
ENSMMUG00000003149	-0.140410697132461	4.76680320149155	0.230820453860026	0.630916140562468	0.806798853944145
ENSMMUG00000003150	0.0920969698845059	5.35468778774234	0.397619138845968	0.528321401215571	0.735487792776677
ENSMMUG00000003151	0.0902551675388684	5.17734999602131	0.433165712559727	0.510439655766497	0.721114618148162
[truncated: 15,177 more rows]
