# Supplementary material for: Macrophage-associated wound healing contributes to African green monkey SIV pathogenesis control
Source: Nat Commun. 2019 Nov 8;10:5101. doi: 10.1038/s41467-019-12987-9 (PMC6841668; doi:10.1038/s41467-019-12987-9)
Supplement: Supplementary file 4 — Supplementary Data 1 [file 41467_2019_12987_MOESM4_ESM.zip › 1_DElists/DE.RM.Re.D3-BL.txt]

GeneID	logFC	logCPM	LR	PValue	QValue
ENSMMUG00000000001	-0.389169092128688	3.74133801921846	1.87222641795594	0.171220302799372	0.418087164442171
ENSMMUG00000000002	-0.318158524394214	0.715898818240377	0.60604634351499	0.4362803270384	0.686536958058778
ENSMMUG00000000005	-0.554758818328159	5.60166272157548	8.04708872212587	0.0045576838323641	0.0472436798459177
ENSMMUG00000000006	-0.703135601550552	1.51006518818274	2.35373954770778	0.124982869631532	0.352612642705519
ENSMMUG00000000007	-0.0851140069359959	4.01422236866178	0.232646421978774	0.629568451774764	0.81684385390272
ENSMMUG00000000009	-0.190550975967919	8.11473917734136	0.478420231616212	0.489138759462344	0.726454589928683
ENSMMUG00000000010	-0.0590409206666014	5.58761024122719	0.22741410527242	0.633447894875916	0.818708644724665
ENSMMUG00000000012	-0.253919047709494	7.5770722140554	2.79406919553373	0.0946136938404331	0.303050812014253
ENSMMUG00000000013	-0.104526530425418	6.03070880884795	0.484361360230871	0.48645341293957	0.724033669628423
ENSMMUG00000000015	-0.603646474738498	-0.786273184530698	0.663905552436901	0.415184513044791	0.670416162016118
ENSMMUG00000000016	-0.296355477178345	7.06583192209718	3.41128994587366	0.0647518114655683	0.244922644243676
ENSMMUG00000000019	-0.350548803935496	1.78232182861166	1.37981936649942	0.240131918180932	0.502743274826389
ENSMMUG00000000020	0.269708529149264	2.25758962046085	0.734433701144876	0.391449817592786	0.651064400791487
ENSMMUG00000000021	0.156527965540639	2.68317500775984	0.288075609430564	0.591456372225099	0.794778176289963
ENSMMUG00000000023	-0.299034646426275	2.19724075746359	1.56998978064339	0.2102084978143	0.46659875400083
ENSMMUG00000000024	-0.0287626426461662	3.27900598192676	0.0096954409134753	0.921562721358795	0.966386580359558
ENSMMUG00000000025	-0.0495743265706847	2.08628117005812	0.0606419386021351	0.805484192236352	0.910376235582476
ENSMMUG00000000026	-0.068153775812047	-0.0330214809074659	0.0381534038753415	0.845135424365948	0.931134354753281
ENSMMUG00000000029	0.325758163697691	3.54351970080943	3.51502300293425	0.0608148126729548	0.23589774671876
ENSMMUG00000000030	-0.289479215284734	4.22861157576522	2.24941821871847	0.133664647034864	0.367252551789999
ENSMMUG00000000031	0.299932375321971	1.58552124890797	0.990307697176021	0.319667182245386	0.58556470155122
ENSMMUG00000000032	0.408142709219861	-1.66726845121478	0.429686281382658	0.512142925335303	0.743455619131099
ENSMMUG00000000033	0.494235545700896	4.46035441160742	5.64098862233537	0.0175453110045002	0.112029637277323
ENSMMUG00000000036	-0.357652306448938	5.59028768737191	1.28892801192014	0.256245598411132	0.521539803093922
ENSMMUG00000000037	-0.115322590993462	4.36407763637719	0.546262315206619	0.459848944659516	0.703703267415524
ENSMMUG00000000038	-0.0655981519351697	3.9589909797293	0.099193388613017	0.752799754714217	0.884878002013345
ENSMMUG00000000039	0.131816858152694	4.11837043836731	0.671777166375964	0.412432691333114	0.668422712430417
ENSMMUG00000000040	-0.408934959117417	6.5869446901794	2.89655984936022	0.0887688148225197	0.292422931222017
ENSMMUG00000000042	0.0105601364408103	5.70112509527991	0.00467336860505085	0.945497438264255	0.976011372275009
ENSMMUG00000000043	0.143497347639399	6.09575422270224	0.684940715352848	0.407890580617358	0.66450996990266
ENSMMUG00000000044	0.129608737092238	3.25536023880947	0.377339835023911	0.539030361228953	0.761487815956637
ENSMMUG00000000045	0.0953229177203819	1.6921764048676	0.150499414610159	0.698058555995866	0.853361980448413
ENSMMUG00000000046	-0.272393769111048	1.50301854800144	0.658718633808352	0.417012678493484	0.67132646411261
ENSMMUG00000000048	-2.19052270642559	3.20398483454914	9.92726917209507	0.00162847960195589	0.0232122536458044
ENSMMUG00000000049	-0.210059603383588	4.64722498438121	1.20639857456787	0.2720465496835	0.538095101005735
ENSMMUG00000000054	-0.668707535930502	2.6212021277057	2.97472041130805	0.0845747391408458	0.283774282888128
ENSMMUG00000000055	-0.198064394593933	2.17321400865448	0.788359326643089	0.374596690565569	0.63604109770774
ENSMMUG00000000056	-0.0989058171046533	5.8947309064407	0.531810495188608	0.465846682789548	0.709028145644066
ENSMMUG00000000058	-0.0507170081027389	8.18223861077225	0.115423494519632	0.734052084385144	0.873196107860602
ENSMMUG00000000059	-0.0943968074454347	7.28126569761184	0.492263343469183	0.482919412261005	0.721963025567914
ENSMMUG00000000061	-0.0561378642891217	2.20222838776953	0.0628680455386501	0.802018990579493	0.909392539093833
ENSMMUG00000000062	-0.198453978565653	2.5590331824424	0.800900138064897	0.370824379249472	0.633192120289188
ENSMMUG00000000063	1.53295530205607	1.76983238965116	34.0415389813142	5.39479842940987e-09	1.92378143996824e-06
ENSMMUG00000000065	0.999313644482671	2.33963411408121	13.4674280097313	0.000242740833158904	0.00598180279818842
ENSMMUG00000000067	0.804070990562331	4.98487005995473	17.2078402734026	3.35050733793782e-05	0.00139680373874806
ENSMMUG00000000069	0.000120800185866269	6.32815730264278	6.44720795861531e-07	0.999359342589136	0.999849131627307
ENSMMUG00000000070	-0.58239144389592	4.48901384870027	6.07083172024938	0.0137432231011578	0.0970216193939522
ENSMMUG00000000072	-0.161269977196783	5.03226992184543	1.59473061896861	0.206651560289495	0.461386611144204
ENSMMUG00000000073	-0.715050814442763	1.43184311721797	4.29317393229196	0.0382656677636921	0.180712430439696
ENSMMUG00000000074	-0.021436229645508	6.44274895234383	0.0343989432077194	0.852860784254677	0.935125236537398
ENSMMUG00000000075	0.0504070577167813	6.06384556559483	0.132261021836857	0.716099157146836	0.863501805881504
ENSMMUG00000000081	0.0863717934265559	5.30329408910351	0.268569300221117	0.604293116289545	0.802270035853023
ENSMMUG00000000082	-0.402686878232495	-0.0021301001199893	1.76310632937998	0.184237531258754	0.434315354329851
ENSMMUG00000000083	-0.575939196059778	1.00358609520317	2.34968336608724	0.125308457312857	0.353009359161167
ENSMMUG00000000084	0.257069640168071	-1.07299274341091	0.263388408123383	0.60780177129424	0.803884798165043
ENSMMUG00000000085	0.78416456722011	0.787327719175465	6.57238586674763	0.0103573013885863	0.0808904476833725
ENSMMUG00000000086	0.273892660412776	4.98160684053633	2.68798766858494	0.101107430646068	0.315468673644292
ENSMMUG00000000087	0.457623304773081	0.604030999432136	2.29064225746287	0.130156054647403	0.36133188857666
ENSMMUG00000000089	-0.0574439150935042	5.49740543500107	0.062028396033952	0.803318232926369	0.909835417631034
ENSMMUG00000000090	0.064034190702889	7.19058955696735	0.128734508515027	0.719747768944468	0.865470994076602
ENSMMUG00000000091	-0.0603753937114299	2.13305764268691	0.061026931836043	0.804880133793019	0.910173229180914
ENSMMUG00000000092	-0.377655507008681	5.60206617936671	2.52535100640089	0.112029849386182	0.332393279159968
ENSMMUG00000000097	-0.187306458293849	6.72275167351529	2.04389247367463	0.152818165126941	0.393701035581273
ENSMMUG00000000098	0.0841748451434824	-0.12356180734573	0.0339901592746301	0.853727750445437	0.935598024733671
ENSMMUG00000000101	-0.156344337868277	2.97144858379935	0.419059207511179	0.517406855065089	0.747118969533247
ENSMMUG00000000104	-0.138910805053372	4.4444475935671	0.789009498935506	0.374399799383428	0.636004857605919
ENSMMUG00000000105	-0.23352189839433	4.64771671831478	0.878035827589969	0.348740215263367	0.61248579151469
ENSMMUG00000000107	0.265718719153866	5.02051929629413	3.41090192318781	0.06476703831828	0.244922644243676
ENSMMUG00000000108	-0.0516405815819339	6.16958334765933	0.0635731202335919	0.800935089790322	0.909253851922115
ENSMMUG00000000109	0.0373703831151402	4.17465074107432	0.0258135419435952	0.872356522526322	0.943416172601828
ENSMMUG00000000110	-0.149882440514488	3.04846963617501	0.334032031681566	0.563294471979769	0.778896360957639
ENSMMUG00000000111	0.329765465922424	2.30068228914024	1.69785536243225	0.192568687921425	0.445680237928671
ENSMMUG00000000113	2.34159599431454	2.98070289267113	33.9665487992157	5.6067769614296e-09	1.92378143996824e-06
ENSMMUG00000000117	-0.333919887942872	4.12143350343027	1.50593177535613	0.219760912368951	0.477074498337855
ENSMMUG00000000118	0.0988818350672966	4.2361219999978	0.390748925329881	0.53190599734285	0.756731335240685
ENSMMUG00000000121	0.858052529116078	-0.0295617011347059	3.14050998272093	0.0763699249969355	0.268792007880472
ENSMMUG00000000122	0.0671475587861068	5.41633835103525	0.212165707832511	0.645075214310619	0.825692569545537
ENSMMUG00000000123	-0.0972140532945567	6.23367872991137	0.427851027829782	0.513045304438664	0.744329851649933
ENSMMUG00000000125	-0.213797197237183	6.10197323300174	2.32633662495335	0.127200917103055	0.356328954137629
ENSMMUG00000000126	0.0189873941228568	5.0048605828561	0.00782989742405249	0.929489848685069	0.969456357569834
ENSMMUG00000000129	0.0410939600950321	4.47553391111314	0.0568902764476888	0.811480266357212	0.913090743700926
ENSMMUG00000000130	-0.102755626542252	4.08202829964383	0.144083747312123	0.704254499462441	0.856555394615981
ENSMMUG00000000131	0.940268049705779	-0.0894128331385003	8.15135424599343	0.00430290160409271	0.0455651282070878
ENSMMUG00000000134	-0.205231477962328	8.03970670634475	2.01272859241075	0.155984554195369	0.398135163947508
ENSMMUG00000000135	0.169379210655404	1.59962775918641	0.264509725823206	0.607038703437577	0.803707451649104
ENSMMUG00000000136	0.0542049632092176	0.979951662385182	0.0257416682986964	0.872532826062696	0.943444999713747
ENSMMUG00000000138	-0.408528232637181	2.53779327140635	2.55040087761571	0.110266274083776	0.329959545725297
ENSMMUG00000000140	0.336980546163295	4.86252272390938	5.70218671836662	0.016943790363069	0.109669596649134
ENSMMUG00000000141	0.0611488914109711	5.53034070143115	0.168202421494264	0.681714338657323	0.844276142772697
ENSMMUG00000000143	-0.157974087921896	7.47999976439898	1.12633519567687	0.288558400393576	0.555274623954312
ENSMMUG00000000144	-0.2954695165172	3.57568396237575	1.97699250788772	0.159707598651492	0.402573776700619
ENSMMUG00000000145	0.147541226968383	2.62750264922318	0.264611723575531	0.606969394482305	0.803677637960845
ENSMMUG00000000146	-0.251752983082651	-0.312505091541163	0.344258290141543	0.557381508643546	0.774511035218768
ENSMMUG00000000149	-0.0857253255477342	3.36852519562958	0.105387684209802	0.745457566565363	0.880361603639073
ENSMMUG00000000152	0.17724861775532	4.77269238364534	1.39635592055329	0.237334662398699	0.499138014125145
ENSMMUG00000000153	-0.216185366051492	6.17785976658355	0.802668637289685	0.370296686666769	0.632802234349506
ENSMMUG00000000156	-0.226485743292423	6.11433543079935	1.83313230360314	0.175758021009997	0.423062809115113
ENSMMUG00000000158	-0.506352629994087	5.23664698387223	4.09496685138861	0.0430110733763793	0.193550066811956
ENSMMUG00000000159	-0.327577944264901	1.9621791120877	0.928094823283999	0.335358473867667	0.600718749676119
ENSMMUG00000000161	-1.34197489698477	-0.229145266127778	2.88324242190146	0.0895056265002722	0.293793975111948
ENSMMUG00000000162	-0.152919574490279	4.31872724484755	0.972075431271183	0.324163117241565	0.589380569024661
ENSMMUG00000000164	0.105062444333578	0.220849068813826	0.124705567270972	0.723985919680557	0.868014948794726
ENSMMUG00000000165	-0.11498928411891	7.01423098601823	0.868944314766512	0.351247732785378	0.614611966006688
ENSMMUG00000000166	0.433609604995869	2.61710853276696	2.49338658797898	0.114325483255328	0.336354355393035
ENSMMUG00000000167	0.00743712607709838	3.46864677158498	0.00065026182753769	0.979655963509911	0.99119762189245
ENSMMUG00000000168	0.0204887492317658	5.05048287888751	0.0102903658806248	0.919200041241019	0.965553534669313
ENSMMUG00000000169	0.25789942489973	4.35526512006272	1.82555779761004	0.17665313863804	0.424390722540384
ENSMMUG00000000170	0.0809814415718828	7.04044608845661	0.0810766746534171	0.77584360260828	0.897596661926039
ENSMMUG00000000171	-0.012096115237082	3.60791262333782	0.00124063705219157	0.971902178944192	0.987132152181742
ENSMMUG00000000172	0.00509842157339406	3.78642672085418	0.000594928727885247	0.980540598845158	0.991800560966046
ENSMMUG00000000173	0.230224051637205	6.4782310483991	3.66068218090664	0.0557108182835789	0.224480348944792
ENSMMUG00000000174	-0.203382576078608	2.50089678898641	0.249872596122913	0.617164800717258	0.809256771038891
ENSMMUG00000000175	-0.236464736968198	4.69552366378441	1.48751361333839	0.222602637839219	0.480691841529598
ENSMMUG00000000177	-0.385375679375284	1.79264423193976	1.70391497154017	0.191776779081165	0.444711368623318
ENSMMUG00000000179	-0.272928078058802	4.9236843757982	1.08184301963168	0.298285625534578	0.565081502107466
ENSMMUG00000000181	0.313303974015014	3.18322973407894	1.2322242182265	0.266974916282694	0.532709242805709
ENSMMUG00000000182	0.270444498942163	5.71572706278855	4.47069852040329	0.0344808924488732	0.169843363550859
ENSMMUG00000000183	-0.158107769887856	7.06594922592613	0.957776455608315	0.327747734714112	0.592393101480444
ENSMMUG00000000185	-0.0310739391385659	3.51149924751197	0.00425737752445343	0.947976080231943	0.976750879068017
ENSMMUG00000000186	0.0973213959392417	7.21133794778971	0.79945485102872	0.371256410088899	0.633612042468558
ENSMMUG00000000187	-0.116708580730511	5.72230895205954	0.831788157346256	0.361755973825146	0.624286205809376
ENSMMUG00000000188	0.636815394821252	4.88356138612974	21.1064288338093	4.34468090331374e-06	0.000310934329980486
ENSMMUG00000000190	0.570690616926319	4.0518369370601	13.8593214707122	0.000197017031188268	0.00521412099798104
ENSMMUG00000000192	0.69196966048613	-1.04521158245292	2.0420812790376	0.153000182766267	0.394051752765542
ENSMMUG00000000193	-0.0856193508726174	5.58777374400067	0.330664903805364	0.565267830685015	0.780030550321027
ENSMMUG00000000194	0.043128183171021	1.54153959275603	0.0199491109289767	0.887679303334202	0.950993802928399
ENSMMUG00000000195	-0.516717882608546	3.71690024181025	3.07618452795425	0.0794466998028139	0.274013206013569
ENSMMUG00000000196	0.293872767747455	-0.0521132020503206	0.233311779950803	0.629078992785571	0.816462201910606
ENSMMUG00000000197	-0.107743173690535	4.72300736430194	0.106557838639375	0.744097543711718	0.879420588370774
ENSMMUG00000000198	-0.107947646115292	2.8820973846578	0.155142185190012	0.693668952011065	0.850869282989273
ENSMMUG00000000199	0.548895491882342	1.0614920836933	3.92033629913179	0.0477053362519321	0.204335874180346
ENSMMUG00000000202	0.258472181173365	1.29227315880725	0.658535083425736	0.417077590739733	0.67132646411261
ENSMMUG00000000203	0.0355215125777426	4.39141816743265	0.0349733202272233	0.851651576291934	0.934411228593099
ENSMMUG00000000204	0.268496449710447	4.05452659494698	2.39294252889368	0.121884015440895	0.348559566844729
ENSMMUG00000000205	-0.274276037681079	6.79037858583315	2.85739696694425	0.0909545762942818	0.296608278418565
ENSMMUG00000000208	-0.550682176356842	3.66619319129956	2.11737933587371	0.145635556103734	0.383911271785087
ENSMMUG00000000209	0.696763219364853	2.18927377114682	12.8271181532943	0.000341631537752541	0.00774124444912617
ENSMMUG00000000212	-0.0478363240310106	3.11351426301529	0.0764381386123318	0.782183657334253	0.901179668525162
ENSMMUG00000000215	0.00783857289058084	-0.269988054371324	0.000483250795056733	0.982461543401845	0.992329844418372
ENSMMUG00000000217	-0.141049765392299	5.00862887156661	0.616446525354839	0.432370852654125	0.683264492150818
ENSMMUG00000000218	-0.587823054480269	3.45085271752593	2.48984932694869	0.114582693707955	0.33659523638239
ENSMMUG00000000220	-0.00509973488357246	6.78340525092204	0.00163278768732766	0.967768037610768	0.985820228090439
ENSMMUG00000000221	-0.254351070688104	2.03075220993183	1.53853035128599	0.214836692040642	0.471546522760457
ENSMMUG00000000222	-0.974104067193359	-0.902137819172226	2.26697292799329	0.132157812926815	0.364825232213271
ENSMMUG00000000224	-0.0515429996570676	5.5263230468643	0.143702802332786	0.704627325425979	0.85662279538769
ENSMMUG00000000225	-0.125468131554973	3.98847375902071	0.341485589607043	0.558972964105608	0.775680758361813
ENSMMUG00000000226	0.127929160689526	7.21027597833241	1.03140297814254	0.309829376120789	0.57737109300756
ENSMMUG00000000227	0.242950016146546	0.213587891307986	0.432759760488288	0.510637873689049	0.742400213177848
ENSMMUG00000000229	-0.0860430501206592	6.89497152877442	0.590003344670897	0.442417825357168	0.69125521407575
ENSMMUG00000000232	-0.16775955370055	6.67135363048076	1.61711939846051	0.203493914589176	0.458180750057629
ENSMMUG00000000233	-0.928828386248734	4.11639068700689	8.42104921384745	0.0037090169629669	0.0411537954495604
ENSMMUG00000000236	-0.00303349582755017	3.71491654584087	0.000115109082415188	0.991439748475577	0.996283322211264
ENSMMUG00000000237	0.214467424768841	6.93280152335418	3.05508094975901	0.0804849843306143	0.276047148651419
ENSMMUG00000000238	0.218686904988307	5.80926064734196	1.48254417708826	0.22337688607471	0.48187910012801
ENSMMUG00000000240	-0.323041304845151	1.19026117123779	0.619119131062973	0.431374810783038	0.68271265652977
ENSMMUG00000000242	1.35410627398946	5.3854940726524	17.9012190865901	2.3267202105955e-05	0.0010771899282261
ENSMMUG00000000245	-0.273019333644052	6.74537634226047	1.5001942611968	0.220641474083041	0.478140040228401
ENSMMUG00000000246	-0.153763397515847	3.58043862188816	0.546399183781585	0.459792729716435	0.703691032828442
ENSMMUG00000000247	0.121142674542282	5.56518725575616	0.54885534475757	0.458785777151991	0.7030785607033
ENSMMUG00000000249	-0.219555170043458	5.90602474893094	1.1896313895503	0.275403921987125	0.541166658740518
ENSMMUG00000000250	-0.161427127293623	5.07008298508612	0.471634404919676	0.492236225264177	0.728911923884603
ENSMMUG00000000252	0.0484097904363964	4.81596084178222	0.11955912699257	0.729513144550294	0.871257137204428
ENSMMUG00000000258	-0.245739492603654	2.89793182213658	0.422799402027628	0.515543492045054	0.745858294858956
ENSMMUG00000000259	0.785429051439922	-0.275211825949344	3.56097617186938	0.0591529427165474	0.231968902574403
ENSMMUG00000000261	-0.286895774357633	1.83472176118197	0.566922706051841	0.451484348766457	0.698031748055339
ENSMMUG00000000263	-0.238915406984389	6.31945444254943	1.65611344014316	0.198128897429829	0.452076130077674
ENSMMUG00000000264	-0.0585565559329731	6.13402377569687	0.24428548504369	0.621127901446503	0.811084418356936
ENSMMUG00000000265	0.380396079801525	4.36867506037355	2.14626557894834	0.142917139250016	0.380114995840449
ENSMMUG00000000266	-0.176925717170316	3.25547840978561	0.204520776022179	0.651096287293341	0.828817151897311
ENSMMUG00000000267	-0.395075371773888	7.25573464837111	6.96268811685431	0.0083226899025153	0.0696688123266965
ENSMMUG00000000272	-0.310223820904425	2.61728095107953	0.21885633344602	0.639912719916897	0.82240944686077
ENSMMUG00000000273	-0.408519358801008	4.01167790753368	1.93994052151012	0.163674992329923	0.407255058417899
ENSMMUG00000000275	0.437456815150292	-0.630000080859036	1.13618211463166	0.286460513747667	0.552755817097852
ENSMMUG00000000276	0.517772780309261	2.16686918061321	3.02048232925153	0.082219009561171	0.279418648436911
ENSMMUG00000000277	0.10340956288218	4.78531453949936	0.719128254121483	0.396430006534671	0.654821558187209
ENSMMUG00000000278	0.537961978960503	3.93436236849544	5.47021511986338	0.019343244480524	0.119151249508752
ENSMMUG00000000284	-0.0590177714679275	4.72327758649252	0.205976511198568	0.649939419039879	0.828501375719034
ENSMMUG00000000287	0.142889665767713	1.93758289943702	0.368739690642755	0.543692047388262	0.765258920424551
ENSMMUG00000000288	-0.671165593897385	4.24364534146717	3.12263794429371	0.0772116941027173	0.269901160542622
ENSMMUG00000000289	0.772505794705397	1.21745631917706	10.8198109289247	0.00100419743506117	0.01648089413858
ENSMMUG00000000290	0.321684502030526	2.06645486550146	1.66909563737427	0.196379710166049	0.449495989047449
ENSMMUG00000000291	0.801304905597798	-1.14369698978991	2.61519355944575	0.105844609278454	0.323140243328605
ENSMMUG00000000293	1.41181038649157	1.34670655457568	13.9710969325958	0.000185642646781143	0.00502141433246128
ENSMMUG00000000294	-0.200290323271574	7.03236238402487	1.73764627692882	0.187437335553663	0.438912566526205
ENSMMUG00000000297	0.889920842830605	4.5663563674694	27.4001981504541	1.65414287499107e-07	2.29009248903825e-05
ENSMMUG00000000298	0.0509019323928572	-0.270006056569866	0.0138032063875038	0.906474107363493	0.960611998277107
ENSMMUG00000000300	-0.255791264501915	6.40518364370507	1.30757459844092	0.25283425744638	0.517848939410806
ENSMMUG00000000302	-0.280891481639837	5.35377359873541	2.50405007891256	0.113553936588301	0.334948036208253
ENSMMUG00000000304	0.061818993572876	4.96786119500888	0.152495702619049	0.696161693794248	0.851994023002911
ENSMMUG00000000306	0.0730654864793167	4.42121150359845	0.180314126757452	0.671103423864964	0.839661451653891
ENSMMUG00000000307	-0.0345555886315264	5.70101494016561	0.0654833464327567	0.798030262806797	0.907926594288239
ENSMMUG00000000308	0.07232211863647	4.72897797399772	0.270693702590542	0.602866809972462	0.801458229728096
ENSMMUG00000000310	0.287353906610841	2.50318748413193	1.19850576610063	0.273620532144627	0.540071967377167
ENSMMUG00000000312	0.803816180040413	3.56542244707375	16.9557803555706	3.82606470324181e-05	0.00152474448591372
ENSMMUG00000000313	-0.143120971214342	0.481127246255864	0.0611949347606213	0.804617169073312	0.910173229180914
ENSMMUG00000000314	-0.381719774042191	5.68051968300498	4.2249967532779	0.0398326954517947	0.184728369040193
ENSMMUG00000000315	-0.00603935362033589	4.15771356941857	0.0019534714292071	0.964746502095912	0.985693053357884
ENSMMUG00000000318	0.551634396994632	4.80460029134685	6.45104164146334	0.0110887311608987	0.0844986896271502
ENSMMUG00000000319	-0.073135933589704	4.51869456949407	0.0801590218795951	0.777082024897218	0.898431549957476
ENSMMUG00000000320	-0.444492278689442	2.33222997318689	1.24688990217641	0.264147321492007	0.529837019029162
ENSMMUG00000000321	0.631656052722016	3.46761108276613	11.3152206882454	0.000768743239427459	0.0138116463184163
ENSMMUG00000000322	-0.0640399195635985	4.90384917169655	0.163622829597884	0.685842733593941	0.84653051434931
ENSMMUG00000000323	0.253464162466402	3.3130909639803	0.425937605263215	0.513989065847756	0.744876492997052
ENSMMUG00000000324	-0.533201760163082	-0.00492668784440076	1.92413748551273	0.165401263106905	0.409828634611108
ENSMMUG00000000326	0.0700664790998495	0.533077574285478	0.0483582049224189	0.825945149455732	0.920745480467048
ENSMMUG00000000327	0.414118533210831	5.0869807318177	2.55787511107001	0.10974600131651	0.329433452256044
ENSMMUG00000000328	0.493848219921286	2.9795192685799	2.47291443689321	0.115822984129388	0.338963294497593
ENSMMUG00000000329	-0.133163306401374	5.32773319139435	0.761516568338511	0.382854332818697	0.643401471578234
ENSMMUG00000000330	0.28535689097867	6.82130882135343	4.4215681106304	0.0354874094580375	0.172965875383443
ENSMMUG00000000331	-0.0955425981958655	4.5931905738124	0.435994087272981	0.50906230312819	0.741208826560543
ENSMMUG00000000332	-0.0611968357124448	7.66292622041302	0.109364879638452	0.74086837296019	0.877536785398512
ENSMMUG00000000335	0.16934875969392	6.36301934503331	0.63901499351816	0.424067707478877	0.677750715888824
ENSMMUG00000000336	-0.169296101809549	5.69176064375754	1.43976245690468	0.230177783942259	0.490391170552251
ENSMMUG00000000337	-0.856411767189408	0.274515206480466	1.53239962676683	0.215752660523256	0.472398965459646
ENSMMUG00000000338	0.293368120155093	7.5512174207725	2.38072515377932	0.122840513502429	0.349264800516093
ENSMMUG00000000340	0.146663875890688	6.31851292380402	0.908641956231971	0.340475004620071	0.604974574523278
ENSMMUG00000000342	0.409974863830122	-0.369323574301672	0.968317650579486	0.325100110643252	0.590406079100027
ENSMMUG00000000344	0.371731819165967	-1.23640710151196	0.308427906971826	0.57864649037757	0.786767518036773
ENSMMUG00000000345	-0.304684438494428	4.4600251088898	2.42780062088159	0.119200036906161	0.344213152975826
ENSMMUG00000000346	-0.562249159660428	2.49622173242549	6.64789104117544	0.00992732605702077	0.0786040064439245
ENSMMUG00000000347	-0.258446645713952	4.93207282681005	2.49274130076954	0.114372357519254	0.336380070676492
ENSMMUG00000000348	0.227412343077706	4.19738169364859	1.98741610164381	0.158611311050213	0.401384886543489
ENSMMUG00000000350	0.228883988085482	7.15191681204429	3.26677684535365	0.0706963959775172	0.258412704258318
ENSMMUG00000000357	0.137518858675842	3.03011563897453	0.58892910693422	0.442833525439439	0.6915272872941
ENSMMUG00000000358	-0.0630845795661681	4.19581337348985	0.0745069079664979	0.784884320840747	0.902595949033253
ENSMMUG00000000359	0.2029741532781	1.91773386081663	0.46829807603957	0.493771176793369	0.729811458303137
ENSMMUG00000000360	-0.479395481119112	0.539017323968505	2.06347543090261	0.150865739988162	0.391126811298356
ENSMMUG00000000361	0.908945624567865	1.70007268317008	9.07230992376667	0.00259509049597065	0.0319750892100372
ENSMMUG00000000362	0.0583988192626419	2.9856405589513	0.0538757699655754	0.816451377040209	0.915303756415549
ENSMMUG00000000364	-0.429122231249932	4.3148066584198	5.55624720902507	0.0184148481133844	0.115393444434692
ENSMMUG00000000366	-0.68443041600514	7.08103234343354	15.0114625686253	0.000106860131791157	0.00334322335818745
ENSMMUG00000000368	1.00532864466421	1.4723890080939	11.6881561934081	0.000628991984124391	0.0119514641644779
ENSMMUG00000000369	0.192844995768138	2.31242897358133	0.467885520516084	0.493961539612659	0.729917891346462
ENSMMUG00000000373	-0.810502570049509	4.97175297804401	7.83804546851378	0.00511578906315482	0.0507325594392305
ENSMMUG00000000375	-1.24086496444362	4.45213756149959	9.4532620575802	0.00210773909359223	0.0276355165431604
ENSMMUG00000000376	0.234712493041496	4.3641118403474	1.22202928169388	0.268962772030517	0.534720206313115
ENSMMUG00000000377	-0.199566472273708	5.7759157013722	1.18430993072562	0.276480322739599	0.542660955705103
ENSMMUG00000000378	0.343345688416475	3.43257988012458	2.51684036108604	0.112636068552858	0.333611356774062
ENSMMUG00000000380	-0.011181261112136	6.89299330580103	0.00794438584105706	0.92897757505532	0.969456357569834
ENSMMUG00000000381	-0.0334833013073339	5.0582909151753	0.0338170214825126	0.854096572927062	0.935823088580965
ENSMMUG00000000382	-0.118071548496467	4.18189860687956	0.333377128976512	0.563677246308175	0.779042399372923
ENSMMUG00000000383	0.55425604291295	3.53287624626268	11.9022016931884	0.00056067633665358	0.0110819065113485
ENSMMUG00000000386	-0.0160594348788817	5.52200327993999	0.0104140105151806	0.918717734577434	0.965553534669313
ENSMMUG00000000387	-0.906300993405978	6.87500037191266	20.1833888629582	7.0361285879794e-06	0.000441067681120928
ENSMMUG00000000388	-0.555075268897192	7.48285767393261	2.19124855195551	0.138796765713203	0.374356320480738
ENSMMUG00000000389	-0.382686111505187	4.45324199668963	2.23354758688984	0.135043467040237	0.368931014768131
ENSMMUG00000000390	0.361329065451261	5.96482552788548	7.34932676992339	0.00670878738277381	0.0605518297879784
ENSMMUG00000000391	0.277996821407432	4.21486236106416	1.97851224835635	0.159547226079888	0.402310342053728
ENSMMUG00000000392	-0.198061932208553	0.671980367978584	0.200744770259213	0.654120359361038	0.830328230905711
ENSMMUG00000000396	-0.170877438085778	5.26783541161179	1.3761377385755	0.240760128026443	0.50350614379425
ENSMMUG00000000397	-0.0324043067029219	2.85208222395491	0.0110509688635609	0.916277742072894	0.964208914268882
ENSMMUG00000000399	-0.137591654635772	6.32157908752319	0.847947219954129	0.35713370861977	0.61971269653487
ENSMMUG00000000400	0.176303624807799	4.42538382824736	1.08363861279718	0.297884997207916	0.564627716697239
ENSMMUG00000000401	0.139499873458385	3.12308705001603	0.335796793024755	0.562265499252862	0.778263535753659
ENSMMUG00000000402	-0.0643574555793388	4.68803101202953	0.0845298005237467	0.771250107215214	0.895067016319494
ENSMMUG00000000406	0.149226435512557	2.82512767359563	0.292456489798425	0.588650637268141	0.79328693504724
ENSMMUG00000000411	-0.0983824651242847	5.72455935161236	0.716376855730783	0.397334943884348	0.655582306945663
ENSMMUG00000000413	-0.974195134663349	5.98808842310448	15.6826675906592	7.49074692445635e-05	0.00251782914235738
ENSMMUG00000000414	-0.0575533416216139	-1.10629210034435	0.00846567625669081	0.926690801850106	0.968413313006657
ENSMMUG00000000415	0.781768588227842	0.431370549156744	3.52574699905642	0.0604225918154526	0.235068601884016
ENSMMUG00000000419	-0.167552072535615	6.70578750889799	1.03939694827792	0.307961767259469	0.575263873240743
ENSMMUG00000000421	0.110438167837065	6.70873530487437	0.437401778691228	0.508379179353256	0.740728809746943
ENSMMUG00000000422	-0.0934887895008245	4.56204127953231	0.392274940128736	0.531106014184625	0.756334423125803
ENSMMUG00000000424	0.590083435693166	5.41567983889024	10.4007404821249	0.00125964790829114	0.0192905743167733
ENSMMUG00000000425	0.000747397551370168	7.32647680041017	3.63291460061532e-05	0.995190886506703	0.998158393451705
ENSMMUG00000000427	-0.284844486682038	5.55053952630591	5.64098011380915	0.0175453961502096	0.112029637277323
ENSMMUG00000000428	0.443186246370437	5.89284923578678	9.03096535785561	0.00265444265304741	0.0324272453831737
ENSMMUG00000000429	0.0106568195106933	5.00382262191157	0.0037455870262626	0.951198973122158	0.97913182082861
ENSMMUG00000000430	1.87444004459128	1.000626496571	23.025386858693	1.59876218805038e-06	0.000142281550994577
ENSMMUG00000000431	0.412293507899264	-0.662213633740764	0.681565445581924	0.409048189281976	0.665260079453387
ENSMMUG00000000433	1.50575641193468	2.79846839875297	26.8212728830703	2.23167153781219e-07	2.8820443859746e-05
ENSMMUG00000000434	0.0656638776979873	6.35814021864774	0.21671066874158	0.641557734977986	0.823203022260712
ENSMMUG00000000435	-0.0876515114814999	3.97084836440893	0.223650762001103	0.636272189909208	0.82058951298097
ENSMMUG00000000436	-0.142705277205538	4.43389084345601	0.309236486924064	0.578149085768354	0.786679193170715
ENSMMUG00000000438	-0.287410690300008	-0.126874459426326	0.525570463247266	0.468475105361273	0.71135219331827
ENSMMUG00000000439	-0.694160826518681	5.66359781203593	3.40557935765492	0.0649762934622009	0.245389801342736
ENSMMUG00000000442	-0.175046157938875	5.50667921370034	1.70390641974645	0.191777894002848	0.444711368623318
ENSMMUG00000000446	0.134758391057248	5.29033087054357	0.856664786039602	0.35467371367924	0.617273858157324
ENSMMUG00000000448	-0.593900432324239	0.908684446133474	4.56101639711651	0.0327076571842509	0.164169117415749
ENSMMUG00000000452	-0.195867077699558	3.20530815734897	0.784626898467483	0.375729794591608	0.637059700186118
ENSMMUG00000000453	0.356194869099302	1.92961510032806	1.1834352015801	0.276657764787038	0.54294718555555
ENSMMUG00000000454	-0.633782519816213	6.06726593001377	14.5396539370362	0.000137240210632957	0.00401573740686827
ENSMMUG00000000455	0.190379061227135	7.65729912389751	2.36908961986676	0.123759205451392	0.350828560972801
ENSMMUG00000000456	1.14736417007363	0.107917887085383	5.82282530696341	0.015819514279638	0.105101887151628
ENSMMUG00000000457	-0.175705974371978	7.13021073753273	1.88020313754515	0.170311061628559	0.417086068747094
ENSMMUG00000000458	1.09917543336162	3.97356114012662	20.2807291378615	6.68707330368846e-06	0.000426978331093506
ENSMMUG00000000459	-0.129931093883662	5.6769206961888	1.22787180667069	0.267821320564178	0.533654176567323
ENSMMUG00000000461	-0.217866898801654	4.34032501816754	1.14177681660831	0.285277190096162	0.55127662534717
ENSMMUG00000000462	-0.221825919987161	6.09285261660606	2.44161735368404	0.118154345433726	0.342264705648036
ENSMMUG00000000464	-0.328440066477052	7.80941441588048	6.25077522037277	0.0124138965550403	0.0907212325505326
ENSMMUG00000000465	0.388317000435322	3.11867659438745	4.27066698956173	0.0387757072465249	0.182196859305083
ENSMMUG00000000466	-0.675260785939981	1.41417247627154	0.84450942056425	0.358110250958238	0.620801541225141
ENSMMUG00000000468	-0.144205126132165	-0.539106924052414	0.0578214909456207	0.80997289640678	0.912507836067352
ENSMMUG00000000469	-1.28494464425491	-0.547309773309066	1.55044717632273	0.213069437684281	0.469973116946861
ENSMMUG00000000470	-1.74859849064521	3.88776023448093	8.82354209798795	0.0029736887622796	0.0352735346553276
ENSMMUG00000000474	-0.0329253243321407	1.29982235352817	0.0132024097905621	0.908523006132943	0.961537442438809
ENSMMUG00000000475	0.186678874602204	1.95550056923708	0.517300476597644	0.471995498984664	0.714016384362427
ENSMMUG00000000476	-0.173370163605176	5.49005590870197	0.292361743344181	0.588711029592707	0.79328693504724
ENSMMUG00000000477	0.561701260949385	2.18894214827474	4.33861893626104	0.0372571329865494	0.178054678958534
ENSMMUG00000000478	-0.188287210535212	4.84384213248221	0.927120208738792	0.335612356761955	0.60097261533967
ENSMMUG00000000479	-0.219446138859259	2.55081282414053	0.754980165851624	0.384904046883948	0.644821008102313
ENSMMUG00000000480	-0.0953009010405379	2.96716572104078	0.132223649740293	0.716137532838425	0.863501805881504
ENSMMUG00000000481	-0.0558226788191438	4.92867899784419	0.0799344708537966	0.777386233470853	0.898431549957476
ENSMMUG00000000482	0.689174223197815	-0.179507119779135	3.95203730220776	0.046814657990469	0.202576903854385
ENSMMUG00000000484	-0.241519443801313	-0.723523252013521	0.146812194851186	0.701600544875969	0.855204808657273
ENSMMUG00000000485	-0.0122823320028514	1.96992536927915	0.00118424053589905	0.972547979698317	0.987386400281239
ENSMMUG00000000486	-0.327073806005744	6.91453969111156	1.91446142320149	0.166468517573682	0.411700973051916
ENSMMUG00000000489	-0.278958500182048	6.09652343758676	4.3252600427578	0.0375506761456182	0.178761201074595
ENSMMUG00000000490	-0.272971795139627	2.91216826523471	1.30174792476129	0.253894191742608	0.518720903695853
ENSMMUG00000000491	-0.117861417121981	2.63473258836667	0.261937179809962	0.608792399123511	0.804206371493451
ENSMMUG00000000492	0.664669426061685	3.793055644808	3.16921202385652	0.0750386413917198	0.266845487483267
ENSMMUG00000000494	0.166255918204091	4.04422987886675	0.236677153988197	0.626616417831524	0.814435383478945
ENSMMUG00000000495	0.558826324702139	3.1406675690028	7.21028663396676	0.00724869171946567	0.0635546344938961
ENSMMUG00000000496	-0.198224526276223	4.33912707717578	1.31804404762984	0.250943384861388	0.51540843898923
ENSMMUG00000000497	-0.213874934317841	2.86334172204136	0.932682736874931	0.334166786497177	0.599503731447202
ENSMMUG00000000498	0.0355505692786652	5.18344620536135	0.0535958385322814	0.816920364961034	0.915400274071971
ENSMMUG00000000500	-0.161686019496236	2.56063129247334	0.203989897574132	0.651519408777002	0.829171411170257
ENSMMUG00000000502	-0.0773303003852643	4.37073803029444	0.256898294815908	0.612259120621797	0.805959737568975
ENSMMUG00000000504	-0.330627495865715	4.96259318730397	1.19325553826711	0.274673857907954	0.540772000002383
ENSMMUG00000000505	-0.199216939990714	4.81027568249171	1.02675410260947	0.310922256735543	0.578215751590481
ENSMMUG00000000506	-0.202136284478345	2.91961793941136	0.273283507210635	0.601137624328801	0.800847314529251
ENSMMUG00000000507	-0.102632875383663	6.34347232391918	0.244475826362745	0.620991962734047	0.811084418356936
ENSMMUG00000000511	-0.00597794598419701	5.74086301115417	0.00139094380870475	0.970249505840061	0.986811060752093
ENSMMUG00000000512	0.238811789109973	7.32820648633404	2.3215485655117	0.127592947217167	0.356836462879584
ENSMMUG00000000513	0.321096634534346	3.4378996138678	1.47825844149432	0.22404720419385	0.482718863426187
ENSMMUG00000000514	-0.469694150693413	2.02149555707832	3.28350253833586	0.0699794373143959	0.257258579435035
ENSMMUG00000000517	0.139539204004796	5.48832911566669	0.600979366713073	0.438204597111175	0.688366760561692
ENSMMUG00000000519	1.08924567585475	1.46320672724154	19.9696214307659	7.86823464659361e-06	0.000480942342668654
ENSMMUG00000000521	0.117769569659771	5.85434556742625	0.607166311486157	0.435856743200533	0.686247632341402
ENSMMUG00000000522	-0.0543559834220993	3.05673806799921	0.0452899619079616	0.831471744162384	0.923522935704417
ENSMMUG00000000523	-0.191955135722744	4.17198519162904	0.956184666918421	0.328150023852273	0.592546763003221
ENSMMUG00000000524	-0.61769820878442	5.35689502816585	4.00674186429647	0.0453186468739999	0.198772492009148
ENSMMUG00000000525	-0.0352143500744464	4.05147728008784	0.0516825331349899	0.820160983446173	0.917426574514586
ENSMMUG00000000526	0.532063366847431	3.29173020861999	3.66032557807232	0.0557227432208683	0.224480348944792
ENSMMUG00000000527	-0.228778864907467	3.03567185933208	0.75538153227458	0.384777736170411	0.644821008102313
ENSMMUG00000000529	0.422793622928983	2.55508076841795	3.07584700688378	0.0794631916135064	0.274013206013569
ENSMMUG00000000533	-0.0659890714108503	1.33404970835307	0.0670406938202213	0.795695286635315	0.906362176374933
ENSMMUG00000000535	-0.428486571525387	7.0419924834892	6.17372753229413	0.0129661132204757	0.0934953655226243
ENSMMUG00000000537	0.634937697423479	7.19294122426129	8.28329238003631	0.00400115142032443	0.0433588497132444
ENSMMUG00000000541	0.142779155843072	5.70274244009157	1.47577481415051	0.224436763716221	0.483178994417484
ENSMMUG00000000542	-0.0848980657079043	2.87846536950027	0.0578938670317015	0.809856279627584	0.912436304288841
ENSMMUG00000000544	0.384692411489061	6.58406339504694	1.3876013370012	0.238810594358264	0.501260023059702
ENSMMUG00000000545	0.656967975632048	0.0235974518101186	3.36248481526025	0.0666973591255323	0.249476010527035
ENSMMUG00000000546	-0.149463233343592	4.79084185800363	0.638774445762643	0.424154936802063	0.677827055685917
ENSMMUG00000000549	0.738898501503819	1.10760567868545	5.06677245363588	0.0243887529131919	0.137691755782297
ENSMMUG00000000550	-8.43373856980512	0.0462106532347841	13.1715041920096	0.000284238484768277	0.00677126243325926
ENSMMUG00000000552	-8.52693849893683	-0.309132302501661	5.37005548451627	0.0204853259192179	0.123588323845622
ENSMMUG00000000553	-0.228873766320855	5.16041672329373	1.78133814034516	0.181985096331883	0.431528409618833
ENSMMUG00000000556	-0.205138420079374	1.47636953837259	0.298070594910751	0.585094520244981	0.790496616040887
ENSMMUG00000000558	-0.202127728062198	4.6448574175142	2.20176445064772	0.13785286534994	0.373287216656246
ENSMMUG00000000560	-0.0928352884893932	2.66943157613354	0.0470083153337271	0.828353292532763	0.922325693798959
ENSMMUG00000000561	-0.101039984460744	7.44031054011968	0.320160597727078	0.571511147591807	0.782525248232847
ENSMMUG00000000563	-1.55579561261778	5.28578979493385	16.3914222875528	5.15178423065255e-05	0.00187870585871949
ENSMMUG00000000565	-0.240304945699492	5.4134824525883	1.87122652838952	0.171334669787692	0.418087164442171
ENSMMUG00000000567	0.125482027059823	2.59069189924897	0.245082662497857	0.620559009322909	0.810997016936626
ENSMMUG00000000570	-0.597531229758899	6.35531446856089	5.55245795609935	0.018454753791409	0.115601331554063
ENSMMUG00000000571	-0.0844526727315651	3.79332035015972	0.293908629232455	0.587726607542072	0.792805482693995
ENSMMUG00000000572	0.0503920596563949	4.94917939922505	0.098693681202036	0.75340293508462	0.885301280222578
ENSMMUG00000000573	-0.245152520260429	6.42846934622283	3.55422303849284	0.0593941077232664	0.232540048838574
ENSMMUG00000000574	-0.0395868010900452	2.55312276294031	0.0266817573449849	0.870246399140473	0.942402310700072
ENSMMUG00000000575	-0.0378774974987365	3.19525976469977	0.0454198344221304	0.831233914160412	0.92337819878536
ENSMMUG00000000576	1.87966979813385	-0.434509767550325	10.5991649428493	0.00113138747217557	0.0179599918873268
ENSMMUG00000000577	0.141967736881887	4.59580744004594	0.512850019633234	0.473907700302464	0.715401534575068
ENSMMUG00000000579	-0.536687829635432	3.47785884659201	0.574269769390447	0.448567194815153	0.695422884569462
ENSMMUG00000000582	0.160252857691027	6.52042839586703	1.28271115761711	0.257395549386558	0.523074533396062
ENSMMUG00000000583	0.0337758794068323	2.56886433016876	0.012859524186883	0.909713564895699	0.961887681897695
ENSMMUG00000000584	-0.34593168442578	-1.04692343815112	0.557131035001344	0.455418507271797	0.700560301272997
ENSMMUG00000000585	-0.502659995590168	0.315301762608437	2.41451753479726	0.120215002318988	0.345806879891299
ENSMMUG00000000586	0.238702172613775	0.359251037620695	0.590663346472503	0.442162721340045	0.691164775171923
ENSMMUG00000000587	-0.23577079934281	4.22870029234737	1.71111963669495	0.190840167787196	0.443494888636569
ENSMMUG00000000588	-0.209801579562359	3.66099597556734	0.614538814145654	0.433083966584173	0.683762313636341
ENSMMUG00000000589	-0.362080078590951	3.34968245253357	1.12708614367914	0.28839772416533	0.555274623954312
ENSMMUG00000000590	0.033520015158526	0.891147910540312	0.0133250315246656	0.908101051435615	0.961301147784733
ENSMMUG00000000591	0.389989287098647	3.99183220426836	3.2209474046123	0.0727015409994694	0.262291452696642
ENSMMUG00000000595	-0.0973198164442564	6.00719817789087	0.30942567611784	0.578032827398877	0.786679193170715
ENSMMUG00000000596	0.371952196058607	4.36488529233684	5.9127939548975	0.0150313134839149	0.101915272109207
ENSMMUG00000000599	-0.27804372685361	6.70804681266878	2.70646215025334	0.0999424140135593	0.313364531416009
ENSMMUG00000000602	0.963171232188663	0.308782478773335	6.99033751580576	0.00819508989024441	0.0688307403202142
ENSMMUG00000000603	0.263056050892228	-0.541543324370347	0.379649513022702	0.537790870736789	0.760818383640153
ENSMMUG00000000605	-0.249498211375147	4.68905727555801	1.64568260711549	0.199547571447278	0.453423612538491
ENSMMUG00000000609	-0.347532219731984	3.44988943775542	1.13177669661007	0.287396683391186	0.554082998532609
ENSMMUG00000000610	-0.615276395300653	6.61541159280314	4.68460000588654	0.0304341483942009	0.156964544510302
ENSMMUG00000000612	-0.070687348398102	5.28884573909318	0.177147230334977	0.673836415570204	0.841034179962889
ENSMMUG00000000613	0.0817454966635023	4.09468095699456	0.151541343014259	0.697066726035214	0.852886314744325
ENSMMUG00000000614	0.89993351907103	-1.18622906326048	4.61489145321928	0.0316955011539131	0.160948331693734
ENSMMUG00000000615	-0.725339945718911	3.9239752406849	5.3855934669689	0.0203036810039747	0.122751053378006
ENSMMUG00000000616	-0.778449855124308	-1.24663169399962	1.33463742464514	0.247981887778711	0.51200107037951
ENSMMUG00000000617	0.137228177278681	1.08991370763013	0.238513299680061	0.625281956007146	0.813377982155311
ENSMMUG00000000618	0.152306317138737	6.67654298462101	1.55632455394546	0.212204188729291	0.469088693129254
ENSMMUG00000000620	-0.463297169757092	5.80967840094927	4.84003036190121	0.0278064054514433	0.148277808144672
ENSMMUG00000000622	0.212415491012001	2.72227258287561	0.727431467498032	0.393717018896777	0.652604127658601
ENSMMUG00000000623	0.0870878177073617	3.55920287154622	0.0870088625550451	0.768014774952273	0.893353832065421
ENSMMUG00000000628	0.149077411901545	6.93361821172387	1.35606290660921	0.244220981359184	0.507530499192418
ENSMMUG00000000630	0.090239398059439	6.57445422501912	0.3879141178287	0.533397872673028	0.757849438417729
ENSMMUG00000000632	0.173528639288152	4.83620461767497	0.677558120210065	0.410428846890489	0.666747930974278
ENSMMUG00000000633	-0.141541787676548	3.22060226800986	0.520257946173363	0.470731670242579	0.712926322652441
ENSMMUG00000000634	0.449786246070483	3.21808527420601	4.69773014944927	0.0302024799682475	0.156393667752372
ENSMMUG00000000637	0.894408995197844	1.94178242024597	10.4703504244728	0.00121305706348077	0.0188041185003485
ENSMMUG00000000639	0.464664688393828	0.536942741219674	1.04241018650941	0.30726158809623	0.574455756736785
ENSMMUG00000000640	-0.441064841084225	7.59697191348555	1.67942646578387	0.195000679146666	0.447937281974192
ENSMMUG00000000641	-0.357989336511605	3.46813620608073	1.37210768976943	0.241450083323595	0.5040285161845
ENSMMUG00000000642	0.149309458953726	7.07551928277981	1.03066111882629	0.310003440452843	0.577434895554084
ENSMMUG00000000643	-0.168301493821034	7.29793602518714	1.43308902520331	0.231260968811268	0.49117576360855
ENSMMUG00000000644	-0.804875629380546	5.72952973662943	9.59026834090479	0.00195611356298483	0.0263929352378849
ENSMMUG00000000645	-0.25335223448849	5.56381553684827	3.24767703706236	0.07152475832797	0.260222251438512
ENSMMUG00000000646	-0.405517280402034	5.81463399559851	6.95009607667023	0.00838147317469556	0.0700877231005701
ENSMMUG00000000648	0.00138944929426154	1.70075762101509	1.04375090899111e-05	0.997422268139849	0.99916743716144
ENSMMUG00000000649	-0.136815399511613	1.02142495168307	0.163160091370536	0.686263606417779	0.846725357649004
ENSMMUG00000000651	0.406692661243613	2.91701639891091	3.00414565483684	0.0830517513057044	0.281083129148134
ENSMMUG00000000652	0.00144536614397671	8.58504994003874	0.000108990943942899	0.991670337991276	0.996369097709164
ENSMMUG00000000653	-0.52543519609827	6.10467186872316	10.5014686969885	0.00119279696754328	0.0185711380802321
ENSMMUG00000000654	-0.569473973976566	2.68721141390289	4.51910911419086	0.0335182805950679	0.16677577853444
ENSMMUG00000000655	-0.382650148438259	2.97913138569429	3.61232098154681	0.0573530247318076	0.228381665324
ENSMMUG00000000658	0.4056232028304	2.16573874035641	1.369795038741	0.241847102000537	0.504611980558943
ENSMMUG00000000662	-0.876913455245876	7.85796901997331	5.59203923959703	0.0180422797668956	0.113931690175073
ENSMMUG00000000663	-0.341051347610205	6.64064547157317	1.08237699999299	0.298166412855664	0.564953812157626
ENSMMUG00000000664	-0.236511078639461	6.16511862753784	2.33840855702081	0.126218442801794	0.354700257454781
ENSMMUG00000000665	-1.33781320987023	-1.81632525497861	1.19436600601987	0.274450646913747	0.540630964732085
ENSMMUG00000000667	0.370367169739687	4.37559288848324	6.04919245236414	0.0139126584299824	0.0976774364275603
ENSMMUG00000000670	0.157683950056749	6.33325182589358	1.19119604096277	0.275088433365506	0.541084182070321
ENSMMUG00000000671	-0.0415000780673453	6.22780658206355	0.0761602916728634	0.782569924393561	0.901228056406192
ENSMMUG00000000673	0.0490622763938195	0.269908844330359	0.0269100616335933	0.869697399285672	0.942402310700072
ENSMMUG00000000674	0.40657223335091	3.28712672834675	5.8411602479354	0.0156554998232675	0.104589212354898
ENSMMUG00000000676	-0.131621858600999	6.1080763104268	0.964484441191331	0.326059606293164	0.59116851200079
ENSMMUG00000000677	0.0989374621147764	6.00582694754161	0.352235382979892	0.552850453525185	0.772138509493297
ENSMMUG00000000678	0.0574591733529721	1.35513913038218	0.0276552637754293	0.867921874492378	0.942196063473713
ENSMMUG00000000680	0.00405648046612684	0.54228737723697	0.000120638856124344	0.991236553599564	0.996283322211264
ENSMMUG00000000681	-0.240149531235639	6.26802403760388	2.61959635688508	0.105551287547129	0.322703616039424
ENSMMUG00000000682	0.25256575111368	6.46486137648971	3.53361822036914	0.0601364218651056	0.234377849320411
ENSMMUG00000000684	0.101890152332264	6.29833552011534	0.364437584407224	0.546051984310126	0.767009231477815
ENSMMUG00000000686	-0.610321464188013	4.32827848045405	4.50673481356625	0.0337616322842751	0.167695140576839
ENSMMUG00000000687	-0.610322128903239	1.88703523874339	3.68264332672234	0.0549816192430464	0.222412692444316
ENSMMUG00000000688	0.0914896704838008	3.89750166711744	0.0967217115210985	0.75579975200242	0.886601320884686
ENSMMUG00000000689	0.0367363071851586	3.34567188066493	0.048119584488532	0.826368250817247	0.920831781240239
ENSMMUG00000000690	0.334501247846397	6.79988354938753	3.88345813797011	0.0487640187025794	0.207012057645948
ENSMMUG00000000692	-0.209426068012321	1.12366341041318	0.610116651008948	0.434743892359605	0.685329596861405
ENSMMUG00000000694	1.06554512800973	6.4625570871553	29.5536411423835	5.43903808931282e-08	1.08855223998504e-05
ENSMMUG00000000695	0.59649473343904	6.11989475869364	12.6674766957987	0.00037207133311077	0.00821426377572054
ENSMMUG00000000696	-0.253070700479177	4.32563715110195	2.3442550692096	0.125745659564427	0.353892749250959
ENSMMUG00000000697	1.07264706514118	0.996300606525168	7.10100392726653	0.00770407886690082	0.0662288581671113
ENSMMUG00000000698	0.233100782080707	-0.00721771101112333	0.258872872925579	0.610895565627577	0.805473102401508
ENSMMUG00000000699	-0.16976509432992	6.87524529245429	2.14339384506718	0.143184818120747	0.380232287576059
ENSMMUG00000000700	-0.186658738728572	5.08012353157319	0.713830679540827	0.398175044801059	0.656236134764085
ENSMMUG00000000703	0.312082948677803	2.00658099759744	1.86691451050046	0.171828883186915	0.418628779804036
ENSMMUG00000000704	-0.0825459199028304	6.94057585345916	0.473694407028553	0.491292460262876	0.728079318160066
ENSMMUG00000000706	-0.145071209555549	9.65532898034906	0.352142705029024	0.552902695753138	0.772148687068534
ENSMMUG00000000707	-0.236312447325369	2.76689509563977	0.649251136851625	0.420380544937807	0.673991607718651
ENSMMUG00000000709	-0.564296535643321	-0.879951057313469	1.09432934573481	0.295513952684056	0.562472035826834
ENSMMUG00000000710	-0.297046159760277	0.544362031504454	0.877823413676783	0.348798522596919	0.61248579151469
ENSMMUG00000000711	0.24357020110874	-0.508278355438276	0.353437324994982	0.552173763647789	0.771695408007684
ENSMMUG00000000712	0.686286495400548	2.87253199704548	5.67165257188655	0.0172412064713215	0.110870446406371
ENSMMUG00000000713	0.130794078595076	0.781222033163248	0.189185911784765	0.663595041405761	0.835930211308056
ENSMMUG00000000715	0.0474910808113545	-0.935103409861622	0.0124697617716407	0.911086583494926	0.962343322467209
ENSMMUG00000000716	-0.267903683118973	0.448359907709621	0.846526624834929	0.357536799391623	0.620120374265426
ENSMMUG00000000717	0.00783835925812668	2.93374726465833	0.00103515868761406	0.974333384479657	0.988588678732447
ENSMMUG00000000718	-0.344019399818259	4.0685520705213	1.9865380398361	0.158703328913917	0.401433538672968
ENSMMUG00000000719	-0.556674484692409	1.89026379972847	3.15235515674343	0.0758174604975889	0.268198820381242
ENSMMUG00000000720	0.117530704395858	1.0756489173156	0.12640868733541	0.722185088583885	0.866763404480247
ENSMMUG00000000721	-0.284713876535172	7.23442207854874	4.90172305185085	0.0268299122338771	0.145188343094224
ENSMMUG00000000722	-0.0409598307116786	6.47736086729733	0.0559510251778761	0.813013912367097	0.913895743378093
ENSMMUG00000000723	-1.37183608081295	-1.62038671608309	2.94515281482217	0.0861355518611702	0.286940310079026
ENSMMUG00000000728	-0.697670597167643	1.22063891243197	6.36016104953371	0.0116710949485648	0.0874237796932184
ENSMMUG00000000729	-0.260444755229119	6.87472174351118	0.946819490539951	0.330530192063264	0.595342552315291
ENSMMUG00000000731	0.174645826581279	4.7292656264245	0.072547352085337	0.78766331624168	0.903435604393563
ENSMMUG00000000735	-0.11933530924638	4.64154627389544	0.630704174390601	0.427097135735876	0.679523913389878
ENSMMUG00000000736	0.0194478988656598	5.11020390161935	0.0125160434761469	0.910922420554641	0.962298019278338
ENSMMUG00000000737	0.0689916916575928	4.39217760001436	0.0638514595025441	0.80050896356469	0.909219505763944
ENSMMUG00000000738	-0.552795224373768	3.60644358986132	8.1957818066293	0.00419878968236605	0.0447107325383256
ENSMMUG00000000739	0.917354663695219	-0.588522118665388	2.37873974062011	0.122996736369147	0.349361988403585
ENSMMUG00000000740	0.0749067686569817	3.41466524488887	0.17542750968849	0.675332577199181	0.841764321188181
ENSMMUG00000000741	-0.0423939693711521	3.31219001495977	0.0376140975051271	0.846220089300465	0.931530875717796
ENSMMUG00000000746	-0.0125299161149518	3.50343498829538	0.00575316309291551	0.939538747980472	0.973136195821781
ENSMMUG00000000747	0.00204924813319826	4.36523246811205	0.00011708509537911	0.991366589450033	0.996283322211264
ENSMMUG00000000750	-0.346605134426001	5.17403394488555	5.13803252203684	0.0234071610601796	0.134506991759667
ENSMMUG00000000751	-0.272374642211654	3.03101366915388	1.21052607780389	0.271227958555568	0.537325422854722
ENSMMUG00000000752	-0.879539295319794	1.30299232656431	6.1848883016676	0.0128845836026819	0.0930637543985134
ENSMMUG00000000754	0.275809674549113	7.12365122977114	3.15579870500427	0.0756576589064242	0.267937309149844
ENSMMUG00000000756	-0.190491609702406	4.14152006659224	0.70119321943934	0.40238304547668	0.659415245597505
ENSMMUG00000000757	-0.0106746040624212	7.08844990406765	0.0101593842839662	0.919714171635665	0.965587445722138
ENSMMUG00000000758	0.173508452051836	4.56488987913536	0.205599169910364	0.650238816650002	0.828501375719034
ENSMMUG00000000759	0.915435506110343	6.25685130771725	20.7736379175409	5.16896047576799e-06	0.00035091725348534
ENSMMUG00000000761	-0.0963135749240484	3.74226561422691	0.172006314019839	0.678334853843205	0.842747348273285
ENSMMUG00000000763	0.889349360971551	0.179575673863405	4.1886467238236	0.0406955704334362	0.187095052934877
ENSMMUG00000000764	-0.573958937510293	5.80275878734686	7.41647076367873	0.00646294615070685	0.0590113769322725
ENSMMUG00000000765	0.156234997086846	4.94748558639288	0.958555307792427	0.327551135536616	0.592393101480444
ENSMMUG00000000766	-0.043977543726718	6.36434548712313	0.0854193573861863	0.770083327556078	0.894358687001701
ENSMMUG00000000767	-0.0102507322587226	3.91434379350331	0.00279279362523255	0.95785390204248	0.982684184773721
ENSMMUG00000000768	0.286825044900819	5.78193647769545	4.95092748244326	0.0260766754021789	0.143195635897097
ENSMMUG00000000769	-0.899875096264811	5.42072563706966	4.778765686014	0.0288127659401292	0.151434537266726
ENSMMUG00000000775	0.293281190006789	3.25308429204966	2.1332086509235	0.144138755645005	0.381644406807247
ENSMMUG00000000776	0.689283588422485	-0.538411473454773	3.04796359297988	0.0808384452003833	0.276589867482427
ENSMMUG00000000777	0.404608489334683	11.0156059473638	5.62328262013619	0.017723423083453	0.112673251801917
ENSMMUG00000000779	0.051808234488984	6.53385113553182	0.190068871157255	0.662859302840011	0.835465941216958
ENSMMUG00000000780	-0.0510884403360981	-0.881146496300893	0.0133160658337808	0.908131836513453	0.961301147784733
ENSMMUG00000000781	-0.0161055669744353	-0.411509425079795	0.00142615762434417	0.969875447333622	0.98676354789873
ENSMMUG00000000784	-0.0469538950526769	5.26409289259801	0.0894233798032751	0.764911492513556	0.891612219802324
ENSMMUG00000000785	-0.351322224075043	4.96545919365966	2.05119256227857	0.152087019017562	0.392468747515375
ENSMMUG00000000786	0.0566014834242271	3.174435014273	0.0937427555838077	0.759471872365008	0.88827977265995
ENSMMUG00000000787	-0.170360977300618	6.69528306649988	1.66476838197846	0.196960734393423	0.45050355727789
ENSMMUG00000000788	0.148852727003449	0.579610452765379	0.184169773734613	0.667814023809305	0.837803934916998
ENSMMUG00000000789	0.0700628036776041	3.67621645515531	0.142606514437162	0.705703411919948	0.857164401607879
ENSMMUG00000000790	0.08331792362615	5.66934779321538	0.307152530082483	0.57943278570217	0.787243911344761
ENSMMUG00000000791	0.051164443483988	5.9270397880385	0.0714189288596856	0.789281915167648	0.904216577359436
ENSMMUG00000000792	-0.216933085166351	6.06679572460703	1.30814785207559	0.252730270793234	0.517813216538068
ENSMMUG00000000793	0.149984820509952	5.50869896444557	0.911085740390256	0.33982650389461	0.604354942109528
ENSMMUG00000000795	0.386888971306267	1.31739668914055	1.8404014158007	0.174903906152506	0.421931108437563
ENSMMUG00000000796	0.339120216559238	4.37121906168072	5.09078307962582	0.0240533280101981	0.136665551406935
ENSMMUG00000000797	-0.134621085509212	6.82156360681209	0.548572070435974	0.458901733013475	0.703122818162083
ENSMMUG00000000798	-0.0641600809854382	3.77071405796638	0.0780188134339426	0.780000425234245	0.899559488961485
ENSMMUG00000000800	-0.0117336824450578	7.41145516453925	0.00605953742783427	0.937952916731066	0.972539782968635
ENSMMUG00000000801	-0.0938828885677705	6.38966326340336	0.715304560252378	0.397688430976651	0.655962696988034
ENSMMUG00000000802	-0.432371389466694	5.13835214662456	4.34834581426327	0.0370449111922419	0.177471497413899
ENSMMUG00000000803	0.31163394254773	7.48477661250826	5.57413650540498	0.0182276509318192	0.114576270019635
ENSMMUG00000000807	0.373483171809564	4.06157120762869	5.25551401454958	0.0218773384986625	0.128951669887792
ENSMMUG00000000808	-0.0842292714476458	-0.170036250902276	0.0627746023771998	0.802163123305624	0.909435894778706
ENSMMUG00000000809	1.02894806601829	2.58031714014988	13.7765802636725	0.000205886878205747	0.00535805003039683
ENSMMUG00000000810	0.520775848073042	8.34543462791901	6.34598245085874	0.0117647434337763	0.0878188758011916
ENSMMUG00000000811	-0.24612879441367	6.30172518472386	0.858163807295945	0.354253047668325	0.616729206035998
ENSMMUG00000000812	-0.164170467017958	4.80580334589555	0.860658881061276	0.353554374089078	0.616324969994317
ENSMMUG00000000813	-8.44362294498547	-0.799846417424899	6.33322954591691	0.0118496343314531	0.0881079304229604
ENSMMUG00000000815	-0.316207552270642	6.27156003592996	4.26050066984032	0.039008422898	0.182562872293844
ENSMMUG00000000816	0.0182350883988274	0.0917813526981459	0.00121730517313523	0.972167533759512	0.987227699450827
ENSMMUG00000000822	-0.107484291369995	5.64986976982985	0.669569742713897	0.413201654513564	0.669099218383582
ENSMMUG00000000823	-0.491413138265419	6.72828927853856	5.56183812740417	0.0183561312777604	0.115151537920677
ENSMMUG00000000824	0.217551406019391	-1.10090460184728	0.160382063698428	0.688805003458709	0.847911899907316
ENSMMUG00000000825	-0.356649076895732	5.21152355389958	1.98390481369132	0.158979646469731	0.401878545234825
ENSMMUG00000000826	-0.15370446388	3.06197017706781	0.410994235032618	0.521465301849695	0.749931457548818
ENSMMUG00000000827	-0.25060678366861	6.80811474494421	4.06534497433076	0.0437717433842619	0.195031730874863
ENSMMUG00000000828	0.321295048926247	6.80975346374926	4.03894963413497	0.0444614865304097	0.196923799032057
ENSMMUG00000000829	-0.0496161148610926	8.00436700272928	0.157967352423412	0.691034862330367	0.849074668816538
ENSMMUG00000000830	-0.340416350592122	6.66008698824218	9.41210436371199	0.00215557696931875	0.0281125208997865
ENSMMUG00000000833	-0.433457480646203	4.55898433062371	7.6891420331971	0.00555540309968653	0.0533674632618021
ENSMMUG00000000834	0.675708440926632	3.13122079300913	11.8297269478069	0.000582925419073871	0.0113466989272068
ENSMMUG00000000835	-4.05265923412582	0.142216441074619	8.3373677235418	0.00388378281038124	0.0423811013666507
ENSMMUG00000000837	0.0905351090757994	-0.952091366360237	0.0158344558757264	0.899862508767043	0.957385929793281
ENSMMUG00000000838	-0.19477572138115	3.75330390670065	0.287344109223881	0.591927535955357	0.794907167568852
ENSMMUG00000000841	-0.299083049296393	5.25019947127694	2.89426624425478	0.088895242611589	0.292727125593683
ENSMMUG00000000842	-0.268369810458011	-0.484267600862735	0.267735921886441	0.604854594380589	0.802418775940356
ENSMMUG00000000843	-0.28407625423905	0.631394902798669	0.375362888248013	0.540095448326187	0.762169143038243
ENSMMUG00000000844	0.0585634607929561	7.93944244206033	0.188344553593527	0.664298017322045	0.836141194893994
ENSMMUG00000000850	-0.393410430562811	3.20495116467355	1.54956419559423	0.213199788934067	0.470079534625357
ENSMMUG00000000853	0.05902902296692	6.3919255606826	0.205218400528217	0.650541270196084	0.828501375719034
ENSMMUG00000000854	-0.163742199757791	5.04396396697459	1.25882779574228	0.261873089524909	0.527799275316718
ENSMMUG00000000857	-0.379818520896987	7.6336506727891	6.50716367574735	0.0107440746880423	0.0826280700123156
ENSMMUG00000000858	-0.160071077328073	5.59828294473626	0.888443148100137	0.345899548939293	0.610039085386723
ENSMMUG00000000859	-0.0896604826125028	3.16950324606898	0.273791725362477	0.600799517589633	0.800847314529251
ENSMMUG00000000860	0.199849653059206	0.759418429213569	0.362881057848902	0.546910507322778	0.767808713005976
ENSMMUG00000000862	-0.405038616668923	-0.505763685099259	1.34336865089855	0.246440772419547	0.510106857926988
ENSMMUG00000000864	0.287813851432086	2.57173025331944	2.46996660719138	0.116040389853525	0.339285996635908
ENSMMUG00000000866	0.467725300061583	1.73696492971807	3.21385262421573	0.0730173666450561	0.263089215333645
ENSMMUG00000000868	-0.603486131655924	4.85024544043077	8.02711844730447	0.00460820946879942	0.0476523815990963
ENSMMUG00000000869	-0.329681088192281	1.77676992300399	1.91997007442587	0.165859959357084	0.410550606991968
ENSMMUG00000000870	0.575311579606926	2.52304283073045	6.16253693923687	0.0130483932102466	0.0937779634878575
ENSMMUG00000000871	-0.00732153952491881	3.77153611526498	0.00182737396361432	0.965902579595277	0.985726231415665
ENSMMUG00000000873	0.178150416441542	5.83798874811661	1.32793986645293	0.249172048580381	0.51340920182541
ENSMMUG00000000874	0.777548349592731	-0.499937143087198	5.26517128179584	0.0217562817420089	0.128458540804656
ENSMMUG00000000878	0.33573554837279	5.28762169791905	3.52419815872398	0.0604790726094565	0.235218714386299
ENSMMUG00000000880	-0.429006881298031	6.8863909497645	3.99793631618599	0.0455560099824321	0.199203163813201
ENSMMUG00000000881	0.189942745002155	5.62586444753831	2.20832186243873	0.137267919815908	0.372113918995902
ENSMMUG00000000886	-0.0931037991966405	2.52615708281086	0.14615699579533	0.702235260114532	0.855310794761537
ENSMMUG00000000887	1.60409764106557	-0.534751574191137	10.3983861914015	0.0012612549463051	0.0192905743167733
ENSMMUG00000000892	1.73220409130772	-0.792670037632117	17.739456383799	2.53317553946552e-05	0.00113634052054848
ENSMMUG00000000893	0.188594072429511	7.11253916391884	1.70001022924615	0.19228663935474	0.445418628622909
ENSMMUG00000000894	-0.118917071588376	4.95463975338047	0.467645171551226	0.494072499076702	0.729917891346462
ENSMMUG00000000895	-0.282007482616324	1.03745491949681	0.584976313817801	0.444368348654847	0.692521682710456
ENSMMUG00000000896	1.15147804093174	3.53820870269296	12.8653740648854	0.000334717983508641	0.00762482239356023
ENSMMUG00000000898	0.348406706163726	5.75318312313289	5.01659438433896	0.0251054998342065	0.13977700653236
ENSMMUG00000000899	0.035508782279907	4.34206079618413	0.0265055096075528	0.870671870812079	0.942402310700072
ENSMMUG00000000900	-0.166517556431301	5.92519379469111	1.68655808990938	0.194055310777669	0.446855344941312
ENSMMUG00000000902	-0.476800690410133	3.85653067613419	3.96073265177165	0.0465734285340249	0.202010476054737
ENSMMUG00000000903	-0.0210820622810876	0.28597558424246	0.0038407777645304	0.950583530190948	0.978791602095781
ENSMMUG00000000905	2.44826569875511	4.21736202712759	25.804069826849	3.77890809491257e-07	4.47631209918747e-05
ENSMMUG00000000906	-0.342744317232569	4.93165919216338	4.39805052223564	0.0359800374008305	0.174525027505412
ENSMMUG00000000907	0.153857066797188	1.72404499989163	0.288240077137402	0.591350543684972	0.794698140860111
ENSMMUG00000000908	-0.152432887385603	7.95930751547758	1.33136988134187	0.24856166064296	0.512643501825585
ENSMMUG00000000911	-0.138840530865926	1.96306434614356	0.295959083176776	0.586426873478807	0.791736203338469
ENSMMUG00000000912	-0.549136865177175	4.99919087099232	8.91208542549226	0.00283289573415694	0.0338606938969238
ENSMMUG00000000914	-0.47382773065091	5.80733270992067	5.33720924232353	0.0208748660470696	0.125041085830318
ENSMMUG00000000915	0.492476372060463	-0.20233164082702	1.51666798324433	0.218124423891938	0.474874611316294
ENSMMUG00000000916	0.112116384960623	2.99292604348529	0.299113412219409	0.584438766191252	0.790422347548375
ENSMMUG00000000917	-0.331574625457934	4.90970655053406	1.8957954576863	0.168549697096067	0.414639014225444
ENSMMUG00000000918	0.146490324685131	6.94065610036346	0.942506876455951	0.331633970000501	0.596128011891542
ENSMMUG00000000921	-0.175674657691322	3.05217618245547	0.655378026425506	0.418196431697206	0.672626115636959
ENSMMUG00000000927	0.102095483667615	4.47879648410355	0.521404044428706	0.470243370396683	0.712374327917925
ENSMMUG00000000929	-0.351524856317892	0.410415837975214	0.189905832650595	0.662995003728751	0.835542019520509
ENSMMUG00000000930	0.151522297131311	0.0828760387810925	0.086837964279475	0.768236188523288	0.893353832065421
ENSMMUG00000000931	-0.379184733771896	8.07672001996329	7.27541984845271	0.0069904551604297	0.0622114289303319
ENSMMUG00000000932	0.450445401979578	6.54018345187111	4.07782242462216	0.0434496200084673	0.194498481434828
ENSMMUG00000000933	0.072263524701808	5.7814392811729	0.253920339244026	0.614328073897939	0.807601931158359
ENSMMUG00000000935	0.188355126504621	3.38241621321904	0.913123833153687	0.339286930241685	0.603989864364516
ENSMMUG00000000937	0.627011697823486	0.533204010599798	2.77487672547693	0.0957540284940266	0.304964063306768
ENSMMUG00000000938	0.138073779669599	2.86451908824278	0.207570680891514	0.648678179180623	0.828071081799062
ENSMMUG00000000940	-0.716205670079358	3.85470620925458	2.73193370885463	0.0983601274784194	0.3098808942654
ENSMMUG00000000943	-0.333124692697182	6.50290772814484	5.77938346028242	0.0162152282972508	0.106791702926986
ENSMMUG00000000945	-0.352310868893453	6.09329087809783	2.75357299804432	0.0970373619642504	0.307398327019175
ENSMMUG00000000946	-0.56878079134792	5.44571413179693	8.23241471445825	0.00411487449723666	0.0442008032298542
ENSMMUG00000000947	0.140014692361255	1.17956485739126	0.213637303864047	0.643931337955454	0.824932741425509
ENSMMUG00000000948	0.932275057750386	3.39967381637347	8.82385374809275	0.00297318094161583	0.0352735346553276
ENSMMUG00000000949	0.612073290591924	0.105920061943496	1.84521379875859	0.174341085570051	0.421144900347086
ENSMMUG00000000950	-0.50720640068094	4.11401464221438	4.63542892141855	0.0313183149428789	0.159727256886091
ENSMMUG00000000951	-0.360173501527033	5.02927679243511	1.02773365375457	0.310691562229076	0.577974469061693
ENSMMUG00000000953	0.0116332775849171	1.74991261392099	0.0020537166492467	0.96385387960373	0.98513265314333
ENSMMUG00000000955	0.00607112741414227	7.94658817979891	0.00232418271097146	0.961549057399599	0.984237547953291
ENSMMUG00000000956	-0.0272266620371753	7.57299502146399	0.0478110864461776	0.826916886151846	0.921145138521716
ENSMMUG00000000958	0.886105967493678	0.367656928343361	2.37882574406744	0.122989964595596	0.349361988403585
ENSMMUG00000000960	-0.452350709116758	8.87078451155078	7.63596172109375	0.00572158702855865	0.0545966548902908
ENSMMUG00000000962	-0.181711790908767	6.32671271214182	2.72940117990534	0.0985162168163191	0.310195149411017
ENSMMUG00000000963	0.43171347815057	7.23995679374557	5.49811391240756	0.0190369958192295	0.118166795778909
ENSMMUG00000000964	-8.52726879265466	-0.737704518928789	6.63258953848104	0.0100129595863025	0.0791452341713446
ENSMMUG00000000965	0.158766842808836	6.62116079562955	1.15383525364036	0.28274773355607	0.549197111933876
ENSMMUG00000000966	-0.447282671782495	5.3732775014579	4.17101527710929	0.0411211514080309	0.188337236929145
ENSMMUG00000000969	0.405001956059438	-1.10718305053255	0.758372777804837	0.383838237859959	0.644022198528373
ENSMMUG00000000972	-0.277766692142733	3.47913918536474	0.5108959997564	0.474751241695529	0.71599964072414
ENSMMUG00000000973	0.074059000250817	5.42724353582684	0.30175621476732	0.58278352091964	0.789362060771419
ENSMMUG00000000974	-0.0762006375464335	6.11561055650575	0.267057420798324	0.605312544600148	0.802475501058841
ENSMMUG00000000975	0.606326066521436	5.0763503554626	5.65292604843351	0.017426270917108	0.111517745630494
ENSMMUG00000000978	0.163647818184195	2.4647617951976	0.517067496437807	0.472095292287865	0.714016384362427
ENSMMUG00000000979	-0.317155608099993	6.80945202943523	5.81258737192834	0.0159118667115914	0.105318775583158
ENSMMUG00000000980	0.505390868901241	3.54061845046918	4.27559384550318	0.0386634515071564	0.181971565198092
ENSMMUG00000000982	-0.266844566578319	6.01480366646043	1.63263533276157	0.201338932159065	0.455674643171511
ENSMMUG00000000983	-0.102365474704093	5.64565213156006	0.184220647182009	0.667770895286156	0.837803934916998
ENSMMUG00000000984	-0.384507374972387	6.88958424161409	2.47383826200161	0.115754943568606	0.338879650713205
ENSMMUG00000000985	-0.0145523429790195	6.87005247191692	0.00175893283636697	0.966546821421232	0.985756783951539
ENSMMUG00000000987	0.422905319526336	0.715835520995028	0.984968465079866	0.320975242815947	0.586372130462317
ENSMMUG00000000988	-4.84898289277565	-1.21628855173926	6.49329812397116	0.0108281903417554	0.0830551016889979
ENSMMUG00000000990	-0.305634821686108	6.61209770398352	3.1608463623654	0.075424070710727	0.267440924551496
ENSMMUG00000000991	-4.30112066899017	0.801574525226193	5.46590155418919	0.0193910476016222	0.119333799213709
ENSMMUG00000000994	-0.00711254634038081	3.91041662007952	0.00200877302577496	0.964251311378707	0.985362953607846
ENSMMUG00000000995	-0.448216159055527	4.00273958268324	4.24136450422897	0.0394504483797019	0.183830955336343
ENSMMUG00000000996	0.044843694147692	5.92980820907404	0.0872255155778419	0.7677344216194	0.893353832065421
ENSMMUG00000000997	-0.648833967624884	6.26242575452499	11.9541974963268	0.000545244066566749	0.0108267191761277
ENSMMUG00000001000	-0.607728609958301	3.76111897170723	10.1965243902039	0.00140705597430832	0.0207447153774419
ENSMMUG00000001002	-0.0573420033086229	-0.225565046350267	0.0266077082644962	0.870424981405745	0.942402310700072
ENSMMUG00000001003	0.0429710002605152	3.91250183878717	0.0691473874401041	0.792582251221141	0.904957055992504
ENSMMUG00000001005	-0.145231078232109	7.05521312483473	0.674510918970434	0.411483302198271	0.667829273226637
ENSMMUG00000001006	0.165973978918526	6.39961223071696	1.77430655205284	0.182850006076267	0.432314076260113
ENSMMUG00000001008	0.235957794868408	9.10866582199382	1.54605928877021	0.213718140747138	0.470437368380474
ENSMMUG00000001009	-0.364819892362354	-1.07455580592819	0.411704355546291	0.521105707023243	0.749767883083629
ENSMMUG00000001010	-0.00928351216204079	2.37809058230094	0.0016636512304018	0.967465000940151	0.985820228090439
ENSMMUG00000001011	-0.32665924418852	5.36963964100306	4.76376294020833	0.0290649390514109	0.152340370200499
ENSMMUG00000001012	0.74628723173645	6.74571321150044	16.630445672538	4.54161057438951e-05	0.00171519304814365
ENSMMUG00000001014	0.0455229819233834	0.730765963809473	0.0101665126983406	0.919686105262748	0.965587445722138
ENSMMUG00000001016	0.103047662307305	1.9561997055044	0.138490164742937	0.709786630171586	0.859874111992323
ENSMMUG00000001017	-0.415352660985351	2.60761080746254	1.40750061808536	0.235471748336995	0.497036231709407
ENSMMUG00000001018	0.127239473577875	4.38791141914682	0.587565616858658	0.443362026509797	0.691856730763584
ENSMMUG00000001019	-0.306018985039197	-0.518392542681422	0.714355933467292	0.398001529206351	0.656179138572498
ENSMMUG00000001021	0.128945474295836	8.04770392113533	0.808370387710223	0.368602485060623	0.631280913690424
ENSMMUG00000001024	-0.134025021518102	5.75958798876086	0.38142098356856	0.53684372946864	0.760255775244567
ENSMMUG00000001026	-0.05857683499151	6.35066682526201	0.164328688280101	0.685202068002721	0.846084163911915
ENSMMUG00000001027	-0.256521378543615	7.77877556078486	3.1310382965503	0.0768148031350961	0.269399861483069
ENSMMUG00000001028	-0.264479741593658	7.33252581364683	3.26255038326602	0.0708788087652609	0.258781516695789
ENSMMUG00000001029	-0.224297692785868	7.27533247471047	2.55334453813005	0.110061046252976	0.329959545725297
ENSMMUG00000001030	-0.137439190930536	2.42614387305819	0.229618044033895	0.631807187793511	0.817716845568634
ENSMMUG00000001031	-0.378543241911139	5.32264778005333	3.41380352855091	0.0646532654928653	0.244664925952034
ENSMMUG00000001034	0.248401981215063	1.38838829334371	0.903928451070453	0.341730528466992	0.60610941315046
ENSMMUG00000001035	0.0932957594708153	5.17496607905563	0.561701378533391	0.453575542467749	0.699023195821091
ENSMMUG00000001037	-0.592318110399837	3.74894014000162	3.16301735870483	0.0753238429182088	0.267306265694867
ENSMMUG00000001038	0.612651734390158	1.84778240173393	3.51283529264125	0.0608951585129613	0.236102763570795
ENSMMUG00000001040	-0.288936303339498	3.23430361796345	0.36810707008911	0.544037889363802	0.765369382235455
ENSMMUG00000001041	-0.0835566763380038	5.26371198947795	0.465800131809669	0.494925676016892	0.730438512739829
ENSMMUG00000001043	2.26721378515167	7.44592142798077	41.1512952191341	1.4088986634371e-10	1.27364439174714e-07
ENSMMUG00000001044	-0.307929993225982	6.2855840769677	1.55676234103768	0.212139906151705	0.469088693129254
ENSMMUG00000001045	0.25205394278395	4.80986425212151	2.74508543523476	0.09755386292275	0.308465601907429
ENSMMUG00000001047	-0.714167025816366	0.636853218454145	4.26434515320458	0.0389202476850344	0.182418727444065
ENSMMUG00000001048	-0.476533306234022	4.54112537033406	3.64588479034146	0.0562079309647545	0.22561986965427
ENSMMUG00000001049	-0.334204016336845	5.49776206116591	1.03729789286256	0.308450744293648	0.575855357808376
ENSMMUG00000001050	-0.0486521185937891	5.37165607594815	0.0400712166477462	0.841341401773305	0.929197525518151
ENSMMUG00000001051	0.122769772346356	6.07880653365412	0.606237759453556	0.43620788696466	0.686536958058778
ENSMMUG00000001053	-0.0761375897059205	4.72555774736353	0.195258787485855	0.658575345427558	0.833078886084728
ENSMMUG00000001054	-0.304208673155232	8.37691665228586	5.92896253818326	0.0148940078755615	0.101314645255701
ENSMMUG00000001057	0.205780182969531	-0.367680634841861	0.18697137633022	0.665449359952169	0.836667470967516
ENSMMUG00000001058	0.302018936153113	4.77391386592103	3.49165764755383	0.061678795460345	0.238177021257066
ENSMMUG00000001060	0.878834305382962	5.93077546438649	11.9618440052919	0.000543011046028447	0.0107948584798433
ENSMMUG00000001061	0.0988922147586635	5.25200546271086	0.51468417232029	0.473118114103134	0.714900741430055
ENSMMUG00000001062	0.0228074481504529	7.50585985828975	0.0416363197908112	0.838314584798438	0.927905021518671
ENSMMUG00000001063	0.328753121328539	7.07157744967968	5.67204712867481	0.0172373291599596	0.110870446406371
ENSMMUG00000001074	-0.153899941041551	3.09049115790202	0.585512444442568	0.444159694099471	0.692521682710456
ENSMMUG00000001075	-0.143514583403542	5.4966825348474	0.702035048805616	0.402100732116516	0.659164838307205
ENSMMUG00000001078	-0.0492848294559763	6.05446947111222	0.14737040939626	0.701061062248987	0.854911239275016
ENSMMUG00000001079	1.39104277524251	1.26978200904137	14.6465032260689	0.000129675001400067	0.00382697220626727
ENSMMUG00000001084	0.166854088050287	5.41541570332611	1.25255330690603	0.263065369268511	0.528654590213636
ENSMMUG00000001088	2.46223994781929	2.54504859942746	17.6937423798068	2.59478807504848e-05	0.00115461347090758
ENSMMUG00000001089	-0.225769819567983	1.47876604727534	0.829414544827195	0.362441874103471	0.624967536351895
ENSMMUG00000001090	0.394145336502183	4.82152018305785	6.93249323977646	0.00846436112487544	0.0704720633450609
ENSMMUG00000001091	0.206410315401915	6.93988680991102	2.19510961246641	0.138449359956512	0.374017962663267
ENSMMUG00000001092	0.174387235748203	0.661731020770305	0.231555581516858	0.630372779531969	0.817165928043046
ENSMMUG00000001094	0.787078653850345	-0.20433390515628	2.02898694306089	0.154323444753271	0.39627141382601
ENSMMUG00000001095	0.197238850191323	3.73392002732683	1.41968391654073	0.233455435859238	0.494125762947415
ENSMMUG00000001096	-0.100220196493039	5.52409824925093	0.243979491557575	0.621346575264355	0.811084418356936
ENSMMUG00000001097	-0.377010143747972	4.49080301353361	1.69084089140352	0.193490158270616	0.446418649127314
ENSMMUG00000001098	0.0574459468245354	5.16178130177556	0.146977408993266	0.701440752413524	0.855192104163451
ENSMMUG00000001099	1.04904920600351	-0.489902323191937	7.25394335681985	0.00707454864019574	0.0627186953562855
ENSMMUG00000001100	0.527775925921878	3.59964876391772	9.03315350418389	0.00265126719575985	0.0324115055902998
ENSMMUG00000001102	0.443135291048605	2.26497396581712	1.39935877911712	0.236830961401219	0.498322748135163
ENSMMUG00000001103	-4.26037359160067	-1.41987937187105	5.99054460981393	0.0143827611656864	0.0992644831173543
ENSMMUG00000001105	-0.303600562464307	2.86676238927989	1.40809731155839	0.235372507280803	0.496958596810704
ENSMMUG00000001106	0.276529073189349	5.45656148378359	3.16747358647048	0.0751185615185487	0.26698837522182
ENSMMUG00000001107	1.45194150166442	3.77201477502484	14.5956169899144	0.000133224047023764	0.00392496780734163
ENSMMUG00000001108	0.374385355544399	-0.534742145500381	0.70444031223856	0.401295695219903	0.658890628151903
ENSMMUG00000001110	0.170825313262362	1.31010701488249	0.456818744950233	0.499114502001167	0.733281215154567
ENSMMUG00000001111	-1.1547027162226	3.17886133963329	7.74206034517855	0.00539492113124818	0.0523816649803949
ENSMMUG00000001116	-0.16480804801999	5.66424896971925	1.24977386335491	0.263595672548629	0.529348681362709
ENSMMUG00000001118	0.223179942245812	6.57199897375557	3.70160193005937	0.0543602539809043	0.220689823376317
ENSMMUG00000001120	1.37415725995695	-0.702714322771525	9.66240437267172	0.00188077304349586	0.0257814507542577
ENSMMUG00000001121	0.0210591362477295	1.44400481832473	0.00701572544376816	0.933247309288013	0.970952558261004
ENSMMUG00000001122	-0.209870374381875	1.74060638662635	0.669125875331208	0.413356532735689	0.669099218383582
ENSMMUG00000001123	0.387374620076647	-0.397421629030322	0.91250117927293	0.339451652113572	0.603994684456978
ENSMMUG00000001125	0.227114446935979	4.15349937747429	1.77327068713273	0.182977823179195	0.432314076260113
ENSMMUG00000001126	0.50628802062729	7.25981422826676	11.2936678635769	0.000777718835310161	0.0139437356109471
ENSMMUG00000001127	-0.171498092963105	2.00508489377557	0.282479645219876	0.595080556275161	0.79628417221737
ENSMMUG00000001128	-0.117207610505501	1.66239213890441	0.144707205212001	0.703645543896701	0.856063679927686
ENSMMUG00000001129	-0.274526531971107	2.68424079418296	1.31887344504926	0.250794332175285	0.5152067275975
ENSMMUG00000001130	-0.87384151416605	-0.96474410791487	2.12646522775252	0.144774276229729	0.382760001185007
ENSMMUG00000001131	-0.212061789331736	5.21006388038188	1.99406462317023	0.157916535368195	0.400371893036622
ENSMMUG00000001132	0.115662629773591	5.91964726724547	0.150397627466859	0.698155660540482	0.853367607845382
ENSMMUG00000001133	1.74864391080681	2.49966868320043	19.3771923265539	1.07280681185503e-05	0.000614217660014064
ENSMMUG00000001137	-0.0203599681093704	4.94983094025951	0.0198319306302004	0.888007491483915	0.951017375840362
ENSMMUG00000001138	0.298134316248399	0.796231156732783	1.19590325683866	0.274142025364855	0.540356142720536
ENSMMUG00000001139	0.830560360275474	-0.395504506312229	6.15551939452792	0.0131002640761926	0.0939499523059224
ENSMMUG00000001141	2.10516823250543	6.47686158730132	38.1978844158662	6.39216868756852e-10	3.81033561313077e-07
ENSMMUG00000001143	-1.61357852568142	3.36383308425251	8.07379647645762	0.00449099251455261	0.046693273262685
ENSMMUG00000001145	-0.0991605919191372	2.5055853265789	0.196466362486483	0.657588343452739	0.832515470416764
ENSMMUG00000001147	-0.0831791343240232	4.75053831887418	0.300616047453182	0.583496471898521	0.789860456932018
ENSMMUG00000001149	-0.284683940280195	6.73322188767259	6.1180351910633	0.0133809449680433	0.0951681618099841
ENSMMUG00000001150	-0.170782347981089	5.05141998335541	1.42486954376923	0.232603559996731	0.492990960822291
ENSMMUG00000001151	-0.0276342137051473	7.85853448193271	0.0289066053438951	0.864994859037368	0.941159996124783
ENSMMUG00000001152	-0.44872626883008	4.42338419779034	3.93549340103894	0.047277269889383	0.2035684100326
ENSMMUG00000001153	1.13305619885051	1.87225386827203	10.9876645813166	0.000917203166902235	0.015580419907427
ENSMMUG00000001154	-0.357531411398654	4.07693488428821	3.95655109839537	0.0466892706752829	0.202324987238045
ENSMMUG00000001155	-0.270808289417015	8.23727224466554	2.24106122570624	0.134388719313666	0.368143643210769
ENSMMUG00000001156	-0.353293019407446	-0.0818297421961085	0.806257170285317	0.369229138272512	0.631976051715861
ENSMMUG00000001157	-0.0837870202313428	6.55722895930271	0.484585284410695	0.486352679402636	0.724007074139338
ENSMMUG00000001158	-0.253302900090456	4.29800695529839	2.30153389502277	0.129246306680127	0.359678315544047
ENSMMUG00000001160	0.137343878253828	4.78085807260685	0.221485170672651	0.637910615481434	0.821486258790065
ENSMMUG00000001161	0.038358144637809	4.47288416389057	0.0745388549435795	0.78483934155226	0.902595949033253
ENSMMUG00000001163	0.348414530759019	5.50160288403509	2.62521628240302	0.105178172596526	0.322371479899348
ENSMMUG00000001165	-0.352370546476088	1.69240340097187	0.998174536531558	0.317752620110891	0.583775698259137
ENSMMUG00000001166	-0.26845915653994	-0.776004471071643	0.172011974891817	0.678329857338277	0.842747348273285
ENSMMUG00000001167	-0.224776510402275	3.47635806389094	0.6793381438568	0.409814725079371	0.66606526475807
ENSMMUG00000001168	0.247723670223532	3.25807149045216	1.25526677933432	0.262548929910977	0.528373018849255
ENSMMUG00000001169	0.0262832437109386	7.03217259276088	0.0481679975287719	0.826282320185959	0.92079576536132
ENSMMUG00000001172	0.41158657274798	1.06972777340032	1.45419029851049	0.2278567719971	0.48713815233037
ENSMMUG00000001174	0.435830305562683	-0.853929007131631	0.51502494432291	0.472971649576299	0.714742306275077
ENSMMUG00000001175	0.0722395226319236	-0.322796305845216	0.0293223984859985	0.864036753402636	0.941141982944083
ENSMMUG00000001176	0.448680962962964	6.17897571076204	10.6892223300977	0.00107761496325553	0.0173631469126426
ENSMMUG00000001178	2.1002811865074	-1.40910288277237	10.6217640305378	0.0011176437776398	0.0178241871167513
ENSMMUG00000001179	-0.216490600357517	6.159442083055	2.41254297803226	0.120366694054689	0.345848900953279
ENSMMUG00000001180	1.0057378346315	3.83960795543791	25.8723915357307	3.6474886152549e-07	4.35064336497348e-05
ENSMMUG00000001182	0.290013158203967	1.48609475550594	0.637962513462945	0.424449564957705	0.678171695601259
ENSMMUG00000001183	-0.0284115802575069	5.85172659704758	0.0233498478988778	0.878550816311498	0.946442030660168
ENSMMUG00000001185	-0.0835077166011091	7.99444214220669	0.480093748145006	0.488379855636832	0.725766776295054
ENSMMUG00000001186	-0.0364798255030463	4.39708757439437	0.0224310486981167	0.880946089948088	0.947709510268593
ENSMMUG00000001191	-0.30064364474286	4.20933555616585	1.34506690838332	0.246142381462432	0.509699320502148
ENSMMUG00000001192	-0.485411591179969	3.79699833512563	2.13603340549713	0.143873476309163	0.381353523007127
ENSMMUG00000001193	0.00556935930234794	3.80947667923002	0.000951817246992448	0.975387940517788	0.98879895765911
ENSMMUG00000001197	0.129856274919469	5.05412602997927	0.295539268868062	0.586692507958819	0.791845868041858
ENSMMUG00000001199	-0.0754146091896742	7.01396020387214	0.496344754519599	0.481110623449453	0.720512343566816
ENSMMUG00000001200	-0.143087649233014	6.17691824386468	1.11799350890698	0.290350913923785	0.556903104137905
ENSMMUG00000001201	-0.0317149912406383	2.42139549609461	0.0180687700539472	0.893070368458171	0.953769094199888
ENSMMUG00000001203	-0.76408260793238	1.67575229505426	4.03115390907806	0.0446673797887579	0.197176956059923
ENSMMUG00000001205	0.353967261440534	8.36674841949295	7.69312575329314	0.00554315425054958	0.0533598004700915
ENSMMUG00000001209	0.716387247611766	2.9058888227582	9.36450530018874	0.00221227698428074	0.0285796722860847
ENSMMUG00000001210	-0.32154088348947	11.15069200993	3.45365139203273	0.0631122005297674	0.241077783995913
ENSMMUG00000001212	0.482711721047955	1.90153630498907	3.37714836085654	0.0661063402377353	0.248075704593258
ENSMMUG00000001213	0.000745047778025598	-1.14897547718392	1.40145521143609e-06	0.999055439953789	0.999849131627307
ENSMMUG00000001214	-0.0426026886375605	4.44080543528634	0.065633376571526	0.797804038748845	0.907761503277382
ENSMMUG00000001216	1.25438415225034	3.4990560956485	22.1598893920647	2.50860402545116e-06	0.000203414655904358
ENSMMUG00000001217	-0.460376965234228	8.65666212611221	6.829313574113	0.00896737211265399	0.0732051251934149
ENSMMUG00000001218	-0.744784525942358	1.64119950871695	2.41553711652939	0.120136757682488	0.345806670663538
ENSMMUG00000001219	-0.445542843666165	2.36139560152497	1.39195612631443	0.238075034349862	0.500252615103308
ENSMMUG00000001220	-0.0828932930392166	3.07822621416057	0.0555405185364748	0.813688471475078	0.914278658808378
ENSMMUG00000001221	1.25027754651468	5.23475701452213	44.8578514820237	2.11869624132148e-11	3.63907266409377e-08
ENSMMUG00000001223	0.764425854336398	-0.609887477160318	3.36061461317819	0.0667731431416075	0.249596410576768
ENSMMUG00000001224	0.347161940626817	0.576462409687405	0.904103956252008	0.34168366792818	0.606088885710463
ENSMMUG00000001225	-0.0559040113262686	-0.850248716593374	0.00687650463887479	0.933911419820567	0.970961048565905
ENSMMUG00000001226	-0.630797330132193	7.26129024538704	3.18618207084401	0.0742632674010542	0.265462202056297
ENSMMUG00000001228	-0.66728454553792	4.62180602981081	2.54297214445896	0.110786068598497	0.330719960445167
ENSMMUG00000001230	0.0473512076757406	2.24512576577798	0.04145962980067	0.838653292683355	0.928048475428543
ENSMMUG00000001233	-0.0719388288190425	6.19652980761713	0.257630547279895	0.611752693547944	0.805866899381401
ENSMMUG00000001239	0.56089808286429	3.59084250502118	8.55459507914311	0.00344651154924528	0.0392252691350994
ENSMMUG00000001242	-0.649358164414996	1.9895837642358	0.860483722896532	0.353603360581011	0.616347810162315
ENSMMUG00000001243	0.16058947080884	3.26425418061411	0.696055682934137	0.404112224343022	0.66086180760885
ENSMMUG00000001244	-0.183462670677076	4.77981760303792	1.15718765884126	0.282049559715912	0.548576971767694
ENSMMUG00000001245	0.628105421541378	5.87742982543862	11.4320850542552	0.000721866334739417	0.0131342967854706
ENSMMUG00000001246	0.285126664023376	2.83630096549163	2.89672444508667	0.088759749498156	0.292422931222017
ENSMMUG00000001247	0.136926453826688	5.82126801749557	1.43111488877421	0.231582574216055	0.491312042333864
ENSMMUG00000001248	0.780179786676499	6.03071226426762	7.26951612636594	0.00701346952102934	0.0623193753198137
ENSMMUG00000001250	-0.229243897819866	5.83569357378841	1.96027832042681	0.161483555729261	0.404203082658959
ENSMMUG00000001254	-0.340940860348539	3.40411033555223	1.61118335893508	0.204325538066501	0.45939280465289
ENSMMUG00000001258	0.401022453845449	3.42434400295681	4.68423205850288	0.0304406670798682	0.156964544510302
ENSMMUG00000001260	-0.643912981629592	4.88164166850597	0.832759840761135	0.361475704400002	0.623889543167336
ENSMMUG00000001261	0.261326656160568	6.35354817465776	1.29775432895123	0.254623829017617	0.519593547250397
ENSMMUG00000001264	0.15841542777222	6.44021059892595	1.12549728772773	0.288737817457455	0.5554559004781
ENSMMUG00000001266	0.0592683257449844	5.29866670580621	0.188512556144659	0.664157498061682	0.836102903526811
ENSMMUG00000001267	-0.282179203990486	4.12451943406731	1.46120940206981	0.226737790245816	0.485713181000517
ENSMMUG00000001268	-0.141979128528392	5.61153011539177	0.693562009794139	0.404955445284088	0.661696411209249
ENSMMUG00000001269	0.26861723552178	5.61067556021503	4.57261108095463	0.0324870131010645	0.163539547779568
ENSMMUG00000001270	0.182095414283468	5.54741926440159	0.584191868377758	0.44467391711577	0.692700816287
ENSMMUG00000001272	0.00418449726605808	-0.835489997254231	7.07570143561043e-05	0.993288498531152	0.997294864720352
ENSMMUG00000001273	0.117985746382839	2.21141939808166	0.278893437304497	0.597427415915485	0.798367174649061
ENSMMUG00000001275	-0.179052863768008	6.71085884762033	2.10335554797051	0.146976276531072	0.385694651131579
ENSMMUG00000001276	-0.492988638785743	2.05241377514112	0.555319727109165	0.456152166440547	0.701044167034972
ENSMMUG00000001278	0.60717037414458	-0.962824920477324	0.604504858178075	0.436864362325257	0.687000180235324
ENSMMUG00000001282	-0.178779105050984	6.13824686102471	1.77917590270762	0.18225055340364	0.431742451561303
ENSMMUG00000001283	0.711171384930507	2.77922083215793	5.48743593799319	0.0191536130903847	0.118594974203478
ENSMMUG00000001284	1.40981506804742	-0.124793749348122	0.972056880702219	0.324167734008012	0.589380569024661
ENSMMUG00000001285	-0.377076756429749	-0.0675333432006721	0.981797353993432	0.321755470915488	0.587172967323036
ENSMMUG00000001286	2.08716210412379	-1.81043283207067	8.40637592316403	0.00373907291767974	0.041353713093411
ENSMMUG00000001287	0.115340436791806	4.8711878063786	0.695504955754345	0.404298228968168	0.661103044626548
ENSMMUG00000001288	-0.150817219132682	5.60789486644397	0.447324611508904	0.503608199438084	0.736983422812348
ENSMMUG00000001290	-0.272903990360097	1.98940168322368	0.735616241558525	0.391068781228345	0.650682687821182
ENSMMUG00000001291	1.28224181452764	-0.917819929974938	6.88902742644744	0.00867264419877052	0.0716160272875396
ENSMMUG00000001292	0.735526314161174	6.77364164106737	15.0075651962694	0.000107081046281847	0.00334404372897636
ENSMMUG00000001293	0.585274927472907	4.14201081943717	5.47987261645483	0.0192366607845805	0.118809379948204
ENSMMUG00000001294	0.192311812895499	4.97139801718426	0.871497554890496	0.350541055548629	0.613883117352986
ENSMMUG00000001295	0.222358536480404	-1.36302734967402	0.093727191026872	0.759491225071402	0.88827977265995
ENSMMUG00000001297	0.54711215300744	2.38114690297898	4.93840975661048	0.0262661918203767	0.143943715601829
ENSMMUG00000001300	0.0833357786076288	2.37328710610994	0.0584910574284621	0.80889697913328	0.912332989164088
ENSMMUG00000001302	-0.646719575360098	1.75788092508201	1.96391683544363	0.161095038727342	0.403819087154236
ENSMMUG00000001304	-0.09819602496877	5.12764284484415	0.310118887940195	0.577607240121238	0.786653231483709
ENSMMUG00000001305	-0.204226333246104	4.47683339503509	1.46954937698356	0.225416805316228	0.484216455347261
ENSMMUG00000001306	-0.689210599904864	2.8872151378597	4.4424093771531	0.0350567401990245	0.171499450201779
ENSMMUG00000001311	0.255401407742477	3.33392937277265	1.65775672642273	0.197906478520527	0.451786506521608
ENSMMUG00000001312	-1.32288792790672	9.08055687575069	17.664719007039	2.6346845362234e-05	0.00116493541037424
ENSMMUG00000001313	-0.134256970966414	5.79519993408044	0.69443470046469	0.404660058279207	0.661631714517245
ENSMMUG00000001314	-0.187488378806805	5.25364645824229	0.894850671132282	0.344166198302658	0.60833875448938
ENSMMUG00000001316	0.0456384854323278	5.11332342501947	0.0990252860749266	0.75300247899713	0.885012356593315
ENSMMUG00000001317	0.228427278808809	7.78123135333185	3.98518762485293	0.04590198823997	0.200206335705872
ENSMMUG00000001319	-0.0907750649932897	5.74374305434531	0.297071857799864	0.585723952802264	0.791008939337355
ENSMMUG00000001324	-0.211192267367295	-0.849826361052607	0.152312554684155	0.696335121952266	0.852112571576811
ENSMMUG00000001325	-0.342766201587257	2.4968308418664	1.31999347770762	0.250593221236442	0.515163275638196
ENSMMUG00000001328	-0.634236538315489	3.43293716935422	1.98858365038957	0.158489049966807	0.401209715877654
ENSMMUG00000001329	0.114001326626427	5.38214781634085	0.529914249965071	0.466642912804737	0.709988366581111
ENSMMUG00000001330	-0.394290285145799	3.45308703891723	3.94569599004335	0.0469914113905047	0.202883702399334
ENSMMUG00000001332	-0.451473287909526	4.4056952184559	2.21646939370752	0.136545000456262	0.370954960095117
ENSMMUG00000001336	0.871229579572441	3.27051662806489	13.9765642856944	0.000185103569727735	0.00501473014770281
ENSMMUG00000001338	-0.10658648228927	7.99993799148423	0.614219506010272	0.433203500480969	0.683852007055036
ENSMMUG00000001339	0.876405599064427	1.68930341653654	6.16236830008205	0.0130496372438241	0.0937779634878575
ENSMMUG00000001340	-0.175558980144044	6.09411315640276	1.40052943440121	0.236634946191509	0.498093362228598
ENSMMUG00000001341	-0.719788701033922	3.47883818882133	12.8964910294887	0.000329198736704891	0.00751956090565527
ENSMMUG00000001342	-0.116568320640844	3.59735451769085	0.21655481145562	0.641677611445007	0.823291472489945
ENSMMUG00000001343	-0.246142291973493	4.15605813159031	1.44947126121816	0.228612812061059	0.488234738446049
ENSMMUG00000001344	1.13733889947272	1.31245731080032	6.12366533404765	0.0133383951146973	0.0949835300539139
ENSMMUG00000001345	0.60845107621315	1.68859500536875	5.87273016647647	0.0153771859232571	0.103374296348013
ENSMMUG00000001347	-0.390593446076029	4.71034694193983	3.69873433719852	0.0544537591438108	0.220689823376317
ENSMMUG00000001348	-0.0443825215799385	6.67814119591086	0.0508381212052882	0.821611245596354	0.918450683655253
ENSMMUG00000001349	0.387005469721071	6.07240025372724	3.1128723850223	0.0776758619906668	0.270096286005481
ENSMMUG00000001350	-0.00252279489419567	5.57503943032773	0.000343498660644315	0.985213080015879	0.993776125343712
ENSMMUG00000001351	-0.342267347760885	4.34085693182237	5.26130033107186	0.0218047217562111	0.128700309582365
ENSMMUG00000001352	-0.112302835761613	4.09000463204207	0.399609481324706	0.527291005881113	0.753456308893641
ENSMMUG00000001354	-0.236235117890804	6.4668647298792	3.02933927277967	0.0817713093219612	0.278505653165577
ENSMMUG00000001356	0.313982608872562	1.07976026497336	1.19526901651831	0.27426930392573	0.540442456206191
ENSMMUG00000001357	0.507807227999929	1.28873361365142	2.75115121605176	0.0971844321175379	0.307717028372047
ENSMMUG00000001359	0.723729575687416	5.16566075985159	23.4861477043353	1.25816390676563e-06	0.000116304264452685
ENSMMUG00000001360	-0.070961803572308	7.2213817181136	0.384920142399213	0.534981750809369	0.758907049215537
ENSMMUG00000001361	0.180778078354407	7.03075663639609	2.08383146992989	0.148866098603946	0.388354208630222
ENSMMUG00000001362	0.309050268887824	9.20207960490016	3.40931788975496	0.0648292388768426	0.245021098429245
ENSMMUG00000001365	-2.43686527168999	-0.775974971703814	14.9736412988203	0.000109023470514484	0.00338012117248515
ENSMMUG00000001366	0.487349830650395	-1.23599332423827	0.712180785759031	0.398720793152693	0.656419854614269
ENSMMUG00000001369	0.215662615320967	2.5814534095657	0.62220439225668	0.430229297747497	0.681766990292178
ENSMMUG00000001371	-0.546613499182371	3.59637122085497	5.96202749103884	0.0146172224902878	0.100028580355486
ENSMMUG00000001372	-0.330390325299362	5.41250567424893	3.79243320376015	0.0514847544611416	0.214129991660838
ENSMMUG00000001374	1.69661035698897	8.44786552302648	45.1322640174733	1.84166087959616e-11	3.63907266409377e-08
ENSMMUG00000001375	-0.393934018463179	5.54992816085737	1.5567015644372	0.212148828917667	0.469088693129254
ENSMMUG00000001376	-0.100990411076093	6.42363610908435	0.578050945978163	0.447077303526432	0.69436655804051
ENSMMUG00000001377	0.213117191858804	6.74621817975026	2.67896689213801	0.101681674205568	0.316621543900441
ENSMMUG00000001380	0.408118008508857	4.16062078217611	3.21876976802656	0.0727983228014035	0.262575386904012
ENSMMUG00000001381	-2.35341015333999	1.0385990804529	5.79906080797565	0.0160347373524451	0.105907639236852
ENSMMUG00000001384	0.186529924229938	6.55224854071022	0.802787097143195	0.370261377542536	0.632802234349506
ENSMMUG00000001386	0.264805332863661	0.0534250875644356	0.536513409160555	0.46388128547788	0.707227495061962
ENSMMUG00000001387	-0.0324838866891237	5.86138808611157	0.0564872696378309	0.812136660691582	0.913387852543126
ENSMMUG00000001388	-0.110087415149973	2.7723282861448	0.161609511545858	0.687678981273528	0.847376008490862
ENSMMUG00000001390	-0.165710533499568	4.81738929658278	1.36680107769044	0.242362264063099	0.50537990136552
ENSMMUG00000001391	-0.134870597097568	0.160772152833186	0.194866494709686	0.658896767779834	0.833078886084728
ENSMMUG00000001392	-0.188554518727784	4.76876332552506	1.34753536542162	0.245709450078832	0.509260102439988
ENSMMUG00000001394	0.344248545028526	4.77360473337022	3.82121597156478	0.0506074987104999	0.211853375055215
ENSMMUG00000001397	-0.0612875136601848	4.4293711251272	0.0599789853444079	0.806529158103197	0.911258046282102
ENSMMUG00000001398	0.0217443749952676	0.573081751810378	0.00240157395069218	0.960914628904785	0.984146710320667
ENSMMUG00000001399	0.0643634045507072	-0.347062088737367	0.0178547205487156	0.893701836875718	0.953835277776141
ENSMMUG00000001400	0.249304469896112	3.79957571323305	1.4961275773876	0.221268160100769	0.479135390556078
ENSMMUG00000001401	-0.302730258358383	6.4421292159249	3.60448625828196	0.0576238703271868	0.228789131223366
ENSMMUG00000001402	-1.16623403132015	1.38786400696674	6.15326563211514	0.0131169679146073	0.0940304845163999
ENSMMUG00000001403	-0.318260467675308	4.34348642898742	1.72145006209221	0.189506497104279	0.441530601500692
ENSMMUG00000001405	-0.107344465813935	5.43270340550899	0.37916214101303	0.538051985695092	0.760954427228049
ENSMMUG00000001408	0.177266409197916	3.09859706991928	0.942930862843344	0.331525236822197	0.596128011891542
ENSMMUG00000001411	-0.455795857408424	8.09904153769437	5.86920464560036	0.0154080117141593	0.103458955903987
ENSMMUG00000001413	-0.274213671198799	6.13993203520212	4.10352595197205	0.0427938799433292	0.192971300054246
ENSMMUG00000001414	-0.158069673173869	6.23279035989376	1.99714478687453	0.157595829676407	0.400156507714696
ENSMMUG00000001415	-0.155312005350832	-1.29774485400165	0.093017461116748	0.760375565291088	0.888843525112889
ENSMMUG00000001416	0.183235192312583	3.47360908994788	0.521856913744294	0.470050648581589	0.71235116648006
ENSMMUG00000001418	-0.900167835146879	1.20622004788443	5.18674208343077	0.0227598441784258	0.132281152849772
ENSMMUG00000001420	0.473201865529347	1.5156270924998	1.83693884247096	0.175310157814674	0.422555047800286
ENSMMUG00000001421	1.91142369166272	2.70608329671856	16.4389126176521	5.0243177976086e-05	0.00184396757460952
ENSMMUG00000001423	0.170880234715918	6.59205770949238	1.01241095176977	0.314325941642759	0.581153938104748
ENSMMUG00000001427	-0.536530021278371	7.38440235666243	2.89219466609327	0.0890095996513984	0.292879096477475
ENSMMUG00000001432	0.00362084855736001	0.154893622848943	0.00012662307496214	0.991021840340828	0.996254264729544
ENSMMUG00000001433	0.22896480808313	3.2941432683649	1.35347100670215	0.244672226161353	0.507967685113777
ENSMMUG00000001434	-0.357163668428473	6.90733449227733	4.97585902868018	0.0257034363542279	0.141773353506814
ENSMMUG00000001436	0.274954524937922	5.56930946193457	3.86893489541536	0.0491877270509778	0.207834784705435
ENSMMUG00000001437	-1.07600683993932	4.77752912301521	7.39145422857362	0.0065534482892032	0.0596829415776003
ENSMMUG00000001438	-1.039154710384	5.77282178751641	10.0376063560764	0.00153376376451705	0.0221191657593156
ENSMMUG00000001439	-1.06450034136262	5.20680874767911	7.59429272563696	0.00585533616079507	0.0552834858081873
ENSMMUG00000001440	-0.88894130188024	4.21837240866621	7.10792097508006	0.00767440657433493	0.0660068138812102
ENSMMUG00000001441	-1.04323473373031	3.15526774048141	6.25023921278515	0.0124176535704647	0.0907212325505326
ENSMMUG00000001442	-1.08782361954102	7.86393888324509	8.3904430439151	0.00377198958291352	0.041530572484694
ENSMMUG00000001443	-0.227011358640654	7.25575768472982	2.66745061604986	0.102419964385363	0.317883142082218
ENSMMUG00000001444	-1.0649350820216	5.12751534040816	6.57030922083536	0.0103693933105949	0.0808904476833725
ENSMMUG00000001454	-0.145800968680674	7.22966828326536	0.621402492280865	0.430526588115201	0.681981432949063
ENSMMUG00000001456	0.158216183088835	0.996624275187119	0.218713395640638	0.640021999748091	0.82240944686077
ENSMMUG00000001457	0.550940696374026	4.41212566214314	10.8487974129258	0.000988599380512015	0.0163162944419197
ENSMMUG00000001458	-0.527397830310545	6.41627630756077	5.90704599626793	0.0150804393585149	0.102057378416805
ENSMMUG00000001459	-0.226229216688843	3.94825314016799	1.5242970742751	0.216970374195849	0.473784759833221
ENSMMUG00000001460	0.06035318842442	4.90051896944397	0.150539416049941	0.698020405116473	0.853361980448413
ENSMMUG00000001461	0.409368566161641	4.85722392087822	4.3915391239615	0.0361176942301943	0.174650201604115
ENSMMUG00000001462	0.968279876345364	4.04391634768904	11.0121881107804	0.000905147318507128	0.0154234229590064
ENSMMUG00000001463	-0.211090557222249	5.88269693839133	1.04373747262342	0.306953825006673	0.574106118144767
ENSMMUG00000001466	0.939038947467055	0.297592389298437	2.85387327380134	0.0911540858118587	0.296891869352859
ENSMMUG00000001467	-0.428432309113518	6.41148183510307	0.975750509595628	0.323250193596395	0.588634000880946
ENSMMUG00000001469	-0.115181360513828	2.98277688206655	0.128960566806668	0.719512202404148	0.865292216818896
ENSMMUG00000001471	-0.31572056084061	-0.0281629162210889	0.587846062400629	0.443253243791562	0.691856730763584
ENSMMUG00000001472	0.0964126012075247	6.19377288816144	0.487208935078552	0.485174983251907	0.7232241031175
ENSMMUG00000001473	1.74508402846458	6.65440656428349	11.8230325652656	0.000585024983415614	0.0113669560126093
ENSMMUG00000001475	0.809381909450453	0.616128310891836	3.85784399841032	0.0495139158853227	0.208769525417588
ENSMMUG00000001476	-0.279939310287807	3.59381648367149	1.65531389942582	0.19823722135499	0.452241003319606
ENSMMUG00000001478	-0.108851965461596	1.50385793914651	0.188609269968932	0.664076639258633	0.836102903526811
ENSMMUG00000001479	-0.59106631009223	6.94053859027609	4.92998776948008	0.0263945043780751	0.144104261664914
ENSMMUG00000001480	0.546629506350427	-1.11541765106959	2.18524209475191	0.13933915290898	0.374845059367698
ENSMMUG00000001482	-0.243540886230677	4.94491022203275	3.34131485135719	0.0675606012903953	0.251730021710727
ENSMMUG00000001483	-0.247077772463543	3.41429956524297	1.74419878091299	0.186607691657109	0.438015941864777
ENSMMUG00000001484	-0.06168538893626	6.41428880292482	0.232383734602209	0.629761930724355	0.816854774363504
ENSMMUG00000001485	0.54236851227601	1.41846160353555	5.02066226664612	0.0250465877011387	0.139584747032693
ENSMMUG00000001498	-0.238695481323272	3.24347868710501	1.21483043200669	0.270377572894665	0.536249184381651
ENSMMUG00000001500	0.144037695298678	0.37019887426337	0.230761496142424	0.630959764583597	0.81742079623532
ENSMMUG00000001503	-0.993247600834262	10.393920520495	15.7605159176504	7.18872250652568e-05	0.00244018770300563
ENSMMUG00000001505	-5.0220546545115	1.09064688713627	13.0891221701553	0.000297015505597714	0.00701724666319992
ENSMMUG00000001507	0.506182336964507	6.14959631872382	11.8581699085529	0.000574089326710833	0.0112184854015933
ENSMMUG00000001508	-0.0686311372274228	4.53326181954332	0.177569745763439	0.673470135043807	0.840837589235236
ENSMMUG00000001509	-0.108558055858753	6.59983306536755	0.952229355873913	0.329152482435232	0.593608046861356
ENSMMUG00000001511	-0.520695735173988	4.45412160970644	3.87044595081639	0.0491434621230919	0.207834784705435
ENSMMUG00000001513	1.41726656823303	6.2014089745991	50.965595875817	9.39991700486334e-13	4.03632436188832e-09
ENSMMUG00000001515	0.119222798264948	6.01735784722336	1.03121239383264	0.309874081261371	0.577391757403483
ENSMMUG00000001516	-0.372694743578978	8.04806464248626	6.34674474684513	0.0117596889607654	0.0878188758011916
ENSMMUG00000001518	-0.0292100378186823	7.3751697679147	0.045736874749899	0.830654820626219	0.923324704972997
ENSMMUG00000001519	-0.482517264884719	0.122096592763776	0.807926928384063	0.368733865583606	0.63144295865045
ENSMMUG00000001521	0.325692301038346	0.447345696803464	0.496946275633256	0.48084498403912	0.720365760650321
ENSMMUG00000001522	-0.0811030578067764	2.39688313922815	0.0467626249303876	0.828795471881448	0.922642802591837
ENSMMUG00000001524	0.450109794493909	4.69082203084685	10.4237998706015	0.00124401670790367	0.0191462643144744
ENSMMUG00000001526	-0.206493252369074	5.00103110690442	1.89451059593175	0.168694047198616	0.414828507157615
ENSMMUG00000001527	-0.263338903387661	5.81706196345824	4.35168986516045	0.0369722432042813	0.177317545609182
ENSMMUG00000001529	-0.0470045065197308	5.76779696020539	0.125200399459686	0.723461279281501	0.867571936062997
ENSMMUG00000001530	-0.0888652717479763	5.24524335338671	0.288502565751241	0.591181723069841	0.794623915079812
ENSMMUG00000001531	0.232446129267441	6.42274072940329	2.05816823934013	0.151392063985076	0.391614388488031
ENSMMUG00000001532	-0.173090856804065	5.80891287443435	1.19011532983771	0.275306294129017	0.541098627756035
ENSMMUG00000001534	0.448594346258191	3.32131160284755	3.26867381201958	0.0706146870548197	0.258289031534189
ENSMMUG00000001535	-0.469908102653737	2.40778040909786	2.29120611021403	0.130108782802838	0.361314710626719
ENSMMUG00000001536	0.24389872332583	5.78982070675559	2.61574720663924	0.105807675300052	0.323140243328605
ENSMMUG00000001537	0.0208989433334097	6.62767573709292	0.00878696357438002	0.925316643995498	0.967522306717174
ENSMMUG00000001538	0.384014967760306	3.10226261467702	2.11838284993321	0.145540146802188	0.383816607012801
ENSMMUG00000001539	0.0162685879465262	4.67854542275185	0.0127565258231677	0.910074325383671	0.961977829338738
ENSMMUG00000001543	0.00701299035524527	5.03870988255546	0.00131706390067166	0.971050027149919	0.986925068054913
ENSMMUG00000001544	0.0278295287562676	4.09728863635926	0.0366871891020697	0.848103327341745	0.932587884149924
ENSMMUG00000001545	-0.529813610906546	0.441323712605329	1.24921903435705	0.263701689913109	0.529437782109591
ENSMMUG00000001547	0.613042096492294	7.40496970424995	17.876969436562	2.35655732952692e-05	0.00107800770451665
ENSMMUG00000001548	-0.0339451406831447	4.9785594896764	0.0557218391481555	0.813390195617841	0.914126825055593
ENSMMUG00000001549	-0.22346261000131	2.9649593573691	0.357474689560526	0.54991208419746	0.769940686170412
ENSMMUG00000001550	-0.167363269339024	2.51032680011703	0.362838400239255	0.546934071007692	0.767808713005976
ENSMMUG00000001551	-0.192821673035593	6.04799071500231	3.09563610685076	0.078502465608902	0.271901260193285
ENSMMUG00000001553	-0.348905886103127	4.33567655184453	2.43919673520357	0.118336809639287	0.342584365812302
ENSMMUG00000001555	0.11155842462252	0.325366675060582	0.132145656483168	0.716217640319896	0.863523388328972
ENSMMUG00000001559	-0.132387464085189	5.53035962309269	0.797325403518091	0.371894234859413	0.634325260967753
ENSMMUG00000001560	-0.177102231756859	3.60042168392498	1.08481118373997	0.297623749136032	0.564554333576806
ENSMMUG00000001561	0.160572551599646	6.70979599407548	2.18477992403858	0.139380985673237	0.374845059367698
ENSMMUG00000001562	0.543722145621202	4.67642421595892	9.02607824735323	0.00266154882047878	0.0324541653111688
ENSMMUG00000001564	0.760786549146697	0.947337713425189	8.24661190511435	0.00408281362805571	0.0439671945120797
ENSMMUG00000001565	0.074140962568322	7.39816300970419	0.285708941207929	0.592983555915824	0.795336994878197
ENSMMUG00000001568	-0.128501719460964	2.05152893981761	0.412408073964983	0.520749785761633	0.74944888720016
ENSMMUG00000001569	1.09279397211904	5.38044843335226	7.61623270941799	0.00578452033809096	0.0549529432118642
ENSMMUG00000001570	0.439428978692846	3.25995060178414	4.03113495160678	0.0446678816970867	0.197176956059923
ENSMMUG00000001571	-0.0944990610192508	6.19648527860395	0.390561049533432	0.53200463768393	0.756771543981752
ENSMMUG00000001572	-0.142102178648078	4.32404751901441	0.792927686899755	0.373216322871923	0.635287574601176
ENSMMUG00000001573	-0.221123053263787	5.13071288047315	2.21953463264282	0.136274130697844	0.370664713163907
ENSMMUG00000001575	0.443196451640789	4.88534322450414	5.0721857712394	0.0243127082565898	0.137457234040549
ENSMMUG00000001579	0.674658208731144	-0.440538186554646	1.59197193025886	0.207044626111397	0.461724032470703
ENSMMUG00000001582	-0.116555482961796	8.42728446100429	0.835163264968621	0.360783753571732	0.623304678697458
ENSMMUG00000001583	0.687947285724781	-0.222435498078102	2.7300437790622	0.0984765854296588	0.310127215133814
ENSMMUG00000001585	-0.405471659922516	2.68431290362083	2.01428805933714	0.155824347090613	0.397993786656886
ENSMMUG00000001586	-0.210074975832194	4.72303105447411	1.34212652166833	0.246659299746199	0.510436160535027
ENSMMUG00000001587	1.11062757839731	10.6266763122059	20.2484322470723	6.80091710860888e-06	0.00043263908243506
ENSMMUG00000001592	-0.293868358510065	6.28971761282383	5.35615379179181	0.0206492669010985	0.124167839202743
ENSMMUG00000001593	0.209379230015318	0.709477335834525	0.342763075385534	0.558238648017484	0.775063213834638
ENSMMUG00000001594	-0.111964934431377	5.37472062356307	0.669326414623907	0.413286548135489	0.669099218383582
ENSMMUG00000001595	-1.01506179452212	0.373125178661092	4.28026837241129	0.0385572599325345	0.181777132094721
ENSMMUG00000001596	-0.0814201520918339	4.60292949430516	0.421255404050932	0.516311285886652	0.746352870994145
ENSMMUG00000001597	-0.624266727821693	5.6299552851215	1.19769375453878	0.273783110132792	0.540188750132262
ENSMMUG00000001604	0.57739712163007	4.21177787550594	6.970922906154	0.00828447581158185	0.0694456596094338
ENSMMUG00000001607	-0.571646638388385	6.01127624969097	5.97526297890096	0.014507917895974	0.0994762466192612
ENSMMUG00000001608	0.113465207212002	6.41687295492751	0.520165431872755	0.470771121999647	0.712926322652441
ENSMMUG00000001609	-0.00931765617919767	6.05210418125281	0.00168891547968997	0.967219031114365	0.985820228090439
ENSMMUG00000001610	-0.459073170982473	5.63108292723661	2.77948304838689	0.0954789822669598	0.304766214349991
ENSMMUG00000001611	0.204671144749865	7.92510009500243	1.81646235622389	0.177734949856224	0.425355371148182
ENSMMUG00000001612	-0.465874451012714	2.74043448768557	1.59704303470116	0.206322759692047	0.461329873633456
ENSMMUG00000001613	-0.189736912049569	5.21068986960512	2.12452398496781	0.144957809444473	0.383104375291316
ENSMMUG00000001614	-0.354414289413834	6.87067208061926	5.27303545185508	0.0216582145453503	0.128148272388641
ENSMMUG00000001616	-0.298595344457608	8.82820587264289	2.79359609183179	0.0946416252704037	0.303050812014253
ENSMMUG00000001617	0.247247769586636	1.31033065875395	0.419121722082956	0.517375613477234	0.747118969533247
ENSMMUG00000001618	-0.448761311378589	2.49636522553166	0.876784277225759	0.349083955184241	0.612614932691695
ENSMMUG00000001619	0.0321224796151633	6.21131677929506	0.0582260126828054	0.809322092705373	0.912338922275972
ENSMMUG00000001625	1.07607143112229	3.7811429449704	29.095798292271	6.88862215142337e-08	1.2123240792488e-05
ENSMMUG00000001630	0.284044141548975	-0.0551921359233332	0.28722421264483	0.59200483569949	0.794907167568852
ENSMMUG00000001631	0.0638947060733905	5.0117597778793	0.0710118028393509	0.789869253459883	0.904398823672122
ENSMMUG00000001632	0.13036761355758	3.84303535481372	0.686386671081639	0.407396133779866	0.663956352007114
ENSMMUG00000001633	-0.479552996447228	3.29555269003892	1.84908397836269	0.173889970692516	0.420844601467473
ENSMMUG00000001634	-0.227252974937212	5.82199961262306	3.31290125127301	0.0687380374813903	0.254504102560974
ENSMMUG00000001635	0.36591513219551	0.82633554412522	1.4301522486203	0.231739593038942	0.491523740434289
ENSMMUG00000001638	0.0139462728374572	7.00711600328115	0.00828496051813232	0.92747530204715	0.968855253795311
ENSMMUG00000001640	0.0299138057464844	0.72650853961183	0.00344536211163415	0.953193283981617	0.980264302104579
ENSMMUG00000001641	-0.564142020295782	2.70908135571923	1.63333374267713	0.201242564491731	0.455587490142345
ENSMMUG00000001642	-0.0909354662207457	5.11120111078898	0.369884421670811	0.543067274964923	0.764904657926088
ENSMMUG00000001644	-0.0659711682042175	2.46299611503949	0.135509940256515	0.712786183196747	0.86185314248479
ENSMMUG00000001645	-0.198655310708276	5.96155830531802	0.673630138956788	0.411788831120931	0.667931584031064
ENSMMUG00000001646	0.087499579617522	5.39473693476206	0.56804545319201	0.451036648184428	0.697488562997726
ENSMMUG00000001647	-0.243884022039696	5.96890919685138	2.11967461829611	0.145417435359107	0.383669718852232
ENSMMUG00000001648	0.557087093168891	0.453114442212758	0.583270899560773	0.445033081166549	0.692886770033057
ENSMMUG00000001649	-0.0952144883050906	3.37510620307124	0.147703968784406	0.700739255413247	0.85470085577176
ENSMMUG00000001653	0.623992956133267	3.48914569493689	6.73083429096475	0.00947602680974708	0.0758385655984529
ENSMMUG00000001654	-0.271428657959232	-0.115119336721709	0.350789464972166	0.553666572983242	0.772598848972269
ENSMMUG00000001655	-0.340812146644864	3.19348023718058	2.36761138963353	0.123876465050162	0.350990129281027
ENSMMUG00000001657	-0.301752135527153	4.88225883928553	1.04459857014724	0.306754372717102	0.574014147554301
ENSMMUG00000001659	0.180907301378753	5.60461812268144	1.14673678785595	0.284233297477715	0.550543153447582
ENSMMUG00000001662	0.888139172774928	-0.479389636162036	7.25340573775693	0.00707666695391717	0.0627186953562855
ENSMMUG00000001663	0.0445313207130889	0.130911022027673	0.00643396235135896	0.936068659149307	0.971886313821465
ENSMMUG00000001665	-0.952422428881977	2.07228780246396	6.2369176835733	0.0125114038667534	0.0911734717078307
ENSMMUG00000001668	0.335322191734444	2.88118254544587	2.1541544948557	0.142184693439489	0.378865673134229
ENSMMUG00000001669	-0.0338020157791811	3.39102722970123	0.0133732509651026	0.907935662284754	0.961301147784733
ENSMMUG00000001671	-0.171514385831865	3.93218477869074	1.23789403541173	0.265877310889715	0.5313215464621
ENSMMUG00000001672	-1.21176357219133	3.80124375432091	2.31788273474112	0.127894001906123	0.357537007932872
ENSMMUG00000001673	-0.508109066944284	3.45105603855198	1.78553762757979	0.181470805282514	0.430814450799234
ENSMMUG00000001674	1.14919710477058	-0.322295232294484	5.02508173812067	0.0249827464069561	0.139481669983682
ENSMMUG00000001675	0.00553155622679656	4.71789011072142	0.000932860122723866	0.97563419258367	0.988895179308474
ENSMMUG00000001676	-0.596837006505174	5.10449192493373	4.05501562230232	0.0440403114327363	0.19596797646857
ENSMMUG00000001677	-0.34961567715136	4.11245922077239	1.49943907156526	0.220757690091528	0.478231921337628
ENSMMUG00000001678	-1.09235975158422	-0.933153330142506	4.88228197634211	0.0271337241415114	0.146044095629403
ENSMMUG00000001680	-0.161025057906516	6.36403434467597	1.54095430849389	0.214475814141557	0.47100850152867
ENSMMUG00000001682	-0.35599833954193	9.56529431287927	5.14836339300535	0.0232682938015671	0.134001528225721
ENSMMUG00000001683	0.0918308751174621	5.07106176470677	0.0879547420954196	0.766793559508843	0.892851073020397
ENSMMUG00000001684	-0.209577719802562	-0.187000134674078	0.165475800465046	0.684164311787665	0.845532178677862
ENSMMUG00000001685	-0.295413136401296	-0.112066055760961	0.162819473411545	0.686573851354792	0.846930681005561
ENSMMUG00000001686	-0.0862105610872202	6.45112492120985	0.209312371156834	0.647306895021975	0.827599858387573
ENSMMUG00000001687	0.443235294592847	2.32890883081662	4.93260247857437	0.0263545985926756	0.144104261664914
ENSMMUG00000001689	0.0420613980353772	7.22918860503014	0.0908365898038532	0.763116286941059	0.890440580468725
ENSMMUG00000001690	0.463662360412055	7.79941561879073	10.4926205126632	0.00119852264478413	0.0186297058342191
ENSMMUG00000001692	0.0346013383905769	2.78407003287968	0.0287588260229015	0.865337090849326	0.941293848792149
ENSMMUG00000001693	0.095194164761964	4.80036174891553	0.52854825853626	0.467217841946061	0.71027164833964
ENSMMUG00000001694	-0.643260085427012	1.16724209217388	2.04904173227594	0.152302024526088	0.392837433819937
ENSMMUG00000001697	1.68558249332313	2.52360523318866	17.1254586102741	3.49901261306364e-05	0.00144816965402364
ENSMMUG00000001699	-1.05918577588595	4.16070393499103	16.7245039133304	4.32191597205805e-05	0.00166069862944226
ENSMMUG00000001700	-0.180707525969199	4.60191480934483	1.42262854219302	0.232971242037074	0.493470534585358
ENSMMUG00000001701	-0.221192553906755	3.52516176528336	1.65180350210095	0.19871364247644	0.452726558320113
ENSMMUG00000001702	0.348874362691273	1.27717761299807	1.31169254811643	0.252088438843539	0.516814397896471
ENSMMUG00000001704	0.337148628321773	1.63752337336177	2.34846305046925	0.125406595766305	0.353169976862118
ENSMMUG00000001705	1.92350094440553	5.74826764773009	28.4062308580691	9.83482669777651e-08	1.59089035407617e-05
ENSMMUG00000001706	-0.279899222830466	4.64837689352217	2.83028058638979	0.0925021967303652	0.29894583503494
ENSMMUG00000001707	0.865767807883909	2.04312491053886	14.0200032165358	0.000180876173174446	0.00492350103081504
ENSMMUG00000001708	1.4064748341054	-0.550529566189198	12.2822482004216	0.000457287164975694	0.00948594727732188
ENSMMUG00000001709	-0.698704055669143	-1.15767479322121	1.388785046093	0.238610383421329	0.500962222912205
ENSMMUG00000001711	-0.0825728145290389	7.71333685165029	0.461174677840603	0.497075497090481	0.731787840749645
ENSMMUG00000001712	0.286859654723947	4.75896042889594	2.16538123043941	0.141149613587434	0.377689011213238
ENSMMUG00000001713	-0.542252414297842	0.0373038408204748	1.38291138273141	0.239605854835933	0.502296528792733
ENSMMUG00000001714	0.280929321046716	3.17547968398588	1.01434101896577	0.313865106605417	0.58079584906859
ENSMMUG00000001715	0.233261785074262	5.02015517970404	2.1235981145697	0.145045437420525	0.383218033092592
ENSMMUG00000001717	-0.172156084444395	2.64705385522456	0.386579802812509	0.53410270373043	0.758411709596054
ENSMMUG00000001720	-0.894005502979669	0.491524021647001	7.42540832050654	0.0064309230510484	0.0589106849732306
ENSMMUG00000001721	0.582444041867425	3.43871136507718	4.47890856314702	0.0343156286462346	0.169272038376716
ENSMMUG00000001722	0.158462825184214	6.03986352028681	1.12628229263067	0.288569724062978	0.555274623954312
ENSMMUG00000001723	0.546855833747409	1.87185773801076	2.39125313689802	0.122015784551665	0.348559566844729
ENSMMUG00000001724	-0.340145594953565	4.20674324915344	3.6983661987144	0.054465775575932	0.220689823376317
ENSMMUG00000001725	-0.102506749238781	4.20434257729437	0.361124813096929	0.547882205819876	0.768323380728462
ENSMMUG00000001727	0.0944312834393848	3.21979263999096	0.28780964287828	0.59162759367726	0.794883882118321
ENSMMUG00000001728	0.105080822957829	5.18709397972001	0.731631823147078	0.392354761963583	0.651570290922025
ENSMMUG00000001730	0.990065368748595	4.69127803377916	18.6186965112824	1.59647153176766e-05	0.000816101042548848
ENSMMUG00000001731	0.347635138559601	3.54808147638011	0.941139746994779	0.331984900174431	0.596523971691184
ENSMMUG00000001732	0.508096641818875	2.09673880726552	4.06711898010984	0.0437257920644902	0.194921932130725
ENSMMUG00000001737	0.187081212744281	5.2518786542572	2.01387257718271	0.155867012121656	0.398033273892592
ENSMMUG00000001739	-0.0905715778236243	7.19176453650647	0.257025021304052	0.612171411494149	0.805959737568975
ENSMMUG00000001740	0.224648259868166	2.95150490469944	0.878582722545531	0.348590154268013	0.61248579151469
ENSMMUG00000001741	-0.60888114566558	7.94308833294176	5.550647912725	0.0184738473740024	0.115678746808555
ENSMMUG00000001742	0.451219247528529	6.68711317965959	7.33808167489665	0.00675088439336573	0.0607721123377619
ENSMMUG00000001743	0.0395678154382623	4.92867499969178	0.0419174108061675	0.837777283356571	0.927587353763455
ENSMMUG00000001744	0.0943099491774241	4.42285633787937	0.253201691191379	0.614829636483898	0.807795749732076
ENSMMUG00000001745	-0.0148536995209093	7.1644094043497	0.013338528730106	0.908054726491119	0.961301147784733
ENSMMUG00000001747	0.0694749820072349	5.66214128412996	0.249366733982118	0.617521332860598	0.809256771038891
ENSMMUG00000001748	-0.439109843136568	5.22158915160134	2.22260474289753	0.136003433414162	0.370381317951745
ENSMMUG00000001752	-0.316458906354103	-0.881445530157203	0.127900566394416	0.720618812342568	0.86601077196147
ENSMMUG00000001753	1.05631763250336	8.52336230412901	39.7139078794892	2.94024230605449e-10	2.19572181951269e-07
ENSMMUG00000001758	-0.144669947330094	8.49306480991798	1.27458487277191	0.258908319821588	0.524812427674534
ENSMMUG00000001759	-0.155553815025913	3.96263294819069	0.452225435416757	0.501280020831433	0.735085902521683
ENSMMUG00000001760	0.151940671189111	5.14472762507522	0.963157447063335	0.326392641293907	0.591487656347767
ENSMMUG00000001761	-0.391995503980799	7.9298828568909	6.34107386620201	0.0117973437212168	0.087962968293358
ENSMMUG00000001763	-0.230865111101663	4.63733257049163	0.719892544573995	0.396179158738527	0.654722836123938
ENSMMUG00000001764	-0.535082494055249	2.80009685150016	2.54500572757441	0.110643509727371	0.330564279225193
ENSMMUG00000001765	-0.611760180222924	2.4805057992965	2.38091398921537	0.122825666392691	0.349264800516093
ENSMMUG00000001766	-1.7307924278063	-1.57386892981709	2.30872963026849	0.128649154624495	0.359008134424616
ENSMMUG00000001767	-0.268401863438082	3.67206474543198	2.5479970091905	0.110434180555401	0.330225885309814
ENSMMUG00000001768	0.0622352597148203	5.71331287220553	0.152529262486667	0.696129927983399	0.851994023002911
ENSMMUG00000001770	-0.484033648710296	-1.4245015002184	0.880724507113968	0.348003319551874	0.611917376124211
ENSMMUG00000001773	0.0108581373757416	3.42363117083774	0.00297436488963143	0.95650674256794	0.981999420373256
ENSMMUG00000001776	1.18594553034068	2.1088551538015	12.659350665472	0.000373691978944692	0.00822888901327439
ENSMMUG00000001777	-0.0736916392793282	0.975724111810863	0.0389941135979157	0.843460324952248	0.930424602852905
ENSMMUG00000001780	0.318180269093035	6.58800602888763	1.90836091706387	0.167145444353088	0.412602781288968
ENSMMUG00000001785	0.0180205830647653	4.47836023478071	0.0117515274448188	0.913674861600257	0.963309767530907
ENSMMUG00000001786	0.235894601350499	3.49701035420069	1.96487955269256	0.160992419103219	0.403752724330068
ENSMMUG00000001788	-0.0583105487194321	2.81400595271124	0.0279609284343891	0.867200712407495	0.941889429386058
ENSMMUG00000001790	-0.302292706097647	2.69224120714656	0.547374356556325	0.459392519625277	0.70350623369149
ENSMMUG00000001791	-0.590248140837803	1.86153084275821	3.54174044517771	0.0598426372346488	0.233710126680838
ENSMMUG00000001792	-0.0375797305855641	0.510666746440674	0.0131803733005	0.90859904624463	0.961558670258643
ENSMMUG00000001793	-0.221392653430661	4.6017146462222	1.04630874951398	0.306358749261836	0.573767078543376
ENSMMUG00000001795	0.015040976153469	5.26513531276913	0.0102462096644516	0.91937299237874	0.965553534669313
ENSMMUG00000001798	-0.150382239254886	6.36468591758374	1.19680681260544	0.273960828862719	0.540248075433427
ENSMMUG00000001799	-0.143515703870394	4.41480332190237	0.414485093611987	0.519701782490897	0.748686298536338
ENSMMUG00000001800	-0.00918699364011449	7.45644411708669	0.0054456388515014	0.941173846195048	0.973890112792707
ENSMMUG00000001801	0.859893242913805	0.714052200108226	5.12891390212951	0.0235304472838628	0.134679543122539
ENSMMUG00000001802	-0.676415555139475	5.49135306719776	7.07092913637305	0.00783446173890722	0.0668478464120569
ENSMMUG00000001803	0.598517101027636	2.65658906193743	6.17923490932018	0.0129258156699668	0.0932831134232563
ENSMMUG00000001804	-0.389105702367697	-0.339051240348929	1.32774778000823	0.249206285577268	0.513418155340669
ENSMMUG00000001806	-0.0515092040778006	5.24873319895842	0.119105500845279	0.730006678058715	0.871557592317411
ENSMMUG00000001807	0.469284566453518	1.63813353521535	2.38458433737654	0.122537481703959	0.349085801275362
ENSMMUG00000001808	0.620922542752946	-0.963676879055028	1.60588601735429	0.205071066807484	0.460162054946604
ENSMMUG00000001809	0.459896838914107	6.18655039803775	7.63249123748258	0.00573260664297694	0.0546574441607611
ENSMMUG00000001810	-0.0262215709289562	8.32033960533773	0.00722046712610336	0.932282592109506	0.970480264563852
ENSMMUG00000001811	-0.200411519956925	4.42511960369913	1.01979365699808	0.312567959283884	0.579581913922055
ENSMMUG00000001814	0.149040662269854	3.11356761229039	0.477531247912559	0.489542692979387	0.726865948704525
ENSMMUG00000001816	-0.126989747110593	5.84912083459993	1.01499952757448	0.313708078925007	0.580707412785352
ENSMMUG00000001817	-0.507704005681443	-1.53293791470258	0.760603273697903	0.383139795618022	0.643509951390234
ENSMMUG00000001819	-0.722039569182914	4.64511189939209	1.54447542556603	0.213952874432465	0.470531955345969
ENSMMUG00000001820	0.39774803369002	1.70471553343522	1.64121843845358	0.200158375481289	0.454233300868025
ENSMMUG00000001821	0.311667459614513	6.73169795533232	4.42507110455478	0.0354146375553445	0.172905575511824
ENSMMUG00000001824	-0.137867645474531	5.73709396573387	0.975509190935497	0.323310035183445	0.588634000880946
ENSMMUG00000001825	0.547377345763049	1.56482806031876	3.06228537988743	0.0801288955367117	0.275464166447987
ENSMMUG00000001827	-0.254128949238877	0.519263488605227	0.551384683973914	0.4577524643777	0.702121479563438
ENSMMUG00000001831	0.265021129781456	4.90009766652596	2.76824208856412	0.0961517042110054	0.305833642875598
ENSMMUG00000001833	0.316030176663938	4.57217839736671	3.51395523827791	0.0608540132896222	0.235996507623064
ENSMMUG00000001836	0.197789408423196	2.34747529787466	0.239024641150216	0.624911459439973	0.813338134093931
ENSMMUG00000001841	0.489334479200286	7.84100302559552	9.17858964701961	0.00244862637978447	0.0306989829921008
ENSMMUG00000001844	0.180446436317718	5.54399022629324	0.403032479855369	0.52552729900938	0.752836562135973
ENSMMUG00000001845	-0.253705564544763	4.93617342064115	3.56497072506663	0.0590107811312161	0.231725920601227
ENSMMUG00000001846	1.0155872914268	-0.210831671023649	4.77760198777592	0.0288322441745247	0.151458606242311
ENSMMUG00000001847	1.19184990933916	3.8145891833781	18.6378265258521	1.58053237072422e-05	0.000810364895509229
ENSMMUG00000001848	-0.03673214681395	4.61568265093685	0.0295255226839259	0.863571239675562	0.94112147152976
ENSMMUG00000001849	-0.285760100161144	-0.114112909064146	0.562495560882464	0.453256487138505	0.698907749626624
ENSMMUG00000001850	0.547731405511716	7.44285483474027	5.3564822602191	0.0206453776960648	0.124167839202743
ENSMMUG00000001851	-0.354059495667618	4.77421415983666	4.81202588075285	0.0282618017079766	0.14954550404689
ENSMMUG00000001853	0.0524798170816779	3.74030822333496	0.0301980831010695	0.862041540709851	0.940329321937787
ENSMMUG00000001854	-0.262099744151188	2.17016855739598	1.69825075419446	0.192516899279785	0.445642892456818
ENSMMUG00000001855	-0.166513530285947	3.23270085018577	0.750458749005755	0.386331026985497	0.645795859907028
ENSMMUG00000001856	-0.133954278259453	8.55301564974813	1.37954293091911	0.240179018157166	0.50278059913071
ENSMMUG00000001858	-0.0607585560580842	3.95732113177918	0.0710872453521709	0.789760280829898	0.904398823672122
ENSMMUG00000001861	-0.186963930981335	7.45496216375797	1.82522063183039	0.17669310527315	0.424390722540384
ENSMMUG00000001866	1.10117856511127	1.91646633348756	11.1900449137691	0.000822373545233607	0.0145272292804898
ENSMMUG00000001867	-0.146753643676884	3.99899415844271	0.368245247000125	0.543962315908359	0.765369382235455
ENSMMUG00000001868	0.214435257408415	0.681361290928145	0.464228142869295	0.495654546144542	0.730803594490733
ENSMMUG00000001869	-0.0132524092925966	3.5653407709772	0.00732412256151349	0.931799433170564	0.970327820064121
ENSMMUG00000001870	0.333412626984925	-0.566423246860939	0.609959762756219	0.434802960576653	0.68534235577357
ENSMMUG00000001871	1.72305142613405	5.46657059284038	26.0759958267451	3.28239498670092e-07	4.05600117205576e-05
ENSMMUG00000001872	0.403645260148443	2.29342591132787	1.87176172705447	0.171273443056969	0.418087164442171
ENSMMUG00000001873	-0.247062050020914	6.98216141547307	3.94839038300553	0.0469162239016916	0.202875955217729
ENSMMUG00000001874	-0.0849467787381553	9.35590648095719	0.325361227233515	0.568403417616257	0.781281778247186
ENSMMUG00000001876	-0.30948989863013	5.32344533024506	0.896346796142339	0.343763161699464	0.607831590009264
ENSMMUG00000001878	0.491936048655112	-0.457410552082798	1.06268626475762	0.3026033089497	0.569682721858843
ENSMMUG00000001879	0.684026538983897	-1.81649877491015	0.241243774455455	0.623309235088912	0.81228397477453
ENSMMUG00000001880	-0.886777419807686	9.10941657928009	5.81978330108304	0.0158468972058107	0.105101887151628
ENSMMUG00000001881	0.236204915152369	1.78239137606965	1.07357781392513	0.300138698540519	0.567002011233167
ENSMMUG00000001883	0.396661205553686	-0.785132172959759	0.4637642280656	0.495869990747516	0.730803594490733
ENSMMUG00000001884	-0.362257172526893	6.28581164800362	8.34212194283312	0.00387363294120171	0.0423241217545041
ENSMMUG00000001885	1.17928976723008	-0.316832491495359	10.2064996482379	0.00139946544092787	0.0207254557514767
ENSMMUG00000001886	-0.0206571852770387	6.65137222075125	0.0170523029710026	0.89610403118917	0.95534000618864
ENSMMUG00000001888	-0.165693920615994	3.26355520616856	0.409158657874919	0.522396846530418	0.750789744457071
ENSMMUG00000001890	-0.554815719746541	1.65308752811729	1.75571001750581	0.185160510889589	0.435703307216805
ENSMMUG00000001891	0.341497579337522	0.644635727127589	0.470673316018285	0.492677574692568	0.72924722645954
ENSMMUG00000001892	-0.292184616183976	7.837663711029	1.92142575518947	0.16569957114328	0.410331002588953
ENSMMUG00000001893	0.156103010423107	9.44494614689246	0.954299680932806	0.328627260017606	0.593034441906115
ENSMMUG00000001894	0.223025347295343	4.24325647199828	1.95652468384328	0.161885485446931	0.404855139492791
ENSMMUG00000001895	-0.719541145662047	3.81888069299774	7.29367746980783	0.00691976885191608	0.0618065261573118
ENSMMUG00000001896	-0.23576457092589	6.9651610455886	3.96420944055786	0.0464773412847516	0.201844453579493
ENSMMUG00000001897	-0.123849086204784	-0.570128852828581	0.158462138335658	0.690576353012766	0.84876862139996
ENSMMUG00000001898	-0.0805768101115052	6.2232224578578	0.317319923585764	0.573222741757159	0.783251258744027
ENSMMUG00000001899	-0.202563061495957	5.03802780665674	2.35442062151186	0.124928292383244	0.352516568091769
ENSMMUG00000001900	-0.197639092111083	7.13714208809865	1.18732056658131	0.275870696757549	0.541787319011306
ENSMMUG00000001901	-0.219530830997305	6.69899189096884	1.97876547375952	0.159520521970328	0.402310342053728
ENSMMUG00000001902	-0.0823029730706191	5.53381743875999	0.300470633368988	0.583587526276207	0.789889625793548
ENSMMUG00000001904	0.136274187989721	2.12045530829948	0.115232142148407	0.734264278726731	0.873327557053551
ENSMMUG00000001905	0.00635137751624407	5.13040736246006	0.00087835614465348	0.976356497657676	0.989199504734752
ENSMMUG00000001906	0.19866903060155	7.92720361976335	1.85340192745542	0.173388247907598	0.420400415875338
ENSMMUG00000001907	-0.306849388193445	3.2231455472828	1.55048436117457	0.213063950296319	0.469973116946861
ENSMMUG00000001908	0.536123196452614	4.00495008276883	9.57548548204456	0.00197192700778503	0.0265565199620776
ENSMMUG00000001910	1.29056506839279	2.13190282067913	7.21979198395638	0.00721040629259711	0.0633198457779043
ENSMMUG00000001913	-0.0826082847236492	5.2367615538248	0.263276272053417	0.607878193824	0.803884798165043
ENSMMUG00000001915	-0.723713057795915	2.2542567544993	5.70468453778509	0.0169196958828756	0.109652456330549
ENSMMUG00000001916	0.169156132892369	5.91620847681049	1.69773139841521	0.192584928150128	0.445680237928671
ENSMMUG00000001917	-0.208449558907659	-0.361708145331726	0.159287234241965	0.689813592234313	0.848423792353496
ENSMMUG00000001918	-0.138911134596968	6.1378182840729	0.996536550537222	0.318150015034818	0.584193356664318
ENSMMUG00000001919	0.0805826369962609	5.37814626590304	0.284114137104325	0.594017257433077	0.795687394231745
ENSMMUG00000001920	0.113163637652626	5.5924995282478	0.528184295918191	0.467371220991501	0.71027164833964
ENSMMUG00000001921	0.223561041329872	0.848553122005779	0.435143006970343	0.509476083524641	0.741498834603594
ENSMMUG00000001923	1.90321185377763	7.69496627768962	34.0002172550708	5.51059191920488e-09	1.92378143996824e-06
ENSMMUG00000001924	-0.415467330917098	6.52336028706481	10.6550116534207	0.00109773052235436	0.0175882644141403
ENSMMUG00000001925	-0.262068080078089	7.00700479304503	2.61215454543793	0.106047594788558	0.323432776600312
ENSMMUG00000001926	-0.427861817855947	5.16935171078698	5.31480839928511	0.0211449188753328	0.126062175148461
ENSMMUG00000001927	-0.205305286238943	8.89759244626433	2.72148795422464	0.0990056830966983	0.311309965585051
ENSMMUG00000001929	-0.489642672377403	8.2295595664432	4.88811656866552	0.0270421712356761	0.145786670792207
ENSMMUG00000001930	0.454878198085974	3.8587995700127	5.01976740064916	0.0250595350582271	0.139611603684758
ENSMMUG00000001933	0.285023019309164	5.21913184218407	2.48410466224665	0.115001775716126	0.337478177510576
ENSMMUG00000001936	-0.707505881003359	3.06480404288823	1.98640098899504	0.158717696851894	0.401433538672968
ENSMMUG00000001938	0.311804077849439	3.51647776735045	2.27965015339514	0.131081438776253	0.363079308566509
ENSMMUG00000001939	-0.380054289485386	4.56609706321425	4.28237441469829	0.0385095167745786	0.181663142929679
ENSMMUG00000001940	-0.408355160613243	7.81883549164907	9.59742245862082	0.00194850692025842	0.0263929352378849
ENSMMUG00000001941	0.0345090991252802	3.88195708522895	0.0435912166212056	0.834616006028257	0.925698341698394
ENSMMUG00000001942	-0.013909979563139	5.37484988226614	0.00810450267510632	0.928267339312203	0.969235247418018
ENSMMUG00000001943	0.0630477569564909	5.75793494047902	0.0691440038408118	0.792587210192719	0.904957055992504
ENSMMUG00000001944	0.0117523174641937	7.37770186310958	0.00767865944193957	0.930172378478741	0.969456357569834
ENSMMUG00000001946	-0.368701324273689	4.6845464818615	4.8241145689661	0.028064276264977	0.148959211720409
ENSMMUG00000001948	0.380575861526504	-1.13797417206879	0.335316796162282	0.562545011118349	0.778399509463366
ENSMMUG00000001949	0.682025651305614	2.20239385712317	9.08517758474554	0.0025768945943306	0.031796509735792
ENSMMUG00000001951	-0.663556122961548	0.507262726410484	2.02021791032013	0.155216865423311	0.397297769374231
ENSMMUG00000001952	0.0181218402854596	4.94789572933144	0.01027739597993	0.919250802817608	0.965553534669313
ENSMMUG00000001953	0.0200486999924007	3.37837122478364	0.0129063530284661	0.909550026889688	0.961887681897695
ENSMMUG00000001955	-0.333679116703763	3.0034360262283	2.41145825731958	0.120450115944642	0.345848900953279
ENSMMUG00000001956	0.204922524390004	0.811935193464792	0.472455925419414	0.49185949245342	0.728542483820277
ENSMMUG00000001958	-0.293767168900747	3.78035928641985	3.18684971216281	0.0742329388196085	0.265409025221814
ENSMMUG00000001959	-0.741940497346288	0.437327218532293	3.22526988838171	0.0725098432669353	0.262030100558149
ENSMMUG00000001960	0.0757959989878932	7.64502981907773	0.222261628114833	0.637322048220136	0.821388422017638
ENSMMUG00000001973	0.0661645579554894	6.22924563040166	0.24782094884117	0.618613610812094	0.810164497087955
ENSMMUG00000001974	0.348696587602402	9.97382652280939	5.81824741010996	0.0158607412376002	0.105101887151628
ENSMMUG00000001975	-0.0837071865509271	5.82030704217657	0.324709754708941	0.56879090742615	0.781501708586249
ENSMMUG00000001976	-0.218830807568585	7.41868778006633	1.07380762888726	0.300086973724976	0.567002011233167
ENSMMUG00000001977	-0.522768388103197	7.01019315787396	17.73071059206	2.54484816409158e-05	0.00113634052054848
ENSMMUG00000001979	0.585468958980693	3.42585095642538	2.40844430145498	0.120682244542477	0.3462992500093
ENSMMUG00000001980	-0.0771155238001814	5.71206002646088	0.399563407156556	0.527314817729124	0.753456308893641
ENSMMUG00000001981	1.08132977476391	-0.47049476321593	6.01633011131219	0.0141740911457035	0.0986765119312519
ENSMMUG00000001983	-0.213707513851454	5.03925022352817	0.702775142532246	0.401852774382965	0.659164838307205
ENSMMUG00000001984	-0.166097116677815	4.44417676803701	0.488149366250468	0.484753993158611	0.722943004818294
ENSMMUG00000001986	0.027322781555355	2.72237653217231	0.00830922644528798	0.927369463860707	0.968855253795311
ENSMMUG00000001987	-0.178701790339723	5.50850457802169	1.421780848539	0.233110506442942	0.493578163050291
ENSMMUG00000001989	-0.30491011650613	4.19952994385585	3.85752403955154	0.0495233598735836	0.208769525417588
ENSMMUG00000001990	2.08778996305117	4.47890256016371	31.6100029145713	1.88456346566629e-08	5.00856153557158e-06
ENSMMUG00000001991	-0.1657889931058	1.47826350934342	0.116489338898894	0.732873724101084	0.872700990374392
ENSMMUG00000001992	0.27960484128981	4.82765099922038	3.42485106638748	0.0642220357028213	0.243666376238493
ENSMMUG00000001993	-0.118780130689362	6.98056911085794	0.646149160814659	0.421492828950241	0.674841106425553
ENSMMUG00000001994	0.0152202560964063	3.87930087823877	0.0081083400006996	0.928250405144918	0.969235247418018
ENSMMUG00000001996	-0.506991713129904	8.19171214269395	8.92241453964337	0.00281691848342939	0.0338037572492976
ENSMMUG00000001998	-0.458749208222807	5.40167424059767	10.2497412162302	0.00136703776632131	0.0203491345533818
ENSMMUG00000001999	0.176392878373538	4.60353527939489	0.962864016634214	0.326466344186045	0.59155880659769
ENSMMUG00000002001	-0.437765911223333	4.73673445559353	5.07416356212765	0.024284986249196	0.13739094987358
ENSMMUG00000002003	-0.0198317137099323	6.50194481106151	0.0147071207195708	0.903474869719258	0.959403111164044
ENSMMUG00000002004	0.0803431594206308	5.35356238938464	0.328398803068456	0.566603455411497	0.78074456078202
ENSMMUG00000002005	0.0257070369657769	4.48125817175764	0.00973764192941218	0.921392753244442	0.966386580359558
ENSMMUG00000002006	-1.6816113306361	0.574751593575959	5.79872171486932	0.0160378300917007	0.105907639236852
ENSMMUG00000002007	0.25840976247957	2.48735806024352	0.180913401411757	0.670589450110775	0.839385249606666
ENSMMUG00000002008	0.0967558129437821	3.79839807269807	0.373549371992777	0.54107588453808	0.763014728475046
ENSMMUG00000002009	0.363719852685594	4.22339311886873	4.08122947698	0.0433620961799597	0.194309252279412
ENSMMUG00000002010	0.0664904285671853	4.44766280306215	0.257357035184402	0.611941748985875	0.805866899381401
ENSMMUG00000002011	-0.234906137959535	-0.75731984390829	0.174587986913998	0.676066096949101	0.842272926665246
ENSMMUG00000002013	-0.0795488550476105	4.64038107272517	0.272910438169294	0.601386074105322	0.800847314529251
ENSMMUG00000002014	-0.521708358422584	4.24275541692928	4.15232251995658	0.0415774586510013	0.189727531825079
ENSMMUG00000002015	-0.0974281516524943	6.33972889417101	0.577157392307168	0.447428694374735	0.694742482410981
ENSMMUG00000002016	-0.910924235311845	-0.248229635359303	3.42431771053537	0.0642427840805202	0.243691267528051
ENSMMUG00000002017	-0.0432988486179097	8.89968329008568	0.0785026099972725	0.779336976457917	0.899045732261481
ENSMMUG00000002020	-0.652886686834023	-0.709735553017586	0.415694362695618	0.519093330121226	0.748270831456979
ENSMMUG00000002021	-0.181195331443929	6.19734693951783	0.45965800204285	0.497783849741071	0.732426041068082
ENSMMUG00000002022	1.03435717668078	-0.898219964086519	3.62348471653336	0.0569694283370147	0.227559744445713
ENSMMUG00000002024	-0.455226521211696	2.26708214562071	2.44259607618659	0.118080658481268	0.342264705648036
ENSMMUG00000002025	0.259870178079013	4.58494342262027	1.91284327318618	0.166647765042876	0.411966323024819
ENSMMUG00000002026	-0.115989438969399	4.91842541159142	0.313835170343339	0.575336251786472	0.785168329530509
ENSMMUG00000002027	-0.35804794852902	4.47170055009722	2.92347152387772	0.0872998617099379	0.28952740388683
ENSMMUG00000002028	0.379783563742456	2.00249386915364	1.11572594821839	0.290840632729374	0.557421498147918
ENSMMUG00000002029	-0.126571233369431	8.05568366093629	0.367908664823346	0.544146437612378	0.765459394957429
ENSMMUG00000002030	0.124375785959495	3.60272495694356	0.371800610636011	0.542024413354821	0.763662646524683
ENSMMUG00000002031	-0.425677520139523	5.74080864982397	1.91217833066474	0.16672148681821	0.412029965120803
ENSMMUG00000002032	0.0553971359646263	6.49865057391926	0.280011662236076	0.596693572990119	0.79769682516176
ENSMMUG00000002033	-0.636326137960315	0.0667778973633651	2.581058671829	0.108149308117095	0.326692317309043
ENSMMUG00000002037	0.182796723498983	7.10599193630209	0.730045247063174	0.392868522551337	0.651986354214713
ENSMMUG00000002038	2.52688675243186	2.20543038055409	29.3915242695445	5.91357121649746e-08	1.10403803494087e-05
ENSMMUG00000002039	0.435645388784303	2.17100149813984	1.92042827609208	0.165809455140326	0.41054392410123
ENSMMUG00000002041	0.262418865027112	3.67386067538549	1.48163342081524	0.223519133247994	0.482004348106408
ENSMMUG00000002042	0.223995131869326	4.94920701327833	1.59236430000166	0.206988666304979	0.461724032470703
ENSMMUG00000002043	0.124137081962133	6.41056144499145	0.244064061753292	0.621286121345953	0.811084418356936
ENSMMUG00000002045	0.654291383847759	5.10798940237579	15.9141268360704	6.62821408276855e-05	0.00228606837521351
ENSMMUG00000002047	0.0881883575681054	3.21241957906866	0.0908422414512131	0.763109138317512	0.890440580468725
ENSMMUG00000002048	-0.0172041806489503	4.72024559930863	0.0159486933111985	0.899503847116552	0.957122914017711
ENSMMUG00000002050	-0.249342442055126	7.07552090973664	3.97309260695404	0.0462327869348841	0.201291343065543
ENSMMUG00000002052	0.0126566825886929	2.43808813385952	0.00239241611649277	0.960989161968374	0.984146710320667
ENSMMUG00000002053	0.265316756474172	4.10563144622364	2.2035637978872	0.137692079247308	0.373080252839902
ENSMMUG00000002054	0.13031995757109	2.50783263642625	0.313674679404695	0.575433960724997	0.785168329530509
ENSMMUG00000002057	-0.650637966173258	5.71113934398465	5.03558872892678	0.0248316454224491	0.139031870524175
ENSMMUG00000002058	1.58693662568002	10.0465464481093	15.5899818134515	7.86703058837431e-05	0.00260857369470883
ENSMMUG00000002060	0.184809852061187	5.32616912792827	1.55542002976144	0.21233707799848	0.469261663883414
ENSMMUG00000002061	-0.375562664278349	6.83871915210208	2.85317130416164	0.0911938876631751	0.296891869352859
ENSMMUG00000002062	-0.0323411760905553	8.67777024171605	0.0250779105112144	0.874173079351087	0.944216329760225
ENSMMUG00000002063	-0.26205978664583	7.08430416124493	1.7056190341826	0.191554766443219	0.444373942251315
ENSMMUG00000002064	0.522447508178937	2.6296585924136	4.82654523487696	0.028024733703639	0.148841319138437
ENSMMUG00000002065	0.194259653272228	3.4437480130561	1.56265020297289	0.211277601136742	0.467807669093942
ENSMMUG00000002066	0.0382362746936762	4.35672032477178	0.0429353054711825	0.835847136745199	0.926515359278604
ENSMMUG00000002067	0.262639929520818	4.07789865454866	2.98669795299656	0.0839511960335454	0.282883417724641
ENSMMUG00000002068	-0.14187484458953	4.29741522241415	0.793771858571059	0.372962029640007	0.635074434529271
ENSMMUG00000002069	-0.0239066345433402	4.12240037394608	0.0228282669937876	0.879904514837704	0.947300987015946
ENSMMUG00000002072	-0.0806083002507797	7.19153293133485	0.439590765001014	0.507320041812371	0.739893779245078
ENSMMUG00000002075	-0.354524767018445	8.06583615950859	3.20201642828661	0.0735475383497263	0.264168238957528
ENSMMUG00000002079	0.204551097664437	4.49902531900475	1.08359064873481	0.29789568984108	0.564627716697239
ENSMMUG00000002080	0.482652951748306	4.35663624499666	9.19286199213678	0.00242960706779711	0.030505066517897
ENSMMUG00000002083	0.151234376888413	3.0695995896212	0.357582980527337	0.549851660073661	0.769940686170412
ENSMMUG00000002086	-0.506062745583731	4.35354867849814	3.8902123162828	0.0485682833237794	0.20648733523991
ENSMMUG00000002088	-0.117344182400446	7.12901393244564	1.09321416429515	0.295760149684639	0.562691219648134
ENSMMUG00000002089	-0.392470470518777	2.05756098498504	2.13475574291355	0.14399339645667	0.381435931144318
ENSMMUG00000002090	-0.4761421900439	0.493939078061607	1.40127611383589	0.236510024431045	0.498013507371292
ENSMMUG00000002091	0.190091344769801	7.28441495738301	1.83305500869653	0.175767128891793	0.423062809115113
ENSMMUG00000002093	-0.12673578526587	4.54588848953317	0.830175787777076	0.362221703066212	0.624842119197068
ENSMMUG00000002096	0.164308142639192	4.79781174443191	1.20950437926208	0.271430300526108	0.537538049978346
ENSMMUG00000002098	0.636899799031443	0.0591554122013094	3.43745991180177	0.0637336076941403	0.242778541972622
ENSMMUG00000002099	1.8891546201832	1.37067932543321	25.4368277041379	4.57108061067187e-07	5.26932084355033e-05
ENSMMUG00000002100	1.60145260204996	4.63635896366161	44.9837580833868	1.98675486961739e-11	3.63907266409377e-08
ENSMMUG00000002101	-1.04611652652218	-0.655885926792803	3.50324072046018	0.0612488654003039	0.237099506900072
ENSMMUG00000002102	-0.0657182205936993	3.12945573779045	0.0140128504421995	0.905769831419456	0.960280391609195
ENSMMUG00000002103	1.1338398187771	1.47461816301521	16.122313311187	5.9380283442906e-05	0.00211162680831336
ENSMMUG00000002109	0.0602031920215772	4.63377872935211	0.153831490418661	0.694900412793324	0.851320574512656
ENSMMUG00000002110	-0.399267338948635	6.65546173236625	9.47265535127962	0.00208557270654675	0.0274378824713877
ENSMMUG00000002113	-0.0189954923791308	5.97818890247616	0.0195150773140647	0.888899890296748	0.951024325136224
ENSMMUG00000002114	-0.278523873269543	8.15986238940184	1.61303745009282	0.204065355325607	0.459185474298831
ENSMMUG00000002116	-0.329337280257258	5.01711357382213	3.24313464066162	0.071723290020046	0.260785905492745
ENSMMUG00000002117	-0.282213062070221	4.20496302381319	3.4906967834395	0.0617146039991848	0.238177021257066
ENSMMUG00000002121	0.768871898321556	2.25258364838839	10.4097698841252	0.00125350363276537	0.0192405526330456
ENSMMUG00000002122	-0.0882746642037503	3.58958551450727	0.0703619464460843	0.790810513918635	0.90480691360688
ENSMMUG00000002123	0.345577127933585	4.99999626443398	5.3350711592244	0.0209004868619922	0.125041085830318
ENSMMUG00000002124	-0.223919892376394	5.84351226854313	1.57061897825876	0.210117145836234	0.466508237819813
ENSMMUG00000002127	-0.0805282088183416	3.80386126902278	0.298781282153961	0.584647457966726	0.790452199152746
ENSMMUG00000002128	1.74399312866883	-1.6161119126147	7.1582734880352	0.00746189865342288	0.0646974110404803
ENSMMUG00000002129	-0.000840507205753784	4.14485221347399	1.86405544368995e-05	0.996555167378919	0.998581692269441
ENSMMUG00000002130	0.108523299448502	7.20833236179624	0.629012208262854	0.427717874007965	0.679977990000075
ENSMMUG00000002131	-0.0284504085482175	6.33116635859638	0.0329784773525397	0.855896827441512	0.936779704845179
ENSMMUG00000002132	0.0358082276522911	6.60587394485676	0.0478106794096504	0.826917611252115	0.921145138521716
ENSMMUG00000002133	-0.0550631020153925	4.35530755354965	0.0857775649878256	0.769615350385652	0.894136448743503
ENSMMUG00000002134	-0.169954759803176	6.94785956635961	1.18305244882405	0.276735452643767	0.542975569409337
ENSMMUG00000002135	0.222556542772111	8.5331566999638	3.1313857519886	0.0767984342579004	0.269399861483069
ENSMMUG00000002136	0.0745808064277799	4.67746462179925	0.257102449268846	0.612117835921292	0.805959737568975
ENSMMUG00000002138	0.353062958575088	3.23551236225107	3.11525123307782	0.0775625167536947	0.270096286005481
ENSMMUG00000002139	0.350294125128527	3.78631138458896	2.27162157218532	0.131761973286799	0.364373404222732
ENSMMUG00000002141	0.035676351778165	2.44000181885807	0.032175230903281	0.857643609684402	0.937735479020898
ENSMMUG00000002142	-0.170599988103701	5.45683736473133	1.1627219898748	0.280901738210248	0.54757297786492
ENSMMUG00000002144	-1.21432493593903	1.30856277707933	3.13987254743265	0.0763997777405954	0.268792007880472
ENSMMUG00000002145	0.564640061212841	4.63238767991175	10.2230033678646	0.00138699808375297	0.0206081999018521
ENSMMUG00000002146	-0.109302181167506	5.31970081639927	0.614791790745059	0.432989299675379	0.683675695093244
ENSMMUG00000002147	-0.224552921506328	7.68439818829825	3.33077722437817	0.0679947361055525	0.25293807098433
ENSMMUG00000002148	0.0310694770701919	5.50939521051827	0.0264694220200958	0.870759167156169	0.942402310700072
ENSMMUG00000002149	-0.200516381224293	5.28121331024861	2.3658308246074	0.124017870920174	0.351216974596029
ENSMMUG00000002150	0.53710743516953	3.11160746129493	8.80515894961501	0.00300379973860103	0.0355080965658715
ENSMMUG00000002151	0.663617379078079	2.80291461496067	9.11603530202902	0.00253378514007719	0.0314908057640853
ENSMMUG00000002152	0.00593537941282709	0.809278755838548	0.000439123262541585	0.983281338690034	0.99277965556754
ENSMMUG00000002153	-0.329428295968294	8.25258770663731	5.20637152692923	0.022504253595409	0.131384452669866
ENSMMUG00000002156	-1.1704701045664	5.83686639264359	8.10589801863824	0.00441214576024562	0.046209155840231
ENSMMUG00000002157	-1.1719215525484	4.32007254493085	13.9227860338282	0.000190475327084291	0.00508803144323451
ENSMMUG00000002158	-0.439715568773804	8.91256548822274	7.34075977760002	0.00674083426789075	0.0607263473842264
ENSMMUG00000002160	-0.0335742720626077	2.68808236688637	0.0222726672377114	0.881364021001754	0.948014352485624
ENSMMUG00000002162	-0.0552301955781505	5.53566249417604	0.118905639765838	0.730224455534554	0.871557592317411
ENSMMUG00000002163	-0.774480971112541	7.67455632683033	6.5209234693079	0.0106612630747871	0.0823371648257837
ENSMMUG00000002164	-0.0345306253122752	6.85959766449323	0.0584746623503527	0.8089232460964	0.912332989164088
ENSMMUG00000002166	0.0724041276046832	6.18239410470783	0.394983646319041	0.529691349244769	0.755081634544622
ENSMMUG00000002167	-0.0379223711172784	4.30055977653006	0.0133340061285097	0.908070246262432	0.961301147784733
ENSMMUG00000002171	0.162966785505624	6.46877797314173	0.979515406406012	0.322318473799669	0.58785503173021
ENSMMUG00000002173	-0.174914729233792	3.54875011172537	1.14255922282041	0.285112199672528	0.551163437431102
ENSMMUG00000002174	-0.147342192147112	5.33568923088028	1.07448006213238	0.299935694023381	0.566815022885676
ENSMMUG00000002176	0.1912194004236	6.80024742450128	2.15612868558594	0.142002060854847	0.378789780593703
ENSMMUG00000002180	-0.1509748159551	4.50526526537359	0.950787330308636	0.329518970110624	0.594047100852865
ENSMMUG00000002181	0.170900611448652	3.21968228749476	0.882066317489308	0.34763635569239	0.611759351900509
ENSMMUG00000002182	-0.0318784783784703	4.34446131837725	0.020866414733149	0.885143463182543	0.949851701242869
ENSMMUG00000002183	1.00401610745528	1.87826359873977	10.7789775593395	0.00102659372376825	0.0167293869064928
ENSMMUG00000002184	-0.0189887339120897	-1.09465046044557	0.000887996128902557	0.9762271458311	0.989165262547069
ENSMMUG00000002185	0.219905056250958	5.15314373506359	2.1457402738959	0.142966061663906	0.380120688534192
ENSMMUG00000002186	0.27623630228912	3.11441316021244	2.17559755454786	0.140215044699616	0.375973854624314
ENSMMUG00000002187	0.278943108519902	3.08063602354801	0.848624459065249	0.356941763058206	0.619588855208464
ENSMMUG00000002189	0.465557945995835	5.31390236089555	6.01580563309058	0.0141783043122141	0.0986765119312519
ENSMMUG00000002191	0.592936826803115	1.35307021742613	2.28752635011521	0.130417629189665	0.361956582450353
ENSMMUG00000002192	-0.11085859365754	3.80752130004515	0.129575330836914	0.718872757335081	0.864995763120328
ENSMMUG00000002194	0.0981117262657112	7.58743686395185	0.463602264905791	0.495945244484157	0.730803594490733
ENSMMUG00000002195	0.25779306073021	1.70586417986213	0.661498450462012	0.416031431871306	0.6707661293579
ENSMMUG00000002196	-0.109942138291419	5.40725911540066	0.264046958425553	0.607353373025204	0.803876206756639
ENSMMUG00000002197	0.48397931362834	6.34064779538644	9.85168109832293	0.00169676633721202	0.0238882447606178
ENSMMUG00000002198	-0.247267512745258	4.13926184847406	1.20417888667676	0.272488050400915	0.538703355626855
ENSMMUG00000002199	0.365404099072083	2.5076851898047	2.07564718072195	0.149666444513586	0.389397886687595
ENSMMUG00000002200	0.531569176974584	6.99568166852115	13.0396040175772	0.000304972571659608	0.00712681481744957
ENSMMUG00000002203	0.288513269838526	1.88854239420865	0.646537528270976	0.421353330433615	0.67479392107485
ENSMMUG00000002204	-0.207886682132303	6.44002960348316	0.747166210996355	0.387374910897587	0.64628960365002
ENSMMUG00000002206	0.0293983713638554	7.49637119339943	0.0156849803780403	0.900333795165124	0.957590765109677
ENSMMUG00000002207	0.0630205860271172	5.66836979398046	0.127354664684571	0.721190736549838	0.866088776793646
ENSMMUG00000002208	-0.356791708423839	0.521799042074601	1.4172204380616	0.233861447625549	0.494641979729769
ENSMMUG00000002209	-0.0376199051508574	7.96830932627211	0.061840907684612	0.803609618933188	0.909835417631034
ENSMMUG00000002210	0.0180923234530212	3.59648925549966	0.00916798241626893	0.923719461179444	0.967009760682418
ENSMMUG00000002211	1.87627862218315	2.73350698751162	31.1254783943875	2.41875658400167e-08	6.10949457159009e-06
ENSMMUG00000002212	-0.0433047016212217	9.35845141399436	0.0747121990311399	0.784595464608807	0.902505471478762
ENSMMUG00000002213	-0.197208821674851	4.78635634450842	1.46227805651644	0.226568005704785	0.485470567113945
ENSMMUG00000002214	-0.481880119667031	1.97484083619618	2.72072718585705	0.0990528794736928	0.311371203850686
ENSMMUG00000002217	-0.201503531709356	1.9209182348713	0.629663178302412	0.427478889211321	0.679801715863633
ENSMMUG00000002218	-0.144209595674256	3.46260087279744	0.261336608988771	0.60920337010452	0.804403219935059
ENSMMUG00000002219	0.349157497155683	0.0282927727839401	1.16467435543042	0.280498225458022	0.54735713706737
ENSMMUG00000002220	2.12501941425167	6.2849595040541	8.9406172414238	0.00278898460813373	0.0335927389186168
ENSMMUG00000002223	-0.243310838724529	2.71268945569278	0.972206181956313	0.324130579173834	0.589380569024661
ENSMMUG00000002224	0.482321837795455	6.00705512650179	10.8953476255791	0.00096406094507177	0.016123379544842
ENSMMUG00000002226	0.196261654104282	5.56378069711624	1.53578463280526	0.215246346326696	0.471986626389293
ENSMMUG00000002227	1.25177761104927	7.63903006653244	27.952444488545	1.2433378915258e-07	1.8589663144626e-05
ENSMMUG00000002229	-0.340889200519838	6.85465942990189	9.54688841272768	0.00200288657763347	0.0268782738765079
ENSMMUG00000002230	0.470022424113347	3.85565293492515	4.00413068707967	0.0453888978101847	0.198960398243906
ENSMMUG00000002231	-0.137580415110801	6.82643933506645	1.16698237831956	0.280022149145424	0.546676566688089
ENSMMUG00000002232	0.0328787029646715	4.79814012901054	0.0372920685170257	0.846871611835553	0.931949436499709
ENSMMUG00000002235	0.462987160673502	5.84779352494055	4.78448042735702	0.0287173100018996	0.151025265337608
ENSMMUG00000002237	-0.320948019996695	6.97682792608032	3.20064664829059	0.0736091602751692	0.264334295815661
ENSMMUG00000002238	-0.448563897723613	-0.847628174281106	0.551941090795282	0.457525648436951	0.70196163801278
ENSMMUG00000002240	-0.145054870186289	6.2767425416919	0.448974989380041	0.502822117870896	0.736594162004974
ENSMMUG00000002241	0.74760972042901	6.20864899386772	17.8742979216646	2.35986782078633e-05	0.00107800770451665
ENSMMUG00000002242	-0.144555301825236	7.69226784285077	0.941648192818178	0.331854328808202	0.596351742164645
ENSMMUG00000002243	0.172346330546073	-0.89498436919835	0.127870343053495	0.720650440361277	0.86601077196147
ENSMMUG00000002244	0.441763175491898	7.10713410070189	10.1718172093417	0.00142603654281501	0.020898979231562
ENSMMUG00000002246	-0.109307178878186	5.62097772643381	0.688770664088224	0.406582838411741	0.663104685746592
ENSMMUG00000002247	-0.221130272975142	7.08948205650369	3.65695314493848	0.0558356526626506	0.224755840200067
ENSMMUG00000002248	0.244556808627622	2.69468847654686	0.668788471580868	0.413474320075852	0.669163754039653
ENSMMUG00000002252	-0.134456855591813	2.77182399541542	0.18146957890135	0.67011333771626	0.839066586957033
ENSMMUG00000002254	-0.0571897477263134	-0.262817740748443	0.0179790299345193	0.893334645127539	0.953769094199888
ENSMMUG00000002255	0.127590223244787	-0.324761709486039	0.066399954503062	0.796652426799836	0.906959772169019
ENSMMUG00000002257	0.263281408030677	4.85074125087496	3.32301290122201	0.0683165231419712	0.253435119111555
ENSMMUG00000002258	-1.54217326838987	1.45821776693844	16.312602886075	5.37055789041341e-05	0.00194199373317349
ENSMMUG00000002259	-0.0203309207308521	6.16620100524101	0.029364441907795	0.863940263706233	0.941141982944083
ENSMMUG00000002260	0.0322535547700443	5.31224959446061	0.0260893186943818	0.871682377484597	0.94301258264434
ENSMMUG00000002263	-0.208835916547851	7.656979344845	1.44095258687255	0.229985253385347	0.490176217459654
ENSMMUG00000002265	0.266835748912151	7.27564501873228	3.6729325073238	0.0553028017298943	0.223396265877861
ENSMMUG00000002267	-0.00205074594526433	0.871257955811985	2.91431976009449e-05	0.995692685803028	0.998158393451705
ENSMMUG00000002268	0.395524423943868	1.19750418372358	1.81993688345999	0.177320789869374	0.424968844334001
ENSMMUG00000002269	-0.114901662868	6.80401968528868	0.572310887254051	0.449342089866484	0.696184352836617
ENSMMUG00000002270	0.218318630411327	5.98856931908973	2.86937720509238	0.0902797993721784	0.295586319865905
ENSMMUG00000002271	-0.173132046537924	4.53964503637986	1.36336208821155	0.242955651200268	0.505973400652689
ENSMMUG00000002272	-0.0394934809387546	8.02107556951162	0.0934207010970098	0.759872668058161	0.888466504191081
ENSMMUG00000002273	-0.176916392906251	4.5535456099783	0.647070527711968	0.421161993519308	0.674585117101534
ENSMMUG00000002277	0.246766427005858	5.35281607896203	2.35343032687554	0.125007657512279	0.352624655186551
ENSMMUG00000002278	-0.0918725391195833	1.74050003662742	0.101964901709447	0.749484296348215	0.882890218568499
ENSMMUG00000002279	0.0364106646038121	1.66945285884549	0.00892822291527295	0.924720502372987	0.967463130472794
ENSMMUG00000002280	0.0109581286599202	4.6984964018844	0.00441714731886833	0.947010310612655	0.976341482297897
ENSMMUG00000002285	-0.32909963138502	5.21781443659505	3.96254984973403	0.0465231809375719	0.201941409093691
ENSMMUG00000002286	0.203973810815495	6.30998987018321	1.79933842786351	0.179792496305212	0.428310113250807
ENSMMUG00000002288	-0.369238673769252	2.84377925367867	0.705384887051331	0.400980188216537	0.658624434618651
ENSMMUG00000002290	0.105529381495435	3.77189477351259	0.324435630234056	0.56895410805841	0.781538368522972
ENSMMUG00000002292	0.286755136136194	3.55750219980003	2.55474170018567	0.109963785116706	0.329852946762932
ENSMMUG00000002293	0.345084460668412	3.93445398558542	2.65141258648986	0.103457925205413	0.319201243637179
ENSMMUG00000002295	-0.468870619580784	-0.153084874262983	0.372854036435498	0.541452669044206	0.763107495159046
ENSMMUG00000002296	-0.378728443199905	3.8155073725636	2.2415335386824	0.134347680134942	0.368089927260769
ENSMMUG00000002297	0.773200621067476	7.01729511327135	7.22722934099161	0.00718059440597578	0.0632157301471246
ENSMMUG00000002300	0.0390021132263909	2.26212500231154	0.0253975717141479	0.873380401609658	0.943837486033063
ENSMMUG00000002301	-0.00411723266424538	2.2910974087941	0.000278574354105388	0.986683488634106	0.994235729337405
ENSMMUG00000002302	0.038067001523241	6.62392485871733	0.0953650553492196	0.757464289063399	0.887644581357231
ENSMMUG00000002306	0.246383418922132	1.46965055587082	0.925782728185499	0.335961183589786	0.60097261533967
ENSMMUG00000002308	-0.542137229716392	2.23632459524117	3.12700129226672	0.0770052646564317	0.269631328278733
ENSMMUG00000002309	-0.228724464141717	5.03202332325893	0.813503521720044	0.367086456590996	0.629738473630773
ENSMMUG00000002310	0.694427163322052	4.07091115950524	14.187652241323	0.000165452691908991	0.00461610644732111
ENSMMUG00000002312	0.648552607576715	-0.385204219952955	1.35376593929536	0.244620827692246	0.507967685113777
ENSMMUG00000002313	-3.30564811958347	2.00339326256021	15.9948381051072	6.35154250739451e-05	0.00223553471530754
ENSMMUG00000002314	-2.10601748165718	4.50232097303213	28.3240749043967	1.02611849334298e-07	1.63190844830176e-05
ENSMMUG00000002315	0.0147845383927635	0.0504149180874386	0.00210725887725971	0.963386057053894	0.985006185841877
ENSMMUG00000002316	0.330724374311487	5.51936945382639	5.29146008592681	0.0214302452766423	0.127365360855228
ENSMMUG00000002317	-0.00830437880072024	3.68743156597946	0.00304663977186159	0.955982017163791	0.981750633099733
ENSMMUG00000002320	-0.218013406329354	10.9078181454901	1.38167359119205	0.239816279493935	0.502534220074052
ENSMMUG00000002321	1.56950987430656	4.06732302687675	32.8735114451954	9.83543130473065e-09	2.97532823424204e-06
ENSMMUG00000002323	-0.118398639952519	4.71105549247373	0.565444303986055	0.452074929087515	0.698161515556086
ENSMMUG00000002327	0.476428871967562	4.74052695281854	5.72247984132772	0.0167490583026076	0.109054768041654
ENSMMUG00000002328	-0.0987684430283301	5.83522919441021	0.161617094700645	0.687672040185528	0.847376008490862
ENSMMUG00000002330	1.69746134644565	3.51714295668892	31.428850835776	2.06883827189048e-08	5.30363673999863e-06
ENSMMUG00000002331	0.0704709329839016	5.94248091452912	0.194410085966787	0.659271209988128	0.833323376373155
ENSMMUG00000002332	0.384373413512489	7.05542602561975	6.83856514684993	0.0089210466760107	0.0730996588473344
ENSMMUG00000002334	0.667858233665981	-0.249053970301522	2.44935723669758	0.117573003612962	0.341493628592519
ENSMMUG00000002336	-0.0225189082341684	5.35279845013866	0.0232241556594808	0.878875608394839	0.946608606621293
ENSMMUG00000002337	-0.0955861365937938	7.22568485332631	0.460525216688197	0.497378614734111	0.731920415239298
ENSMMUG00000002338	-0.0232007925081332	6.46762160710552	0.0269108463994492	0.869695516303875	0.942402310700072
ENSMMUG00000002339	-0.0264325371414708	7.20246934626417	0.0547829884856057	0.814940214942676	0.914926361948345
ENSMMUG00000002340	0.0738319899389137	7.44973492067093	0.242905555875982	0.622115400370634	0.811409683101679
ENSMMUG00000002342	-0.250810422646177	1.6328176987858	0.702725202348137	0.401869499126375	0.659164838307205
ENSMMUG00000002345	-0.406870799097484	7.4737097170112	9.88763096781655	0.00166393451328556	0.0235224190948089
ENSMMUG00000002346	0.0161466573125429	4.95938513232406	0.0135002993900848	0.907501336821446	0.96116685954524
ENSMMUG00000002350	0.612423259583723	6.34435135334037	3.80538941236819	0.0510878951003784	0.212989107776615
ENSMMUG00000002351	0.573978116595873	5.80624699937127	8.73482782652302	0.00312188792997244	0.0364524453332472
ENSMMUG00000002353	1.97377279111676	-1.19038013551715	12.2857088713815	0.000456439998293915	0.00947982274570288
ENSMMUG00000002354	0.305494771723755	4.09750901589729	2.65799020629535	0.103030844121247	0.318857257410186
ENSMMUG00000002357	-0.285487703861555	5.62452466699562	1.25658582769693	0.262298337559974	0.528163686509978
ENSMMUG00000002359	-0.324847712840691	5.59073520130162	1.2788578852481	0.258111500236001	0.523971531503789
ENSMMUG00000002361	0.688543071989399	5.70327451832347	16.6443500135934	4.50843994379527e-05	0.00170942526434057
ENSMMUG00000002362	-0.114010996500458	5.60072481160367	0.591926072220566	0.441675283563331	0.690660476191166
ENSMMUG00000002363	-0.0676829487701537	1.42969650260755	0.0726370509239587	0.787535234056721	0.903406477002487
ENSMMUG00000002364	0.182376325247277	9.91420902248828	0.894230930070989	0.344333335534802	0.60833875448938
ENSMMUG00000002365	0.0623813110604333	3.11270472120356	0.112611018508392	0.737190886875508	0.875293147585631
ENSMMUG00000002366	-0.116864267532904	0.745294768695488	0.0586932816894077	0.80857331053037	0.912247450188494
ENSMMUG00000002367	-0.250808834038317	4.38513979554086	0.751324526810052	0.386057201502357	0.645795859907028
ENSMMUG00000002368	-0.155953275624588	5.17477826432372	0.701312693828676	0.402342961353463	0.659412471775485
ENSMMUG00000002369	0.504584331866388	1.94522860427309	5.14718635846914	0.0232840722537105	0.134001528225721
ENSMMUG00000002370	-0.439637959644551	8.64157793184337	4.77442114869254	0.0288855557375849	0.151538883735112
ENSMMUG00000002371	-0.109489368595988	6.1029057336436	0.200944054986344	0.653959908737117	0.830247275664773
ENSMMUG00000002373	-0.127919235488603	4.69914869309445	0.925767165799146	0.335965245254513	0.60097261533967
ENSMMUG00000002374	-0.346071715050593	6.43175910643654	3.77209119550783	0.0521144397237289	0.215440394861441
ENSMMUG00000002375	0.542929677834612	-0.52530519414743	1.34106396220118	0.246846423478959	0.510577332571605
ENSMMUG00000002376	0.126773946306443	1.41336197519946	0.0938588145344781	0.759327622003798	0.88827977265995
ENSMMUG00000002377	0.165982139075064	2.35021889349794	0.256774396956668	0.612344898307953	0.806007096848647
ENSMMUG00000002378	-0.0696912870755575	0.669174505368422	0.0354272548763319	0.85070318193816	0.934011624454732
ENSMMUG00000002380	-0.146030235335714	2.98570108993579	0.18399962184909	0.667958323206337	0.837862569151541
ENSMMUG00000002381	0.0338811908693971	3.8222090800452	0.0224982972663454	0.880769093301029	0.947672260985282
ENSMMUG00000002382	-0.851225784309259	-0.412023067775189	2.21773251736153	0.136433307480411	0.370846413876174
ENSMMUG00000002384	-0.289612592708502	1.5367863170047	0.513524974171574	0.47361689030088	0.715151095191904
ENSMMUG00000002385	0.478982515037228	1.34647052734196	4.14299727532213	0.0418070822286862	0.190370743467634
ENSMMUG00000002386	-0.380910173247682	4.70863238544128	5.2710302979371	0.0216831755097121	0.128247321816396
ENSMMUG00000002387	-0.282301624531503	4.09969844872649	2.06108597679208	0.151102449862678	0.391453345224942
ENSMMUG00000002388	-0.420220288994237	-1.2080113579153	0.595399941689738	0.440338558820097	0.689637556879181
ENSMMUG00000002389	1.90284941226483	1.00242529572293	31.9896518785708	1.54996041916958e-08	4.36428199338635e-06
ENSMMUG00000002390	-0.12302654023875	5.18711148722539	0.590377674014366	0.442273111674645	0.691164775171923
ENSMMUG00000002394	0.541890958440033	0.308468484707207	2.33844435112366	0.126215542275299	0.354700257454781
ENSMMUG00000002396	0.165652588726412	4.7636989551593	0.779112667427235	0.377412655058084	0.63822386169909
ENSMMUG00000002397	-0.286730241178123	4.50842610000738	2.93079327720855	0.0869047810739135	0.288384180781595
ENSMMUG00000002399	2.54850660551744	0.341675246854439	13.5686962318606	0.000229989072345609	0.00579263434579706
ENSMMUG00000002400	0.211670072302857	6.13237052428591	2.10294463157406	0.147015770898838	0.385694651131579
ENSMMUG00000002401	0.294518637756173	2.70741243751565	2.0781036881969	0.149425711732406	0.389252818458688
ENSMMUG00000002402	0.494462721638294	2.6742789536112	4.74153516828907	0.0294427869121832	0.153617651276932
ENSMMUG00000002403	0.223689416058216	3.45224076643027	1.32810451381029	0.249142706844026	0.51340920182541
ENSMMUG00000002404	-0.116954412950485	6.32639452910742	0.361235163989313	0.547821056048302	0.768300355898231
ENSMMUG00000002405	-0.223142685212096	4.55638686780037	2.21400068135204	0.136763594610365	0.371376640513246
ENSMMUG00000002407	0.299916319967881	0.930877814749688	0.840744803383433	0.359183843550149	0.62241138991297
ENSMMUG00000002408	-0.0908008966667114	6.32948035469299	0.338745444388429	0.560554271824489	0.776833965859078
ENSMMUG00000002409	-2.09122752628839	-1.09633608175188	13.9013927376852	0.000192655656747741	0.00513353932079892
ENSMMUG00000002410	0.121337253072024	4.5477753191267	0.755068152847979	0.384876352180372	0.644821008102313
ENSMMUG00000002412	-0.468845275965402	4.14763929581993	3.36610309407774	0.066551000578955	0.249091302232323
ENSMMUG00000002413	0.134249688206404	4.5580627135054	0.247462171110513	0.618867736829917	0.810180635132404
ENSMMUG00000002414	-0.111702116692872	5.96701156598936	0.804603426699916	0.369720574751018	0.632364099380215
ENSMMUG00000002415	0.0922049136929245	-1.02913542095344	0.0370528395427456	0.847357506251404	0.932304946984441
ENSMMUG00000002416	0.530192572370104	9.13514178968647	7.51301872758329	0.00612546251773215	0.0571488018493033
ENSMMUG00000002418	-0.126295361543932	4.39718621814357	0.375576996104488	0.539979910863644	0.762094901314211
ENSMMUG00000002419	-0.00234546954701358	3.1157169466002	3.81171276941927e-05	0.995073966216062	0.998158393451705
ENSMMUG00000002420	-0.860095488507486	0.611481289684404	4.45653517230175	0.034767951938877	0.170767612954576
ENSMMUG00000002421	0.399978868555892	-0.287430524698667	0.841221613853527	0.359047622253069	0.622238115207215
ENSMMUG00000002422	0.681173627377719	5.43940114446487	8.60585226605063	0.0033508452945394	0.0383694125193392
ENSMMUG00000002423	-0.298907150932597	4.67362768446256	2.0546708022932	0.151740047312218	0.392179758717943
ENSMMUG00000002424	0.335983173697208	7.09877773097477	3.22614686316659	0.0724710165245547	0.262000037850085
ENSMMUG00000002427	0.385383911766453	-0.471170733258562	0.805134237702156	0.369562736452398	0.632258632718794
ENSMMUG00000002428	-0.0449161059272629	6.49832686975858	0.10565420167643	0.74514707277295	0.880237009762599
ENSMMUG00000002429	0.120519036278773	7.73378268256926	0.699796127568106	0.402852206813761	0.659652186658347
ENSMMUG00000002430	-0.275188274621817	6.41608028427538	4.06981703875718	0.0436560026667261	0.194863695894929
ENSMMUG00000002431	-0.162253800420396	5.51976320234867	0.395693241077517	0.529321870596774	0.754987346926235
ENSMMUG00000002433	0.139435498428895	0.991514838269192	0.164955332269773	0.684634641944848	0.84581556464062
ENSMMUG00000002434	-0.0117359599708325	4.39546014215027	0.00454791831620938	0.946232814941838	0.976168784354214
ENSMMUG00000002435	0.664274719830893	5.93597062535303	12.9310762681101	0.000323171920515823	0.00745073947218762
ENSMMUG00000002436	-2.45721739679944	-0.536589122219353	8.97276114603824	0.00274034159255876	0.0330999347354355
ENSMMUG00000002437	-0.227320444456334	2.39689703155722	0.5136961848794	0.473543168677497	0.715106260588376
ENSMMUG00000002438	-0.476389456011175	1.7034620254125	3.27467167888499	0.0703570029932575	0.257750202965602
ENSMMUG00000002440	-0.0220612300346616	4.74579300625054	0.0189355388641026	0.890551446802916	0.952086031609968
ENSMMUG00000002442	-0.0515772238633552	4.7181648955943	0.159344861629634	0.689760404168421	0.848419127900086
ENSMMUG00000002443	1.18243462609409	-0.166556555584089	2.12135744671608	0.145257750054491	0.383366182381059
ENSMMUG00000002444	-0.659431798035365	-0.617770299957834	2.21142560578107	0.13699202454118	0.371541925393859
ENSMMUG00000002445	-0.260622662784511	9.10387464204164	4.20336013244514	0.0403439642608938	0.186126223514669
ENSMMUG00000002448	-0.0349905348736077	4.86566782893371	0.0798914404417683	0.777444581219025	0.898431549957476
ENSMMUG00000002450	-0.173922138679069	3.73763647869498	0.885898828191401	0.346591111686715	0.610768290708467
ENSMMUG00000002451	0.247333458193422	5.04406097843134	1.57940539843777	0.208846361835801	0.464589752909129
ENSMMUG00000002452	-0.249506381808213	5.11651222950889	1.50312874982407	0.220190579557445	0.477765714310091
ENSMMUG00000002453	0.0612630704635915	5.75182512372859	0.165149869917013	0.684458743563617	0.84581556464062
ENSMMUG00000002455	-0.292217031776658	2.77788812890879	0.192079664574358	0.661191338040135	0.834616184476914
ENSMMUG00000002456	0.28602797767314	2.44031927696706	1.37571170290612	0.240832953016997	0.503507788705486
ENSMMUG00000002457	-0.125987301205596	5.86298592853011	0.59246672689827	0.441466832866071	0.690460236870118
ENSMMUG00000002458	-0.176879519092638	7.10988479280848	0.912905641921242	0.339344640077345	0.603989864364516
ENSMMUG00000002461	0.0779044492757642	6.67265693692359	0.314670562533802	0.574828183801798	0.784649835888077
ENSMMUG00000002463	-0.0875631499670613	6.68281252561897	0.313233503404934	0.575702723622899	0.785406670448524
ENSMMUG00000002467	-0.455787413806164	5.87332265165041	3.85783038227505	0.0495143177439286	0.208769525417588
ENSMMUG00000002468	-8.69402507780844	3.27093274291242	11.506510513407	0.000693528490815145	0.0128086509228397
ENSMMUG00000002469	0.0549091085627673	5.81318523253985	0.195081070264919	0.658720908940653	0.833078886084728
ENSMMUG00000002470	0.0407895069374018	4.85411820283271	0.0794838800400335	0.777998062489075	0.898757400257699
ENSMMUG00000002473	0.702919241890103	0.570199638293505	2.86029941714412	0.0907905972401343	0.296242267894481
ENSMMUG00000002477	-0.792755901057118	1.06633733034196	6.94552213282805	0.00840293069367106	0.0702262318831002
ENSMMUG00000002480	0.352487108291818	2.44492004167889	0.764397742189992	0.381955754897155	0.642742436182379
ENSMMUG00000002481	0.146610980601958	4.60668217591491	0.923629418898589	0.336523806472495	0.601408063674079
ENSMMUG00000002483	-0.180967166608895	8.01811785987487	1.80982363799552	0.178529387610944	0.426543436028038
ENSMMUG00000002484	0.25908442876265	3.68107395315272	1.77886285765969	0.182289022981053	0.431742451561303
ENSMMUG00000002485	0.482229597868382	4.40180404687816	8.1080643595159	0.00440687590473756	0.0461821821733145
ENSMMUG00000002487	0.185199473857519	3.49540987444505	1.09678274477707	0.294973243022337	0.562190459626239
ENSMMUG00000002488	0.0484174462629538	2.8235204076097	0.0254667147663241	0.873209618579723	0.943760911699303
ENSMMUG00000002489	-0.209532081818728	5.67151015810708	1.43443812265792	0.231041497961639	0.490915178582343
ENSMMUG00000002492	-0.169673952854738	3.17766113003692	0.650494002884404	0.419936116004998	0.673754122795408
ENSMMUG00000002494	0.729027292235216	0.409395430573184	4.0119095007071	0.0451799545131115	0.198499991354443
ENSMMUG00000002495	0.0931391779941662	3.99403007158592	0.287051892216006	0.592115970539198	0.794907167568852
ENSMMUG00000002496	0.544749336152355	4.94574337840655	5.97834707216768	0.0144825691566834	0.0994400598573605
ENSMMUG00000002497	0.051499615186284	2.47145311237799	0.0514927114497326	0.820485907015443	0.91767050458405
ENSMMUG00000002501	0.496304996893616	-0.161240394299967	1.1685562643786	0.279698087977849	0.546316355216388
ENSMMUG00000002503	0.140277946187838	2.46999559708524	0.27353992563522	0.600966984601933	0.800847314529251
ENSMMUG00000002504	-0.953427073985033	0.912187897737461	4.07088002244623	0.0436285391642578	0.194791730877383
ENSMMUG00000002505	-0.184943134570762	1.05223964467862	0.495113114410682	0.481655283727035	0.721013696469893
ENSMMUG00000002506	0.379599841733091	3.28428406997688	2.84353314182136	0.0917422864695784	0.297627027120565
ENSMMUG00000002507	0.156630209105803	2.73381316173658	0.388481486123133	0.533098678900992	0.757487004368253
ENSMMUG00000002508	0.0706703967413834	2.15770321748586	0.0778882079474883	0.780179909464952	0.899595201729996
ENSMMUG00000002509	0.129332513075989	0.510557179558035	0.109004077231255	0.741280840799465	0.877671151151222
ENSMMUG00000002511	0.349065069124089	0.851590580164962	1.50793518709068	0.219454429039825	0.476589868907326
ENSMMUG00000002512	-0.0798070405771505	6.84532616911252	0.312856995604612	0.575932287524493	0.785529021153928
ENSMMUG00000002513	0.0609773575003728	4.23059042927852	0.125231332108175	0.723428522048263	0.867571936062997
ENSMMUG00000002514	0.135092673002518	4.26061762329	0.489046890716278	0.484352772957736	0.722666717203801
ENSMMUG00000002515	-0.269696473899453	5.96798123466652	4.10821361262246	0.042675416182678	0.192690049514637
ENSMMUG00000002516	0.38905048982849	7.05354727080869	4.74993992476616	0.0292993172669925	0.153055070978669
ENSMMUG00000002517	0.637203773016819	3.19433474649393	8.05222889156012	0.00454477051815498	0.0471667543322235
ENSMMUG00000002518	-0.303476599467177	1.89573130553268	1.77759953445562	0.182444366253834	0.431881671474155
ENSMMUG00000002519	0.13198030018889	4.39806946927684	0.275095035774157	0.599934276177896	0.800409439772529
ENSMMUG00000002520	1.01197209489207	-0.641971435928804	3.7663889830065	0.0522924096962021	0.21564812219495
ENSMMUG00000002521	-0.158638124656828	6.95528033522164	1.48996997022785	0.222221119190869	0.480169825540618
ENSMMUG00000002523	0.260210369752244	8.1593765570264	4.25958260364368	0.0390295101923029	0.182562872293844
ENSMMUG00000002526	-0.145327732429532	5.93021737663531	0.511712624540046	0.47439841241182	0.715890834156943
ENSMMUG00000002527	-0.707502845653468	-1.45168983387889	1.05231346846017	0.304974875352349	0.572111015623846
ENSMMUG00000002528	0.192000776539648	6.60865813304599	2.85478005442266	0.0911026990434669	0.296809552118852
ENSMMUG00000002529	-0.406036900834362	4.02863117821272	2.5761893253032	0.108482539495775	0.327346849985533
ENSMMUG00000002532	-0.182114893305272	5.90809322851699	1.47373544638549	0.224757247988235	0.483380516384814
ENSMMUG00000002533	-0.110785072537693	8.50555997378441	0.23879052147818	0.625081031735901	0.813338134093931
ENSMMUG00000002534	0.44857939289584	3.844158169446	3.65241379068863	0.0559880140755411	0.225116570985605
ENSMMUG00000002535	0.0845381774922556	3.22992141186458	0.112887658377527	0.736880227320682	0.875245977519498
ENSMMUG00000002536	0.757955977957344	-0.518824421640271	4.3280061230624	0.0374901376137535	0.178573098786623
ENSMMUG00000002537	0.207189511388107	2.51667133176087	0.470450601948997	0.492779943603855	0.72924722645954
ENSMMUG00000002539	0.291309118605711	3.6568133452468	3.23288468840471	0.0721734520681006	0.261323551499075
ENSMMUG00000002540	-0.159938182070641	6.91868782080152	1.411429026241	0.234819311571167	0.496095509907303
ENSMMUG00000002541	-0.0780461185557868	1.39808646169033	0.0919419378909438	0.761722749230428	0.889600186359002
ENSMMUG00000002542	0.0113841735411726	5.40936121543015	0.00563402076967989	0.940166882382158	0.973551960679806
ENSMMUG00000002543	-0.134373372012624	7.52094074151486	1.27297003070723	0.259210242777049	0.525023010605965
ENSMMUG00000002544	0.180669144141683	6.39175527315308	0.804379447337986	0.369787203899329	0.632364099380215
ENSMMUG00000002547	-0.413269548050691	2.55657382060488	4.93416381059874	0.0263307993910126	0.144104261664914
ENSMMUG00000002551	-0.213690318388931	2.90925112183305	0.416065045924036	0.518907069081287	0.748230182250723
ENSMMUG00000002554	-0.131862284923036	3.70608956099125	0.258361388168368	0.611248144418649	0.805639050687032
ENSMMUG00000002555	-0.59780383180561	3.27169600747702	7.29636027338902	0.00690944379258277	0.0617464134138406
ENSMMUG00000002556	0.704568450021538	-2.43624446364622	0.282748567969428	0.594905341053519	0.79617376795506
ENSMMUG00000002560	0.386195471990813	6.52861218371298	5.6167556479551	0.0177895505007404	0.112875256520398
ENSMMUG00000002561	-0.0111815660865502	6.10304959993911	0.00646112026984369	0.935934163060351	0.971864166901915
ENSMMUG00000002562	-0.132080641129175	3.86822272089832	0.884398798836388	0.346999707702611	0.611100889931308
ENSMMUG00000002563	-0.224343961363571	6.59443000684492	2.71353586051934	0.0995002285652902	0.312434355728962
ENSMMUG00000002564	0.132754120532126	3.95390941752988	0.152489903668183	0.696167183150661	0.851994023002911
ENSMMUG00000002566	-0.328824978100176	4.81484727895334	5.64427217575462	0.0175124839589637	0.111935589857025
ENSMMUG00000002567	-0.237269043194457	1.07797971812869	0.655050240767721	0.418312852462151	0.672684351080415
ENSMMUG00000002568	-0.132436834945106	1.52455566494789	0.124044436837146	0.724688706153282	0.868554407709775
ENSMMUG00000002569	-0.0174218818496449	3.07526654219059	0.00474989268593617	0.945053724355138	0.975757253039721
ENSMMUG00000002573	-0.0652073726252057	7.03764173542663	0.16318320927266	0.686242563601661	0.846725357649004
ENSMMUG00000002574	-0.114470077513301	4.98048887186658	0.284019577901965	0.594078664626682	0.795687394231745
ENSMMUG00000002579	-0.490403642275855	6.21483946442551	1.96790957432418	0.16066992377751	0.403248483170438
ENSMMUG00000002588	0.784803289598334	5.06433942617418	7.98406651911908	0.00471908213356488	0.0483910177469315
ENSMMUG00000002591	-0.32379048764992	-0.119382907003817	0.584876790014189	0.44440709860758	0.692521682710456
ENSMMUG00000002592	0.283279812238968	-0.905367977037152	0.573859865218303	0.448729172563721	0.695519225085712
ENSMMUG00000002593	0.647923679943794	3.72867723334105	9.65573123478342	0.00188761740410593	0.0258340370780267
ENSMMUG00000002594	0.680840019335243	5.32763197615203	9.37950172425163	0.00219425186606817	0.0284656118214402
ENSMMUG00000002595	0.768532205555866	7.61816804161982	10.9210277273687	0.00095078849030867	0.0159569199601966
ENSMMUG00000002599	-0.131948952086479	6.03491318561018	0.732269122216998	0.392148665047075	0.651565937130571
ENSMMUG00000002601	-0.126826055511991	4.13475815184369	0.489775227274247	0.484027587536516	0.722486994310176
ENSMMUG00000002605	-0.451423558587803	4.14921568055563	3.58823477349755	0.0581900234065599	0.229922208886835
ENSMMUG00000002607	0.486453510925858	5.45804664135045	11.2116863181076	0.00081283822693741	0.014393102459667
ENSMMUG00000002608	-0.380526667351785	0.55299923493748	1.58982690142733	0.207350866517111	0.462226928396872
ENSMMUG00000002610	-2.15659601902735	-1.59430646795459	2.60535427497633	0.106503354879268	0.323928575501474
ENSMMUG00000002611	0.314520868211558	0.63240473740882	0.967068157541309	0.325412461950854	0.590646142498982
ENSMMUG00000002612	-0.550271900838384	-0.457158517791156	1.47325562985185	0.224832730331767	0.483381445161778
ENSMMUG00000002614	0.779040483634189	3.94827031849178	6.49036037573525	0.0108460988058001	0.0830551016889979
ENSMMUG00000002615	0.134347191903942	1.42297341586675	0.252003700764611	0.615667730630322	0.808334518249425
ENSMMUG00000002616	0.288581502761679	2.47171799009866	2.18435143486483	0.139419782388568	0.374845059367698
ENSMMUG00000002617	0.547636144162796	4.35821760212871	10.5064305279623	0.00118959827737895	0.0185413248750098
ENSMMUG00000002618	-0.000344769143470965	2.20581961460289	3.19278064608852e-06	0.998574312402757	0.999738423282219
ENSMMUG00000002619	-0.127177343435354	6.35841368730763	0.748193568075745	0.387048761146019	0.64612633540588
ENSMMUG00000002620	-0.217225579183305	2.49648674022675	0.715631032391716	0.397580759841357	0.655863151271144
ENSMMUG00000002621	-0.437494842351362	4.59866747476384	1.92192677365996	0.165644409525579	0.410312716759641
ENSMMUG00000002622	0.550376237586209	-0.811176190718213	0.713326345730565	0.398341752506425	0.656236134764085
ENSMMUG00000002623	-0.219646377988561	5.79762919887199	3.55515307906191	0.0593608325355585	0.232462758693742
ENSMMUG00000002624	0.243629470899393	3.3581750277133	1.30714030384652	0.252913072333264	0.517948602646494
ENSMMUG00000002625	-0.305944535502627	5.08575233184619	3.21769235754081	0.0728462577942146	0.262637977303407
ENSMMUG00000002626	0.154901186629786	5.81532569988947	0.647176888106401	0.421123827644405	0.674585117101534
ENSMMUG00000002628	-0.0568455731664638	6.12998752791838	0.0903349462338383	0.763751771969296	0.890939991533865
ENSMMUG00000002630	-0.434680084628512	2.45028620361223	1.52413309658312	0.216995102401699	0.473784759833221
ENSMMUG00000002634	0.0919518554089642	4.64206101560977	0.224485857128755	0.635642973266144	0.82034328113665
ENSMMUG00000002637	0.218075448820315	5.73215780005587	1.6322290043572	0.201395022946566	0.455674643171511
ENSMMUG00000002638	-0.473021368514962	1.87191299972596	1.29699181081348	0.254763435901578	0.519637868542355
ENSMMUG00000002640	-0.142188467237909	5.55360724409369	1.33760420851898	0.247456913134589	0.511290542764135
ENSMMUG00000002641	2.06123415022868	3.57169607147414	22.1824662809804	2.47927671669973e-06	0.000203414655904358
ENSMMUG00000002645	-0.260406384039908	5.35909648664917	2.2219738742674	0.136059009084871	0.370473928351576
ENSMMUG00000002647	-0.575865261987625	2.68995620208996	5.71391681604896	0.0168309457196887	0.109296152620557
ENSMMUG00000002648	-0.356448766484211	2.38472658476362	0.951266617569274	0.329397100153814	0.593986833831171
ENSMMUG00000002649	-0.314877371552326	-0.238436432357579	0.492140776975667	0.482973903890574	0.721963025567914
ENSMMUG00000002650	-0.0353910445356453	6.2093716300833	0.0964402408558787	0.756144042661875	0.88682349448688
ENSMMUG00000002651	-0.435523766492375	7.78448473492136	4.63165853742362	0.0313872083844344	0.1598848832668
ENSMMUG00000002652	0.0521143272004444	3.36933744357705	0.0414175464131894	0.838734075691504	0.928048475428543
ENSMMUG00000002653	-0.317392370007706	2.71415415195932	0.391200214504202	0.531669191888795	0.756648574777256
ENSMMUG00000002655	0.00821666824136029	2.10114791567072	0.000518070276740445	0.981840792061303	0.992239200073249
ENSMMUG00000002656	0.0841941801189105	7.17317313196165	0.413200459667053	0.520349532051295	0.749100960733639
ENSMMUG00000002657	-3.00143645399854	2.49352117958309	4.61505860314974	0.0316924122635472	0.160948331693734
ENSMMUG00000002659	0.127802731716716	4.28472512997364	0.338359600607717	0.560777625353785	0.777027675282738
ENSMMUG00000002660	0.135460585415809	2.92094644796853	0.198302276626279	0.65609470326021	0.831789387599451
ENSMMUG00000002661	0.980219018746684	2.12168160494208	6.20677824756644	0.0127262037886983	0.0922301805952248
ENSMMUG00000002662	-0.147419342017489	1.32662394186726	0.325025498860743	0.568603041477253	0.781437985762114
ENSMMUG00000002664	-0.117446528658924	4.21528820958743	0.309335035409333	0.578088521077053	0.786679193170715
ENSMMUG00000002665	0.214932675464081	7.16679058083698	0.855123147279208	0.355107052673263	0.617777649824366
ENSMMUG00000002667	0.10529371299179	6.36945831479651	0.506707503414841	0.47656763679658	0.717516190069011
ENSMMUG00000002669	-0.0262019814777808	5.03751372053574	0.0308160404142335	0.860651429610432	0.939623748085614
ENSMMUG00000002671	-0.485159867750957	0.630454448252214	1.3262768238135	0.249468656264024	0.513712221555075
ENSMMUG00000002672	-0.444255695727466	6.14923389576034	5.05222697615034	0.0245943085091521	0.138411481963695
ENSMMUG00000002673	0.342769745170762	4.01818074816609	5.00307469141645	0.0253023313832463	0.140508517244953
ENSMMUG00000002674	-0.171371149902377	2.39521149774659	0.327846936636771	0.566929648583149	0.78074701435356
ENSMMUG00000002675	-0.568722767667829	6.45798197376095	5.41081046732179	0.0200124225759514	0.121675529261784
ENSMMUG00000002676	-0.469832241444314	4.25570954478286	4.33597160395286	0.0373151128758223	0.178147242667974
ENSMMUG00000002677	-0.615936721680315	0.343684486607285	2.93868647227137	0.0864810327432627	0.287509157512398
ENSMMUG00000002678	-0.279496057689538	6.74806135473216	1.88096017273966	0.17022505796963	0.417086068747094
ENSMMUG00000002679	0.123332156411867	3.26096945908185	0.318853005606211	0.572297763218801	0.782887423786525
ENSMMUG00000002680	-0.112989477504431	3.71992695759077	0.359970013704256	0.548522889590955	0.768970711036096
ENSMMUG00000002681	-0.694180544046308	2.56637953293299	6.4816624345385	0.0108992996678907	0.0833510111735046
ENSMMUG00000002682	0.147417282280217	8.65111172470282	0.819189054658437	0.365417373900673	0.627640881411796
ENSMMUG00000002684	1.80308445601016	2.60794314540424	11.0430877864212	0.00089018472796868	0.0152703400223626
ENSMMUG00000002685	-0.339307945936382	6.10392982817298	5.31867952240085	0.0210979934740886	0.125913528808529
ENSMMUG00000002686	0.00947137575806202	6.64181785685959	0.00622445964323859	0.937115945597694	0.972342740519631
ENSMMUG00000002687	-0.331616092535992	3.71191015810952	2.45702015620031	0.117000555260948	0.34073464306239
ENSMMUG00000002689	0.0158333594461329	5.08105673215112	0.0110292538988261	0.916359736661259	0.964208914268882
ENSMMUG00000002690	-0.347716991781295	-0.386954389805433	1.21586519745374	0.270173637649283	0.5360249508861
ENSMMUG00000002691	-0.0655562061287568	8.0434984680469	0.24618312711231	0.619775571198058	0.810756597406368
ENSMMUG00000002692	-0.122314299204992	3.12026165639862	0.205524880710598	0.650297799679819	0.828501375719034
ENSMMUG00000002695	-0.428742591363803	-0.186068412889504	1.11775605286567	0.290402147336623	0.556939178500876
ENSMMUG00000002696	0.270917402708379	4.08683600667101	2.32593599789043	0.127233667659879	0.356328954137629
ENSMMUG00000002697	-0.203372917199388	3.39340695186448	0.68377207453803	0.40829084220318	0.664846748737374
ENSMMUG00000002700	-0.13886784368958	1.19730927713645	0.167298059140556	0.682524357098333	0.844416794462362
ENSMMUG00000002701	0.171771905435128	2.22096667132767	0.327769764541451	0.566975291950135	0.78074701435356
ENSMMUG00000002702	0.0954141163208676	3.06877391483605	0.0920849177906931	0.76154316052415	0.889511412795838
ENSMMUG00000002706	-0.213157236284924	5.06616529150875	0.712287491600186	0.398685464490779	0.656419854614269
ENSMMUG00000002707	-0.170294040479799	4.59589374053499	1.39164930550207	0.238126768810238	0.500252615103308
ENSMMUG00000002708	0.12829098330306	1.51547190122731	0.285773229658954	0.592941964012477	0.795336994878197
ENSMMUG00000002709	0.377072966284318	4.06283208559575	4.07882627839536	0.0434238126967656	0.194464741907869
ENSMMUG00000002711	0.807203830620417	0.340416439492922	0.368211474702136	0.54398078528716	0.765369382235455
ENSMMUG00000002712	0.462651721503824	0.527295745789487	1.75258878775619	0.185551616411656	0.43628125441295
ENSMMUG00000002714	0.336782450702959	5.60037273366807	1.60731680043268	0.204869387771126	0.4599786410924
ENSMMUG00000002715	-0.158369965800763	4.0523839008743	0.702769341591043	0.401854717040184	0.659164838307205
ENSMMUG00000002717	0.199811804313126	4.00412046385156	1.75980693343532	0.184648598842119	0.434991679291214
ENSMMUG00000002719	0.215554014605568	2.45528767326895	0.857804594321767	0.354353790356938	0.616779560515886
ENSMMUG00000002721	0.0128789783513434	3.57453307382131	0.00366701651020662	0.951712899115974	0.979450244332036
ENSMMUG00000002722	-0.0801821115243628	1.89109756699713	0.0425415871869177	0.836590852418765	0.926751659538517
ENSMMUG00000002725	-0.0106488239473674	4.33356020841935	0.00360726455784999	0.952107443623398	0.979538631427103
ENSMMUG00000002726	-0.22583627046461	5.74148365821275	1.27376670556689	0.259061236098361	0.524825186988392
ENSMMUG00000002727	0.303230498253937	4.0812050214174	1.61989714034201	0.203106130483625	0.457839493536396
ENSMMUG00000002728	0.269508135167847	3.48816159299475	2.51838738403014	0.112525604905861	0.333450802647821
ENSMMUG00000002737	-0.148046520598656	8.34950923908295	0.270919030992331	0.602715943851915	0.80138171943029
ENSMMUG00000002739	-0.0568075633652457	2.17021183608763	0.061967960647511	0.803412107760971	0.909835417631034
ENSMMUG00000002740	-0.211904630933317	2.12491630803615	0.607000013751279	0.43591959907509	0.686283687783111
ENSMMUG00000002741	0.466498790143214	-0.134561304566014	0.889338781395075	0.345656554768725	0.609750446370403
ENSMMUG00000002746	-0.209613085939065	3.40832842646591	0.576418925044901	0.447719421276987	0.694904276223231
ENSMMUG00000002749	-0.2381862303977	3.74142813290238	1.14264284644258	0.285094572645416	0.551163437431102
ENSMMUG00000002750	-0.0205679895895569	4.82971243215968	0.00533342619513633	0.941781997920441	0.974003985472879
ENSMMUG00000002751	-0.284295952373876	5.17931309954081	1.41187648065335	0.234745136422742	0.495999810948089
ENSMMUG00000002752	-0.180102411713497	0.621546419217	0.246697855752032	0.619409876584633	0.810465760662578
ENSMMUG00000002753	-0.109143752606513	4.27097630807531	0.284547434057977	0.593736040056962	0.795600735217536
ENSMMUG00000002755	0.817709020687885	4.72713194147633	13.7397468379182	0.000209963794702546	0.00543123213525742
ENSMMUG00000002756	0.252314043841735	5.56477426908527	2.77495870446562	0.0957491259461672	0.304964063306768
ENSMMUG00000002758	-0.322739652412731	3.1999935935256	3.698565072895	0.05445928376195	0.220689823376317
ENSMMUG00000002759	-0.000416041096560519	5.20958063379258	8.25499009238229e-06	0.997707561243403	0.999394942084137
ENSMMUG00000002761	0.191750781148568	6.98011791318623	1.99512198312515	0.157806359792785	0.400307493103069
ENSMMUG00000002765	-0.0881119862720268	5.05158793829188	0.343620794844014	0.557746649586873	0.774630585696138
ENSMMUG00000002766	-0.775192886616819	1.41242127499601	5.4828741728167	0.0192036582856805	0.118690908497607
ENSMMUG00000002768	0.371929521646854	2.7988130791286	2.68744995634118	0.101141560729821	0.315511704884745
ENSMMUG00000002769	0.25452529238874	5.38789014514252	4.19934641854794	0.0404395624631403	0.186417049078609
ENSMMUG00000002770	0.181531771717387	-0.607200136021086	0.139610620724824	0.708668415168426	0.859064768080519
ENSMMUG00000002771	0.350615178284955	3.82300183328163	4.54212060825268	0.033070598632867	0.165458957797298
ENSMMUG00000002772	-0.188868444475873	8.03652313197202	1.84834678244027	0.173975795833625	0.420953862146281
ENSMMUG00000002774	-0.479133881059675	6.9492022551701	10.701487040208	0.00107049457258551	0.0172808409574518
ENSMMUG00000002775	0.262024831121287	7.51535262899252	3.89895123091411	0.0483162603953857	0.205772399839113
ENSMMUG00000002776	-0.0172513881913973	4.41359892898816	0.00773917687141434	0.929898460403383	0.969456357569834
ENSMMUG00000002777	-0.712046229684566	6.12121931086491	11.7975779603699	0.000593078288515048	0.0114586194415461
ENSMMUG00000002778	0.488514667144987	3.11649803366652	4.56260039239292	0.0326774220891312	0.164065303070131
ENSMMUG00000002779	-0.308248755059421	1.91640812800792	0.850821875154448	0.356319937227101	0.619004268268474
ENSMMUG00000002783	-0.787186767974264	-1.13926214675353	1.64768576615997	0.199274203574653	0.453162150218223
ENSMMUG00000002785	0.0908906946940738	-0.506071554602347	0.066419286879178	0.796623476095296	0.906959772169019
ENSMMUG00000002788	-0.412179719181083	2.63203737064323	2.07010919815446	0.15021076583844	0.390103826261619
ENSMMUG00000002789	-0.544940179732914	7.75251108959197	17.6249902337845	2.6902983527039e-05	0.00117878991086842
ENSMMUG00000002790	-0.382825142950541	2.82090589396561	2.24429835529869	0.134107726698602	0.367758096286991
ENSMMUG00000002791	0.160015189508967	2.50371572607936	0.445161295072364	0.504641780252298	0.737867303789348
ENSMMUG00000002792	-0.320455153522652	7.39228816236999	6.73879548698601	0.00943383001427607	0.0756380797767673
ENSMMUG00000002793	-0.0291472406443635	-0.451010730773452	0.00709493098645098	0.932872442726854	0.97073894803565
ENSMMUG00000002794	-0.162206158431641	6.30730400349385	1.40678699298049	0.235590503789311	0.497080378315705
ENSMMUG00000002796	0.175582764602701	3.44166806244742	0.77560141281101	0.378489769032953	0.639406799302707
ENSMMUG00000002797	-0.492280224696885	3.9236279146638	3.15040334377066	0.0759081975473548	0.268216252020853
ENSMMUG00000002799	0.0802952542064575	6.20829340099754	0.333355372796788	0.56368997085507	0.779042399372923
ENSMMUG00000002805	-0.265262729285357	7.62963638571564	3.72962151456712	0.0534555052221604	0.218920304648504
ENSMMUG00000002806	-0.142881454595047	1.83254176875838	0.105477199923129	0.745353232085272	0.880298914549724
ENSMMUG00000002807	-0.0224015419642695	2.46321477317341	0.00362695690774473	0.951977054410097	0.979463153620932
ENSMMUG00000002808	0.163527206722194	5.45571896366417	0.747204992600015	0.387362591987359	0.64628960365002
ENSMMUG00000002809	0.743621572599888	0.192376439310724	4.83637153728583	0.0278654674056898	0.148500548606928
ENSMMUG00000002810	-0.681061419750895	0.231880793960191	2.10757659597083	0.146571271613748	0.385179116239761
ENSMMUG00000002813	-0.01470503784382	1.19364667077943	0.00159299890279385	0.96816297291076	0.986056409499574
ENSMMUG00000002817	-0.173626007189336	3.75693318634641	1.25461367245558	0.262673116873431	0.528546562256099
ENSMMUG00000002818	0.358573446090808	6.40354009368649	6.58949177915685	0.0102582452276208	0.0805281627192026
ENSMMUG00000002819	0.187409003356925	6.38972573831815	1.43148233016736	0.231522673711781	0.491299493571878
ENSMMUG00000002820	0.0803047355543002	7.67446392148071	0.457082372409715	0.498990696324802	0.733281215154567
ENSMMUG00000002821	-0.121539982545728	4.78417994821641	0.802897211686576	0.370228560102083	0.632802234349506
ENSMMUG00000002822	-0.5985337209157	2.93747791884758	2.62448731728865	0.10522648794274	0.322456763051651
ENSMMUG00000002824	-0.288852994915662	4.00608927291655	2.06841165308567	0.150378063413388	0.390342091157376
ENSMMUG00000002827	-0.148596571536749	4.70609330071388	0.162312278999039	0.687036519125615	0.846930681005561
ENSMMUG00000002833	0.446793164453498	3.97011962357454	4.70347970501682	0.030101614082071	0.156059560360293
ENSMMUG00000002834	1.88245765502896	5.36033883487999	25.128749262658	5.3627363836793e-07	6.05989211355761e-05
ENSMMUG00000002835	0.555802557937349	2.45799662484002	2.42055101522243	0.119752801041426	0.345171020420798
ENSMMUG00000002836	-0.257246876012859	3.31423057681554	1.22381871227473	0.268612528047812	0.534239090058965
ENSMMUG00000002837	-0.459320849424885	5.2458566281988	9.22798820789811	0.00238343384529913	0.0300792503503732
ENSMMUG00000002838	-0.235400615346971	5.8223171354801	2.90294406798867	0.0884179299608357	0.291709386837233
ENSMMUG00000002840	0.215753518288407	4.61969343038242	2.20902628009122	0.137205248760993	0.372061470274521
ENSMMUG00000002841	0.21445713917896	5.00318655430877	3.14523978315387	0.076148807594805	0.268569182597201
ENSMMUG00000002842	-0.330194916785196	0.411566878821193	0.29585372730557	0.586493513690518	0.791763938626766
ENSMMUG00000002843	0.142435849526879	0.429475288036774	0.175714275466284	0.675082492895068	0.841601777753685
ENSMMUG00000002844	-0.165432784303553	3.88155307882121	0.782796803311705	0.376287140467612	0.637261676658618
ENSMMUG00000002845	0.0641673221631265	1.33727616330941	0.053219593362833	0.817552751120113	0.915582320743239
ENSMMUG00000002847	-0.180124127009125	2.27016651463401	0.309731590146324	0.577844939054244	0.786679193170715
ENSMMUG00000002848	-0.451361066099936	9.48331132343144	5.72429809033616	0.0167317235082893	0.109022793239142
ENSMMUG00000002849	-0.264534677294023	2.97622888702694	0.574365268336116	0.448529470518916	0.695422884569462
ENSMMUG00000002850	-0.0800868870330103	1.85748061213062	0.047831374038914	0.826880749661894	0.921145138521716
ENSMMUG00000002852	-0.173156631811895	5.39835807320362	0.273957900209396	0.6006890517107	0.800847314529251
ENSMMUG00000002853	-0.501807254779055	4.2942251989391	5.02238915699765	0.0250216218400217	0.139581479936412
ENSMMUG00000002854	0.429927899955736	0.746879378787599	0.973423860074078	0.323827759994923	0.589120675871427
ENSMMUG00000002859	-0.26217146226811	6.56320498354774	2.3585429822443	0.124598515145991	0.35187505691344
ENSMMUG00000002861	-0.111577690770051	4.04691340407474	0.295592103781406	0.586659063606807	0.791845868041858
ENSMMUG00000002862	-1.50211243009883	5.65460488842524	5.99397236311988	0.0143548407401852	0.0991788996594617
ENSMMUG00000002863	-0.107489199316175	6.04048433364081	0.632513956230941	0.426434675031769	0.679163469792984
ENSMMUG00000002864	-0.489262273593803	4.68612069565792	3.30610915519929	0.0690227344351434	0.25496911761155
ENSMMUG00000002865	0.382210235599954	7.03595323543394	2.25556678837864	0.13313470254854	0.366285704144436
ENSMMUG00000002866	-0.490974520908058	2.46378124482178	2.65656619034132	0.103123140741753	0.318933624555377
ENSMMUG00000002868	-0.397444222520764	2.26575990169001	0.787749602829216	0.374781464738809	0.636217279932178
ENSMMUG00000002870	-0.279936314390691	-0.528365801545684	0.539643851734191	0.46258036331272	0.705745276271032
ENSMMUG00000002871	0.275016033948968	4.30178401784652	2.17606156976575	0.140172762802068	0.375953681119351
ENSMMUG00000002873	1.45445971428431	2.11753123127716	9.49420162839597	0.00206122254190657	0.0272964983652947
ENSMMUG00000002875	0.313121936588413	-1.16581115184084	0.344164661683823	0.557435108137774	0.774511035218768
ENSMMUG00000002876	-0.158528065496914	6.52011295789032	0.776234370504405	0.378295282984808	0.639212964146293
ENSMMUG00000002877	-0.822488774924857	1.07605799309521	5.62596765077135	0.017696293649208	0.112616354101074
ENSMMUG00000002878	-0.342284584232831	1.44593191169299	1.7156367816987	0.190255657146412	0.442675584820751
ENSMMUG00000002879	-0.0550368433906114	5.15309680172948	0.194795807066221	0.658954726305132	0.833078886084728
ENSMMUG00000002880	-0.114924323098723	2.72555785914127	0.241499898161848	0.623124901984923	0.812134357461323
ENSMMUG00000002882	-0.379029005900616	1.45220317365765	2.2243010720144	0.135854123177759	0.370086068779986
ENSMMUG00000002883	0.34694989955021	0.511857189403509	0.958813227522835	0.327486065479193	0.592393101480444
ENSMMUG00000002884	0.221311810719476	4.41462591238519	2.55076411725105	0.110240926786492	0.329959545725297
ENSMMUG00000002886	-0.00597858076459864	4.61058038104083	0.0011846929325543	0.972542738738675	0.987386400281239
ENSMMUG00000002887	0.435693611526127	0.508786097963193	1.86240021257966	0.172348036741529	0.419120753089694
ENSMMUG00000002888	0.0252900861603398	3.5525670740977	0.0246641803296672	0.875206752866796	0.944979528155818
ENSMMUG00000002889	0.302339472773376	6.67154630542521	5.26836995209403	0.0217163385560579	0.128355069180609
ENSMMUG00000002890	-0.951678833634249	4.6340547193089	9.12040573094585	0.00252773893655067	0.03143840982925
ENSMMUG00000002892	0.49886705969222	1.08843560089954	2.74594209053773	0.0975015963974033	0.308447621338808
ENSMMUG00000002894	0.401356693470958	4.42898097291717	3.91217030745794	0.0479376530035685	0.204667444193212
ENSMMUG00000002899	0.0882327928148161	7.42017361098208	0.414463256274544	0.519712781640007	0.748686298536338
ENSMMUG00000002904	-0.359540023906737	2.24894143487615	0.32766197597671	0.567039055343749	0.78074701435356
ENSMMUG00000002905	0.606325343411972	4.68405242378382	6.22390526087968	0.0126036810381256	0.0917291633520532
ENSMMUG00000002907	0.0361114698060248	3.63462608538623	0.0494555129882315	0.824013444371488	0.919878780743837
ENSMMUG00000002909	0.264490373522363	1.69301303422134	0.836201860321484	0.36048530490338	0.623274198785748
ENSMMUG00000002910	0.013535454369049	4.31439091303488	0.00938927523906585	0.922807180593304	0.966760017188522
ENSMMUG00000002911	0.0556237666661836	6.40942404077209	0.120015544636239	0.729017630741624	0.8709471256603
ENSMMUG00000002912	-0.894301456012098	-0.460111019359118	2.23369147378531	0.135030895097599	0.368931014768131
ENSMMUG00000002913	0.116495753849338	2.39981266889734	0.257357662117574	0.611941315496368	0.805866899381401
ENSMMUG00000002915	-0.030306425826395	7.03721721300205	0.0302693860143073	0.86188039960123	0.940329321937787
ENSMMUG00000002916	0.387579431205375	3.6697475412207	2.39155705903671	0.121992067603244	0.348559566844729
ENSMMUG00000002917	-0.202473466823075	3.00412881274183	0.433586025593776	0.510234565899307	0.742140953560004
ENSMMUG00000002919	-0.139181727227017	4.00144859550931	0.403515401555865	0.525279318864339	0.752761513782589
ENSMMUG00000002920	-0.230371845591852	7.86458801937448	1.91599968582183	0.16629832405321	0.411457795150956
ENSMMUG00000002921	-0.0243953803223086	6.59446981403678	0.0457420809455584	0.830645328735072	0.923324704972997
ENSMMUG00000002922	0.153394397073974	1.32039207870989	0.156839995041054	0.692082678867158	0.849997289397376
ENSMMUG00000002924	-0.860180221092556	6.44576977111787	9.2144960620024	0.002401062944637	0.0302572686258878
ENSMMUG00000002925	0.5485727647251	7.21249700801485	9.21717319207212	0.00239755446322696	0.0302352389576992
ENSMMUG00000002926	-0.00684264392509074	3.74100447161703	0.00131174922190169	0.971108470759242	0.986925068054913
ENSMMUG00000002930	1.9824398164634	-1.25146062327988	15.7387709500444	7.27183078509803e-05	0.00246352989279771
ENSMMUG00000002931	0.530547408138043	4.4824715894868	11.4217943947802	0.000725875559880865	0.0131932683772632
ENSMMUG00000002932	0.541548762901647	6.00223476880594	6.94025746101325	0.00842769818611765	0.0703031296963365
ENSMMUG00000002933	-0.0999179515990019	0.808705707240754	0.10686841620301	0.743737960933942	0.879133120475692
ENSMMUG00000002935	-0.0660281332211353	3.04928557338935	0.0210016193319262	0.884774545006307	0.949851701242869
ENSMMUG00000002936	0.824594686480381	2.38997919734392	14.7837308274705	0.000120571246394225	0.00363959881909879
ENSMMUG00000002939	0.268367187605184	2.66340927886933	1.67339829163771	0.195803978911105	0.448656502371551
ENSMMUG00000002940	-0.0382199792468064	3.98260686413763	0.0355836164181298	0.850377957666893	0.933833629620009
ENSMMUG00000002943	-0.286652095979851	8.34260202310201	4.08352633837249	0.0433031967364139	0.194197312570403
ENSMMUG00000002944	-0.0742213292966245	4.1939249677837	0.269584867128522	0.603610382909261	0.801895093494727
ENSMMUG00000002945	0.734660518419833	7.01757035062802	9.20077386869556	0.00241912836579526	0.0304418267696753
ENSMMUG00000002947	0.240048247823838	3.3776454067998	0.758860326299825	0.383685416082312	0.643937653561002
ENSMMUG00000002948	0.180481270583175	6.2490999065069	1.1552827869397	0.282446001604973	0.548959177787631
ENSMMUG00000002949	0.197599941685897	0.449573871980589	0.389082062597648	0.532782303589272	0.757295476003731
ENSMMUG00000002951	1.12460873693097	3.32078605133777	4.50846737130286	0.0337274491465083	0.167573811553494
ENSMMUG00000002952	0.54933913382073	6.70780814966884	6.42074725919133	0.0112794689438914	0.0853463253657618
ENSMMUG00000002953	0.369513883331689	2.98999448915604	3.36827672763161	0.0664632425964655	0.248871300378655
ENSMMUG00000002956	-0.498682855296546	2.14535864540383	1.86735695342966	0.17177809812228	0.418623810066441
ENSMMUG00000002957	-1.06836734615164	-1.95938942113211	1.44124766540726	0.229937547749242	0.490176217459654
ENSMMUG00000002959	0.0958242802530328	6.87225225248331	0.502234047615872	0.478520142404398	0.718575097564079
ENSMMUG00000002961	-0.549622925739086	5.82750955800653	5.19056684615787	0.0227098078669887	0.132135386152912
ENSMMUG00000002963	-0.169380826981895	6.03788018708236	1.34138168110884	0.246790452896562	0.510577332571605
ENSMMUG00000002964	-0.313576085005022	1.83476332063696	0.823089288303159	0.364278476131699	0.6268757745755
ENSMMUG00000002965	0.701052599677745	0.53286935894233	5.73354188435993	0.0166438808772675	0.108656517654104
ENSMMUG00000002968	0.122725188972309	5.78059197573483	0.758922785999125	0.383665844367126	0.643937653561002
ENSMMUG00000002970	0.676006806732247	7.8163589086099	11.3565868473065	0.00075180858850522	0.0135926992801744
ENSMMUG00000002971	-0.656449612542252	0.591545032346162	2.78573898325425	0.0951068133467291	0.30408686262908
ENSMMUG00000002974	-0.797174313482477	5.22169245932982	7.10816546335644	0.00767335992524178	0.0660068138812102
ENSMMUG00000002975	0.0307554090996045	2.81905591285249	0.0111167121400868	0.916029994201149	0.964208914268882
ENSMMUG00000002976	0.0162182714763764	5.92536807234269	0.0164949489842812	0.897806583673923	0.956226501933848
ENSMMUG00000002980	0.0532204096492813	6.19667801290099	0.147172392702537	0.701252299772109	0.855083735686905
ENSMMUG00000002982	-0.0685569171508604	5.16813303271887	0.258200937922467	0.611358837136398	0.805639050687032
ENSMMUG00000002984	-0.115928111875685	7.9846895866905	0.658970086036199	0.416923777235686	0.67132646411261
ENSMMUG00000002985	0.176791502730548	6.56830517763354	1.67674368798825	0.195357702268281	0.448231885407426
ENSMMUG00000002986	0.500957857567197	2.2740856653757	4.92190209510827	0.026518306086598	0.144412943989666
ENSMMUG00000002987	-0.00468080374102868	6.86334209565781	0.00107507009593633	0.973843439101387	0.988168896437964
ENSMMUG00000002988	1.32027070544095	1.94065792076665	16.2183125125799	5.64458317443625e-05	0.00201562080258039
ENSMMUG00000002989	-0.000763959143257739	4.88284764379848	3.06075109861581e-05	0.995585801558737	0.998158393451705
ENSMMUG00000002990	-0.141896534979659	4.34729328916726	0.26698616415149	0.605360681603365	0.802475501058841
ENSMMUG00000002991	0.0441161213538457	5.0314191062593	0.0929961977223037	0.760402116791383	0.888843525112889
ENSMMUG00000002993	2.10150085645812	3.13156776848772	11.9929210799657	0.000534030166846773	0.0106657001694886
ENSMMUG00000002995	0.00244116319533104	5.37339027433229	0.000230554077504053	0.987885380523279	0.994660841542168
ENSMMUG00000002996	-0.0407000670519564	0.577833176018702	0.0102607984035572	0.919315809610247	0.965553534669313
ENSMMUG00000002997	-0.403055658910659	3.04107309206067	1.71526795216199	0.190303304708063	0.442726474558538
ENSMMUG00000002999	-0.652833532564923	0.23909419460897	1.10490074990503	0.293193104611282	0.560289804717776
ENSMMUG00000003000	0.0686122188588596	4.27168182566874	0.122729767237708	0.726092490226082	0.869508792590336
ENSMMUG00000003001	-0.00406760071884676	6.10937273760519	0.00101244380606502	0.974616456591661	0.988588678732447
ENSMMUG00000003002	0.76212739580803	3.35414141661549	14.2230755914877	0.000162367199409007	0.00457183445417886
ENSMMUG00000003003	0.293365878524345	6.65390741431121	3.13051350599899	0.0768395335119959	0.269399861483069
ENSMMUG00000003005	-0.280656014182777	3.83827808251439	1.43498807482249	0.23095210394236	0.490883966998389
ENSMMUG00000003006	-0.290380111383683	5.51649594926791	5.03542045239491	0.0248340579161718	0.139031870524175
ENSMMUG00000003007	-0.133207129580799	2.92814289766282	0.157050408205336	0.691886781426627	0.849878234841146
ENSMMUG00000003009	-0.0116542594133336	2.30715699446035	0.00253385379465954	0.9598535209921	0.98365287448176
ENSMMUG00000003011	-0.617284609552573	-1.3838079750143	0.849916606472071	0.356575930459475	0.619141546863318
ENSMMUG00000003012	0.139980798115239	4.63309428005299	0.269313196793185	0.603792858119862	0.801944488947321
ENSMMUG00000003013	0.0251377503168047	2.27493654579645	0.0148341196516526	0.903061056477841	0.959244075823339
ENSMMUG00000003014	0.0186204755052531	2.10775597904382	0.00252467346980723	0.959926252404582	0.98365287448176
ENSMMUG00000003015	-0.244188268822745	3.28470266368366	1.61758466485476	0.203428900730392	0.458162856694088
ENSMMUG00000003017	-0.309895010210443	5.76898488850609	4.50464344423987	0.0338029429559558	0.167851791908498
ENSMMUG00000003018	-0.0863670160419588	2.3722801546707	0.120631912370254	0.728350137701095	0.8706947358821
ENSMMUG00000003019	-0.512992421311882	-0.417070480941891	2.12385949241121	0.145020693560231	0.383211605013927
ENSMMUG00000003020	0.106244412047687	7.36748992779556	0.872698132279684	0.35020943302034	0.61360779573165
ENSMMUG00000003021	1.90057790928181	-0.976106918534696	6.575304464691	0.0103403313701073	0.0808904476833725
ENSMMUG00000003022	-0.177935486561784	0.408612898251258	0.317065938057617	0.573376266977243	0.783290444730862
ENSMMUG00000003023	-0.16758813355194	7.72482106232552	1.75058527867624	0.185803171603514	0.436753151151219
ENSMMUG00000003024	0.742927259067139	-0.0326070992111644	3.70270431724548	0.0543243531329197	0.220689472424557
ENSMMUG00000003029	-0.120252364307335	5.4137552585606	0.238341010775017	0.625406900099825	0.813478903151427
ENSMMUG00000003030	-0.26780593672704	1.68972032498075	0.361452492704323	0.547700662823289	0.768255438451754
ENSMMUG00000003032	-0.259508368536526	6.19991905933226	3.66016826619053	0.0557280046518744	0.224480348944792
ENSMMUG00000003036	-0.528464072351057	3.99493868525616	3.91442699757214	0.0478733326342421	0.204570800368954
ENSMMUG00000003039	-0.0365355978689977	2.20687174521016	0.0133883838181745	0.90788382001957	0.961301147784733
ENSMMUG00000003040	-0.118229741830707	7.17364961023444	0.574594613417247	0.448438894061564	0.695369313625076
ENSMMUG00000003041	-0.344882963172411	8.07136600491361	4.36231269842595	0.0367423920943726	0.176478558896237
ENSMMUG00000003042	0.0515555897076786	4.09260117861003	0.111773642592166	0.738133834363151	0.875913044684915
ENSMMUG00000003043	0.383226622617692	4.78535829668511	8.10368566572497	0.00441753416711821	0.0462373960112263
ENSMMUG00000003045	-0.62500578198824	3.61169451283685	1.48070537121587	0.22366419304158	0.482196081295618
ENSMMUG00000003046	0.363417604102606	1.11917994604716	1.8034709247308	0.179293442771503	0.427632259374946
ENSMMUG00000003047	-0.126709946084942	5.26622265626408	0.618662689187609	0.431544673494627	0.68271265652977
ENSMMUG00000003048	-0.23396638151793	6.06199665877689	3.74791775822262	0.0528733392918109	0.217261357817259
ENSMMUG00000003050	-0.392063632239218	7.09225410357312	2.22582351460026	0.135720274590809	0.370020862916148
ENSMMUG00000003051	-0.123643449277242	8.48967118731536	0.863820108054103	0.352671864979952	0.615786515492087
ENSMMUG00000003054	-2.00420753805267	3.21717442610695	10.8782224701413	0.000973015851081955	0.0162257478234793
ENSMMUG00000003055	-0.481087465198122	0.993074282149566	1.10194453928293	0.293839754963578	0.561150948549524
ENSMMUG00000003057	0.222980068787676	6.69971408849682	1.18243155207902	0.276861535281375	0.543098872772144
ENSMMUG00000003060	-0.626418539041267	1.1279414603503	3.15336716442231	0.0757704595777741	0.268133428412199
ENSMMUG00000003061	1.02814079641868	8.61423374565299	19.1967787438718	1.17912195240231e-05	0.000653309634014908
ENSMMUG00000003062	-1.13289298645016	1.84278160933197	6.47932755973645	0.0109136264283515	0.0834234301439099
ENSMMUG00000003067	-0.205427129513695	6.35965233509494	2.11788018676962	0.145587928794326	0.38388367592437
ENSMMUG00000003069	0.0231568736030531	0.0562424860920759	0.00276716064507809	0.958047582609008	0.982706794797989
ENSMMUG00000003070	-0.409964090008069	3.95117505053276	3.13397600764749	0.0766765236019667	0.269344415404763
ENSMMUG00000003071	-0.178644322977822	5.5528956952685	1.30864127848774	0.252640806687008	0.517699653502272
ENSMMUG00000003073	0.0226648773447593	8.91180673134018	0.0267449675594946	0.870094157871244	0.942402310700072
ENSMMUG00000003074	0.284903282913494	5.72184455165854	1.94693249614097	0.162917787318212	0.406194790967862
ENSMMUG00000003075	-0.0639152149021244	2.64255336512007	0.0641650590391585	0.800030037368035	0.909152614547753
ENSMMUG00000003076	-0.361836032424892	6.97529942482479	3.25527291336655	0.0711940848087201	0.259458858619685
ENSMMUG00000003077	-0.293485031857974	4.53803098153079	2.09347116435171	0.147929622711486	0.386909106020023
ENSMMUG00000003078	0.0651926304739745	3.65471465099071	0.0947727240591334	0.758195111958839	0.887974938814834
ENSMMUG00000003081	-0.500253389898868	-0.135109243988164	0.907519229001046	0.340773498182231	0.605287032552017
ENSMMUG00000003083	-0.00523172717829288	0.639334230789864	0.000216004398474468	0.988273842471965	0.994760403088284
ENSMMUG00000003084	-0.0165954125301958	0.0818881784381311	0.000984188490917859	0.974973047504358	0.988720207473144
ENSMMUG00000003086	0.293622603971477	2.41478374011244	1.39417859595933	0.237700700414239	0.499679548197321
ENSMMUG00000003087	-0.208337612251448	-0.940688819326715	0.17635629965271	0.674523461479265	0.841456072618691
ENSMMUG00000003088	-0.258663472922948	2.47780975463009	0.321105174318575	0.570944231462998	0.782525248232847
ENSMMUG00000003089	-0.013601682897591	3.9326349858095	0.00579790737626595	0.939304541892634	0.973010965053247
ENSMMUG00000003092	-0.201146700754094	5.54376347022885	2.40609781729147	0.120863308907394	0.34651113233073
ENSMMUG00000003097	0.47498408832822	4.16871511360965	2.97079127937684	0.0847803762392922	0.284062630403387
ENSMMUG00000003098	-0.0884846436193409	5.42829326937557	0.32630746186118	0.567841520778749	0.781134547564936
ENSMMUG00000003100	0.0834790733874547	0.630740614876137	0.0221884150219296	0.881586961659052	0.948146136759222
ENSMMUG00000003101	0.240769480368342	3.35190822403525	1.17700918073166	0.277965709001469	0.544270293867902
ENSMMUG00000003102	-0.209555443991119	6.91558559455069	2.30871754097602	0.12865015529713	0.359008134424616
ENSMMUG00000003103	0.00896136809291147	3.9536902906271	0.0030103244215951	0.956244881777843	0.981907644499603
ENSMMUG00000003104	-0.258496141590938	2.73287354552315	0.630653375544213	0.42711575273388	0.679523913389878
ENSMMUG00000003105	0.223777830085713	1.22853541068895	0.824970211117556	0.363730988977905	0.626191861438419
ENSMMUG00000003106	-0.192690243238531	5.38169967161611	0.987724410738025	0.32029918509377	0.586009672259331
ENSMMUG00000003110	-0.0764128945937144	4.14879446755848	0.108684911825417	0.741646340889799	0.877852494736626
ENSMMUG00000003111	0.0179894558613588	6.14678726232493	0.00663098240897142	0.93509932032331	0.971544212981887
ENSMMUG00000003113	-0.00868033210358306	6.03988951949053	0.0025224994316666	0.959943495695346	0.98365287448176
ENSMMUG00000003115	-0.70672263872759	-0.725929761276056	0.605396923774528	0.436526232543477	0.686735168544309
ENSMMUG00000003116	-0.0255429318923156	5.12627733309264	0.0257973116471497	0.872396312845531	0.943416172601828
ENSMMUG00000003118	-0.214524406715281	4.68088173619067	0.587685926699415	0.44331535417939	0.691856730763584
ENSMMUG00000003119	0.209818259219698	6.55401635475457	3.40774013810494	0.0648912561348912	0.245176466206091
ENSMMUG00000003120	0.119867083846782	8.96097517243847	0.733588303642463	0.391722546584833	0.65126574969907
ENSMMUG00000003121	0.516860607416321	1.77220891625398	3.62610280997791	0.0568798630651275	0.2274135307278
ENSMMUG00000003122	0.313754173423287	4.3564344158479	4.11164764143588	0.0425888522960453	0.192501612378125
ENSMMUG00000003123	0.730065714285795	1.65916888397843	7.47549453846658	0.00625443835643921	0.0578405830063597
ENSMMUG00000003124	-0.152622085394808	4.33053871433686	0.659983793760784	0.416565664746326	0.671068454106442
ENSMMUG00000003125	-0.317727774909546	1.65717223845484	1.15491276419898	0.282523092451698	0.548959177787631
ENSMMUG00000003126	0.325020680809158	2.47978232506772	2.09055750737486	0.148211974874622	0.387177016037493
ENSMMUG00000003127	-0.396328895400303	1.4990202942397	2.55266794352149	0.110108180264506	0.329959545725297
ENSMMUG00000003129	0.333504392260388	-0.803686493455995	0.434782536629498	0.509651513016749	0.741593899320204
ENSMMUG00000003130	0.163689228792005	6.45358322779787	1.56786024140707	0.210518030811628	0.467056614148363
ENSMMUG00000003132	0.123667900579339	5.58761100976175	0.766953193164806	0.381161259846995	0.642160451116428
ENSMMUG00000003134	0.365363144718908	4.59976317752252	5.38686544384703	0.0202888850830102	0.122748112076711
ENSMMUG00000003135	0.907629496296793	3.91800065351516	9.71609063955196	0.00182661648842349	0.0252811964586317
ENSMMUG00000003136	-0.179785524926621	6.85434013493214	2.38028462626763	0.12287515753961	0.349305479294991
ENSMMUG00000003138	-0.311590665800471	1.51642808187199	1.38300660905919	0.239589675647959	0.502296528792733
ENSMMUG00000003139	0.910531434200054	4.16978830115983	16.5229781361766	4.80640572683746e-05	0.0017902529437084
ENSMMUG00000003140	-0.191632793814535	1.51078772352812	0.220311494606001	0.638802677559827	0.821693611156114
ENSMMUG00000003141	-0.0870379779775434	3.64341489047347	0.160997687265418	0.688239626761101	0.847641175193509
ENSMMUG00000003142	0.457066853295791	3.15334090378858	6.51253406395233	0.0107116754533552	0.0825409320712557
ENSMMUG00000003143	0.620661402299392	4.01304302953061	0.675168897142719	0.411255277667778	0.667648454557821
ENSMMUG00000003144	0.177362198323945	-0.328973040145016	0.171347301675222	0.678917183462857	0.84311196176401
ENSMMUG00000003146	1.29769463139142	2.69224333637493	9.00053267940846	0.00269900926155585	0.0328548427189818
ENSMMUG00000003149	-0.656297577596492	4.76680320149155	4.81814083108696	0.0281617051161325	0.149295855498066
ENSMMUG00000003150	-0.0463721319381198	5.35468778774234	0.0984909985126805	0.753648064903274	0.885365469549702
ENSMMUG00000003151	-0.149476714006014	5.17734999602131	1.14746733930098	0.284079952412918	0.550442922707294
[truncated: 15,177 more rows]
