# Supplementary material for: Macrophage-associated wound healing contributes to African green monkey SIV pathogenesis control
Source: Nat Commun. 2019 Nov 8;10:5101. doi: 10.1038/s41467-019-12987-9 (PMC6841668; doi:10.1038/s41467-019-12987-9)
Supplement: Supplementary file 4 — Supplementary Data 1 [file 41467_2019_12987_MOESM4_ESM.zip › 1_DElists/DE.AGM.Re.D12-BL.txt]

GeneID	logFC	logCPM	LR	PValue	QValue
ENSCSAG00000000002	-7.31734917076716	9.94378339171428	21.6923743428789	3.20061062591545e-06	2.72216713224745e-05
ENSCSAG00000000004	-2.99035087137674	11.2134321479431	14.4189106210679	0.000146325514436606	0.000788534591174363
ENSCSAG00000000006	-3.97838822563034	4.80194371172242	19.0938111882679	1.24447785613853e-05	9.19688624153919e-05
ENSCSAG00000000010	-4.18209477676867	6.08831720028277	18.4192233920226	1.77260670477185e-05	0.000125603367407622
ENSCSAG00000000011	1.07079580604308	-1.57493734512804	3.25637167917029	0.0711463877020071	0.134607661589238
ENSCSAG00000000015	-0.629094512900518	-0.815881644100038	1.89564472093508	0.168566624553241	0.262934643285097
ENSCSAG00000000016	-1.54767578663869	12.9979609783601	13.6268026636913	0.000222979286523072	0.00113776610302798
ENSCSAG00000000017	0.0842610635958636	-0.528357499613485	0.0210784106300537	0.884565552624811	0.918429044047272
ENSCSAG00000000019	-2.00682650062326	11.4313263467228	18.1270177072138	2.06648437671542e-05	0.00014416774404828
ENSCSAG00000000021	-2.22930049982992	6.56956342120379	18.4003009701487	1.79029701477165e-05	0.000126748117415274
ENSCSAG00000000022	-2.25621794952143	8.69098580669901	18.8919272908356	1.38336837986256e-05	0.000100879008963311
ENSCSAG00000000023	-1.77068466609746	10.8990389368063	19.5180179099666	9.96552497987232e-06	7.52287824920252e-05
ENSCSAG00000000025	-1.78090522101243	5.11808071135205	25.5570221619696	4.29500090369101e-07	4.37364549483751e-06
ENSCSAG00000000027	-2.26228265904198	5.25674328900481	16.2665258362557	5.50275346920415e-05	0.000337500850541571
ENSCSAG00000000028	-2.96857240216158	7.10214759249555	16.278334613528	5.46856527385639e-05	0.000335653261346287
ENSCSAG00000000032	-3.06621529673603	7.79521441371478	17.9036015950591	2.32380929386568e-05	0.000159329008330342
ENSCSAG00000000033	-1.94467333239711	4.42825045415118	8.42491491893286	0.00370113964063603	0.0123249442428196
ENSCSAG00000000034	-0.0608061413608831	-1.1184334034546	0.00280346608951731	0.957773524738541	0.970762475951551
ENSCSAG00000000035	-3.34114388041364	6.33473125528929	17.3178871420708	3.16196460745256e-05	0.000208072388132645
ENSCSAG00000000036	-0.539652737217342	3.3114955571488	2.46268427550358	0.11657940394374	0.197714551282345
ENSCSAG00000000037	-0.373706617114098	0.990753920532898	0.706759746877374	0.400521600598829	0.514497999462658
ENSCSAG00000000047	-0.202587845775639	7.19664918595904	1.24809446814886	0.263916735838351	0.372892448746111
ENSCSAG00000000048	-0.330550052370869	6.40515144990449	2.46450305562212	0.116444525299518	0.197607543858228
ENSCSAG00000000050	0.152607316144067	4.02165747515135	0.786176352732454	0.375258822443544	0.489276126484056
ENSCSAG00000000052	2.1366593731933	5.34184545062188	46.7806138623905	7.93949276176392e-12	2.00821748768843e-10
ENSCSAG00000000055	-0.189105844469388	6.78001893857538	1.65632841042765	0.198099784523724	0.2981877463755
ENSCSAG00000000057	0.144754229739393	2.64172943423161	0.155531762393565	0.693304084426885	0.770664483644852
ENSCSAG00000000058	0.0934802651872878	6.09907860039719	0.304350425954851	0.581167861176679	0.677284242083907
ENSCSAG00000000059	-0.711914980832888	0.856853017030839	2.17738020601932	0.140052684430369	0.227592501843408
ENSCSAG00000000062	2.08354361565431	1.97965408072398	32.7438912908344	1.05136190668099e-08	1.49315086953138e-07
ENSCSAG00000000065	2.78090262986077	1.7571647444246	48.7645463413533	2.88610044410531e-12	7.80191833638091e-11
ENSCSAG00000000071	0.512708900809997	5.59286417505912	8.4589661440171	0.00363248272688555	0.0121452868825847
ENSCSAG00000000076	-0.678067574078635	4.8311446541058	9.23255907038813	0.00237749129866944	0.00850346985277677
ENSCSAG00000000079	1.21040687688805	3.01779232090389	26.9698269115624	2.06656377277551e-07	2.2515457674758e-06
ENSCSAG00000000080	-0.874652334807516	1.91860604410909	3.82384921313051	0.0505280342722813	0.102552413624388
ENSCSAG00000000082	-0.607121738222422	5.69695936204668	6.16747326089734	0.0130120324375374	0.03448647942407
ENSCSAG00000000083	-0.641393118090997	3.67786568592678	6.19939084065538	0.012779428815475	0.0339899880427054
ENSCSAG00000000084	-0.938929150479672	3.11701827037853	3.81677557531046	0.0507417977675684	0.102922003249502
ENSCSAG00000000086	1.99359568967935	-1.05820420328198	16.0588871313503	6.14027610725507e-05	0.000371770309617053
ENSCSAG00000000088	0.240783256974129	2.51835893355243	0.77036113190448	0.380105356467297	0.493894521029258
ENSCSAG00000000090	2.08395746570796	3.77558443720678	27.2611677566645	1.77745516714642e-07	1.95982823736698e-06
ENSCSAG00000000091	2.11570616029652	1.83580595900927	33.5184745957006	7.05902920698559e-09	1.03455177827667e-07
ENSCSAG00000000092	-2.20385960815542	-1.33421462760685	9.20699306194377	0.00241092370027856	0.00860255492709029
ENSCSAG00000000093	-0.0877407529490013	-2.01441419395661	0.0273182549166542	0.868721751138653	0.907512311906719
ENSCSAG00000000097	-0.209395645440669	2.97521555915387	0.820964258516469	0.36489839009878	0.478487353863255
ENSCSAG00000000098	0.182737396597644	5.30975839582831	1.10216228676257	0.293792062031396	0.404886930149501
ENSCSAG00000000099	2.12751952954113	1.92991635668864	32.8987268530327	9.70868282172189e-09	1.38644716338272e-07
ENSCSAG00000000100	-1.25828943304498	5.79022185346069	7.74333394007668	0.00539111757425655	0.0168168251131247
ENSCSAG00000000101	0.152798524681362	-2.23354381173315	0.00437041233414703	0.947290970578768	0.963152044385935
ENSCSAG00000000103	0.477053390249189	-2.05793866261137	0.208018100923802	0.648325250726081	0.734104899310529
ENSCSAG00000000104	1.90690777085354	0.823732012743676	25.7108611188185	3.96588801131635e-07	4.05601066767258e-06
ENSCSAG00000000105	-0.135045011938067	4.71959648721962	0.375936570191445	0.539785978404302	0.641302146849374
ENSCSAG00000000106	-1.05168004001324	5.05574192977138	3.51706506021775	0.0607399178829167	0.11869068777932
ENSCSAG00000000107	0.0217422701118446	2.32855255678563	0.0093002709961425	0.923172782492095	0.946025862291968
ENSCSAG00000000108	-2.39318254110729	-1.43878720720022	11.381577197881	0.000741761081699093	0.00317283734350545
ENSCSAG00000000110	1.86946105013037	3.20178959989855	37.3774933524504	9.73389641863822e-10	1.67974880417222e-08
ENSCSAG00000000112	1.11688200010639	3.24609658958763	22.9641433925242	1.65051382313375e-06	1.50366998437397e-05
ENSCSAG00000000113	0.58191506668137	1.09034932801812	4.6433283097204	0.0311744861626365	0.0696481790813291
ENSCSAG00000000114	-0.0831718846942863	1.28820581515287	0.13295890467162	0.715383658150958	0.788153140453534
ENSCSAG00000000115	0.980506859110323	1.84825504817682	12.4707123137466	0.000413382426442306	0.00192931266955286
ENSCSAG00000000116	0.32821772267356	3.87356719768583	2.1915801467909	0.138766891533124	0.225925357067779
ENSCSAG00000000117	1.15921020536924	1.16685650503102	10.9063755616011	0.000958338488085291	0.00393851127337764
ENSCSAG00000000118	0.269875223736399	3.58868301021352	1.58371474360945	0.208226425079249	0.31038596513428
ENSCSAG00000000119	0.026528371895098	4.35910788673124	0.0245166539658559	0.875577482679091	0.912078284650009
ENSCSAG00000000121	0.482305133598834	4.65103400079045	9.00467091112921	0.00269290475158916	0.00945349793453735
ENSCSAG00000000122	0.878999160319658	1.61358088178375	10.2009081633267	0.00140371508269604	0.00543831406737924
ENSCSAG00000000123	0.380820669400317	5.29583028743396	6.171043680561	0.0129857977755083	0.0344279970879727
ENSCSAG00000000124	0.239174162085947	3.98024944165376	1.63986847580021	0.200343514727982	0.30090695942185
ENSCSAG00000000125	1.85138813337743	-0.984895445934783	13.3394694867988	0.000259877858858726	0.00130191161503475
ENSCSAG00000000126	0.677084265834983	2.45642106601217	8.88352603417446	0.00287755260081532	0.0100186627967257
ENSCSAG00000000129	-0.403027094307297	0.462869083666223	1.7667399717092	0.183786048329261	0.28143836086171
ENSCSAG00000000130	0.74538618712509	1.21066528648721	5.94263835748505	0.0147788795239151	0.038064130204601
ENSCSAG00000000131	0.131560753556961	2.04022971318695	0.328020177427291	0.566827211446518	0.665298028777761
ENSCSAG00000000132	2.65950929040402	1.0661725095594	45.9897543271325	1.18873051206547e-11	2.89164386859872e-10
ENSCSAG00000000133	1.35224703095282	-2.05195342629481	5.49191310447191	0.0191046270351427	0.0469989759814495
ENSCSAG00000000134	0.842401884117614	3.88593032863918	15.9594394511229	6.4714267631641e-05	0.000388827049280398
ENSCSAG00000000136	-0.394829543720754	-1.02339110281758	0.500584302042398	0.479243497406127	0.588000657157703
ENSCSAG00000000137	0.42382968465012	3.31115192053343	4.38570510093024	0.036241498942822	0.0786494334566536
ENSCSAG00000000139	-0.783632980653639	1.76094328500174	1.80932405451332	0.178589337173248	0.275575420597606
ENSCSAG00000000141	-0.593857651862893	0.32590248659321	1.71589968713623	0.19022170197044	0.289297985192366
ENSCSAG00000000142	-0.219092833672498	6.34237204604069	1.10882079222423	0.292338425821605	0.403657731089738
ENSCSAG00000000144	-1.07136651221904	-0.00569418826909456	4.35394680646224	0.0369232830695664	0.0798562087809386
ENSCSAG00000000145	-0.439729710240517	-1.06677975678185	1.14270637797028	0.285081181755618	0.395787667399979
ENSCSAG00000000146	-0.215476878709178	3.37199004913628	0.76340657930421	0.38226454048386	0.495944027584
ENSCSAG00000000147	-0.667912681005911	6.92714547249161	11.129084988215	0.00084984504383823	0.00355184478468523
ENSCSAG00000000148	0.179880548505132	1.55491518634108	0.771240954035806	0.379833426849903	0.493690081504001
ENSCSAG00000000149	0.00167986349431521	5.21358201425285	4.40519395930039e-05	0.994704348580409	0.996816631810618
ENSCSAG00000000150	0.561584161270523	-1.12602756682169	1.2547138080886	0.262654071553586	0.371457941591796
ENSCSAG00000000151	0.513801306997488	0.759731491253766	1.93152626287609	0.164591560759477	0.258541018455947
ENSCSAG00000000152	-0.0432591236616809	1.80341298258805	0.0237039467940257	0.87764059577247	0.913651186207859
ENSCSAG00000000153	-0.121967267061027	0.228705877858733	0.190418806707545	0.66256827672756	0.74634387415325
ENSCSAG00000000154	-0.951785569676256	6.84117664147081	25.4384763436989	4.56717596767909e-07	4.62514073931058e-06
ENSCSAG00000000155	0.111372747649946	4.74971446966852	0.502448869656236	0.478426081893441	0.58743410605367
ENSCSAG00000000156	-0.00239901857221934	5.24277521723329	0.00014963535840451	0.990240078048017	0.994031564915467
ENSCSAG00000000157	-0.307164764931024	6.07787376259306	3.23428284320346	0.0721118692598664	0.13594970569535
ENSCSAG00000000158	-0.0813032415087299	0.739956481607924	0.0786736971056676	0.779102886018635	0.839921830714039
ENSCSAG00000000160	1.04559784539032	3.06913932608795	19.5042556326407	1.0037581040973e-05	7.55999662807804e-05
ENSCSAG00000000161	0.314037896355446	2.37451504263854	1.54527344670313	0.213834566829313	0.316795621461974
ENSCSAG00000000162	-0.343434864621924	3.04451046709732	2.16006558353429	0.141638644832383	0.229605014888258
ENSCSAG00000000163	-0.30493875146662	0.794979865906178	0.493924663487725	0.482181805789648	0.590003971581343
ENSCSAG00000000164	1.89877038141416	2.50613662452432	35.7990421259913	2.18755421838043e-09	3.53886709353472e-08
ENSCSAG00000000168	-0.109894936014655	1.29066879936314	0.160903366141543	0.688326167953347	0.766730733482967
ENSCSAG00000000169	-0.56526607220653	1.47320227937188	1.81526279714616	0.177878195257855	0.274734818690293
ENSCSAG00000000170	2.25824153393169	3.51647805722547	40.6686805191305	1.80354809203614e-10	3.58474173720349e-09
ENSCSAG00000000171	3.60650182934259	-0.490995147198695	45.6227514849421	1.43366632677657e-11	3.42194605771224e-10
ENSCSAG00000000173	-0.0866813113241108	5.12957584551919	0.0525646605703685	0.818659191616408	0.86950685414215
ENSCSAG00000000174	-0.194246238187932	2.75415817988795	0.492306366443575	0.482900287150091	0.590513366614204
ENSCSAG00000000176	-0.065308665515826	5.86703369761638	0.0760111078680268	0.782777634907687	0.843058046150905
ENSCSAG00000000177	2.32739094878816	-2.2096059127271	12.3279471241336	0.000446226871047191	0.00206047783871581
ENSCSAG00000000178	2.83356379364447	0.770961691247747	43.933884621545	3.3965744457455e-11	7.65364530973785e-10
ENSCSAG00000000180	1.90981039537959	0.305690265563416	12.8138584158037	0.000344061278764739	0.00165007553465656
ENSCSAG00000000181	-0.0565857956594975	4.19020847833929	0.0412972217391072	0.838965286272773	0.885180577287094
ENSCSAG00000000183	-0.177837659702319	8.35919682559787	0.956027927976557	0.328189671556346	0.441138411873061
ENSCSAG00000000184	-2.30176847528577	-0.0744953353946728	8.83560140593745	0.00295410273663425	0.0102366111524289
ENSCSAG00000000186	-0.763585935832111	4.02165680763405	11.6956551460976	0.000626462084596938	0.00273595669090815
ENSCSAG00000000187	-0.0998471498615047	5.37910151334174	0.3541164792906	0.551792090008388	0.651623951376155
ENSCSAG00000000188	0.512140648083702	0.427066696383419	1.46284889081774	0.226477375878262	0.331360334607251
ENSCSAG00000000189	-0.277270630907427	8.39985517229893	1.80667903429432	0.178907124967189	0.275962736559868
ENSCSAG00000000190	1.02848493438108	-1.07395001433411	5.06480273091338	0.0244164841922025	0.0572688255328896
ENSCSAG00000000193	2.06188489207182	-0.869303942225508	26.5008470449448	2.63422581764562e-07	2.80887720013251e-06
ENSCSAG00000000194	3.44271719684971	2.23214463598709	44.6539722515071	2.35120096428341e-11	5.4390457040713e-10
ENSCSAG00000000198	3.3209548941057	-0.203339340922696	51.6500690619609	6.63283082773544e-13	1.98468236923381e-11
ENSCSAG00000000199	1.05957610039118	1.4064925672354	7.9671210875418	0.00476346391017175	0.0151888288425303
ENSCSAG00000000200	2.17985846090319	-1.47459397044966	15.0581170386144	0.000104250959193545	0.000587884292591253
ENSCSAG00000000201	0.390641911216526	5.34123211257977	3.88817171176623	0.0486273322403535	0.099612755378137
ENSCSAG00000000205	-0.0454135287062692	5.21285523519612	0.00599357328034955	0.938290885389315	0.957242158985504
ENSCSAG00000000206	0.240008409165778	6.38783953275007	0.253393216594105	0.61469587896515	0.70599623342378
ENSCSAG00000000207	-1.00680621103639	-0.590184932517326	3.2399633031619	0.0718622478124965	0.135620286462409
ENSCSAG00000000209	-0.0637374580781176	2.01547894074265	0.0438999805181766	0.83403980920708	0.881484228863152
ENSCSAG00000000210	0.108474453280686	4.49697594555539	0.488452116078486	0.484618593637653	0.592088565064954
ENSCSAG00000000211	0.086989228695842	5.23538973675303	0.187101110826319	0.665340369550647	0.748547570592469
ENSCSAG00000000213	0.335601769385625	2.28458278084229	2.22432547816529	0.135851976297166	0.222165058663396
ENSCSAG00000000214	-0.0559586702322734	4.77642358822278	0.0260962805256568	0.871665406492097	0.909610852259315
ENSCSAG00000000216	-0.616287655007218	0.202314151023036	3.48498749737623	0.0619278291499212	0.120492632120303
ENSCSAG00000000217	-0.0789257412203627	6.8277766143309	0.0661572096217853	0.797016326352208	0.85395780004773
ENSCSAG00000000218	-0.900982461728	4.1143233961161	5.70063238630026	0.0169588016323268	0.0425632379576232
ENSCSAG00000000219	-0.00935883819032788	6.00836483066289	0.000918831850363233	0.975818035522447	0.984280091158733
ENSCSAG00000000220	-0.963256183010092	0.394862589033613	2.81440804748275	0.0934213534440987	0.166833224655225
ENSCSAG00000000221	0.000804170953299439	6.32545770450896	4.22149314260878e-06	0.998360645791243	0.999175839153776
ENSCSAG00000000227	2.35843124826997	1.23187887962084	25.6300038452096	4.13558767998081e-07	4.22172445675174e-06
ENSCSAG00000000228	0.130634564770281	4.46972546471124	0.362855953807632	0.546924374343772	0.647659154791804
ENSCSAG00000000229	0.12655931511688	-0.690488683813324	0.0873068410143709	0.767629282607044	0.830915057396982
ENSCSAG00000000230	-0.378823903598894	5.05948851985628	2.94397448505274	0.0861983956821462	0.156448352703583
ENSCSAG00000000231	-0.277346486257703	6.38309295533175	2.50010690430226	0.113838570295288	0.194343324606437
ENSCSAG00000000232	0.0899479706329986	0.556574003339195	0.0929092160560216	0.760510764946681	0.824998330260361
ENSCSAG00000000233	-0.66949591484186	5.35363303736312	11.2479427570951	0.000797113148348331	0.00336695913121767
ENSCSAG00000000235	-0.280856656944749	3.63805347698484	2.46013226685146	0.116768948987743	0.197975028785726
ENSCSAG00000000236	-0.134552646760541	4.29605149905201	0.406941830024021	0.523525807066621	0.6269631493126
ENSCSAG00000000237	0.282630299179803	3.05258377097387	1.54590940424758	0.2137403410078	0.316708460789974
ENSCSAG00000000238	-0.0591111332715841	6.9660804978241	0.129302314719066	0.719156522354881	0.790817470452481
ENSCSAG00000000239	-0.597825667109762	2.41155118574991	3.05187179230584	0.0806441501951547	0.148810124988646
ENSCSAG00000000244	-0.0288734036764532	7.8802036991826	0.0222322219853801	0.881470989707039	0.916028325384475
ENSCSAG00000000245	-0.043769165275049	7.44497258663745	0.0518046721546028	0.819952246050019	0.870326537369588
ENSCSAG00000000246	-0.733977111957974	5.77098521771974	7.38667130426743	0.00657089824937564	0.019797797589372
ENSCSAG00000000247	0.490355080460795	1.6356275736492	4.22579153921127	0.039814044802804	0.0847870781340787
ENSCSAG00000000248	-0.99669164267354	4.90064858794724	17.7743180314168	2.48717937045461e-05	0.000168570954705781
ENSCSAG00000000249	0.340477911146449	3.51679163625135	1.79814680734207	0.17993669839368	0.276878558540005
ENSCSAG00000000250	0.452489614986385	4.69927501184536	7.15011152670909	0.00749593253837676	0.0220577797499321
ENSCSAG00000000253	2.91257579639521	1.8796046481148	52.374610981512	4.58614919498874e-13	1.40276715284498e-11
ENSCSAG00000000254	0.909175277983692	-0.344280871959557	4.79644436177071	0.028518535496084	0.0648102161239432
ENSCSAG00000000255	0.20951753939261	6.16846362062847	0.825416750704765	0.363601180320632	0.477051449309387
ENSCSAG00000000256	0.017364610499017	1.24836534872573	0.00474391862534418	0.945088234249743	0.96180051540992
ENSCSAG00000000257	0.192001659965438	6.09650049692138	0.953679315073892	0.328784524258002	0.441794174029402
ENSCSAG00000000258	-1.57457355273332	3.84105437665573	14.9941389880956	0.000107845608387972	0.000604440418644091
ENSCSAG00000000259	-0.066787325472517	0.323121620356099	0.044870138358128	0.832242997172212	0.880092040738423
ENSCSAG00000000260	-0.30561168233663	-0.191958547877148	0.894863510604658	0.344162736800132	0.457581576408901
ENSCSAG00000000261	-0.0797391529534797	2.45320211496306	0.158452141354164	0.690585608824598	0.768780919387739
ENSCSAG00000000262	-0.0234843281714437	3.91979596447994	0.0164746975391381	0.897868992257347	0.928099514682683
ENSCSAG00000000264	-0.338121728836268	5.39050058315299	3.66712794089023	0.0554957355500393	0.110479082086777
ENSCSAG00000000265	0.473663851324408	2.84187715763619	3.32214454714485	0.0683526126097354	0.130382273065597
ENSCSAG00000000267	0.0183389465194851	2.93395896343365	0.00894454399580269	0.924651931826597	0.947079134835984
ENSCSAG00000000268	0.470687458783705	1.82796942831095	3.84152570170272	0.0499980056863916	0.101739196737973
ENSCSAG00000000271	-0.0656941595468955	0.243167054343888	0.0200695747920321	0.887342942079456	0.920444851744419
ENSCSAG00000000272	-0.0537423737478234	2.21160369710297	0.0152351912204196	0.90176587619246	0.931078763335054
ENSCSAG00000000273	0.00960082410277675	1.11343665546996	0.000501933773321639	0.98212578650749	0.988409189358044
ENSCSAG00000000274	0.395101759821977	0.302671801763011	1.58684564371287	0.207777382841989	0.309846427627404
ENSCSAG00000000277	2.84292785064821	1.98473400131873	33.5863067060423	6.81709531392281e-09	1.00533895803628e-07
ENSCSAG00000000279	0.884561705961843	3.98491943929729	14.6295903887633	0.000130843895006117	0.000716976954698905
ENSCSAG00000000280	-0.175786610117396	7.8239827578489	1.01856782431718	0.31285896626735	0.42488830339071
ENSCSAG00000000281	-0.0821502235325822	4.93389044211006	0.208216995998921	0.648168507923568	0.733977735182611
ENSCSAG00000000284	2.97427157520912	0.695011967329253	55.371511121377	9.97720283285632e-14	3.42605944262553e-12
ENSCSAG00000000285	-0.0137543855410363	2.44590141217399	0.00259770810869142	0.959351245729208	0.971824871248655
ENSCSAG00000000286	-0.235604212714401	6.80377940642895	2.05591307203474	0.151616342025884	0.242049789410547
ENSCSAG00000000287	-0.938562132202777	-0.186640454229767	3.61464088978796	0.0572730853808884	0.113196069311491
ENSCSAG00000000289	0.628213844107652	-0.580252334899264	2.48876485882027	0.114661678133816	0.195183648122873
ENSCSAG00000000294	0.0120184660477341	-0.145764299261709	0.00120158781626145	0.972347725929737	0.981636889077455
ENSCSAG00000000295	0.63071352249902	2.16785378961728	2.4157936100727	0.12011708275915	0.202405004686073
ENSCSAG00000000296	0.445336685884786	-0.649611568755591	1.3162040169244	0.251274448904559	0.358929349870846
ENSCSAG00000000301	-0.326150257498368	6.72400533661917	4.07836591931343	0.0434356457152563	0.0910439797308234
ENSCSAG00000000302	-0.456987107149666	0.225765432967043	0.837941001060528	0.359986310255186	0.473568059719136
ENSCSAG00000000303	-0.229320490795322	5.55056579934477	1.04819182311024	0.305923894033399	0.417875037855578
ENSCSAG00000000306	0.0772159344348828	4.54353352614682	0.204899003837763	0.650795234969808	0.73609428857059
ENSCSAG00000000307	-0.566182718588739	2.58612736456926	4.11817031777828	0.0424249387042961	0.0893335941584471
ENSCSAG00000000312	-0.286806643946747	5.1521282969877	1.93765780844561	0.163923071417254	0.257791234642689
ENSCSAG00000000314	-0.517853198578433	-0.119609116328253	2.32512521001156	0.127299976851961	0.211424204893297
ENSCSAG00000000315	4.31941919203707	1.24584711375515	52.475924160058	4.35555321827213e-13	1.34468546740562e-11
ENSCSAG00000000316	0.0947383316451871	7.00057594561172	0.340110707501797	0.559765326423671	0.659037985354606
ENSCSAG00000000317	1.00609625098275	4.40114754615642	16.9230965472983	3.89250726153037e-05	0.000249971004816085
ENSCSAG00000000318	3.53240469636282	0.628083050255029	56.6571684822028	5.18813775372607e-14	1.88749936736329e-12
ENSCSAG00000000320	-0.104718489067208	5.36519596817605	0.360227665000025	0.548379823379922	0.64866700283408
ENSCSAG00000000321	2.66109347266012	2.87132531334548	51.7672449567016	6.24855851297438e-13	1.87991695735515e-11
ENSCSAG00000000322	1.05879039851102	3.78419875189704	15.6503892121655	7.61968979832844e-05	0.000447561935985032
ENSCSAG00000000323	2.56244995236817	0.0362035603706876	33.8249402495618	6.03008435245056e-09	8.98096512618809e-08
ENSCSAG00000000325	0.778519363379222	2.78819204273657	7.06187196530599	0.00787416760065583	0.0229540462866277
ENSCSAG00000000326	-0.870886136377279	4.44569444696257	23.7586030405955	1.0920614870104e-06	1.02954221352459e-05
ENSCSAG00000000327	3.49698114123361	0.000761111253813712	39.9626630222976	2.58863934597664e-10	5.03018306794072e-09
ENSCSAG00000000328	2.05604073885811	1.54009724892738	29.8837315547706	4.58745884083854e-08	5.74458359925172e-07
ENSCSAG00000000329	0.592606229045317	5.55723346545077	8.56061854806455	0.00343512688895995	0.011588641916861
ENSCSAG00000000330	1.28608415672852	2.7850373093263	33.7400791197482	6.29894592980255e-09	9.36450854388377e-08
ENSCSAG00000000331	0.234659837332147	0.0939682110278553	0.563461570168393	0.452868875995258	0.563680122442628
ENSCSAG00000000332	0.328875837617578	4.20133897895833	2.01840271762705	0.155402536239296	0.246924838005239
ENSCSAG00000000337	0.666841735217374	1.60772872277222	7.98688214272249	0.00471174864478337	0.0150529888522025
ENSCSAG00000000344	0.378037103854785	-2.31641119178628	0.234035863504264	0.628547310432992	0.717562273002194
ENSCSAG00000000345	2.74911382901158	5.48968618844039	40.9036416218655	1.59922865063677e-10	3.20953336847722e-09
ENSCSAG00000000346	-0.483339906062772	4.02696357679862	2.44746503790925	0.117714833895175	0.19937406803185
ENSCSAG00000000349	0.0891890546661997	1.48209480619125	0.0646482193396345	0.79929459090574	0.855713557038508
ENSCSAG00000000353	0.0643551732919064	-1.30567422968187	0.0200061692722819	0.887519855305685	0.920522220096973
ENSCSAG00000000365	-0.209875464724799	4.00859554624135	1.40777401693939	0.235426270813033	0.34181924358464
ENSCSAG00000000367	0.173325569760838	2.84856936800375	0.494682126712469	0.48184611591021	0.589748225008443
ENSCSAG00000000368	0.575305537150554	1.35328863921348	4.08639289595659	0.0432298063449484	0.0907391932138153
ENSCSAG00000000369	-0.0837764868888178	8.01582646685307	0.246106301566755	0.619830193603009	0.709967774461921
ENSCSAG00000000370	-0.15797153326324	2.03448909500636	0.229921853485269	0.631581779002364	0.720181998189993
ENSCSAG00000000371	-1.5315785150894	1.52507886425303	11.3265269401101	0.000764076721625639	0.0032451157652586
ENSCSAG00000000372	0.184395848470798	4.3870516568396	0.741468916216427	0.389190737833356	0.503112109007869
ENSCSAG00000000374	3.9889142886877	-0.770472722714565	39.603823849843	3.11073612080117e-10	5.93988768870207e-09
ENSCSAG00000000375	-1.02220842323869	4.08032532054162	2.94561007145091	0.0861111783638086	0.156382444533813
ENSCSAG00000000376	-0.94620428954457	4.58348621513567	2.77318345405536	0.0958553515098142	0.170186266891068
ENSCSAG00000000378	2.77108281542406	3.00976461758731	63.2537041781722	1.8172560332359e-15	8.60046358193623e-14
ENSCSAG00000000379	3.0615522624945	3.89221028166415	51.6922207676239	6.49194640414499e-13	1.94605224604833e-11
ENSCSAG00000000381	0.199161131698165	3.2538529798202	0.624217164421665	0.429484464724287	0.542297599866299
ENSCSAG00000000382	0.487706058164324	0.700633544297762	2.49065313674668	0.114524189028779	0.195009900019417
ENSCSAG00000000383	0.23674069005984	5.19817391532217	1.15271225300254	0.282982099055077	0.393501879953923
ENSCSAG00000000384	2.81783821086604	-0.606344881558134	27.7033324439089	1.41418885218781e-07	1.59115512749224e-06
ENSCSAG00000000385	0.959257801530802	3.27409833884109	10.9391507442116	0.000941533163036376	0.00387716361353075
ENSCSAG00000000386	1.23645034460669	-0.849375351573313	10.9050099423657	0.00095904524811549	0.00394043541371233
ENSCSAG00000000387	-0.219001995374548	7.75660713153235	1.62428705694821	0.202495053323189	0.303366058570442
ENSCSAG00000000388	0.147900600253495	4.59153884076334	0.87309543692634	0.35009978390299	0.46364641843535
ENSCSAG00000000389	4.74522085970458	4.48811154487414	91.1288788213453	1.34612655700949e-21	2.31603878563809e-19
ENSCSAG00000000390	0.00236792514503194	4.23194938887291	0.000160710440223255	0.989885358966405	0.993856694064076
ENSCSAG00000000392	0.143884789031387	6.73435759249866	0.671074181017346	0.412677349188854	0.525960294933964
ENSCSAG00000000393	1.22885079176727	3.56666777555883	26.2175875053183	3.05031753339716e-07	3.2090506177784e-06
ENSCSAG00000000394	1.26073835439748	3.6070349765792	25.0850653319685	5.4856072382642e-07	5.44505857899098e-06
ENSCSAG00000000395	-0.0126293235614623	3.96148224934101	0.00269146789336006	0.958624821231822	0.971446479678876
ENSCSAG00000000397	-0.0451995490234309	5.71001304535727	0.0533462075159967	0.817339678210551	0.868647486506955
ENSCSAG00000000398	0.160607616366371	4.03496549572647	0.732116390700959	0.392198042920093	0.505930574422928
ENSCSAG00000000400	1.24899671100847	7.66755411034482	24.0679378035685	9.2995892790313e-07	8.85820738879816e-06
ENSCSAG00000000401	-0.906003236931392	2.11965911806032	5.61098772328124	0.0178481996714754	0.0443639900637711
ENSCSAG00000000402	0.717885756374895	4.08674794909576	18.0846956197294	2.11292947220702e-05	0.000146820597780578
ENSCSAG00000000403	-0.100846335282052	5.55477414684973	0.294254579998469	0.587506906839039	0.682456683329377
ENSCSAG00000000404	-0.12739833346995	1.05938027866625	0.261689122247487	0.608962072936654	0.701361589756273
ENSCSAG00000000405	3.69100385902484	-2.56591464687186	12.030522995015	0.000523363894027933	0.002358636135787
ENSCSAG00000000406	1.98502537881212	1.90760546280365	31.518917014932	1.97506723483522e-08	2.66521123511219e-07
ENSCSAG00000000407	0.220786339680837	-1.62539988822004	0.211490442960262	0.645601709904429	0.732024675121265
ENSCSAG00000000408	-1.37920359510494	4.623771695971	6.08066694084702	0.0136669164031928	0.0357918647022351
ENSCSAG00000000409	-1.55463553844444	4.9451191943052	18.6426862959478	1.57650872515509e-05	0.000113074367291169
ENSCSAG00000000410	0.0644197786491107	2.93623773969165	0.0901646678409698	0.763967918874715	0.828037149160291
ENSCSAG00000000411	2.562887808713	0.102651700202846	34.5416957656586	4.17217682906712e-09	6.36893204119239e-08
ENSCSAG00000000412	-0.416724303757046	2.5396874570301	2.83608180691994	0.0921687126533594	0.165042348969594
ENSCSAG00000000413	0.446263539824205	0.362295290195805	2.38833732769035	0.122243583373406	0.20523452597871
ENSCSAG00000000415	-0.50650316959452	6.50518344389736	4.12862327773961	0.0421636393290539	0.0888853644924038
ENSCSAG00000000418	-1.1646546692062	4.5999998132704	4.52960527455353	0.0333133007357807	0.0736199877244969
ENSCSAG00000000419	-0.52590496230918	6.96125261633792	8.78607788553343	0.00303538156773357	0.0104623116348613
ENSCSAG00000000420	0.354366196792591	4.25463455076714	4.08148323921902	0.0433555847026244	0.0909223200270756
ENSCSAG00000000422	-0.582674592618245	3.33979446134806	3.21121029664312	0.0731353663021027	0.137535790186933
ENSCSAG00000000423	-0.681913209332183	0.168714799163954	1.98848952473266	0.158498902458096	0.250951531048732
ENSCSAG00000000424	-0.56109049774685	7.49760530764458	5.99403249379625	0.0143543514498832	0.0371919144388192
ENSCSAG00000000425	-0.96989655359487	-0.724297581093412	5.92365164944241	0.0149389655812721	0.0383862623686793
ENSCSAG00000000427	-0.448212033247784	7.01217879551179	6.39855823711801	0.0114213079411952	0.0310681395363506
ENSCSAG00000000428	-0.263695313339375	3.89477862526276	1.82191753171577	0.17708519715097	0.273766024086725
ENSCSAG00000000431	0.467260577626393	6.52688552821599	10.0615154915064	0.00151398636692795	0.0057952521025606
ENSCSAG00000000441	0.243985939000851	-1.92448388072087	0.144721664074787	0.703631439194019	0.778633289640066
ENSCSAG00000000444	0.468304061047968	8.45763484526239	4.1013706145566	0.0428484643363873	0.0900531983005611
ENSCSAG00000000445	-0.349811043048139	-0.811352409959367	0.541453694357525	0.4618308920555	0.571775792225522
ENSCSAG00000000446	1.14587157953204	-1.93025751466355	3.79871113660227	0.0512920506120794	0.10374611804552
ENSCSAG00000000447	-0.629671074657219	2.27778629128735	4.05772509833372	0.0439696964263703	0.0919766306831761
ENSCSAG00000000448	0.999860656516177	-1.35388527582678	3.74045045014476	0.053110125678712	0.106803036198745
ENSCSAG00000000449	0.363774980624919	3.67812752443188	2.70399626353763	0.10009706338304	0.176168161105508
ENSCSAG00000000451	-0.0596586594711867	0.91023474541512	0.0255157154720962	0.873088730957286	0.910289519582217
ENSCSAG00000000456	-0.0405747739468917	3.64213008652069	0.052801302705527	0.818258576541526	0.869255010852611
ENSCSAG00000000457	0.270493205128896	4.88800754753176	2.40267850718411	0.121127695929984	0.203733824203212
ENSCSAG00000000458	0.669138523676902	4.33799426996636	8.98659714464587	0.00271966977297265	0.00953351291759687
ENSCSAG00000000460	-0.312825966037813	4.53443227906337	2.39384740457453	0.121813501872874	0.204637267131231
ENSCSAG00000000466	-0.976050322134515	0.011108679830535	3.14380708538076	0.0762157132247334	0.142259570045533
ENSCSAG00000000471	3.53597032171657	1.07242336309263	52.8170373199415	3.66111653839495e-13	1.14745088927266e-11
ENSCSAG00000000473	-0.960699252717938	4.06049530698813	10.6843345939916	0.0010804659164404	0.00434951390247284
ENSCSAG00000000475	0.707119561381582	3.83117443384966	14.1074417001028	0.000172659348128095	0.000911705387797875
ENSCSAG00000000476	-0.19223246163653	8.10315403598469	1.06685810626736	0.301656205081033	0.413344577677403
ENSCSAG00000000477	-0.0269352310504441	6.62237719224427	0.0249593989845494	0.874468272490203	0.911440175220589
ENSCSAG00000000481	0.115612705704208	0.704883965312542	0.209663019412426	0.64703165419251	0.733220437750117
ENSCSAG00000000482	0.318924827642074	-1.29055544307586	0.546191222832501	0.459878148163139	0.569870760988114
ENSCSAG00000000483	-0.0563868298271807	8.99329660825513	0.0720265655883523	0.788408637708483	0.847575206263409
ENSCSAG00000000484	0.388770607992153	7.05212772708919	6.05830147099842	0.013841074489019	0.0361500675735495
ENSCSAG00000000486	1.69110140221617	2.30672277491466	33.9866485337781	5.54915504205372e-09	8.30211900630447e-08
ENSCSAG00000000487	1.3539255941829	0.798756811647286	11.4325343368352	0.000721691805519145	0.00310098427465133
ENSCSAG00000000488	1.65319784661705	0.282095791157103	19.5058875585778	1.00290093941563e-05	7.55698668628103e-05
ENSCSAG00000000489	0.689372495873866	2.61435550662432	6.98760712130093	0.00820760091248838	0.0237541517910584
ENSCSAG00000000490	-0.111980804763352	0.902536226575003	0.157021184736614	0.691913979779842	0.769624988797629
ENSCSAG00000000491	1.01481970302098	1.81752720707959	10.2461966677069	0.00136966702901932	0.00532300948666168
ENSCSAG00000000492	3.32964024170568	-2.27214671538066	14.8020622106367	0.000119404856432829	0.00066248236939907
ENSCSAG00000000493	-0.279079536750281	3.16620205394564	1.36581371257768	0.242532450039667	0.34958621845756
ENSCSAG00000000494	1.32940690663212	1.42152720988355	12.494812104087	0.000408083673052772	0.00191051383708181
ENSCSAG00000000495	0.817958827034539	2.79494948998798	14.0164807924902	0.000181215315830505	0.000951106886422769
ENSCSAG00000000496	-1.22954483277672	-0.763425439000856	4.40041148145486	0.035930260330298	0.0781485527884555
ENSCSAG00000000497	0.463388347701268	-1.53418980486219	1.05120788490628	0.30522906407156	0.417098407484897
ENSCSAG00000000498	-0.0276679236350149	2.92705181555361	0.0185973340093195	0.891527173933524	0.923335486070981
ENSCSAG00000000499	-0.127137418348219	3.22933133291699	0.369402832359775	0.543329955703951	0.644511697670365
ENSCSAG00000000500	-0.212664210767266	4.52760591373358	0.157772007589884	0.691216113863463	0.769275422995945
ENSCSAG00000000501	0.0745225404113748	4.79429216581688	0.188579674786617	0.664101380064229	0.747611947554585
ENSCSAG00000000503	-1.46637247399441	2.16087824790755	7.77969853973795	0.00528366135011615	0.0165629596735374
ENSCSAG00000000504	0.973541272101253	0.952844618071925	7.0194424437391	0.00806293337966565	0.0234216445008684
ENSCSAG00000000505	1.15447477761957	-1.86208364047505	4.29383650454892	0.0382507599311206	0.0821250229796332
ENSCSAG00000000506	7.85516668181609	-1.71451558931868	47.6184417086824	5.17790916926593e-12	1.34895151023289e-10
ENSCSAG00000000507	-0.485866356893164	7.02706354183658	3.54382897791137	0.0597673410307667	0.117130656360367
ENSCSAG00000000508	-0.11834031154098	0.68535688630201	0.194961240862071	0.658819102792898	0.742934873985729
ENSCSAG00000000511	0.425666160358943	0.305557674597417	1.73896363187729	0.187270195018309	0.285740583013156
ENSCSAG00000000512	0.876232746035835	1.67631514975241	13.2684285110544	0.000269913370737984	0.00134281901942147
ENSCSAG00000000513	0.0997864058597065	2.65475094955983	0.246661773770034	0.619435495916747	0.709789761007298
ENSCSAG00000000515	0.243043596634204	1.02291947148977	0.725042270493333	0.394494917142971	0.508456695001986
ENSCSAG00000000516	-0.99381514814007	5.47033215300815	11.0419742160981	0.000890719585687002	0.00369555774850344
ENSCSAG00000000518	0.275638447237012	0.0473279403288721	0.696987682576669	0.403797731498128	0.51745885104776
ENSCSAG00000000519	-0.885515994473472	2.8205797381189	13.4629906128307	0.000243315609442719	0.00122938021448926
ENSCSAG00000000522	-0.348634341248388	4.02040963545216	2.20698011123423	0.137387382302846	0.224099090805463
ENSCSAG00000000523	-0.791637474512416	1.16850156891431	8.31135365096643	0.00393980175753082	0.0129931636074355
ENSCSAG00000000531	-0.361195317197749	2.48102357498866	3.10996122260276	0.0778148130640848	0.14459076019569
ENSCSAG00000000532	0.526809640864371	2.79071400249602	4.23718052331927	0.0395477920892613	0.0843631962852869
ENSCSAG00000000533	0.340997967004104	4.22613191670793	2.61236998077524	0.106033191121439	0.183984685130035
ENSCSAG00000000535	-0.210350024864482	1.61719994342964	0.552686682995056	0.457221990218349	0.567648315547749
ENSCSAG00000000536	1.14645686482717	-1.66212781010264	4.73959275548071	0.0294760479836444	0.066510366741237
ENSCSAG00000000538	1.54393085849669	-1.55329559682611	10.9291163331973	0.000946646370157665	0.00389433576485533
ENSCSAG00000000539	0.244317294871781	3.11116889220016	0.752693715386144	0.385624722378172	0.499205544284056
ENSCSAG00000000540	-1.06437001923364	3.47179008325546	3.68265751975346	0.0549811512627215	0.109743042345181
ENSCSAG00000000541	-0.297218582247624	3.93789497553239	1.39721686747175	0.237190114046437	0.343628437048186
ENSCSAG00000000542	-0.199250552741353	4.51367219193775	1.08099954180732	0.298474059266419	0.409868310351134
ENSCSAG00000000543	-0.239188151948058	3.91136740931103	1.87471796353704	0.170935702048285	0.266052109944546
ENSCSAG00000000547	1.91001057230422	3.58030455346636	52.4337479478854	4.45010512937518e-13	1.3687595236851e-11
ENSCSAG00000000552	0.50724254782089	4.17038606334318	7.90780111537353	0.00492220637119629	0.0156226138802938
ENSCSAG00000000553	-0.272412844123152	5.82852349745478	2.94289240124549	0.086256150126984	0.156508055767043
ENSCSAG00000000554	0.253059479889089	4.90429582837092	1.56388259767414	0.211097637637201	0.31351138385493
ENSCSAG00000000555	1.60004179778092	2.28909510757409	24.0753698971147	9.26376517630442e-07	8.82917538470976e-06
ENSCSAG00000000556	-0.127029945424428	4.0713755696167	0.612155225466166	0.433977481798049	0.546258654691234
ENSCSAG00000000557	-0.549744350928363	3.48637846907517	4.64842364201002	0.03108207811264	0.0694793184715759
ENSCSAG00000000558	-0.360900122849774	6.07608942565827	3.75272607803144	0.0527214604548402	0.106182217087257
ENSCSAG00000000560	3.45835065754619	-1.44900063177834	26.4912227802791	2.64738251106254e-07	2.82108496356258e-06
ENSCSAG00000000561	3.38882817995574	-2.15942443662357	24.0584111742207	9.34571268521596e-07	8.89701074476726e-06
ENSCSAG00000000562	2.22842719575382	0.362918403129084	24.4479062143274	7.63464378557598e-07	7.41773008272697e-06
ENSCSAG00000000563	-0.911826713528127	4.14524352813922	2.61757308105864	0.105685970750651	0.183555749620243
ENSCSAG00000000565	-0.747026806999341	1.15583003778187	3.87426775995235	0.0490316935053377	0.100171568364845
ENSCSAG00000000567	0.387034725974999	1.84745800530028	2.27856275880575	0.131173380631356	0.216236197993084
ENSCSAG00000000568	-0.702950307202023	-1.25329887019887	3.0815293030667	0.0791860366050726	0.146610891896198
ENSCSAG00000000569	0.649211111044472	3.30130786506719	10.9106796214341	0.000956114416658753	0.00393132731390406
ENSCSAG00000000570	0.393574096660175	4.02307194681759	4.05598372206229	0.0440150668942436	0.0920482223211221
ENSCSAG00000000571	-0.305952459548654	2.26020372738772	0.324241581754322	0.56906969047228	0.666902517208078
ENSCSAG00000000572	0.104482330961653	3.26076114025057	0.307256060520848	0.579368877601056	0.675855339454527
ENSCSAG00000000580	0.589255478301943	2.18052472789948	7.64694525878624	0.00568685385248208	0.0175766775975761
ENSCSAG00000000581	0.00864328575759337	5.51749093507742	0.00225529607793362	0.962122733938179	0.974035010509158
ENSCSAG00000000583	0.0621960110522705	3.03085589166276	0.0789623452363735	0.778708563909837	0.839606328748533
ENSCSAG00000000592	-0.2875623320606	1.05169283998977	1.05740699461503	0.303807335229813	0.415606215660559
ENSCSAG00000000594	0.288547943263626	3.59333144198534	1.97718841709877	0.159686914776116	0.252469490892802
ENSCSAG00000000595	-0.0707374482953929	1.47791802522899	0.0158419075901364	0.899839073257936	0.929612332562004
ENSCSAG00000000596	-0.922836905483164	2.88585609519862	10.5607754342886	0.00115512727823615	0.00459408554168707
ENSCSAG00000000600	0.0853531461282386	4.88414698936621	0.133039621661357	0.715301041043105	0.788114688473682
ENSCSAG00000000602	-0.0977680088951045	8.15338887861263	0.284662365307781	0.593661493799839	0.687864390956993
ENSCSAG00000000606	-0.123152574862995	3.97230918909772	0.375187277770788	0.540190245563114	0.64166287565379
ENSCSAG00000000607	-0.750947020845501	2.70045680973835	2.51332385165991	0.112887606061307	0.193059079448603
ENSCSAG00000000608	-0.380193324755334	2.77288213756151	1.89941233037902	0.168144112709591	0.262424294587954
ENSCSAG00000000609	-0.0426202322666927	7.58750074404017	0.0531897378064059	0.817603032493868	0.868782120927767
ENSCSAG00000000610	0.920574267430093	7.90324843195803	7.57962854509478	0.00590316035487466	0.0181197731985625
ENSCSAG00000000611	0.000465166608278092	3.73691106575125	7.59519971182954e-06	0.997801081613593	0.999123358521929
ENSCSAG00000000612	-0.525408821429887	-0.716005111748418	1.3216063910768	0.250303957110549	0.357852545624075
ENSCSAG00000000613	-0.342948244270378	2.48018118907693	1.63589096179726	0.200890178076842	0.301453899454456
ENSCSAG00000000614	1.14012875856933	-1.57535892129804	4.45815755573924	0.0347349435039818	0.0760494514654385
ENSCSAG00000000615	0.451742389815749	2.22711534486651	4.67925224035682	0.0305290345839517	0.0684840505531891
ENSCSAG00000000616	5.81710452041065	4.10877797254318	61.346299591212	4.78690100275913e-15	2.07520325098615e-13
ENSCSAG00000000617	-0.454331447742114	1.55310761133738	0.615385558227189	0.432767228177953	0.545233890756312
ENSCSAG00000000618	0.522561847238468	0.758039822428346	2.47205508507224	0.115886315810915	0.196820658057876
ENSCSAG00000000619	-0.711298586939656	4.37927883015354	9.86191874441528	0.00168735034945891	0.0063615534631392
ENSCSAG00000000622	-0.54048767944089	4.38603588303472	2.64137482243625	0.104113411666097	0.181435030648757
ENSCSAG00000000623	-0.636110207905622	1.49028413936275	5.66698446850926	0.0172871483097285	0.0432034844351317
ENSCSAG00000000624	-0.151074482539176	0.405110514587504	0.0975936233761203	0.754736716530819	0.820022782985103
ENSCSAG00000000625	-0.834536413860132	2.39150020803813	3.14915283196252	0.0759663934322752	0.141842292597885
ENSCSAG00000000626	0.0109940584021078	5.48205994264802	0.00454875895363926	0.946227853536213	0.962426593808586
ENSCSAG00000000627	-0.282596239590138	4.18586065193652	2.58364845128169	0.107972535858242	0.186507255257329
ENSCSAG00000000630	0.0326903630282833	3.67465597304798	0.0327100357069749	0.856478125841484	0.898643705026286
ENSCSAG00000000631	-0.863322732913576	-1.17902702055493	2.06973110143768	0.150248010045124	0.240260081509856
ENSCSAG00000000637	0.219122283939146	-0.578690695140728	0.51646071133132	0.472355359101395	0.581534674763629
ENSCSAG00000000638	-1.34618195553674	2.26546704128232	6.67204584768936	0.00979367038888834	0.0273987218518409
ENSCSAG00000000639	-1.18667767926456	3.38831503434255	3.89244988454912	0.0485036218656023	0.0993963179099445
ENSCSAG00000000640	5.13438708720516	-2.43385138225134	29.5486259156872	5.45312989257625e-08	6.72159301758821e-07
ENSCSAG00000000643	-1.11295382214491	1.13931255681275	4.78540067547084	0.0287019694813895	0.0651553642006748
ENSCSAG00000000644	0.662324207382679	6.19503222849529	17.2943430973909	3.20138482509326e-05	0.000210247606982367
ENSCSAG00000000645	2.39190291122804	-1.51229848321433	19.7537801668908	8.80872934642245e-06	6.7545860081179e-05
ENSCSAG00000000646	2.00222333807696	1.82726091274648	38.7430135033697	4.83437481051956e-10	8.85247990524963e-09
ENSCSAG00000000647	0.174731505246076	3.60425261053547	0.96196585985143	0.326692077322897	0.439590471783486
ENSCSAG00000000648	0.694254342166906	-1.63693754064429	1.67720060057549	0.195296842486247	0.295131697115435
ENSCSAG00000000649	-0.00534409526871965	4.57686683532304	7.811713702921e-05	0.992948076923874	0.995781626384434
ENSCSAG00000000652	1.20606353862708	1.42527443822553	8.91507459443361	0.00282826259666718	0.00985952159332034
ENSCSAG00000000653	0.667470207443123	1.91500984937257	6.63162679635742	0.0100183727387142	0.0279044624831944
ENSCSAG00000000654	-0.166892913292922	4.71392887994093	0.900183064422585	0.342732629596011	0.456194281814595
ENSCSAG00000000655	2.96873111493558	0.277699244428569	36.703323198064	1.37544768238756e-09	2.30408411460399e-08
ENSCSAG00000000659	-2.19356115320326	4.29912754234322	12.6553180187898	0.000374498886848324	0.00177441139244801
ENSCSAG00000000660	0.620240605272435	1.66195578122481	3.29261274310346	0.0695922005732829	0.132316520823697
ENSCSAG00000000661	0.0557021113081494	4.560577009168	0.0583811399685743	0.809073155218267	0.862436999337859
ENSCSAG00000000663	-0.937433774667906	-1.1629884036535	3.3896163700005	0.065608212420737	0.126137916954174
ENSCSAG00000000664	0.0854969263900343	5.70401548796001	0.250713102210501	0.61657340729714	0.707527187847336
ENSCSAG00000000665	0.325810167422093	0.55672715897358	0.798827794150139	0.371444071029725	0.485183212431631
ENSCSAG00000000669	5.33370343185957	5.40551869094039	27.2409725587834	1.7961178333325e-07	1.97644758515343e-06
ENSCSAG00000000670	0.505690531802848	4.48660670128156	2.34873766865176	0.125384503376088	0.209104992150933
ENSCSAG00000000671	-0.148243154633508	-0.204461820095244	0.139070948075258	0.709206367886228	0.783385379413953
ENSCSAG00000000672	-1.14141808649675	-1.85715026818943	3.51506437827952	0.0608132942096756	0.118772967895887
ENSCSAG00000000674	-0.433161441511772	-0.44102693971341	0.765743225024977	0.381537149685761	0.495233721128465
ENSCSAG00000000675	-0.582929540214358	5.75111602127471	6.61634493392464	0.0101046999767268	0.028089552299544
ENSCSAG00000000676	-0.715757556370569	0.103611536692303	2.3187146102954	0.127825615216433	0.212041346442687
ENSCSAG00000000677	-0.171722503314577	3.98993824313811	1.26336222578081	0.261015625355274	0.369813418651408
ENSCSAG00000000679	0.313750300148756	3.28931916003885	1.71367579740283	0.190509148304853	0.289500391620415
ENSCSAG00000000680	-0.421902044340988	1.79774590459522	1.91237005933843	0.16670022614625	0.260834218965226
ENSCSAG00000000681	-0.224272146014659	4.49047870884164	1.29070471467093	0.255918121340427	0.364145383371799
ENSCSAG00000000682	-0.700926760719655	2.62210236672354	6.86965605752061	0.00876715232570482	0.0250357978844513
ENSCSAG00000000683	-1.21755538163409	-0.873668524939419	6.26261740724233	0.0123311888478206	0.033056315876166
ENSCSAG00000000684	-0.334225386722227	4.1042441299565	1.40820302937807	0.235354929750582	0.341770770381128
ENSCSAG00000000685	1.76281598788609	3.73393904827502	32.8772696501638	9.8164356274319e-09	1.40015602122878e-07
ENSCSAG00000000686	0.127803722944566	3.9915225737245	0.228247052553922	0.632826669761736	0.721053953121867
ENSCSAG00000000687	-0.143459844661324	4.74703632549923	0.429884637647252	0.512045560214966	0.61612145779174
ENSCSAG00000000688	0.574020962753162	4.26210166549818	8.7738041958998	0.00305587432017265	0.0105263558177876
ENSCSAG00000000690	1.34236700055838	-1.72395536085259	3.67638885493776	0.0551882566272159	0.110036749723772
ENSCSAG00000000691	3.16881732166468	4.2509249392716	47.2726854613684	6.17669704530882e-12	1.59158354286062e-10
ENSCSAG00000000692	-0.392168090952723	2.19324517429138	1.47654695805807	0.224315565224684	0.32904231669767
ENSCSAG00000000693	3.6567409694624	-1.37216088275599	33.8965888106199	5.81205135758808e-09	8.67971539541431e-08
ENSCSAG00000000694	-0.116099063875492	5.69848675082237	0.588135451626208	0.443141035071579	0.555043639666131
ENSCSAG00000000696	0.128720090056663	2.63307092795712	0.106428196655557	0.744247813101829	0.811660266278626
ENSCSAG00000000697	2.39373172006969	0.93347584525832	37.2449035148539	1.04186918753693e-09	1.77958152746096e-08
ENSCSAG00000000698	0.215149761833347	4.27140217189534	0.837481260898986	0.360118126432647	0.473652724919221
ENSCSAG00000000699	-0.267561722080126	5.99326440379365	2.71528529707657	0.0993911991318172	0.17516479258005
ENSCSAG00000000700	-0.449776988794362	7.17079777483045	5.52357271329329	0.0187619032597953	0.0463075845998264
ENSCSAG00000000701	-0.199380061219311	6.79492640783587	1.58204908457321	0.208465786148166	0.310676657025107
ENSCSAG00000000702	-1.07618656381804	-1.58255516094012	3.09453773879393	0.0785554602505345	0.14570136103278
ENSCSAG00000000703	-1.31664422561235	-0.51799490432063	10.1286802883414	0.00145979889355147	0.00561798947978013
ENSCSAG00000000707	-1.34969592907975	5.65996720693772	16.0947599203509	6.02505187367062e-05	0.000365361131048388
ENSCSAG00000000708	1.20341905171627	0.729577141364538	13.2948720463207	0.000266133007408168	0.0013287866039373
ENSCSAG00000000709	0.321780020529006	3.51060699448157	1.6387256718358	0.200500400715351	0.301087836950218
ENSCSAG00000000711	-0.249478349709219	6.79929530886953	2.14953245778939	0.142613312545478	0.230709508649722
ENSCSAG00000000712	0.0666794045964882	1.35400466020088	0.0530269011665538	0.817877536524358	0.868962001207566
ENSCSAG00000000713	-1.52516472261018	2.08048354315414	11.4933773598441	0.000698446066620796	0.00301285810456404
ENSCSAG00000000714	0.265323500810634	3.61152299865919	2.08996393134201	0.148269570811781	0.237717773354513
ENSCSAG00000000716	-0.312317867219463	5.14902427762923	0.937159356546623	0.333009454750786	0.446128409775224
ENSCSAG00000000717	-0.114690656551779	-0.695508286442479	0.0631636285715018	0.801563812532167	0.857364945706113
ENSCSAG00000000722	0.035579640098708	5.29689971105249	0.0388900295392069	0.843666686461574	0.888135287462448
ENSCSAG00000000723	0.143746829194812	2.4573339548575	0.345549636740998	0.556643249058912	0.656016877966896
ENSCSAG00000000726	-0.19465174180039	-1.1693619346057	0.134858998146239	0.713446320756916	0.786490881662015
ENSCSAG00000000727	0.272087375838101	4.18199971866529	2.14596078889719	0.142945522491084	0.231156373113887
ENSCSAG00000000728	0.109138623102992	4.62239017164024	0.397080358855685	0.52860094618657	0.631301650626434
ENSCSAG00000000729	0.210829285207479	3.46862990706873	1.28937477419097	0.256163203776894	0.364399934267759
ENSCSAG00000000730	0.586674125220714	-1.49860581659191	1.73226511271052	0.188121880056753	0.286801651550433
ENSCSAG00000000731	-0.59935722366945	1.90697674965949	5.37321307886001	0.0204482768172359	0.0496171864536927
ENSCSAG00000000732	0.103225612808543	2.52446833120374	0.173986165825756	0.676593204332509	0.758315122206694
ENSCSAG00000000733	0.85886964208318	0.259022066603207	4.64851824256003	0.031080365157351	0.0694793184715759
ENSCSAG00000000734	-0.251840710191876	7.01478966126357	2.10285788781052	0.147024109624378	0.236031534145421
ENSCSAG00000000735	0.423700808369789	-0.951486661360703	0.79784865734403	0.371737364957936	0.485527918473053
ENSCSAG00000000736	0.322367194401578	4.41934013188345	3.66368989356146	0.0556103468298205	0.110651258714389
ENSCSAG00000000738	0.826202555097395	-0.442297107797088	5.27325272268209	0.0216555116578202	0.0519663062693907
ENSCSAG00000000739	-0.278773383990322	3.86335879614987	1.33170582781414	0.248501975859466	0.356108548956342
ENSCSAG00000000740	-0.886248904553958	-0.958526291654658	2.63813079107303	0.104326224857892	0.18172919805714
ENSCSAG00000000741	-1.5667379171818	3.3340027393476	8.32613872410219	0.00390786336215814	0.0129040742008728
ENSCSAG00000000742	-0.931769481768625	1.22813123554844	4.00238210667789	0.0454360056197869	0.0944101779874224
ENSCSAG00000000743	-0.819246376732673	3.86002023419328	9.73505002350787	0.0018078709466737	0.00671930792668982
ENSCSAG00000000744	0.168781470441687	4.4792972204744	0.87836991085938	0.348648536649016	0.462206266942114
ENSCSAG00000000745	-1.88130276998722	-0.924317038865644	7.88708109838781	0.00497891536681155	0.0157734999949136
ENSCSAG00000000746	-0.185910876652067	3.55166279616875	0.844939265094435	0.357987948718166	0.471747801897076
ENSCSAG00000000747	1.08342729903739	5.06416798525389	12.8927912055336	0.000329850141313795	0.00159395400353421
ENSCSAG00000000748	0.578178889117411	4.04576168245577	2.70617923186144	0.099960144128348	0.176007407840842
ENSCSAG00000000749	0.802383242564783	2.99306723971992	12.290831715864	0.000455188840717798	0.00209483256676954
ENSCSAG00000000750	-0.173626136907592	5.89753175386934	1.16997230870402	0.279406930397176	0.389843239514289
ENSCSAG00000000752	0.857512516251967	2.46433773536936	7.93410097643795	0.00485117237316482	0.0154297735581674
ENSCSAG00000000753	-0.391580433108079	7.12940345273788	5.2236761054757	0.0222814013908382	0.0531516329827375
ENSCSAG00000000754	1.20817055435895	5.7871702391062	12.74771225997	0.000356444877924334	0.00170106906925057
ENSCSAG00000000755	-1.56709814379574	1.19427176260875	11.0192282084454	0.000901716069978823	0.00373461492674027
ENSCSAG00000000756	0.85731616875682	6.50686084347364	21.3291244102008	3.86809955896995e-06	3.2332692517969e-05
ENSCSAG00000000757	-0.247237942764906	6.3684757376614	0.522301811979744	0.469861442798358	0.579416264797707
ENSCSAG00000000758	2.23276821116575	-0.620235216901779	27.5625447876841	1.52095688377226e-07	1.70779366752321e-06
ENSCSAG00000000759	0.0945565824635591	6.00373299675485	0.165878499092539	0.683800997345629	0.763251397481926
ENSCSAG00000000760	-0.206314921564888	9.52129977860872	0.900771991452643	0.3425747961953	0.456057702003528
ENSCSAG00000000762	-0.821973013827775	-0.801916492181571	1.92970158614833	0.164791096564484	0.258793597409277
ENSCSAG00000000764	2.16177436664585	3.0478307013545	40.5129180926263	1.95320413272669e-10	3.8589799832831e-09
ENSCSAG00000000765	-1.11834242795873	-0.522853926756519	5.72883281903391	0.0166885709541548	0.0420062673650983
ENSCSAG00000000766	0.0992376507474771	4.57743631018094	0.220148805702095	0.638926559286704	0.726350745387741
ENSCSAG00000000767	1.27111610747877	3.37016327753527	33.0687938588224	8.8955029497872e-09	1.27762628018813e-07
ENSCSAG00000000768	-0.102388951059879	4.62747931618019	0.291398443912811	0.589325765179624	0.683992246748074
ENSCSAG00000000769	0.237463476616984	0.775226677210673	0.53985398438811	0.462493246347953	0.572204938039701
ENSCSAG00000000770	-0.162358800039214	4.16272673148763	0.24176027299422	0.622937633680833	0.713032633091221
ENSCSAG00000000771	-0.213021150970719	7.67308867859093	1.39783521508502	0.237086362666225	0.343612373179861
ENSCSAG00000000772	-0.387796054534041	5.31715756087844	4.41808261943186	0.0355599730388829	0.0774860256838033
ENSCSAG00000000773	-0.461566603981123	6.79772528119107	6.66165521161335	0.00985093737277202	0.0275309530602496
ENSCSAG00000000774	-0.0326174645827459	3.00655052078431	0.0244244952742747	0.875809655169654	0.912243700691164
ENSCSAG00000000775	2.37882388774661	1.02898979766066	32.7063261393167	1.07187798679419e-08	1.51188801946026e-07
ENSCSAG00000000776	-0.0853465146739036	5.10722206055789	0.21330296243675	0.644190802060898	0.730976880849124
ENSCSAG00000000777	0.0815216481967682	6.61228315531792	0.151691286131822	0.696924316003041	0.773595358025687
ENSCSAG00000000778	-0.0133449240451535	6.24505609842118	0.00775219903620439	0.92983965986019	0.951087544086621
ENSCSAG00000000779	-0.46844481779708	2.48636796742562	3.81350921526236	0.0508408287718473	0.103047977521733
ENSCSAG00000000780	0.798108000555012	-1.5254226281124	2.78015842810755	0.0954387273173486	0.169665424507658
ENSCSAG00000000781	0.3272440019353	4.67315961014361	3.32022637770202	0.0684324055082435	0.130504334577954
ENSCSAG00000000782	0.516969020791274	4.05200922678933	4.86010984783737	0.0274845861299569	0.062980425791967
ENSCSAG00000000783	0.133891528789491	3.94267388744691	0.265241568648751	0.606541779430783	0.699305498454435
ENSCSAG00000000784	-0.956228725192452	-0.203068795544605	4.14706972048264	0.0417066394254291	0.0879893426222777
ENSCSAG00000000785	-0.0522354721958357	3.00334314449088	0.0664305049261813	0.796606678856457	0.853887501763392
ENSCSAG00000000787	0.353421819331264	2.98565828641524	2.35845584792365	0.124605475635581	0.208163107218862
ENSCSAG00000000788	-0.133665902113582	6.27101438053329	0.863049426944604	0.352886735856686	0.466689044323519
ENSCSAG00000000789	3.72221090363104	1.95140678069916	56.3901366405435	5.94277294234078e-14	2.12921433164084e-12
ENSCSAG00000000790	-0.182738041355484	7.08935673626906	1.35503673967966	0.24439951351674	0.351541127297395
ENSCSAG00000000791	0.0383916891557404	5.37998757431462	0.0541986952551028	0.815911950835307	0.867680937080583
ENSCSAG00000000792	-0.016817640787629	4.04871501918233	0.00604519582517682	0.938026238166663	0.957031279004186
ENSCSAG00000000793	-0.866446675542639	-1.39352607096013	2.30679332662996	0.128809539743561	0.213226641187505
ENSCSAG00000000794	1.51759154033539	-0.208048104907748	13.0791281281411	0.000298604409912385	0.00146569065037826
ENSCSAG00000000795	1.03339484140707	2.55091749040141	15.2725088017883	9.30610989827234e-05	0.000532971626871582
ENSCSAG00000000796	0.149552404697818	3.79610635461915	0.33853737589121	0.560674695345979	0.659779420278536
ENSCSAG00000000797	0.387439443866758	3.73171475173895	3.80259276977926	0.0511732839531293	0.103591140099237
ENSCSAG00000000799	0.843583515301385	3.83495267541865	9.3050374869934	0.00228524630691221	0.00820672256654783
ENSCSAG00000000800	-0.461299018915217	3.83286765218211	6.4070391152254	0.0113668806966877	0.0309455692215578
ENSCSAG00000000801	-0.0482733650362704	3.18611845845081	0.0343132053225297	0.853042177381079	0.895721401386095
ENSCSAG00000000804	-0.587723511869327	6.8743396998217	6.43085352270985	0.0112154670416204	0.0306090332330543
ENSCSAG00000000805	-0.0172214343857693	4.27605680270059	0.00913827361109654	0.923842778207797	0.946594985586736
ENSCSAG00000000806	0.45289234101191	7.99313432291865	4.24461215535129	0.0393750624343538	0.0841117913588751
ENSCSAG00000000807	-0.314912137920626	1.51425984840601	0.919219996720734	0.337679859027214	0.45095878327559
ENSCSAG00000000808	0.897969696328193	-1.23120936759584	2.33297938192209	0.126659248057838	0.210567712601328
ENSCSAG00000000809	0.248445031982637	5.53334720069468	1.06657528894853	0.301720290161529	0.41339809478208
ENSCSAG00000000810	-0.259760094589955	8.53928886076246	1.73721886000145	0.187491601717123	0.285999149017521
ENSCSAG00000000811	0.344562129706539	5.58868812871368	3.12753737420961	0.0769799436655519	0.143459069110225
ENSCSAG00000000823	0.466662539901985	4.05523929900256	3.10555065577899	0.0780258412977672	0.144901374040389
ENSCSAG00000000824	0.107201549255588	4.49970745347673	0.230857879150371	0.630888452382595	0.719739229728093
ENSCSAG00000000825	0.765862186056797	0.676297858500796	5.86526261690423	0.015442554683058	0.0394348601886315
ENSCSAG00000000827	-0.0758122626314137	4.95881653724592	0.198048457717888	0.65630070742156	0.740951386499105
ENSCSAG00000000828	-0.193261446666586	-0.207046049562623	0.269003921387405	0.604000734112924	0.696910941344266
ENSCSAG00000000829	-0.191709993153826	3.0994674876753	0.601901004306303	0.437853624685367	0.550089626449243
ENSCSAG00000000830	-0.865825024697124	5.88388129629816	8.81869232030396	0.00298160263335318	0.0103135352241035
ENSCSAG00000000833	-0.549861155885805	5.18042731821254	7.76223361595668	0.00533499441727103	0.0166890346193306
ENSCSAG00000000834	-0.400428827304065	4.11802327189043	4.88726366215186	0.0270555344596401	0.0622130394918385
ENSCSAG00000000835	-0.307312920430681	3.87837114803292	1.34845714767749	0.245548021503303	0.352793725745482
ENSCSAG00000000836	-0.796735643951352	6.20561603733269	21.4118233336127	3.70479532525415e-06	3.11251802579974e-05
ENSCSAG00000000837	0.108331434207242	4.99188703415	0.32209726411476	0.570349983708563	0.668023732868694
ENSCSAG00000000838	-0.115529477698722	-0.99162171741066	0.0321298696755647	0.857742922511079	0.899456532989365
ENSCSAG00000000839	-0.77104059166495	0.169228486697219	1.971483972032	0.160290434776106	0.253253980409121
ENSCSAG00000000840	-0.532228730949788	6.95387696859884	12.9285694740049	0.000323604989532438	0.00156909590731831
ENSCSAG00000000841	-0.401574054212422	6.30759427946594	3.47907873368464	0.0621493306351916	0.120781326520939
ENSCSAG00000000842	0.138187935758264	2.08110003141112	0.376718851395381	0.539364503797673	0.640958594807264
ENSCSAG00000000844	4.01865056368697	2.10610510152543	67.4593805586109	2.1507276765784e-16	1.21342562513988e-14
ENSCSAG00000000848	0.161503340146684	3.86492637324033	0.138457783524878	0.70981902307889	0.78380002702193
ENSCSAG00000000850	0.101123203463402	1.6805774542462	0.138615973211156	0.709660817188116	0.783677723975136
ENSCSAG00000000851	0.416938461723716	1.50133987717572	2.83350147234066	0.0923168820102968	0.165218110322253
ENSCSAG00000000852	0.0535260675979803	5.29100256177362	0.100269429265978	0.751506547681231	0.817380744972432
ENSCSAG00000000853	0.17655138411908	4.38065583977634	0.942876970380581	0.331539055146864	0.444735691859073
ENSCSAG00000000855	-0.52661686432022	6.66133851636344	8.34226589474624	0.00387332603690157	0.0128053895419342
ENSCSAG00000000857	-0.483907149672889	0.95301848336313	2.06881251318562	0.150338538587711	0.240358304312576
ENSCSAG00000000858	1.01265665915353	1.99954355282386	12.9741465777845	0.00031582178415953	0.00153650321324388
ENSCSAG00000000859	-1.06720182458938	5.709613055667	10.1873781884067	0.00141405227612738	0.00547361177520412
ENSCSAG00000000860	0.0257200355546108	6.62818033529501	0.0208274402294641	0.885250035111536	0.918735458996999
ENSCSAG00000000861	-0.185678301218827	3.06313248558278	0.464342150702315	0.495601624403393	0.601149447769027
ENSCSAG00000000864	-0.3082902121064	0.291043856256676	0.38664503692663	0.534068205635391	0.636450544911959
ENSCSAG00000000866	-0.371083118251749	5.17062758459468	3.60260607303942	0.0576890700247718	0.113773178459601
ENSCSAG00000000867	-0.641675712209615	5.33214968404821	7.77592728782579	0.00529470306000299	0.0165944232337892
ENSCSAG00000000869	5.49266377713347	2.28815352155479	86.8780284398226	1.15424578749682e-20	1.64350669586939e-18
ENSCSAG00000000872	-0.111904213271888	1.96334028254234	0.13459590475389	0.71371364375408	0.786680564156566
ENSCSAG00000000873	0.725237650919207	4.26437013643294	5.98743411503053	0.0144081457653266	0.0373066849985734
ENSCSAG00000000874	-0.384951685472101	7.73679767489318	4.22801626345127	0.0397618875651486	0.0846978458748465
ENSCSAG00000000875	-0.221811213061385	5.91714705723344	2.15624606485752	0.141991210396424	0.230018519234772
ENSCSAG00000000876	0.0789635370549016	3.3517514130312	0.164822819826323	0.684754527149134	0.764040432677312
ENSCSAG00000000877	-0.958185108910049	6.12770885839207	3.81439895444065	0.050813833018612	0.10301854424554
ENSCSAG00000000878	-0.886529874522895	5.95121737420165	6.27919543329464	0.0122163551286031	0.0328279288036434
ENSCSAG00000000879	-0.538358191407335	3.40835916160459	5.45581444484924	0.019503310636816	0.0478017779771909
ENSCSAG00000000880	-0.28373895095188	6.43163136846046	3.03566929477141	0.0814529518885988	0.149900658088466
ENSCSAG00000000881	0.489689839567427	6.96596061513738	7.29780945029302	0.00690387302628931	0.0206018556052792
ENSCSAG00000000883	-0.259170575099309	3.82769521913875	1.73068797610418	0.188323060496304	0.287028881629367
ENSCSAG00000000884	0.0299178972218248	2.61595145836398	0.01716589876645	0.895760517427223	0.926736253608597
ENSCSAG00000000886	-0.617179565414612	10.8956655185308	2.22376440431844	0.135901340609652	0.222223784065896
ENSCSAG00000000887	2.98565247811426	2.29144593983822	37.0315340720934	1.16234156582501e-09	1.9650353779664e-08
ENSCSAG00000000888	-0.370395889643415	4.52399167186083	0.720563471146008	0.395959142594026	0.509723715618618
ENSCSAG00000000889	-2.66270774424144	3.50431160579923	7.40940026235728	0.00648839493074911	0.0195717820343431
ENSCSAG00000000890	-0.79693768087981	-1.80423511864445	1.13084609148414	0.287594938002572	0.398507180452054
ENSCSAG00000000891	1.03546150209058	-1.83143089021845	3.74389421460283	0.0530007856181114	0.106666744980425
ENSCSAG00000000892	-0.134658179092462	2.96155015959728	0.299509044209064	0.584190369742148	0.679607855826952
ENSCSAG00000000893	0.46543271557502	5.29164923871091	8.38656510136004	0.00378004575527778	0.0125396697609807
ENSCSAG00000000894	2.18888957543723	1.75180539447873	33.4238214689045	7.41106379850565e-09	1.08230363182951e-07
ENSCSAG00000000895	0.169385140913818	2.48438596823037	0.454251398869761	0.500322916646129	0.60537350650647
ENSCSAG00000000896	0.14167649221621	5.71248412800405	0.538138961619286	0.463205026047399	0.572747223777878
ENSCSAG00000000897	-0.261819606480442	8.48142732245195	1.67992731596765	0.194934110790778	0.294765788513346
ENSCSAG00000000898	1.57629418736673	0.343537876698152	20.8965289038725	4.84772245230631e-06	3.95797487616131e-05
ENSCSAG00000000900	0.014634541247592	5.91691970321791	0.00826697316361447	0.927553856525744	0.949043365436147
ENSCSAG00000000901	0.42899861452457	6.00175331737754	4.94529328813825	0.0261617997695847	0.0605541545395501
ENSCSAG00000000902	-0.0898641836339673	6.44928518518377	0.275658297460335	0.599561146758165	0.692659401343262
ENSCSAG00000000903	0.611990257341874	2.76741761188352	4.38846755566963	0.0361828211849916	0.0785427332780269
ENSCSAG00000000904	-1.05525152439024	4.20789184916714	7.29737099445842	0.00690555800571282	0.020603161412637
ENSCSAG00000000905	0.104943929171793	6.02308716781187	0.43652388526322	0.508805017355566	0.613225541486855
ENSCSAG00000000907	1.47755264494674	7.00168242114611	18.4279360539069	1.76452049886896e-05	0.000125191516665887
ENSCSAG00000000908	-1.96496297807268	-1.34626553501614	8.21296804338954	0.00415920634118206	0.0135605233196415
ENSCSAG00000000909	-0.317838639805812	7.04191622210943	3.66487931794281	0.0555706676193065	0.110598953737569
ENSCSAG00000000910	-0.755412247079253	1.03340016662072	2.10443493963994	0.146872590073235	0.235844309764693
ENSCSAG00000000911	0.176868631746337	5.93439896440494	1.19104188607534	0.275119496236905	0.385260595111909
ENSCSAG00000000913	1.12314236489099	7.09717453257793	11.4823263740863	0.000702611277513451	0.00302845262805054
ENSCSAG00000000914	0.93821297156627	6.32068860575814	8.56423307981133	0.00342831360275808	0.0115680195662421
ENSCSAG00000000915	0.834738722021761	7.2114607789187	6.28272192322253	0.0121920696326805	0.0327921208472536
ENSCSAG00000000916	-1.0189935925693	7.15648072934976	6.75029633033633	0.00937321158539385	0.0264826096058758
ENSCSAG00000000919	0.482934310828586	6.41823278024204	11.0801195648645	0.000872581741822745	0.00363033567498395
ENSCSAG00000000920	0.174883555241473	5.94270413905497	0.88578924932542	0.346620938004824	0.460257097276765
ENSCSAG00000000921	-0.261264502326926	3.90649588330933	1.90031637871967	0.168042910468522	0.262354748982694
ENSCSAG00000000922	0.00518715776991724	7.00195169720048	0.00103571129633906	0.974326536829779	0.983157075955868
ENSCSAG00000000923	0.584689738524062	5.42588764637201	11.9309169094788	0.000552099973158911	0.00246328695059121
ENSCSAG00000000924	-0.274389896884754	5.54369042369	2.07312840109237	0.149913735197256	0.239872970828611
ENSCSAG00000000925	0.314982421618297	4.82259925099732	2.44678482439197	0.117765865688563	0.199440049582487
ENSCSAG00000000926	-0.574095890708956	1.73116282612823	1.45459627674804	0.227791870546747	0.332753013692457
ENSCSAG00000000927	0.394455117333702	5.52687253760019	2.49661202144772	0.114091502126576	0.194548782773229
ENSCSAG00000000928	2.35430714482955	-2.24417871428159	15.704687052488	7.40404710848625e-05	0.000436291994616009
ENSCSAG00000000929	-0.105371300008893	7.18425315613648	0.42112015323638	0.516378638168277	0.620428163717569
ENSCSAG00000000930	0.368451141724197	6.54502372722951	5.78520245103309	0.0161616364230472	0.0409545487572063
ENSCSAG00000000931	-0.160992254289065	4.18378648074913	0.959575926676749	0.327293745885062	0.44014906373421
ENSCSAG00000000932	-0.555332878334445	4.79999683441718	4.08470866194079	0.043272910698463	0.0907971049750461
ENSCSAG00000000933	-0.920526057602305	5.78074149721433	4.1187905296206	0.0424093874666106	0.0893122341943143
ENSCSAG00000000934	-0.662256858091713	6.68059772862863	8.71645328229864	0.00315350933388035	0.0107981824837417
ENSCSAG00000000935	0.0981399182603897	5.31251351144874	0.340801388541344	0.559367010148309	0.658662929109548
ENSCSAG00000000936	0.117411049476265	-0.660835061520707	0.0304784640245614	0.861409017586599	0.902415244352781
ENSCSAG00000000937	-1.30824831771327	4.0316919751742	4.16556040669614	0.0412537636663598	0.0872456356565001
ENSCSAG00000000938	-0.969201316155242	2.96686903446764	4.69931906007927	0.0301745701410885	0.0678178493700311
ENSCSAG00000000939	-0.691143372988154	-0.415934586098114	3.44282957763506	0.063526807345413	0.122908782584536
ENSCSAG00000000940	-0.258009207456052	-0.425526436625583	0.306627484486093	0.579757106980519	0.676164958056576
ENSCSAG00000000941	-0.708037593429205	5.06756118665694	13.2920465911757	0.00026653437426358	0.00133001457997328
ENSCSAG00000000943	-0.659508511604165	5.96241635328915	16.4445118607078	5.00949966162932e-05	0.000310709372554005
ENSCSAG00000000944	0.579550364265657	-1.82629994550597	1.31189218954513	0.252052349740177	0.359791604931165
ENSCSAG00000000945	-0.419255718504347	4.84755167093442	4.10297703835609	0.0428077743582074	0.0899905828018979
ENSCSAG00000000946	2.3307532948119	6.26082756128908	51.807699566256	6.12112997410896e-13	1.8483126834069e-11
ENSCSAG00000000947	-0.599447498396845	2.50981289246593	1.51530119336695	0.218331949925914	0.322182508436195
ENSCSAG00000000948	-0.265344371220195	6.36845191564447	2.65713255442637	0.103086421407621	0.179987148244153
ENSCSAG00000000949	1.00447510339673	5.41007155115093	9.14860828815877	0.00248907309037026	0.00884129467390227
ENSCSAG00000000950	0.137502148055443	6.89506729469659	0.949524038767537	0.329840478736687	0.443018978301494
ENSCSAG00000000951	0.888221843317476	-1.30459981429838	3.84665258097658	0.0498453780124356	0.101482104041492
ENSCSAG00000000952	-0.123547434350142	6.10417068613928	0.581712769981728	0.445641751826896	0.55714384104424
ENSCSAG00000000953	-0.733308551446696	5.49399910612276	8.0322165315599	0.00459525712674371	0.0147321160641354
ENSCSAG00000000954	0.798586990582333	3.95214182421702	12.8346033178097	0.000340267589762596	0.00163484554111073
ENSCSAG00000000955	1.22079451993658	2.55088209033159	15.8059455936927	7.01816243363394e-05	0.000417575608488227
ENSCSAG00000000956	0.902196020499989	0.829477457858729	8.21673136795032	0.00415058946081094	0.0135431225057713
ENSCSAG00000000958	0.873594146546997	6.43187104134393	21.4935846439157	3.55014363736098e-06	2.99172053358629e-05
ENSCSAG00000000959	0.584442107437415	0.935328171351569	1.21119030872673	0.271096512364208	0.380918851103328
ENSCSAG00000000960	-0.0199067192399671	6.64852817248742	0.0046085103959399	0.945876375215489	0.962315559908539
ENSCSAG00000000961	-0.519396377289917	5.46322012191848	9.72953777427165	0.00181330083260052	0.00673645745660432
ENSCSAG00000000962	1.8062467135796	-1.93710052824156	8.53082851108936	0.00349180710823246	0.0117438766049024
ENSCSAG00000000963	0.0173465537638867	-1.65926263969326	0.000779710046671767	0.977723334060685	0.985660175090352
ENSCSAG00000000964	2.07842109011984	1.17541762706688	26.1585313497622	3.14504496881604e-07	3.29820366666251e-06
ENSCSAG00000000965	-0.117807829140961	5.27743778016092	0.620730167991656	0.430776080364815	0.543637570246459
ENSCSAG00000000966	0.399808789745308	2.71139523626688	3.00818062074223	0.0828452305152942	0.151786430662353
ENSCSAG00000000967	-1.78444838302538	3.42940563508606	14.7633269233979	0.000121883000239699	0.000675550843946007
ENSCSAG00000000968	-2.98522026180056	-0.688603604161632	20.8578847960247	4.94651785538542e-06	4.01679623487714e-05
ENSCSAG00000000969	-0.779240654751364	4.26217935022333	9.39338376413051	0.00217769897798222	0.00787758519915295
ENSCSAG00000000970	-1.10690759770589	6.69157761917628	14.8326985494167	0.000117480822071784	0.000653343682882037
ENSCSAG00000000971	0.675484528569068	1.10523464434217	7.413090330285	0.00647510057040167	0.0195555377804579
ENSCSAG00000000972	-0.79375464670715	5.66000320881894	4.84011316785085	0.027805070278639	0.0636089121595956
ENSCSAG00000000973	-1.36819374178318	3.42860674404943	4.9663610103208	0.0258449682030001	0.05995524435519
ENSCSAG00000000976	-0.0129487421369883	3.46786527732442	0.00533985199567333	0.941746999811966	0.959760300851129
ENSCSAG00000000978	-1.09021699550065	8.01046477411412	5.86206242405218	0.0154706558051106	0.039500513515692
ENSCSAG00000000979	-0.241611408582861	5.45699573145	1.33587786371209	0.247762225501931	0.35523339224092
ENSCSAG00000000980	-0.601372564778354	3.38588863823891	11.0523813178387	0.000885733604756702	0.00367671825829767
ENSCSAG00000000981	0.395868928481109	3.10401562308585	3.63836083016272	0.0564624983703031	0.111949155457093
ENSCSAG00000000982	0.0979977284876442	4.21074033769429	0.373639760791441	0.541026940547476	0.642433183397308
ENSCSAG00000000983	0.205944902972031	3.05362066112346	0.827682305278259	0.36294357187127	0.476453582625796
ENSCSAG00000000984	-0.24707522282357	-1.69909946122306	0.178330710841863	0.672811743268262	0.755050384805129
ENSCSAG00000000985	0.589285451130912	4.93130059820242	9.77887990275466	0.00176527819567519	0.00658917513174397
ENSCSAG00000000986	-1.19439848068749	3.61078618902011	4.43601049971071	0.0351883836088131	0.0768505307431885
ENSCSAG00000000987	3.10339912276711	2.15942212176044	51.7675943937049	6.24744652946722e-13	1.87991695735515e-11
ENSCSAG00000000988	-1.05473888921193	4.74356426523997	15.5767309608639	7.92235813957751e-05	0.00046303464045082
ENSCSAG00000000989	0.00438833432730783	5.02406549363605	0.000537627452811051	0.98150127200502	0.988141930373456
ENSCSAG00000000990	-0.0844956387533597	4.31416111824825	0.2526529233154	0.615213236392681	0.706492180038789
ENSCSAG00000000991	-0.883169622247637	2.02945652755666	2.59405003524727	0.10726573709507	0.185558041432684
ENSCSAG00000000992	-0.599812920867134	2.95181069063789	4.39825022144312	0.0359758242679962	0.078194302812988
ENSCSAG00000000993	0.77041973339887	-0.657213636503937	3.61511861756269	0.0572566385409198	0.113177106124985
ENSCSAG00000000994	-1.83999171163823	-1.00676161137021	9.75206673908225	0.00179121221969358	0.0066693986097112
ENSCSAG00000000995	-0.988268527538097	5.46914742139761	26.6851936919029	2.39449359342069e-07	2.57151174788879e-06
ENSCSAG00000000996	0.371734736896762	2.24713810173368	1.33404212595409	0.248087390480962	0.355668729153203
ENSCSAG00000000997	6.47701231028612	9.17455133456166	54.6969013301448	1.40627845702756e-13	4.7019233349644e-12
ENSCSAG00000000999	0.736427278516057	5.2977280374997	13.9693987182635	0.000185810411161417	0.000971827283455708
ENSCSAG00000001000	0.113904247821302	7.14827314978704	0.4695198417038	0.493208146765575	0.599475935870924
ENSCSAG00000001002	0.343782682141387	6.05866409189796	5.4058034146818	0.0200699086690486	0.0488858105716969
ENSCSAG00000001003	0.759496018176333	3.74909066869645	7.00100666360107	0.00814638922701065	0.023618380000445
ENSCSAG00000001004	0.0647497612146531	4.97161563683082	0.138058380811316	0.710218925078908	0.783822396467214
ENSCSAG00000001005	0.116508023913758	1.96377233598194	0.208237857940194	0.648152072541406	0.733977735182611
ENSCSAG00000001006	0.103612875249803	5.54572648908703	0.488840121534528	0.484445156328419	0.591964241109455
ENSCSAG00000001007	0.632391837122175	5.58650698137552	14.5636135588743	0.000135506047223967	0.000738277397416659
ENSCSAG00000001008	-0.0828459797968393	5.16546399257521	0.211923146827981	0.645264219084982	0.731770388018911
ENSCSAG00000001009	-0.639597315928864	4.89879451797464	5.10377868006814	0.0238737811537152	0.0562528724216902
ENSCSAG00000001010	-0.341201555268926	4.46936808128245	3.04110477175723	0.0811806509841022	0.149599555093654
ENSCSAG00000001011	-0.215656785151933	5.26357693117841	1.79235731459416	0.180639211276687	0.277804269334919
ENSCSAG00000001012	-0.270396243158402	3.87626418895812	0.938675042277044	0.332618819965602	0.445749699746195
ENSCSAG00000001013	0.049534101428292	2.92661255976441	0.0541123272974211	0.816056056715257	0.867752390958984
ENSCSAG00000001014	-0.110575079554005	4.0362583401586	0.420847988948541	0.516514217300712	0.620500787486789
ENSCSAG00000001015	0.0914005410317493	0.403036538278041	0.0862330520691437	0.769021812987483	0.831986198016261
ENSCSAG00000001016	0.56468178288311	4.81031473872142	12.3695720794146	0.0004363876127219	0.00202296216652473
ENSCSAG00000001017	-0.300433188272052	5.50288839825958	2.6312028843794	0.104782302816734	0.182350573767147
ENSCSAG00000001018	-0.161035369789255	6.41432224519585	1.04138640290669	0.307499250375893	0.419298697140149
ENSCSAG00000001021	-0.623421472526339	7.36739806623003	14.4448020298328	0.000144327630005892	0.000779548549642681
ENSCSAG00000001022	-0.15166086598349	4.80527156013651	0.831438025724541	0.361857038238245	0.475556389288757
ENSCSAG00000001023	0.182847107810571	3.02256338900315	0.772209728650921	0.379534322007973	0.493409555026028
ENSCSAG00000001024	1.64579863782007	1.18836486737141	20.0192564154273	7.66662168737846e-06	5.95063864710668e-05
ENSCSAG00000001025	2.32810931804982	-2.84569734047362	7.0180402187052	0.00806925019033882	0.0234358722338362
ENSCSAG00000001026	-0.42456602245695	6.32321887305404	2.59721303533935	0.107051815994978	0.185285009408892
ENSCSAG00000001027	1.9471789802785	5.49828909804952	40.0635026657447	2.45839520209068e-10	4.78836244727968e-09
ENSCSAG00000001028	-0.477197005696018	7.60855037006872	7.78631062397188	0.0052643586933843	0.0165181254822622
ENSCSAG00000001030	-1.33021294766101	0.331504502253714	9.95071479699736	0.00160786955013961	0.00609808986444452
ENSCSAG00000001031	0.121186974449761	5.24357291959427	0.464808460714401	0.495385265127926	0.601019422955631
ENSCSAG00000001032	0.423692253616899	5.00173663379982	6.14502837622464	0.0131782051125908	0.0348095976082939
ENSCSAG00000001033	2.17745015745652	2.24485044506158	27.3477364429957	1.69963283479001e-07	1.88155734130205e-06
ENSCSAG00000001035	-1.58739526845662	5.96882497572765	8.64288390960807	0.00328341274674304	0.0111634681634324
ENSCSAG00000001036	0.204377150302877	6.63954263192553	0.963278492315595	0.326362243965645	0.439334899012354
ENSCSAG00000001038	0.230021451042438	5.45272450576177	2.21224429621004	0.136919353803048	0.223534344841845
ENSCSAG00000001039	1.40335905822462	3.96248134950519	20.3858735501174	6.32953109149112e-06	4.99020835504338e-05
ENSCSAG00000001040	0.430313209557813	0.583746573226185	1.32185302349983	0.250259761518946	0.357820332497267
ENSCSAG00000001041	-0.434370220302695	-0.195398758665314	1.11692944844917	0.290580585070815	0.402037152254536
ENSCSAG00000001042	-0.851149618786812	7.77241871548073	21.3857564637615	3.75550835264352e-06	3.14711981027971e-05
ENSCSAG00000001043	-0.167307508822243	5.82219465707206	1.43017670125305	0.231735602914612	0.337618148834846
ENSCSAG00000001044	0.281954695262639	2.53997846745155	1.67658515044782	0.195378824317761	0.295175448594289
ENSCSAG00000001045	0.538479943027767	5.13473348830159	9.98534848912778	0.00157790689719938	0.00599822513717885
ENSCSAG00000001046	0.113724057544679	5.38036547383803	0.564107758153735	0.452609882976498	0.563529415737215
ENSCSAG00000001047	1.75524371949565	1.07571712038472	26.7728187463282	2.28833516363917e-07	2.47197069312153e-06
ENSCSAG00000001048	0.714673069895983	2.97240509735424	12.4547119613025	0.000416938667109037	0.00194536044198869
ENSCSAG00000001049	-0.214398832454813	1.28131642498477	0.688060404036474	0.406824893721149	0.520570713479409
ENSCSAG00000001050	0.126382363428221	6.92277752017842	0.78144440057407	0.376699754490247	0.490573984460728
ENSCSAG00000001051	1.0547580306997	0.0367784775450345	8.57937802635799	0.00339991486406798	0.0115003878373563
ENSCSAG00000001052	-0.530435362319154	3.74844246212183	1.20834690088251	0.271659761229426	0.381515540874623
ENSCSAG00000001053	-0.721566367379099	6.53534390461048	6.79470902343392	0.0091428423645979	0.0259382218028278
ENSCSAG00000001056	-0.167090224629021	6.81820634227209	1.38750813817612	0.238826366539475	0.345238499573999
ENSCSAG00000001057	6.84078752819841	2.42583975028329	86.7662624946674	1.22135355574417e-20	1.70958446442597e-18
ENSCSAG00000001058	0.405087928911323	4.4847846731556	4.62178483795562	0.0315683733126857	0.0703568778849857
ENSCSAG00000001059	-0.414620355103674	6.35868688660283	4.87865697680326	0.0271907677290391	0.0624581650232672
ENSCSAG00000001060	-0.425072013974927	5.16435226469098	3.85779908634024	0.0495152414067965	0.100968301520501
ENSCSAG00000001061	-1.46094538446096	5.85395501067393	15.3855394248368	8.76565467952484e-05	0.000505348406079273
ENSCSAG00000001062	-0.195678242369388	6.05219173230655	1.04474582877069	0.306720280668554	0.418450655030568
ENSCSAG00000001063	0.716658583684899	5.02933797637058	15.4716258343312	8.37531222464298e-05	0.000486752399769275
ENSCSAG00000001064	1.59014402907636	2.72721240465468	30.9896709711538	2.59405266990735e-08	3.40317457894041e-07
ENSCSAG00000001066	-0.83306849361637	7.07983406079387	3.19377137703194	0.0739192944916244	0.13868740729544
ENSCSAG00000001067	-0.399055454410411	5.08225138768185	3.20594215021839	0.0733712394422872	0.137916554212844
ENSCSAG00000001068	0.067335863295381	6.35754435068625	0.178109566230646	0.673002908122797	0.755135626167514
ENSCSAG00000001069	-0.0376618566602715	0.557475538818692	0.0154561687796573	0.901059663139251	0.930698671507161
ENSCSAG00000001070	-0.266330062037931	-0.533713187978264	0.511060533586534	0.474680119273099	0.583876342719227
ENSCSAG00000001071	0.665210272870922	3.7767191216183	6.84370031028502	0.00889543916355136	0.0253539203907468
ENSCSAG00000001073	0.355405555044904	5.47648462545636	4.39618676357581	0.0360193827580008	0.0782599506727044
ENSCSAG00000001074	0.933463397962576	3.42902503001405	17.6901472090994	2.59969698268905e-05	0.000174962709919466
ENSCSAG00000001075	-0.307024975172547	-0.873965837220334	0.320833030906989	0.571107453477526	0.668673836328652
ENSCSAG00000001077	0.0351694300475776	4.57399020158373	0.0486406201681771	0.825445806501559	0.875223028083833
ENSCSAG00000001078	1.63712770293114	-1.07335530531181	9.3824972587003	0.00219066923801997	0.00791756757207349
ENSCSAG00000001080	0.595056924166733	3.92384796332074	13.5535446048103	0.000231853145178631	0.00117686490439934
ENSCSAG00000001081	0.620324374387026	4.52019759290035	11.4228564389642	0.000725460750143143	0.00311474791008949
ENSCSAG00000001082	-0.486578663680689	7.95505016065281	6.2594795586414	0.0123530487984323	0.0331064914820227
ENSCSAG00000001083	0.873874398137483	6.66312241284338	22.9578176916194	1.65595396377737e-06	1.5069637256039e-05
ENSCSAG00000001084	-0.938415579946029	6.14097236769361	20.608013147538	5.63597213336821e-06	4.49772419100493e-05
ENSCSAG00000001085	1.25707795900761	2.92131029548542	20.63965548002	5.54358954385566e-06	4.44267193090072e-05
ENSCSAG00000001087	0.0155541714317723	6.2024991917092	0.00875004198148233	0.925473255607265	0.947618979782109
ENSCSAG00000001088	-0.597024590951117	3.82812916661075	1.34754455700158	0.245707839749053	0.352961940262229
ENSCSAG00000001089	-0.787343554318854	0.502799573862848	2.2576496718459	0.132955711730758	0.218619162832944
ENSCSAG00000001090	-0.344369107926594	5.76916382284833	2.94812209354836	0.0859774111936533	0.156240379435586
ENSCSAG00000001091	-0.00507826782007289	4.78457214171696	0.000854744744241742	0.976676355350938	0.984905266581075
ENSCSAG00000001092	0.43080923048434	4.64774465504523	5.34632899904553	0.0207659477373977	0.0502080383376345
ENSCSAG00000001093	1.83491523530158	-0.98612525601264	14.4465798900855	0.000144191455249353	0.000779424171175221
ENSCSAG00000001094	0.0734801098137593	4.96418206239183	0.220450910380483	0.6386965618842	0.726298224971594
ENSCSAG00000001095	0.604251733301187	0.614932027328769	3.12187972969376	0.0772476258114001	0.143797245340237
ENSCSAG00000001096	0.22131258503242	6.32029956448245	2.28970036709774	0.1302350628284	0.215130766350304
ENSCSAG00000001097	2.29832111703502	5.28002441114869	51.0227867870657	9.12999134634268e-13	2.66902773570871e-11
ENSCSAG00000001098	-0.526367896654242	7.85958174488686	9.46495365625652	0.00209434724676347	0.00762931274500871
ENSCSAG00000001099	1.20339506668972	0.981163222602653	8.61944665058643	0.00332592866889158	0.0112860821257549
ENSCSAG00000001100	-1.77961713832432	5.18612406501332	12.7857810867346	0.000349263904394809	0.00167259840791217
ENSCSAG00000001101	-0.147759109937976	6.36758415010329	0.554742267150331	0.456386454359233	0.566917844519494
ENSCSAG00000001102	1.37470230107893	1.70309162293839	22.2589500101185	2.38245702101868e-06	2.08869652952047e-05
ENSCSAG00000001103	0.0287623691883433	4.68523889052639	0.0259523409128235	0.872016764691988	0.909610852259315
ENSCSAG00000001104	0.3309597702726	1.05082483324893	0.277862325643007	0.598105759369391	0.691558475849088
ENSCSAG00000001105	1.8183947285013	2.41614662982036	18.6507366595482	1.56986605308159e-05	0.000112830945545711
ENSCSAG00000001106	-0.706991112617064	3.44316031647706	3.74033579777323	0.0531137700149237	0.106803036198745
ENSCSAG00000001107	0.498719019446285	4.80327445331233	8.44287943796897	0.00366475518562844	0.0122229496909809
ENSCSAG00000001108	0.00851541544062286	5.26278939141543	0.00358889542364871	0.952229393786985	0.966804333487806
ENSCSAG00000001110	0.00145263084748057	6.03918860093302	9.40392088786268e-05	0.992262730250979	0.995517433976518
ENSCSAG00000001111	0.716199085819435	0.582448802221904	3.82762513747603	0.0504143166884335	0.102384516014122
ENSCSAG00000001112	0.335607995563937	3.74342998835389	2.3766466703035	0.123161668968576	0.206461106906929
ENSCSAG00000001113	-0.507582062834842	3.54436136597503	1.13068916521889	0.287628386449014	0.39852009554386
ENSCSAG00000001114	-1.62294796705024	3.04636411819455	11.457680845863	0.000711991001770495	0.00306648119328377
ENSCSAG00000001115	0.270223914201081	0.106157199255373	0.658353925058677	0.417141671767533	0.530259584081579
ENSCSAG00000001116	-0.0700158564643618	4.23056985497414	0.130565905122289	0.717846009258811	0.789970186883056
ENSCSAG00000001117	0.791932036544916	3.67884243583021	17.3149637927586	3.16683257511345e-05	0.000208304074383407
ENSCSAG00000001118	-0.181401309174422	3.09167945973807	0.515096091815479	0.472941079497051	0.582040668359496
ENSCSAG00000001119	-0.238166550977764	5.58222734554811	2.05779297576737	0.151429358161987	0.241798019021804
ENSCSAG00000001120	0.168523692411501	6.33543980091661	1.43018696014531	0.231733928916869	0.337618148834846
ENSCSAG00000001121	1.63551773606488	1.0520542787075	23.9271160141491	1.00052526502574e-06	9.48116798762484e-06
ENSCSAG00000001122	1.08096639239202	4.7266807694647	28.2413675582594	1.07091167615893e-07	1.23867283999419e-06
ENSCSAG00000001123	-0.179902395010859	5.9893191462044	1.03156266004937	0.309791926180549	0.421693855672007
ENSCSAG00000001124	-0.0332601697783814	5.72275829449716	0.0399030540615364	0.841670250714379	0.887168046135782
ENSCSAG00000001125	-1.84958112483449	6.03157279349664	10.5908842184078	0.00113646611225727	0.00453625200003707
ENSCSAG00000001126	0.377847974868786	6.56414863520281	4.23812920898388	0.0395256980787216	0.0843549344633446
ENSCSAG00000001127	1.27077238042744	4.15758663156163	20.7302082672878	5.28752473537108e-06	4.2622765277757e-05
ENSCSAG00000001128	1.06539339110124	9.30645936243648	13.3686704151092	0.000255862679451617	0.00128452397462078
ENSCSAG00000001130	-0.593614408497532	3.39679052175201	4.70160868869779	0.0301343991981146	0.0677367816487831
ENSCSAG00000001131	0.211749180529791	5.03562631456473	1.93358624991894	0.164366624599149	0.258309991240193
ENSCSAG00000001132	1.81105327859521	0.594398485089117	22.4839039367398	2.11911880068369e-06	1.88789024977845e-05
ENSCSAG00000001133	6.26254508826474	-0.785449523633768	62.8651059789036	2.213593553527e-15	1.03282273230524e-13
ENSCSAG00000001134	0.418674616358254	1.95093338758937	2.07675677216754	0.149557652541436	0.239411101669596
ENSCSAG00000001135	-0.471147803538639	4.98850172954136	4.6953248142375	0.0302447818120167	0.0679386728123323
ENSCSAG00000001136	-0.554229204514262	-1.2689660964533	1.54652425949594	0.213649288682961	0.31663847236188
ENSCSAG00000001137	0.0352913305741954	4.77037423047545	0.0557699653185644	0.813311113218439	0.865669522942967
ENSCSAG00000001138	-0.779792508639181	3.43090058283034	5.91750162666622	0.0149912013689766	0.0384965287642081
ENSCSAG00000001139	-0.351650846642303	3.84193494734366	0.667729481775496	0.413844334714196	0.527183933092271
ENSCSAG00000001140	-0.588735790949909	9.36445641849752	6.59386531519343	0.010233075409689	0.0283732930236416
ENSCSAG00000001141	0.682878095176232	7.18205985050851	17.5322312922411	2.82478230955313e-05	0.000188360635473916
ENSCSAG00000001143	0.159150052702589	6.90951860158864	0.895535990596706	0.343981502950536	0.457414256841962
ENSCSAG00000001145	-0.0644278998530843	7.06702588821396	0.164237901314323	0.685284380012488	0.764465113238795
ENSCSAG00000001146	-0.927072816103577	1.68587179160831	7.28268538846885	0.00696223791207812	0.0207362427646094
ENSCSAG00000001147	-0.925111928883106	5.67101116958704	16.2618432303652	5.51636976073063e-05	0.000338210391009606
ENSCSAG00000001148	1.80618905915854	-0.251316226374018	19.0591035146242	1.26731767697459e-05	9.32395816061886e-05
ENSCSAG00000001149	0.618742806526743	3.33601116908062	8.30552542547778	0.00395246462771958	0.0130227125984529
ENSCSAG00000001150	0.118775482671154	2.89665167956848	0.375233174088706	0.540165467080192	0.64166287565379
ENSCSAG00000001151	2.71403282862968	-0.701770876267239	21.0086992688976	4.57202706912744e-06	3.7514242971077e-05
ENSCSAG00000001152	-0.106171985251611	4.75292820733004	0.448935004182736	0.502841138223585	0.607654893184004
ENSCSAG00000001153	2.52371386383652	0.304367856912977	34.7971793773909	3.6590319363002e-09	5.66243950820459e-08
ENSCSAG00000001154	1.91821400485212	4.95204933787396	38.5149773158022	5.43351054928675e-10	9.78683683125073e-09
ENSCSAG00000001155	-0.0135607540675908	-1.79855170062411	0.000697424337523955	0.978931280951205	0.9863624423384
ENSCSAG00000001156	0.876694738416991	4.52371479669637	15.6423384307639	7.65219680554773e-05	0.000449311534437369
ENSCSAG00000001159	-0.696332447546026	1.26986640379458	3.48842011443064	0.0617995370601867	0.120285523641657
ENSCSAG00000001160	-0.890214383125259	8.04769228952009	1.81158666807228	0.178318011290964	0.275294301843893
ENSCSAG00000001161	-0.81506033117299	9.61389451015538	1.71453192078252	0.190398431143215	0.289497458086393
ENSCSAG00000001162	-0.300217978376815	6.45864102200705	4.31620884694646	0.0377509398645483	0.0812949509442953
ENSCSAG00000001163	0.602398109191907	0.847593236029126	3.54760739590279	0.0596313766485247	0.116905809863939
ENSCSAG00000001164	0.365292864790296	0.37753818327034	1.14303140468165	0.285012686563261	0.395725835908321
ENSCSAG00000001165	-0.0587834660664541	5.50141887285785	0.146354331833439	0.702043922155434	0.777449511380576
ENSCSAG00000001166	0.256724876521313	2.13829995119706	1.19453271396513	0.27441715722501	0.384407445160333
ENSCSAG00000001167	-0.258376886261941	4.78282184386002	1.65693237493811	0.198018017919905	0.298119004829375
ENSCSAG00000001168	-0.44676248200187	8.40426103304616	5.77727136795423	0.0162347255789008	0.0410893292042146
ENSCSAG00000001170	0.61682099965686	3.3386190892608	6.6591703364857	0.00986468329375362	0.0275600429571936
ENSCSAG00000001171	0.534524581968099	3.34384833111777	8.83865184966108	0.0029491691821114	0.0102270475290645
ENSCSAG00000001172	0.153406858824129	2.89277555046012	0.496823378153476	0.480899237569929	0.589331704031942
ENSCSAG00000001173	0.372175601909147	0.368626915332244	1.01645251995986	0.31336196181656	0.425466463076376
ENSCSAG00000001174	0.859965703357089	2.6607332550061	15.0449520599415	0.000104980654470062	0.000591234731918324
ENSCSAG00000001175	-0.801951547006987	4.90739603928824	4.68559945389486	0.0304164491639187	0.0682659303950166
ENSCSAG00000001177	0.156612936016595	6.00279029658075	1.04872211587971	0.305801578691136	0.417742508910884
ENSCSAG00000001179	-1.10032304732183	5.07560020749747	3.6351276009209	0.0565722677719815	0.112076374842535
ENSCSAG00000001180	1.11990702123143	3.97797013086951	19.3809534009902	1.07069602994611e-05	8.01796675507183e-05
ENSCSAG00000001182	-0.435472800487059	4.98176027341145	0.763499031735797	0.38223572302803	0.495944027584
ENSCSAG00000001183	-0.0522113985477514	5.495544792697	0.0838006522951176	0.772211463510002	0.834455117807642
ENSCSAG00000001184	0.141674174967098	4.15230123837568	0.202290293315357	0.652878503827577	0.737945271177725
ENSCSAG00000001185	-0.381661319098802	4.39536211368633	2.7718006203905	0.095938184984169	0.170296722341055
ENSCSAG00000001186	-1.29308882943423	7.9899685560226	25.3108949983275	4.87944844164532e-07	4.91126446743789e-06
ENSCSAG00000001187	-0.148778345839569	6.14695007210972	1.11209789432886	0.291626367150971	0.402910305832922
ENSCSAG00000001188	2.03017059146616	1.41239115715077	30.0350551401062	4.24306020458254e-08	5.3539056836585e-07
ENSCSAG00000001190	0.28355070887698	5.23954239102511	2.99017265167913	0.0837712364766177	0.153160229453652
ENSCSAG00000001191	-0.0354774898598093	1.73689994723731	0.0153130955962553	0.901516314969697	0.93099568427876
ENSCSAG00000001192	-0.118252073670872	6.12998449615071	0.224373704813015	0.635727392958399	0.72356045682841
ENSCSAG00000001193	0.829038001587685	3.5753517954848	13.2066051427582	0.000278964221611018	0.00138264960843522
ENSCSAG00000001194	0.0769252660296483	2.31521554333604	0.104175695493094	0.746875039704481	0.813782903278508
ENSCSAG00000001195	2.33113460058763	2.08665650473682	25.1250811849083	5.37294668978948e-07	5.34608195634053e-06
ENSCSAG00000001196	5.16778195883008	-2.19876553985413	24.5979165438079	7.06280543642574e-07	6.89479143694257e-06
ENSCSAG00000001197	-0.0549182809989462	4.6724544807115	0.0830600974984534	0.773192510078587	0.835076223695026
ENSCSAG00000001198	-0.084118997590784	5.12179218231214	0.145416748789913	0.702954329311215	0.778144672423654
ENSCSAG00000001199	0.262411181796504	6.19224066604619	2.55783992972803	0.109748443917839	0.188771477243927
ENSCSAG00000001200	-1.2099664844865	2.81952132883986	14.7067145523813	0.000125598297803783	0.000693351298404106
ENSCSAG00000001201	-0.837012022155983	-1.20764073088257	2.55870172766015	0.109688627443771	0.188721568696747
ENSCSAG00000001202	-0.570574798509968	4.32326725333926	1.33221994135516	0.248410671610925	0.356008595487865
ENSCSAG00000001203	-0.574799169672003	9.91272030533107	5.89892416144646	0.0151501360043034	0.038830192846458
ENSCSAG00000001204	-1.10202102277573	5.19685504288366	3.70352671318956	0.054297586972033	0.108680713041332
ENSCSAG00000001205	-0.612376938707703	2.76166044190383	2.54207329484307	0.110849144417223	0.19030197675286
ENSCSAG00000001207	1.44330246724434	0.527567608866346	17.9529527621497	2.26432878981718e-05	0.000156158324097747
ENSCSAG00000001208	0.412352474627578	4.81893514058926	5.92202236460967	0.0149527857864973	0.038409823147057
ENSCSAG00000001209	-0.790698865767099	5.15624321424756	16.28555170011	5.44777596278791e-05	0.000334875011452802
ENSCSAG00000001210	0.161737798347006	5.25816504902874	0.885006320571701	0.346834144988928	0.460466166126687
ENSCSAG00000001211	-0.878958154315251	4.06317442763575	2.26442473205423	0.1323753591849	0.217903508835658
ENSCSAG00000001212	-0.158206106475513	3.05610277441831	0.540649039546953	0.462163867847643	0.572016530928401
ENSCSAG00000001213	-0.490133882355319	4.09243827396062	5.27978775084103	0.0215743777861051	0.0517929432883929
ENSCSAG00000001214	-1.17404219353046	5.06693316012771	13.4200706206927	0.000248946327231415	0.00125475937957927
ENSCSAG00000001215	0.331274783216195	2.31116140778075	1.67801608005403	0.195188277495078	0.295015078640758
ENSCSAG00000001216	0.0327052528048568	8.50012156530503	0.021768418552881	0.882704828257343	0.917073572042177
ENSCSAG00000001217	-0.549682826422092	7.19312195282877	5.66018980508376	0.0173542448616964	0.0433514915881185
ENSCSAG00000001218	-0.117803738959895	6.53615556137621	0.464346407269247	0.495599648715202	0.601149447769027
ENSCSAG00000001219	-1.68271371437015	1.6045491718245	17.794026268137	2.46154875318629e-05	0.000167108100108417
ENSCSAG00000001220	-1.47667965940782	0.688534837560746	11.7844668723667	0.000597269948110669	0.00262953217174651
ENSCSAG00000001221	-0.564824298845161	7.77361201390046	11.4244343203752	0.000724844908564832	0.00311291298875854
ENSCSAG00000001222	-0.133338714682544	4.71897686413585	0.546535827300264	0.459736618068771	0.56978087496375
ENSCSAG00000001223	0.437592593935034	3.72885211456868	4.00895860012706	0.0452590978452821	0.094137327680459
ENSCSAG00000001224	-0.876264838369329	6.23115856476609	18.9798903927737	1.32103421321296e-05	9.68035585609517e-05
ENSCSAG00000001225	0.25889108482327	3.80387457135962	0.607407412327888	0.435765638415794	0.547924866756522
ENSCSAG00000001226	-1.34301632280486	10.103441397906	4.68119079316665	0.0304946029735905	0.0684161039547399
ENSCSAG00000001227	0.161201267823062	5.08355783250434	1.13376524828496	0.286973627359682	0.397813126571537
ENSCSAG00000001228	2.34600623518849	-0.281251824637648	26.769140257972	2.29269532990311e-07	2.47506201071958e-06
ENSCSAG00000001229	-0.919785377076503	2.08759571095735	4.82708247960503	0.0280160015243672	0.0639180719816752
ENSCSAG00000001230	0.0668151329583131	6.32447706506741	0.1858824061243	0.666365981844629	0.749336059626168
ENSCSAG00000001231	0.121907149832643	5.05798672663725	0.614187200331774	0.433215596996226	0.545632302545879
ENSCSAG00000001232	0.256169304479927	3.21790109042827	1.93752087012999	0.163937967154413	0.257791234642689
ENSCSAG00000001233	-1.13635178077795	6.54655342451645	8.74253963665139	0.00310871256475462	0.0106661000066581
ENSCSAG00000001237	0.311777638932416	3.74097129109567	3.0045925685189	0.0830288496642734	0.152043158409983
ENSCSAG00000001238	0.873401147435333	2.64473430910283	12.2305008364118	0.000470145765607997	0.00215048396858136
ENSCSAG00000001239	0.101274440870456	4.67162274672688	0.414878577855045	0.519503660398823	0.62331170650823
ENSCSAG00000001241	-0.317251629815155	5.85807259429131	4.72160731424665	0.0297858887654943	0.0670532137027748
ENSCSAG00000001242	-1.62548703179247	8.2162912086691	8.96641531177191	0.00274987595004224	0.00962077972184868
ENSCSAG00000001244	4.35513587027211	-1.5011117657336	38.0328986868065	6.95617503303221e-10	1.23942980604739e-08
ENSCSAG00000001246	-1.9149430715009	2.0452106212287	5.87195026115003	0.0153839996368821	0.0393339817341149
ENSCSAG00000001247	1.1209678314975	-1.11768116373637	4.78847500873992	0.0286507822267062	0.0650749408743821
ENSCSAG00000001248	-0.682816899554043	4.54553467531729	3.92484846360355	0.0475774780945838	0.0978937900067
ENSCSAG00000001249	-0.757209191955123	8.38123100929804	10.7268708218608	0.00105590857682568	0.00426729678576702
ENSCSAG00000001250	1.2017588328229	-1.67953750275827	5.93498599301822	0.0148431867261419	0.0381876814884247
ENSCSAG00000001251	3.29910363599968	0.00870081331083854	64.521579177593	9.54808935697601e-16	4.79348911578032e-14
ENSCSAG00000001253	-2.70864707136173	-0.711476731534294	10.2009142491671	0.00140371045023884	0.00543831406737924
ENSCSAG00000001254	1.4059450409797	4.97832464177346	29.5765460282152	5.37514224551166e-08	6.64033092513957e-07
ENSCSAG00000001256	1.49447444421119	2.34693284498356	26.4064521705445	2.76614932352268e-07	2.93816645508836e-06
ENSCSAG00000001257	3.53851636228899	2.46257358426752	55.1620504216721	1.10991112586787e-13	3.77987671463086e-12
ENSCSAG00000001258	0.148221337297798	3.88943382852829	0.800418199216439	0.370968364245909	0.484757879137067
ENSCSAG00000001260	0.112214016641238	6.47055199523571	0.453449603024001	0.500701328848234	0.605689457198351
ENSCSAG00000001261	0.0878578528865127	3.74291539469867	0.170315239361106	0.679831796353202	0.760448447810229
ENSCSAG00000001263	-0.455262098439354	7.04519156045148	8.94418635510754	0.00278354051492621	0.00972619815634361
ENSCSAG00000001264	0.799987077093937	6.91572726256114	15.1353951990853	0.000100069411699387	0.000568770293543967
ENSCSAG00000001265	-1.46798700277982	6.81373463037104	7.60208521927759	0.00583008356270422	0.0179454882976492
ENSCSAG00000001266	-0.105631358267823	7.59759559617187	0.400512799752077	0.526824544525929	0.629772092490032
ENSCSAG00000001267	0.0550712688162856	7.35970108417684	0.144263513975552	0.704078759947595	0.779023906622081
ENSCSAG00000001268	-0.11065218254346	6.68282779030395	0.555652363088171	0.456017294857041	0.566830046594954
ENSCSAG00000001269	-1.0533328089448	2.31949923044995	8.80479455778203	0.00300439972055177	0.0103750094468646
ENSCSAG00000001270	-0.107386013975986	5.9312935302761	0.35313755589091	0.552342386898022	0.652064841998043
ENSCSAG00000001271	0.00173439390614451	6.45753391833353	0.00011959027424524	0.991274720731765	0.994847765729692
ENSCSAG00000001273	0.834879549223521	5.94594905212696	16.4675974154151	4.94886745292223e-05	0.000307989614619128
ENSCSAG00000001274	-0.598378295869063	5.02428780661406	10.4851127134036	0.00120340276253994	0.00476474546271741
ENSCSAG00000001275	-0.812693803456132	2.97284945101682	3.10492773282314	0.0780556953131208	0.144907937449344
ENSCSAG00000001276	-0.331568076234089	4.17588676131982	2.89797235763125	0.0886910517251722	0.159959609231783
ENSCSAG00000001277	1.09202705830795	5.73775274155649	19.1139270207012	1.23143006554779e-05	9.11677740594031e-05
ENSCSAG00000001278	1.68636039741544	2.25380567812911	29.3340587655189	6.09155705923097e-08	7.41992978962522e-07
ENSCSAG00000001280	-0.18061902535781	5.95602055504608	0.676515511413907	0.410789183744735	0.524384028743472
ENSCSAG00000001281	-0.26511465145202	7.0052203985182	1.66228180290035	0.197295520842336	0.297275143017047
ENSCSAG00000001282	-1.00593519792939	1.20097403742549	6.99476425644909	0.00817484742914342	0.0236842934723751
ENSCSAG00000001283	0.373388724621677	2.32436889221316	1.47227587214582	0.224986955379238	0.329763913568095
ENSCSAG00000001284	-0.489829754991115	8.37971648707508	6.06768548964027	0.0137677255842885	0.0360040410822821
ENSCSAG00000001285	2.32863003607025	3.33807557605739	64.5523704294964	9.40003829812605e-16	4.73354977348012e-14
ENSCSAG00000001287	-0.927982593592257	5.99902912921798	8.92151749427809	0.00281830241268531	0.00983102448792464
ENSCSAG00000001288	0.418376880852126	5.19433552381433	4.67248935906576	0.0306494711764222	0.068707561810663
ENSCSAG00000001289	0.0274922220365331	4.38511039873292	0.0217469840069064	0.882762172951155	0.917075464534513
ENSCSAG00000001290	-0.579943989126526	1.69881415785251	2.22207729752584	0.136049896385787	0.22240064713025
ENSCSAG00000001291	-0.325352555803574	-1.148265524204	0.230318848623355	0.631287507783599	0.719998633546646
ENSCSAG00000001293	-0.47037664471489	5.93389813523964	4.23974198855846	0.0394881676504251	0.0842996077397015
ENSCSAG00000001294	-0.450693121382272	5.78274514555419	5.9518154150941	0.0147021375612498	0.03793114746941
ENSCSAG00000001295	0.462007925826959	3.04473129033056	5.26592891560749	0.0217468139683448	0.0521424672507066
ENSCSAG00000001296	0.443484355679358	2.91269327987167	3.44831005223767	0.0633164769789424	0.122645508415761
ENSCSAG00000001297	0.149875238440466	4.49296864957989	0.768459093424745	0.380694166604372	0.494517200907076
ENSCSAG00000001298	-0.0320144636580223	0.965594867408221	0.0135543011250476	0.907317354956752	0.935057138068302
ENSCSAG00000001300	-0.70677643394844	9.15930034426797	7.2399488346222	0.00712990116774802	0.0211692571611889
ENSCSAG00000001301	-0.567581918529443	4.01776334980745	9.33779851176766	0.00224475027996732	0.00809178096338285
ENSCSAG00000001303	-0.774563762259785	3.81831305955167	11.6822307263393	0.000630998337240959	0.00275303186147333
ENSCSAG00000001304	-0.582725966443232	6.6613731590895	9.30680651603646	0.00228304079171166	0.00820295513524069
ENSCSAG00000001306	-0.621113135673192	2.09786911807702	6.96732592465948	0.00830114571565621	0.0239702838785828
ENSCSAG00000001307	-0.616009767461552	4.38840943423514	4.65589296452696	0.030947131778394	0.0692526453846001
ENSCSAG00000001309	0.436527479144576	0.981436015828858	1.18446988062383	0.276447891788488	0.386727350611541
ENSCSAG00000001310	0.159146292716311	4.59250309757973	1.03970563102541	0.307889944221615	0.41972748503701
ENSCSAG00000001311	-1.72519792997801	5.74898995455655	9.39355481813566	0.0021774958057445	0.00787758519915295
ENSCSAG00000001312	-1.47535988504479	-0.913557153991291	8.50281346118244	0.0035459776350449	0.0118897508319197
ENSCSAG00000001313	-1.14625255722997	5.7235327031136	7.83418316619657	0.00512673153488166	0.016159966557565
ENSCSAG00000001314	-0.498883383361085	2.71251209419707	3.44371629862698	0.0634927262049471	0.122857235089868
ENSCSAG00000001316	-1.38045189666643	2.88540889145031	4.88678431187724	0.0270630478687545	0.0622132218548154
ENSCSAG00000001317	-0.469808212855635	7.97631079351744	6.29760815195932	0.012090099461636	0.0325390537408901
ENSCSAG00000001318	1.63174070451616	5.44517548296493	39.0624489483057	4.10463418307347e-10	7.6433193688641e-09
ENSCSAG00000001319	0.0857484979610377	4.33132853686536	0.128219533410618	0.720285277496491	0.791682396362415
ENSCSAG00000001323	0.58732134643827	0.242660541685068	2.59370952302572	0.107288794690346	0.185561400295144
ENSCSAG00000001324	-0.136442734200386	5.01262879165844	0.658344288326379	0.417145080971955	0.530259584081579
ENSCSAG00000001325	0.234234442165096	1.84946821946712	0.584467872893438	0.444566366823523	0.556027766229299
ENSCSAG00000001326	0.0730201987129241	4.5048975176183	0.149345603312568	0.699161509140218	0.775245075622246
ENSCSAG00000001327	-0.121883609093548	0.361858151976246	0.157326288271644	0.69163016335167	0.7695288250643
ENSCSAG00000001328	-0.470932453127265	3.51182195311096	5.05570606505418	0.0245449792481602	0.0574994155864352
ENSCSAG00000001329	0.0661216032964997	2.50628920157482	0.0718515623827436	0.788659740992943	0.847734800337136
ENSCSAG00000001330	-1.25948870741292	6.16725920890045	6.18707404093843	0.0128686785390648	0.0341998332147601
ENSCSAG00000001331	-0.831314309579279	4.10124130398199	6.71854110457442	0.00954156463481238	0.0268520694800813
ENSCSAG00000001332	0.972050878380908	-0.737673792429014	6.17877336661932	0.0129291878364763	0.0343164704314765
ENSCSAG00000001333	1.66441521681351	3.52578003942014	27.9694521065253	1.23245770752796e-07	1.40389682449926e-06
ENSCSAG00000001334	1.65758409885238	3.64591208536639	33.6621462979036	6.55642022887825e-09	9.69493222205749e-08
ENSCSAG00000001335	-0.301983653369196	5.07660190726981	3.2793532378484	0.0701565707945342	0.13307028936763
ENSCSAG00000001336	-1.3771301277421	7.55486749881553	22.4549223931642	2.15133459169792e-06	1.91349453156028e-05
ENSCSAG00000001338	0.109332385844194	0.816312285748731	0.128193396788404	0.720312590212167	0.791682396362415
ENSCSAG00000001339	0.10090934736863	6.95401608681121	0.493019624120816	0.482583402516938	0.590344397820491
ENSCSAG00000001341	0.276131402725104	6.7112896531344	2.33982476164064	0.126103739102488	0.210081888015759
ENSCSAG00000001342	0.541949728927092	5.32916384852402	9.51387505087489	0.00203924078662795	0.00745840125614123
ENSCSAG00000001343	-0.249094860556896	4.08891131927046	1.31094617542793	0.252223416597609	0.359967231148074
ENSCSAG00000001344	-0.270900248701267	3.57662717205565	1.24655971563145	0.264210571602219	0.373179922280986
ENSCSAG00000001345	0.330375105288986	3.64384777985635	2.22479282669201	0.135810873433101	0.222119833299785
ENSCSAG00000001346	-0.432097384363796	7.47612559716932	5.47285703319692	0.0193140268439679	0.0474152469354663
ENSCSAG00000001347	2.19268050902737	3.24830004464578	44.4866183553937	2.56101718261787e-11	5.90786603425969e-10
ENSCSAG00000001349	1.20611096525235	4.16442791208588	21.1214555280905	4.31074529117216e-06	3.55824987377764e-05
ENSCSAG00000001350	0.147097128470544	5.21182597007067	0.567187036854904	0.451378883148438	0.56241890562483
ENSCSAG00000001351	-0.298729715021476	8.5832084396005	2.71444743888638	0.0994434003480642	0.175238092771682
ENSCSAG00000001352	1.02992563460507	3.22367483421445	10.4147086563406	0.00125015576653104	0.00491872863168011
ENSCSAG00000001353	0.588376425226922	7.24836015991404	11.3202915740523	0.000766646741909737	0.00325519389103422
ENSCSAG00000001354	1.98917194890761	2.65435097206808	31.0900081684335	2.46336175588072e-08	3.24771481289402e-07
ENSCSAG00000001355	1.20868191183219	4.99386544232235	27.9759321433425	1.22833741838533e-07	1.40016902273779e-06
ENSCSAG00000001356	1.46197123314765	0.00655019770424185	10.6705703158921	0.00108853550478588	0.00437028219070208
ENSCSAG00000001358	-1.10442722927517	7.04856105272563	2.61317070042419	0.105979675069244	0.183929582096796
ENSCSAG00000001359	0.185437601760554	3.11392979315639	0.535272050885435	0.4643987740396	0.573836653760161
ENSCSAG00000001360	0.0760687596039139	6.76775419029478	0.236021920662138	0.627094173818899	0.716400226100896
ENSCSAG00000001361	-0.786047546286422	5.05512188045479	8.68751543194468	0.00320397082716408	0.0109361409696774
ENSCSAG00000001363	-0.589876331284691	0.794316716933435	1.86014263693205	0.172608338819973	0.26809967390347
ENSCSAG00000001364	0.765023684277597	2.22707313055265	8.26784544857842	0.00403533659363785	0.0132508259477369
ENSCSAG00000001365	-0.0222889977441923	7.88732064537263	0.0192397567951446	0.889681330453273	0.922064694092474
ENSCSAG00000001366	-0.857344993005847	3.91929285778076	12.9503773665936	0.000319857011524861	0.00155393938465346
ENSCSAG00000001367	-0.579515929837696	4.74227437108736	7.1592099959125	0.00745800370115037	0.0219814145488759
ENSCSAG00000001368	-0.452478498791719	2.38415505021501	3.93416868232283	0.0473145204662623	0.0974917583010547
ENSCSAG00000001369	1.4834897056079	6.15430790872642	35.1746973297952	3.01414452944586e-09	4.74139287551022e-08
ENSCSAG00000001371	-0.357798149029977	3.93482133825332	0.455102520031808	0.499921756113661	0.605056616525928
ENSCSAG00000001373	5.70835877435405	2.68466939482373	97.0458492929201	6.77404115403823e-23	1.59838339630356e-20
ENSCSAG00000001374	0.448525419416153	4.79058944835363	5.36362531766761	0.0205609880657705	0.0498176453171928
ENSCSAG00000001375	-0.234936268877443	6.70489820260957	1.79940332887906	0.179784646248523	0.276812493394339
ENSCSAG00000001376	-0.198402469768895	6.25053931605495	1.91322627818408	0.166605318448309	0.260737165511723
ENSCSAG00000001377	-0.995494718610861	5.49094779749877	5.01509523752813	0.0251272471338896	0.0585534341013622
ENSCSAG00000001378	2.09564526999441	3.69325851123063	47.2846402831347	6.13914011788339e-12	1.58437777073562e-10
ENSCSAG00000001379	0.00660481729827591	4.91525112539438	0.00101394268440913	0.974597680278265	0.983349412654619
ENSCSAG00000001380	6.16180374297112	3.10312593430834	114.235209956963	1.15733068106243e-26	7.64625234364324e-24
ENSCSAG00000001381	-0.0630562563565107	3.00336299451107	0.0758433616138632	0.783011452285316	0.843254884097058
ENSCSAG00000001382	0.15538124900542	5.62233829006442	0.8364260271494	0.360420933425568	0.473959561300473
ENSCSAG00000001385	2.56508019189894	-1.21568849367226	16.6008128783178	4.61312451574651e-05	0.000289274782181417
ENSCSAG00000001386	0.258320089542209	6.38315620197317	2.87329465303102	0.0900603326057285	0.1620222757487
ENSCSAG00000001387	0.729566571558858	2.87161357778552	10.8829509880408	0.000970534891553117	0.0039757750009382
ENSCSAG00000001389	0.317485527897461	0.871541156734504	0.59289017911701	0.441303675596466	0.553210959888572
ENSCSAG00000001390	-0.296070964739231	7.59897996599195	1.15338730590308	0.282841188905159	0.393339051708892
ENSCSAG00000001391	-0.218846411343756	5.58124880142402	1.26012616016448	0.261627211543567	0.37038627351205
ENSCSAG00000001395	1.03209449544896	0.1957002250162	8.28150145505912	0.00400509971737182	0.0131672436369089
ENSCSAG00000001396	0.0788976398959729	6.96946589414684	0.256705942524341	0.61239230223366	0.704133912704028
ENSCSAG00000001397	2.89132708777052	0.299018476199377	31.4592471447562	2.03670331956591e-08	2.74166493311085e-07
ENSCSAG00000001398	0.861023706564952	6.63801950810284	21.9662624371332	2.77485597834562e-06	2.39807908257261e-05
ENSCSAG00000001399	0.122946734331727	7.01722172487744	0.783124286518484	0.376187321874721	0.49017718486942
ENSCSAG00000001400	0.855146087194784	5.6357614781572	15.0602321675704	0.000104134200792378	0.000587426432543614
ENSCSAG00000001401	5.17407932052291	5.21779570738383	100.306021118857	1.3057922293688e-23	3.47867262136847e-21
ENSCSAG00000001402	-0.433337145835803	7.304220415995	4.64119247827874	0.0312133064091364	0.0696960908607896
ENSCSAG00000001403	2.31468957821317	5.60470538876814	57.3959535318345	3.56339642035117e-14	1.35302571666529e-12
ENSCSAG00000001404	-0.369035680311151	-0.737468843362319	1.0782070437775	0.299098999026063	0.410589940734166
ENSCSAG00000001405	-0.915276559800823	5.00388282552411	2.50979963210515	0.11314031611377	0.193351122736797
ENSCSAG00000001406	3.24399760335874	4.38599102445459	48.7657857724324	2.88427715163881e-12	7.80191833638091e-11
ENSCSAG00000001407	4.50693225625437	7.1685636708223	54.6695029675639	1.42602107564314e-13	4.75830103159551e-12
ENSCSAG00000001408	5.55044664773327	5.72649520134395	65.0357722418203	7.35506868947512e-16	3.76110432024956e-14
ENSCSAG00000001409	1.30600181165788	3.37512491115424	19.1546847474319	1.20541288117277e-05	8.94822676778909e-05
ENSCSAG00000001410	0.277513174157149	7.00786557115552	2.19677784232309	0.138299559801693	0.225386662974304
ENSCSAG00000001411	3.55014671520306	5.32202606634902	80.3084671678268	3.20293647719088e-19	3.2455767971633e-17
ENSCSAG00000001413	-0.509888877663452	8.88419138716738	5.20424312715795	0.0225318226572618	0.0536096391284921
ENSCSAG00000001414	-1.43758894196254	4.43446315844175	20.022575513431	7.65332628263737e-06	5.94590734761625e-05
ENSCSAG00000001415	-0.964040061622654	-1.57393827172924	3.4242315034925	0.0642461383406343	0.124002847808461
ENSCSAG00000001416	0.272811271120379	3.03354233818102	0.693034467451003	0.405134159686987	0.518849415798245
ENSCSAG00000001417	0.00317571100878553	3.80338888564374	0.000397218170673952	0.984098947768808	0.989972734045764
ENSCSAG00000001418	0.671363680939011	1.74165980501178	4.32402356920996	0.0375779681730709	0.0810492687796569
ENSCSAG00000001419	0.348734422308976	3.37722386570602	2.1672386640362	0.140979180120885	0.228782974853277
ENSCSAG00000001420	1.99832641979604	5.20463495148856	45.9267379015436	1.22758977306848e-11	2.9643421464579e-10
ENSCSAG00000001421	-0.42500980894376	1.77932178681524	1.07374515988668	0.3001010325853	0.411725953585132
ENSCSAG00000001422	-0.691329929265229	4.1769845483113	2.36689462058197	0.123933366655566	0.207291890334176
ENSCSAG00000001423	-0.528162474309603	2.56296329460209	3.34193166784024	0.0675352813297646	0.129121454071504
ENSCSAG00000001424	-1.63945957844831	0.434840995231735	11.397772307987	0.000735322306182082	0.00315053658397132
ENSCSAG00000001425	2.51699580041704	5.34512576952954	53.483856083474	2.60726621681778e-13	8.3782521601516e-12
ENSCSAG00000001426	0.766395294641122	1.21824419193639	7.0658402247617	0.00785674582414796	0.0229153930385753
ENSCSAG00000001427	-0.929820995863175	6.54125011985108	7.44914993861146	0.00634664158705372	0.019235100784372
ENSCSAG00000001428	-1.15204002340236	7.33172356399651	13.7415473459551	0.000209762627142026	0.00107832222611417
ENSCSAG00000001429	1.29355655507504	1.78640083923168	6.90035855716327	0.00861784640485555	0.0247033962285663
ENSCSAG00000001430	0.550821170321052	4.20817101209754	8.45586299113913	0.00363868556211225	0.0121532394483903
ENSCSAG00000001431	0.549373780034662	1.14819695229399	1.83807382582986	0.175176874518663	0.271349192199639
ENSCSAG00000001432	-0.361829288596618	3.99224187237458	3.80006627857806	0.0512505541339411	0.103674880910019
ENSCSAG00000001433	-1.90167188178467	2.10637411061034	4.6257895794166	0.0314947622463053	0.0702307260729344
ENSCSAG00000001434	-1.98354790318004	12.1172138432537	3.92867103165383	0.0474694434136339	0.0977134592301833
ENSCSAG00000001436	-1.35721704852514	8.40411069862923	2.21731322584756	0.136470372404362	0.222933551676674
ENSCSAG00000001437	-0.0921298412033493	2.6223509502224	0.1415688332199	0.706726334276323	0.781429834197485
ENSCSAG00000001439	-0.18648083634788	7.09271630290882	1.51120250527502	0.218955686400397	0.322929821615801
ENSCSAG00000001440	0.060480107971239	7.80348651569009	0.122532157851197	0.726304223264736	0.796836058164307
ENSCSAG00000001441	0.624299774569892	4.2827431442154	6.95506590971094	0.00835822198351516	0.0241013883557472
ENSCSAG00000001442	0.708002886983507	5.66033305875146	11.4174325780251	0.000727581698531967	0.00312060942992794
ENSCSAG00000001443	0.383229510911229	3.25740442223706	3.61693177625197	0.0571942621433638	0.113067340253972
ENSCSAG00000001444	0.0772614784250583	6.35900450827572	0.267276518008138	0.605164585741894	0.697916672878077
ENSCSAG00000001445	-0.0856152261465736	6.12599191512359	0.258617821558577	0.611071323838981	0.703055520747315
ENSCSAG00000001446	-0.0326150913165784	5.02282430301356	0.0390074544420038	0.84343389552238	0.888089878569534
ENSCSAG00000001447	0.615360980035063	4.27134240291433	1.62762049533585	0.202032483610416	0.302782917320864
ENSCSAG00000001448	2.42070769432833	6.49175943753623	23.0218194007665	1.60173159996632e-06	1.46245444094216e-05
ENSCSAG00000001449	1.40788068050898	5.98853906985712	9.21266399293346	0.00240346694339475	0.00857965496089281
ENSCSAG00000001451	1.32805127843091	6.69734754508515	14.2142142575006	0.000163133573761141	0.000867507159630639
ENSCSAG00000001452	1.42361848535933	3.66890272390321	13.5285620120399	0.000234960009386645	0.00119117080265169
ENSCSAG00000001453	-0.358660136090667	4.60549218623636	2.89764559655174	0.0887090343998692	0.159974573772534
ENSCSAG00000001455	1.12342528590514	4.10644696618919	24.7213886390469	6.62449200053719e-07	6.4974307822371e-06
ENSCSAG00000001456	-0.488829003856431	3.99814448389002	5.0162680020144	0.0251102328186269	0.058530301363994
ENSCSAG00000001458	-0.399422989746672	8.17891655872894	4.21686957955465	0.0400239368325078	0.0851572027131949
ENSCSAG00000001459	2.76877183088796	4.04751649301023	52.2314505748581	4.93297155908932e-13	1.50328212622654e-11
ENSCSAG00000001460	0.209854845410764	3.41890620697031	0.78274481929574	0.376302988890821	0.490289222017014
ENSCSAG00000001461	2.05298557023298	6.82583876631517	56.8396497231642	4.72836094396536e-14	1.74378053179179e-12
ENSCSAG00000001463	0.842739150414004	-1.18090609858331	2.37241423337273	0.123495932614255	0.206769621793173
ENSCSAG00000001464	-0.147222849093726	1.43236607082708	0.338809341992249	0.560517299832392	0.659688203030612
ENSCSAG00000001465	0.145707311626632	3.53799278654101	0.588503637692991	0.442998336765021	0.554949073063925
ENSCSAG00000001467	0.429158783440195	4.38501078297915	4.91606396846017	0.0266080701611955	0.0613408267300548
ENSCSAG00000001468	0.451986667577076	4.90191522753947	6.80011174825029	0.00911521671896125	0.0258687344582617
ENSCSAG00000001469	-0.525386912125657	1.20445687703149	1.49349993795027	0.221674217777864	0.326007751316621
ENSCSAG00000001470	0.461073856158315	5.48431597294996	3.88440660179405	0.0487364821342879	0.0997868446029543
ENSCSAG00000001471	-0.360385541645213	6.69853083887994	2.67424945404817	0.10198339553557	0.17860927559073
ENSCSAG00000001472	0.799648378989011	3.66987626113075	12.9178313665811	0.000325466716829493	0.00157599934385011
ENSCSAG00000001473	0.113098732809497	0.491935388879332	0.19050213865806	0.662499020118949	0.74634387415325
ENSCSAG00000001474	-0.39352548221909	5.05546162546151	4.77714158193766	0.0288399543323351	0.0653518350538043
ENSCSAG00000001475	-0.147395363970763	5.07685337899497	0.655708831180135	0.418078987481177	0.531058227096772
ENSCSAG00000001476	-0.827910756109577	3.56207357164274	9.76982382535414	0.00177399451487658	0.00661722389390614
ENSCSAG00000001477	0.157592543037189	6.44007050087759	1.24111670053991	0.265255946896335	0.374304354966831
ENSCSAG00000001478	-0.994149056609806	7.11177756788068	14.820836216908	0.000118222074320533	0.0006568496905032
ENSCSAG00000001479	-0.85817362571034	6.58596938833234	12.122472014384	0.000498178199925319	0.00226117321466516
ENSCSAG00000001480	0.163303923044893	6.67566397271995	1.07099688021033	0.3007203827199	0.412419520860968
ENSCSAG00000001481	-0.624223257368707	4.35015490628877	12.2876256098744	0.000455971465482361	0.00209726557932948
ENSCSAG00000001482	-0.14817944962844	2.15765410435001	0.295643286551901	0.586626668749117	0.681721852369603
ENSCSAG00000001483	2.54632345946808	6.01924482642733	68.0757994568351	1.57329791186192e-16	9.1500569050082e-15
ENSCSAG00000001484	-0.664259223891099	7.9900228027065	6.61618989675003	0.0101055796779006	0.028089552299544
ENSCSAG00000001485	-0.942151241771842	5.01678388848567	4.37607863746431	0.036446755792819	0.0790014521561669
ENSCSAG00000001486	-1.24125846444084	6.29697988963998	8.05218175765391	0.00454488876019367	0.0146074971107451
ENSCSAG00000001487	0.934924874593942	7.67634961912938	22.3229739960312	2.30433242392658e-06	2.03206933507717e-05
ENSCSAG00000001488	-0.742983066326629	4.08413874684152	8.45837914886216	0.00363365523551614	0.0121465708632864
ENSCSAG00000001490	-0.357734775781254	6.02450470272304	2.5326166704583	0.111515153106481	0.191249124281624
ENSCSAG00000001491	-0.255170905536605	2.83897667032765	0.864266079914906	0.352547606723919	0.466425498576836
ENSCSAG00000001494	3.69678044524923	5.96787356361701	81.250384552498	1.98856893134874e-19	2.07880968601817e-17
ENSCSAG00000001495	-0.610227918920197	7.20843067248925	8.14765544074541	0.0043116870439067	0.0139530044875014
ENSCSAG00000001496	-0.728043286733432	6.12095312703152	19.3945225788305	1.06311536779073e-05	7.97071108933253e-05
ENSCSAG00000001497	1.78834624408845	1.16220985597536	10.0387420270749	0.0015328184563399	0.00585512544943711
ENSCSAG00000001498	2.89213733638396	-0.0181936988858095	24.1082950846532	9.10671667818318e-07	8.694545628529e-06
ENSCSAG00000001499	3.71035079722933	3.58530896844744	113.760008008604	1.47074106134399e-26	8.99712226304397e-24
ENSCSAG00000001500	3.02619204976759	-1.93407227696924	18.0815653590884	2.11640604970078e-05	0.000147000331046711
ENSCSAG00000001501	-0.998882919057871	6.13119473367022	6.23430962831265	0.0125298430209989	0.0334554505622113
ENSCSAG00000001502	-0.0843726954294892	7.90840141507581	0.186303048013809	0.666011537181306	0.749155768274196
ENSCSAG00000001503	-1.02127469951083	7.08699164572449	9.59724984619957	0.00194869009757442	0.00717328155596983
ENSCSAG00000001504	0.507933397916221	5.75008543406291	10.404816608419	0.00125687044419758	0.00494279264924082
ENSCSAG00000001505	-0.728386775606809	4.58463599166108	8.24282890047296	0.0040913316895141	0.0134000645480278
ENSCSAG00000001506	0.254858626096948	3.08224127027493	1.46553584563667	0.226051359642929	0.331000913760838
ENSCSAG00000001507	-0.125234006613768	0.523433051030731	0.178093514842693	0.673016788924859	0.755135626167514
ENSCSAG00000001508	-0.160966356896229	4.91517973375756	0.9302220965512	0.334805220080758	0.448098032580333
ENSCSAG00000001509	-0.370631437421889	5.56177510030414	5.10373736147628	0.0238743498017829	0.0562528724216902
ENSCSAG00000001510	-0.985394796262884	6.16584314830325	15.3408292715147	8.97555487646804e-05	0.000516547874197291
ENSCSAG00000001511	-0.145472114642302	6.89023866040363	0.138342563194804	0.70993431998627	0.783822396467214
ENSCSAG00000001512	0.400770165016236	4.4531428661429	5.21265731133151	0.0224230379857283	0.0534123620435931
ENSCSAG00000001513	-0.448211960528167	5.27961174187741	4.30903877496524	0.0379103767527183	0.0815520649264982
ENSCSAG00000001515	0.464967175644371	3.30607576289817	5.26584493474738	0.0217478632251691	0.0521424672507066
ENSCSAG00000001516	3.60373364505801	-0.57541769021612	34.9422922006617	3.39623181140153e-09	5.29703123974684e-08
ENSCSAG00000001517	2.15169646392654	1.85559231127389	27.0122462082449	2.02170541140298e-07	2.21142438941345e-06
ENSCSAG00000001519	-0.0401419933785767	2.91630806060829	0.0231356821168731	0.879104765998769	0.914656593385932
ENSCSAG00000001520	-0.390281391143482	1.32661958769196	0.690008979157881	0.406161326585961	0.519963310434066
ENSCSAG00000001521	-0.110133667934471	1.72138425991252	0.0520553177834771	0.81952469799709	0.870152316586393
ENSCSAG00000001522	0.0437619657624508	3.49638933177498	0.0556290823498831	0.813542718207975	0.865804450814505
ENSCSAG00000001523	2.24320487101289	1.08960176918697	17.5750083315217	2.76194369005323e-05	0.000184692404569268
ENSCSAG00000001524	-1.63092193221437	7.96606711145207	14.5304762438924	0.000137910382612638	0.000749544517806165
ENSCSAG00000001525	-0.881983869009645	6.75260156542425	17.0613710159257	3.61910146689556e-05	0.000234510392031047
ENSCSAG00000001527	-0.662765696654888	-0.176990313446846	0.95125756529778	0.329399401349774	0.442584390473783
ENSCSAG00000001528	-0.254584739151071	-1.7273788039843	0.109466058894398	0.740752840790686	0.80898007612667
ENSCSAG00000001529	0.176852290071485	7.15641898338086	1.00596512544372	0.315871414330511	0.428280388390142
ENSCSAG00000001530	1.06265003609986	-0.897775637255642	3.28777315017642	0.0697976250052863	0.132556901484686
ENSCSAG00000001531	0.120622530537703	5.3307275829592	0.440798575908474	0.506737268435253	0.611334414049016
ENSCSAG00000001533	-0.241738401483029	6.82771748753467	2.47089788550516	0.115971658397421	0.196906237844387
ENSCSAG00000001535	0.249338266717442	5.86414745673999	1.46676640967678	0.225856575198994	0.330803675850118
ENSCSAG00000001536	0.874211338710496	5.64572201080992	17.3631663557155	3.08751872266678e-05	0.000203741696932829
ENSCSAG00000001537	1.29264234938695	4.61866338523791	34.7470855564583	3.75440329464216e-09	5.79005408194253e-08
ENSCSAG00000001538	-0.053161568836354	5.61083225409337	0.109253384834327	0.740995752686121	0.809117068305518
ENSCSAG00000001539	-0.322383427076627	3.42279493238794	2.67596756720928	0.101873394005625	0.178491868971136
ENSCSAG00000001541	-1.58612611623068	6.60190807157752	9.94020810890034	0.0016170726585296	0.0061273661621779
ENSCSAG00000001542	0.198684217172557	5.35523600469773	1.1881653357643	0.275699942394984	0.385909826147284
ENSCSAG00000001543	-0.71634281042524	0.833128678871935	2.18673711314088	0.139203929783817	0.226471412855409
ENSCSAG00000001545	-1.12349386978894	6.89479061809875	17.7086932425882	2.57447361542507e-05	0.000173490741354451
ENSCSAG00000001546	0.352779395014581	6.55002830526543	3.91332230066435	0.0479048074122696	0.0984378830590268
ENSCSAG00000001547	-2.47449630197319	-0.585401361448911	12.582757805645	0.00038932182404584	0.00183359810885804
ENSCSAG00000001548	-0.239886499940832	1.08853516161293	0.475844683485203	0.490310557617934	0.596923378799692
ENSCSAG00000001549	-0.364388643050127	0.811993531826139	1.37013453354068	0.241788770329409	0.34872730697964
ENSCSAG00000001550	-0.0158742870102158	6.76680610029359	0.0120736992568915	0.91250423793927	0.938178182262242
ENSCSAG00000001551	-0.992748088583894	-0.762105508578982	3.68742090954238	0.0548243284593543	0.109482944403718
ENSCSAG00000001552	-0.109493081402828	4.40490436890414	0.313040537325094	0.575820356034039	0.672999208931095
ENSCSAG00000001553	0.561498965996747	3.23676285700764	5.86762451815087	0.0154218483901249	0.0394036958359335
ENSCSAG00000001554	-0.643846082632199	7.14072838902632	12.0025071436669	0.000531290289646254	0.00238798015744704
ENSCSAG00000001555	0.620938588912061	2.62250752042977	5.56309298337946	0.0183429791431971	0.0454161274933572
ENSCSAG00000001556	-2.01002318660268	7.03387755992503	11.1258834043458	0.000851313205975502	0.00355618113887136
ENSCSAG00000001557	1.01705449770929	3.32202211908291	17.2734666388267	3.23675163797165e-05	0.000212148519064991
ENSCSAG00000001558	0.0225684693061543	6.7787229210385	0.0193318198150791	0.889419398161606	0.921961855117061
ENSCSAG00000001559	-0.278260592970182	5.11166154860498	3.90991690524475	0.0480019706529895	0.0985884791439229
ENSCSAG00000001561	0.909898420874519	-0.801179309191658	3.67948815514598	0.0550857581631796	0.109911991734868
ENSCSAG00000001562	1.20231771794224	-0.739572294132216	6.01815851116773	0.0141594135661586	0.0367895286884131
ENSCSAG00000001563	-0.209494216638867	4.74203623896983	1.28009576326975	0.257881230494013	0.36631933039671
ENSCSAG00000001564	0.22116745106065	2.36542294081569	0.700972915895299	0.402456973408851	0.516381715978714
ENSCSAG00000001565	0.396632155568875	4.28208893514875	5.14013300962582	0.02337885693307	0.0553300730711444
ENSCSAG00000001566	5.71553744086683	-2.90437085023076	25.3134282916849	4.87304424143872e-07	4.90780925218557e-06
ENSCSAG00000001567	-0.0710528044200681	6.37448564083711	0.042477228448881	0.836712763810574	0.883574242047136
ENSCSAG00000001568	0.123015797759463	4.48028921577366	0.505428797000448	0.477124418848952	0.586228076034229
ENSCSAG00000001569	-0.452498494364798	6.28881989273418	5.88863155424594	0.0152389377832627	0.0390204524135246
ENSCSAG00000001570	-0.0776227821802875	5.98424051538062	0.258399614515683	0.611221778895913	0.703179642127449
ENSCSAG00000001571	-0.91046137954502	5.61673491721098	3.8255539222403	0.0504766608851146	0.102485925979034
ENSCSAG00000001572	-1.42081457157287	2.89819969163252	2.64344352017407	0.103977950361882	0.181313746423903
ENSCSAG00000001574	3.34706780823732	1.71754787637301	69.4107790646944	7.99505329180208e-17	4.94585375358408e-15
ENSCSAG00000001576	0.991546713113202	4.74434867299185	27.1319606963505	1.90030138394713e-07	2.08720898544832e-06
ENSCSAG00000001577	-0.166373446026928	7.38907186463387	0.857796355350644	0.35435610146844	0.467969915083891
ENSCSAG00000001578	0.361427670872989	1.29875803692049	0.822917443223897	0.364328552572282	0.477891891902508
ENSCSAG00000001579	0.106815308162751	2.23820094606463	0.178509569923726	0.67265723358626	0.754979581893467
ENSCSAG00000001580	0.505860228256278	6.98873889237757	3.94197692686836	0.0470954012696385	0.0971372056406867
ENSCSAG00000001581	3.50479942181002	1.11445818052572	65.3813038383938	6.17216768251696e-16	3.20583942176518e-14
ENSCSAG00000001582	0.606732485636456	5.42287565224201	17.0153364556955	3.7079109937915e-05	0.000239513358953673
ENSCSAG00000001583	2.3223221961927	1.09634616896296	33.2878356273558	7.94782442162189e-09	1.15355198569357e-07
ENSCSAG00000001584	-0.125775724642879	0.224625791171236	0.15133748836864	0.697260469290335	0.773916482176498
ENSCSAG00000001585	0.00995981486076389	3.22284797662344	0.00342854521577429	0.953307525262212	0.967482666344452
ENSCSAG00000001586	-0.66203410892749	6.82806637144825	12.9017489846093	0.000328275232822518	0.00158773704847131
ENSCSAG00000001587	0.50203330203631	1.68472530666999	3.15152023850013	0.0758562604002148	0.141684705759397
ENSCSAG00000001588	-0.503611344108552	6.77230982206834	5.69915695087653	0.0169730636335766	0.0425731347055101
ENSCSAG00000001589	0.493685706338778	5.60816776699274	8.46885359915503	0.00361279049388363	0.0120867856162601
ENSCSAG00000001590	-0.00605929280464913	6.93591392405698	0.00161178530567696	0.96797589469817	0.978581090263782
ENSCSAG00000001591	0.353068966469776	0.606802111040129	1.16179040332173	0.281094535815321	0.39147035818395
ENSCSAG00000001592	1.06554202420705	2.26305170976839	18.9658777971892	1.33077184912372e-05	9.74738741994525e-05
ENSCSAG00000001593	0.126894799849634	1.91953384346083	0.294850661812969	0.587128748857088	0.682161335458112
ENSCSAG00000001594	-0.358099481974802	7.8419606582015	2.62266158764391	0.105347602937832	0.183025808112356
ENSCSAG00000001595	0.147652639075492	3.34737320169814	0.498509734214817	0.480155664904387	0.588635789146029
ENSCSAG00000001596	1.16898092108254	1.76991184823707	17.6231780114074	2.69286311458975e-05	0.000180688863322134
ENSCSAG00000001597	0.641309814179782	3.41571088302645	8.80407060607527	0.00300559208971448	0.0103769574719511
ENSCSAG00000001598	-0.254749317689888	8.89533884479745	1.25598486333627	0.26241247174634	0.371225591942315
ENSCSAG00000001600	0.0170590276992773	4.88902896179331	0.00368607117558639	0.95158775987059	0.966319044781498
ENSCSAG00000001601	0.231752131466601	2.01152435626521	1.15371057941693	0.282773740418618	0.39327836565294
ENSCSAG00000001602	-0.507554287608312	7.83120415791428	3.56314706527243	0.0590756379920843	0.11600907296579
ENSCSAG00000001603	0.200243232030349	2.88538434903618	0.87001548600723	0.350951021494736	0.464587482730508
ENSCSAG00000001604	0.448904916906875	4.46141009152646	5.36164062764226	0.0205843997570085	0.0498595880314576
ENSCSAG00000001605	0.591945491076945	2.71890117365753	7.13506328565001	0.00755909750145173	0.0222001446357536
ENSCSAG00000001606	0.362745727617834	-0.355331821804574	0.793629803321355	0.37300480453887	0.486913803569787
ENSCSAG00000001607	0.646654747847346	1.7912875824844	1.08268157985872	0.2980984419303	0.409420585844235
ENSCSAG00000001608	0.586109656806157	3.57547663757304	5.158751787818	0.0231295144459265	0.05484999140034
ENSCSAG00000001610	1.03994268283546	2.60600706781927	12.6491894843488	0.000375728535268493	0.00177972704818747
ENSCSAG00000001611	-0.669455514855849	5.87846472111637	3.61416086692431	0.0572896162867665	0.113204263138864
ENSCSAG00000001613	0.0271305995994405	4.59889034224806	0.0240928241953107	0.876648958884748	0.912849001002357
ENSCSAG00000001615	0.604587567753378	2.17021335873763	3.91634048121714	0.0478188657031439	0.0982735106157555
ENSCSAG00000001616	-0.427642474698225	4.75480181963259	7.77213770666554	0.0053058221303952	0.016622963605413
ENSCSAG00000001617	0.220247079301655	5.52542114831777	2.01523812968638	0.155726836092761	0.24726665307383
ENSCSAG00000001618	-0.86220336281625	4.64708525252763	5.28172730360837	0.0215503584140108	0.0517515658511509
ENSCSAG00000001619	0.849277185115082	3.54861513697094	15.8558923951891	6.83533677374554e-05	0.000407578546902365
ENSCSAG00000001620	0.645001421988844	4.08794118713234	9.76115780382047	0.00178237624792594	0.00664248837702905
ENSCSAG00000001621	1.35440703219806	1.12320820710209	12.7745556477653	0.000351366072686664	0.00168071631119769
ENSCSAG00000001622	-0.0244754840331345	4.41976795355173	0.0204251511417102	0.886356057682477	0.919688169747992
ENSCSAG00000001624	0.118556393070457	4.10855832047117	0.482113437363489	0.487466572729843	0.594400118196035
ENSCSAG00000001625	0.693528590804966	5.21623103204843	14.3740931463411	0.00014984986236533	0.000805162712000049
ENSCSAG00000001626	0.0717755521717465	0.527300419622618	0.0629890801034811	0.801832468237098	0.857560285274956
ENSCSAG00000001627	0.76745351047686	3.66364722378434	10.9617371072887	0.000930125817164781	0.00384072203052767
ENSCSAG00000001628	0.318496077153906	3.93911905626703	2.95633963450405	0.0855413889796885	0.155638590193601
ENSCSAG00000001629	0.474178828692853	1.39089021900308	3.33692842602397	0.067740954468007	0.129445227700616
ENSCSAG00000001630	-0.712100289479411	7.51889441444204	13.8144882215043	0.000201774277549342	0.00104342697003208
ENSCSAG00000001631	0.256434839890728	4.26077211061572	2.10610166510152	0.146712646335952	0.235679126583439
ENSCSAG00000001633	1.10780363226205	0.961353273153337	10.3437001026287	0.00129917324283375	0.00509097140020998
ENSCSAG00000001634	0.117118948016072	2.10308475292909	0.186296523826677	0.666017031018847	0.749155768274196
ENSCSAG00000001635	-0.23054651959579	6.840649926022	2.31037257459468	0.128513243030935	0.212839991491221
ENSCSAG00000001636	-0.931492200860859	4.97236559073217	5.76175611480399	0.0163786938866683	0.0413712933057195
ENSCSAG00000001637	-1.60560325748903	5.38786364275184	7.66604205629982	0.00562697529386	0.017424212772532
ENSCSAG00000001638	0.449850922383571	4.03676718238103	5.08152445389872	0.0241820990430447	0.0568169257012473
ENSCSAG00000001639	-0.0474467548853994	4.29624917616389	0.0560730625188945	0.812813880449448	0.865474913833389
ENSCSAG00000001640	0.994326990132797	4.90124068199978	16.9829005127248	3.77179866899873e-05	0.000243164709663747
ENSCSAG00000001641	1.11311208469313	2.13112287447195	20.9150114693764	4.80117342377941e-06	3.92579116042398e-05
ENSCSAG00000001642	-0.301445431936569	2.80814890097946	1.76978183817076	0.183409080585367	0.281095646657558
ENSCSAG00000001643	0.75019127973721	5.40687420200407	17.976318599258	2.2367030511933e-05	0.000154446589868561
ENSCSAG00000001644	0.668982367559117	2.86273860755282	8.147931060317	0.00431103176031212	0.0139530044875014
ENSCSAG00000001645	0.0441755689229281	7.36383251113323	0.070485623108226	0.790631021605626	0.849356265616918
ENSCSAG00000001646	0.674074506996681	5.32179499416733	9.73518102145477	0.00180774210673063	0.00671930792668982
ENSCSAG00000001647	1.73093129610728	5.92400698599347	60.5326567612946	7.23678862316241e-15	3.04147678597388e-13
ENSCSAG00000001648	0.296308642825355	-0.40026978526037	0.453187504331765	0.500825133312616	0.60576392955094
ENSCSAG00000001649	0.525497642697939	6.312811769444	8.18638586445153	0.00422059231691512	0.0137308495762236
ENSCSAG00000001650	0.3408984305281	2.61374688477121	2.50037006936345	0.113819549543008	0.194338916655025
ENSCSAG00000001652	0.338294300901723	5.51171877066926	5.21981773891519	0.0223308914308083	0.0532466195701835
ENSCSAG00000001653	1.15319433757013	1.48916046155021	14.7323580343231	0.000123901474101424	0.000684670675052931
ENSCSAG00000001654	0.651000892854343	5.33100229317788	15.252910142103	9.40317594794614e-05	0.00053778482386505
ENSCSAG00000001655	-2.63556593415502	-1.33468912674613	10.1252606664725	0.0014625097389252	0.00562689805679653
ENSCSAG00000001656	-0.521835263117846	5.83194591702056	5.0838400752456	0.0241498259391632	0.0567723704863591
ENSCSAG00000001658	0.752056666513893	10.1232513201823	7.01511888132107	0.00808242663423761	0.0234658886830203
ENSCSAG00000001660	0.500209392708497	6.3157525527272	10.7758731981036	0.00102831692768301	0.00417417318617356
ENSCSAG00000001661	-0.264705625960124	5.16127773652476	2.24970443806692	0.133639925575709	0.219503843549522
ENSCSAG00000001662	2.583968454255	5.5652034137476	58.3469331536519	2.1973892944104e-14	8.66211908729751e-13
ENSCSAG00000001664	1.74099809112349	-1.30535025352298	9.79145326657693	0.00175324845143281	0.00655612512391121
ENSCSAG00000001665	2.3320128693493	2.71791342546784	42.2608371405506	7.98761613265892e-11	1.68065548615449e-09
ENSCSAG00000001666	1.79144749728991	2.69223431933355	32.9154670607493	9.6254408881986e-09	1.37647971558767e-07
ENSCSAG00000001667	0.990407901934863	3.65560611429013	13.9395494427973	0.000188784241912862	0.00098422568721244
ENSCSAG00000001668	1.29200818205165	2.76740733121254	18.7529712006469	1.48791356372845e-05	0.000107647255068344
ENSCSAG00000001669	1.07921026756962	3.64507315526729	21.2280383222309	4.07755698503216e-06	3.38948206954082e-05
ENSCSAG00000001670	0.447229955619268	2.22408639949012	2.96812892057907	0.0849200220459626	0.154780843537096
ENSCSAG00000001671	1.03687139117241	2.5461048877582	14.325853455131	0.000153738917287876	0.000822846952963008
ENSCSAG00000001675	-0.819175166484392	2.3167928571896	11.3701239034877	0.000746348989711566	0.00318291925201806
ENSCSAG00000001681	2.13718235372697	6.49713698208779	35.6616290098194	2.34742397739494e-09	3.7716344197113e-08
ENSCSAG00000001682	0.448894005293997	1.11689320761034	2.5591609552289	0.10965676758673	0.188686407983125
ENSCSAG00000001683	-0.754159191141342	4.86426307171969	11.4294927958977	0.000722874161778505	0.00310525683487531
ENSCSAG00000001684	0.834952206278204	3.87809955191266	15.4535246989056	8.45590963827537e-05	0.000490229061057895
ENSCSAG00000001685	6.43841555522934	6.10023085245041	90.4319502086987	1.91449496495024e-21	3.1621713336083e-19
ENSCSAG00000001686	-0.744110240804235	3.42077497736526	7.12400008765069	0.00760588209446159	0.0223137397076771
ENSCSAG00000001688	-1.94178316735021	0.603481121854508	16.6501840927095	4.49459462464904e-05	0.000282970675811683
ENSCSAG00000001691	-1.06129505343063	10.3919929767694	6.93670553428029	0.00844445030748879	0.0242822050363497
ENSCSAG00000001692	0.568286144857929	1.8933238725083	6.03594558168664	0.0140174403818339	0.036501034650284
ENSCSAG00000001694	-0.312021270301905	5.32080878679381	3.37827776248685	0.0660610519357143	0.126742989292855
ENSCSAG00000001695	0.245815370330298	6.33413529801177	1.53578789789422	0.215245858632098	0.318453587157503
ENSCSAG00000001696	-0.42521978863453	4.67401271651448	0.895912183252364	0.343880175003821	0.457316332571506
ENSCSAG00000001697	0.982908855232812	7.57867836860991	21.8242410143705	2.98801101560463e-06	2.55450196401354e-05
ENSCSAG00000001698	-0.343856305360318	3.11158820295144	0.767181753193221	0.381090313999634	0.494882309616938
ENSCSAG00000001699	-0.606752607213846	4.85841397996185	3.4730763908855	0.0623752043927137	0.121092060525911
ENSCSAG00000001700	0.991029494135829	2.32147203076285	14.1088308325387	0.000172531887504191	0.000911323692327062
ENSCSAG00000001702	0.0153347115813258	6.55094482069249	0.00858179015686744	0.926191192010989	0.948118990916982
ENSCSAG00000001704	0.282546109808548	5.11616481190941	3.54091820068675	0.0598723086316344	0.117266799676118
ENSCSAG00000001705	-0.191106473117253	5.39133994519119	1.09323816092178	0.295754849216763	0.40687312318162
ENSCSAG00000001707	-2.75101754806037	-0.89670456995927	10.5924833062747	0.00113548358411362	0.00453342575750657
ENSCSAG00000001713	-0.126510840661129	3.85758899676057	0.43982166851454	0.507208540926584	0.611813588730328
ENSCSAG00000001718	0.753803926057693	-0.42633124198866	5.22940984537777	0.0222080663351046	0.0530149778373932
ENSCSAG00000001719	2.3262231742051	3.53699899068751	23.1126988255415	1.52778354111709e-06	1.40258439175031e-05
ENSCSAG00000001720	-0.607531270581879	4.51502210401017	5.36471165880499	0.0205481850963898	0.0498176453171928
ENSCSAG00000001721	-1.43764099811879	10.6657788781435	3.80581037313982	0.0510750551124905	0.103446558588965
ENSCSAG00000001722	-0.284755663748188	6.38061116602734	2.30661695096596	0.128824160102325	0.213226641187505
ENSCSAG00000001723	-1.76418954456183	-1.28575744823777	3.47883464590895	0.0621584988702302	0.120784932451717
ENSCSAG00000001724	1.05813830951762	0.29659040313357	7.58463163621677	0.00588679918393414	0.0180829946291687
ENSCSAG00000001725	0.170646491323473	-1.16688745564009	0.13654263984926	0.711742579114387	0.784872957926242
ENSCSAG00000001726	-0.266564764428313	2.54332750015554	1.03003223777344	0.310151096065663	0.422012630172677
ENSCSAG00000001727	-0.29722150037479	1.00275699956324	0.525916272005606	0.468328821828616	0.57787144405672
ENSCSAG00000001728	-0.364798140337007	2.42080272770638	2.65224935820677	0.103403486678257	0.180426303556389
ENSCSAG00000001732	2.17925103573985	1.39133696976228	26.7148099578905	2.35807213984547e-07	2.53900114301354e-06
ENSCSAG00000001733	2.89289174591556	1.33184287032812	58.9280386457575	1.6354504747257e-14	6.62076850270696e-13
ENSCSAG00000001735	-0.225271785207603	3.51389475181891	0.84209553424159	0.358798133972318	0.472661133920455
ENSCSAG00000001736	0.315437973809935	3.70911058202424	1.03592551602208	0.308770986131457	0.420720209365886
ENSCSAG00000001738	-0.661851062634907	5.57982959847379	2.40590962262092	0.120877843811472	0.203432380416016
ENSCSAG00000001741	0.458351135361781	7.8607511377452	4.85452145873885	0.027573761734857	0.0631672430755386
ENSCSAG00000001743	0.211872774259353	5.90813071022139	2.0200396448205	0.1552350885313	0.246740508385364
ENSCSAG00000001744	0.181828741931276	0.420338241782882	0.333031498227427	0.563879461021421	0.662417998413286
ENSCSAG00000001745	-0.894937118620689	2.68794629454686	4.55622967970706	0.0327992030556877	0.0727759856086505
ENSCSAG00000001746	-0.545167288020363	6.20552295427792	5.4676801180203	0.019371322703569	0.0475276495981654
ENSCSAG00000001747	1.42593126890058	1.47188791170826	16.2437573006244	5.56927975924824e-05	0.000341201015517445
ENSCSAG00000001748	0.0369462057350831	3.32316340984455	0.030404449327019	0.86157569821264	0.902501636693187
ENSCSAG00000001749	0.281907548621843	2.3075318327885	0.687515084575171	0.40701088074681	0.520768356750721
ENSCSAG00000001750	-0.813270899552369	5.28533736902951	10.1160500894716	0.00146983664566995	0.0056485090452607
ENSCSAG00000001751	-0.634060293932618	-1.77849188250273	1.241581079337	0.265166558728474	0.37421018886861
ENSCSAG00000001752	-0.979240126801515	9.13571108108619	2.60080413566826	0.106809508787199	0.18500132724813
ENSCSAG00000001753	0.084428046130414	3.39919883317479	0.0699402920494663	0.791423734593463	0.849970899134694
ENSCSAG00000001754	-1.68679703527968	7.71887936602147	8.90888909854466	0.00283785848953979	0.00988879929783306
ENSCSAG00000001755	-0.404234034316571	4.9752128528383	4.96226635232196	0.025906233026725	0.0600719275093927
ENSCSAG00000001756	-0.476972188497923	0.273856150872216	1.24657005884147	0.264208589984675	0.373179922280986
ENSCSAG00000001757	-0.758984895636373	0.469465189235817	2.61331604931484	0.105969963860943	0.183929582096796
ENSCSAG00000001758	-0.0727188007440024	-0.0359715723050515	0.020681307076913	0.885650530879189	0.919093353765492
ENSCSAG00000001759	0.399086740877981	-2.25258638429741	0.40878256649674	0.522588074127409	0.625976301425949
ENSCSAG00000001760	-0.10513461139817	5.58666304939182	0.475042235674806	0.490676604103745	0.597236954309621
ENSCSAG00000001762	-0.424525171040053	4.16247289760756	3.10513692284188	0.0780456683652089	0.144907937449344
ENSCSAG00000001763	0.217307761852336	2.39299213398748	0.643861959462239	0.422315775873135	0.53504522171636
ENSCSAG00000001764	1.60113641496828	5.47163661341305	28.4683991335078	9.52403537922183e-08	1.11250701809482e-06
ENSCSAG00000001765	-1.20398825210979	2.07053209972552	4.89530630147707	0.0269297958696697	0.0619929530842278
ENSCSAG00000001766	0.913633681630841	0.52813555916553	8.82256283661589	0.0029752850007156	0.0102959946274502
ENSCSAG00000001767	-0.724244351380496	3.55472592705252	6.33491732277686	0.011838363473025	0.0319866267763705
ENSCSAG00000001768	0.726043676423702	2.25020345705224	7.93249070663713	0.00485549142683376	0.0154375653314751
ENSCSAG00000001770	-1.86937459905834	0.186551510923955	1.78237460945456	0.181858008227879	0.279314554761008
ENSCSAG00000001771	2.01290109300131	0.639382532771657	26.2186408549223	3.04865415627048e-07	3.2090506177784e-06
ENSCSAG00000001772	-0.104762895343754	-1.29609241215914	0.0183497898014551	0.892247084418717	0.923849366433297
ENSCSAG00000001773	0.286560684591401	0.143936108338663	0.362486327838809	0.547128624794221	0.647715273489546
ENSCSAG00000001774	0.835292441025015	-0.912082033014461	3.57745672574319	0.0585687553933823	0.115205446329939
ENSCSAG00000001775	-0.32477753967016	0.437525000310085	0.847814371101695	0.357171377741882	0.471009951789434
ENSCSAG00000001776	1.27707113737872	-2.79985777696295	2.44957288719424	0.117556851463511	0.199162403846738
ENSCSAG00000001777	-0.184122083784588	4.56095644407935	1.48662557061579	0.222740760594498	0.32725575011024
ENSCSAG00000001778	0.0477154539613444	0.79362124981091	0.0280462163565325	0.86700021437706	0.906420967735645
ENSCSAG00000001779	0.0826723855454897	4.64920481044949	0.278797529902164	0.597490443383576	0.691137310271485
ENSCSAG00000001780	1.81820728858972	3.11306750826321	36.3940324992625	1.61196004821774e-09	2.66781003170465e-08
ENSCSAG00000001781	0.526779674174428	3.60468644740979	4.8640283430761	0.0274222364765699	0.0628811717178267
ENSCSAG00000001782	1.62883367164449	10.2585391305585	27.0095394043993	2.02453847659437e-07	2.213057711311e-06
ENSCSAG00000001783	4.92832478785842	0.278858766990511	59.2731760476286	1.37234508894025e-14	5.59679600840152e-13
ENSCSAG00000001786	1.42965234619749	3.44609957463625	27.5086675490867	1.56392054699173e-07	1.74890153518364e-06
ENSCSAG00000001787	0.813356665975377	1.0464796565159	6.94111919907066	0.00842363905807515	0.0242428068800055
ENSCSAG00000001788	-0.0363626847548192	2.33129419983276	0.0126832074867878	0.910332028552863	0.93711150611453
ENSCSAG00000001789	1.02139297407649	2.55940159315432	16.8084552337429	4.13486589057578e-05	0.000263486033621297
ENSCSAG00000001790	0.0207360777713732	3.73802311432752	0.0159840743318984	0.899393029156336	0.9292677757147
ENSCSAG00000001792	0.70274332416092	-2.29653281271484	0.948888389696137	0.330002409624719	0.443142260144023
ENSCSAG00000001793	-0.524289943412733	-0.298941983793377	1.95205552392407	0.162365520547316	0.255993824253534
ENSCSAG00000001794	0.0839417208268913	5.25235657474534	0.290528508942346	0.589882048257405	0.684541684189388
ENSCSAG00000001795	0.310758062593102	5.01506851280497	3.28162982687024	0.0700593239313334	0.132916362666418
ENSCSAG00000001797	-0.429944092695363	4.10161663788729	5.39663835236251	0.020175575787965	0.0490780537982059
ENSCSAG00000001798	0.305732460971629	5.04299201752359	3.92803228144314	0.0474874779600003	0.0977384016779222
ENSCSAG00000001799	0.750690553584751	6.18021223760724	17.2317886498777	3.30853727400024e-05	0.000216424198632325
ENSCSAG00000001800	-1.1891678929318	10.6226702232361	5.78970044552906	0.0161203358267186	0.0408812508598052
ENSCSAG00000001802	-0.0352066676098677	7.75623111962589	0.0389970644196609	0.84345447870048	0.888089878569534
ENSCSAG00000001803	0.363306488954867	5.56271260477051	3.73391602845106	0.0533182516780582	0.107162030051897
ENSCSAG00000001804	-1.62576887781827	7.42011649818313	11.9931442686638	0.000533966213422844	0.00239781095181454
ENSCSAG00000001806	-1.10382872335613	6.51955042481873	15.9858011626251	6.38193383282382e-05	0.000384148692116439
ENSCSAG00000001808	0.435325101576446	-0.575082179878891	1.21241326579457	0.270854706905996	0.380676241828313
ENSCSAG00000001809	0.659038902221526	5.06680830702971	12.6466139013127	0.000376246522983757	0.00178166967320032
ENSCSAG00000001810	0.248720776744602	4.02316253117422	1.28746079113892	0.256516422327473	0.364713931960306
ENSCSAG00000001811	1.20942856104621	2.69876315086657	24.3652635699406	7.96927910543414e-07	7.69307907565492e-06
ENSCSAG00000001812	-0.762017098134494	0.0377504697831217	3.87580818871054	0.0489867196709851	0.100113047365214
ENSCSAG00000001813	0.868196835455493	2.74804667291869	9.42965593433791	0.00213504342512464	0.00775067487389498
ENSCSAG00000001814	-0.922091995135403	2.84058893510482	3.93736799767597	0.0472246098043763	0.0973550774012585
ENSCSAG00000001815	0.280023472016595	4.3679714763577	3.02915249863569	0.0817807231697328	0.150302904706184
ENSCSAG00000001816	0.0650652852954949	4.90368471212964	0.209476064222028	0.647178369718662	0.733258686558042
ENSCSAG00000001817	0.879826291672824	4.79689976434013	17.5061503308974	2.86379771729771e-05	0.00019050079297868
ENSCSAG00000001819	0.488184739121391	2.95899954674805	4.07114107205986	0.0436217974040853	0.0913645990011764
ENSCSAG00000001820	1.11982090959817	2.38340892011053	13.4657725471445	0.000242955105132764	0.00122831021471621
ENSCSAG00000001821	0.86592904320931	3.35088358243779	14.6725742612302	0.000127893716715481	0.000703784907614748
ENSCSAG00000001822	-0.554484105901745	5.41308906276668	9.75659550134138	0.00178680499831445	0.00665598966106446
ENSCSAG00000001823	-0.371562357644725	7.45354327575062	4.55597801738819	0.0328040234889305	0.0727769047638234
ENSCSAG00000001824	-0.0708639201421667	6.44359923056913	0.253200571017985	0.614830418977097	0.706101656949291
ENSCSAG00000001825	-1.29747818449397	4.85295449893798	16.0157198626057	6.28187254763374e-05	0.000378815950599731
ENSCSAG00000001826	0.0146528542695948	5.78512227020129	0.00510279381524015	0.943052476194158	0.960498103798416
ENSCSAG00000001827	-0.366604512902842	3.59338637403977	1.57631600987214	0.209292141570945	0.31157082490557
ENSCSAG00000001828	-1.18598594269771	3.61743865779283	4.1632297443088	0.0413105608251182	0.0873322069817582
ENSCSAG00000001829	-1.34226092978138	8.39748121305931	12.2665421833789	0.000461151958964326	0.00211873349268812
ENSCSAG00000001830	-0.494250566115862	7.98223733215092	5.51829742488876	0.0188185655755769	0.046422258804528
ENSCSAG00000001834	-1.24234585331893	-2.76728301813213	0.611494673144897	0.43422559371376	0.546449014579525
ENSCSAG00000001836	-1.01313030992984	4.73736106284982	12.906472194281	0.000327447878843868	0.0015841993599485
ENSCSAG00000001837	-0.0788094843994744	-2.33640515868938	0.0104984252486844	0.918390113858273	0.942352581884643
ENSCSAG00000001841	0.18521866700117	0.573976442826906	0.327239913997179	0.567288864373335	0.66552384209492
ENSCSAG00000001842	-0.596317194131788	-2.55844099594946	0.259865127913535	0.610212828851574	0.702312402908608
ENSCSAG00000001844	-1.13878403663777	-0.0444974259768185	3.19615238239781	0.0738117320897019	0.138523847168004
ENSCSAG00000001845	0.534956816913487	0.461889694663077	1.91647706749907	0.166245546995916	0.260396178258089
ENSCSAG00000001850	7.00343676607399	0.837278131520831	34.0513135663292	5.36776597015837e-09	8.05262402625848e-08
ENSCSAG00000001851	-0.464941750291598	9.75568728941748	2.60009472519641	0.106857328068038	0.185056653380436
ENSCSAG00000001853	1.43143643385416	4.83298962553751	21.7514659664757	3.10352628117376e-06	2.64504352869696e-05
ENSCSAG00000001854	-0.718532762891166	-0.923078330623848	1.15003894994648	0.283540996180722	0.394079992756394
ENSCSAG00000001855	1.02309971992259	-0.967695267225526	2.88620573274718	0.0893411039836962	0.160956262488952
ENSCSAG00000001856	-0.36352968118299	7.20109219388644	1.53956291780324	0.214682875690805	0.317723964563752
ENSCSAG00000001857	-0.927053267321793	7.52974744147595	2.85543761810162	0.0910654549381551	0.163474417912565
ENSCSAG00000001858	4.4678808112342	-0.27175062990078	28.3052982786327	1.03612004491424e-07	1.20264193828872e-06
ENSCSAG00000001859	0.308663912320763	5.31917186373836	3.19817164716384	0.0737206430474059	0.138400075155036
ENSCSAG00000001860	-0.172371595441236	1.36625571560334	0.403014916100563	0.525536321920007	0.628641615668652
ENSCSAG00000001861	-0.149385046742201	5.03956460413426	0.151857017072679	0.696767005603386	0.773545195287998
ENSCSAG00000001862	-0.0591965890456432	4.94783428010851	0.140847842731821	0.707439592551104	0.781956752336652
ENSCSAG00000001863	0.710387817002488	-1.62568187976865	2.13342847837183	0.144118091383534	0.232506203885703
ENSCSAG00000001864	0.386360745479479	3.69175247289603	4.81815886256764	0.0281614105021468	0.0641398258775453
ENSCSAG00000001865	0.273245035743869	2.55562538261577	1.15198895631768	0.283133178187001	0.393612549795026
ENSCSAG00000001866	-0.0939678760345696	4.37241437189125	0.220523834705244	0.638641072181456	0.726298224971594
ENSCSAG00000001867	0.813411821674766	-1.03713914252033	1.35264509426599	0.244816229661027	0.351956625059725
ENSCSAG00000001868	-0.0182166564170099	2.14008699985372	0.00444399087798431	0.946849779646379	0.962822003965969
ENSCSAG00000001869	2.57310711252261	3.61689454832774	56.7809099234469	4.87172811466847e-14	1.78814073933287e-12
ENSCSAG00000001870	0.257620665464124	-1.4423739687763	0.18779647982312	0.664756950929925	0.748085378807399
ENSCSAG00000001871	0.260795346286655	-1.04848924200199	0.441967749933646	0.506174232212008	0.610788997183353
ENSCSAG00000001872	0.18234222772937	5.17362359406354	1.16530593565706	0.280367847829352	0.390820807038349
ENSCSAG00000001873	-0.925370245212087	3.90595003521567	11.0413117482616	0.000891037928981477	0.00369595014389429
ENSCSAG00000001874	0.525310239699392	0.974502060506906	1.37324988482577	0.241254292427856	0.348169257145556
ENSCSAG00000001875	-0.343950259774477	4.54246429390192	2.57164616030538	0.108794466026986	0.187632681984726
ENSCSAG00000001876	0.104991308745575	3.70251971851332	0.0915291992418901	0.762242023127944	0.826546185399438
ENSCSAG00000001877	0.559518934995002	1.20547122774116	0.146542225202069	0.701861877233869	0.777300028581991
ENSCSAG00000001878	0.803863091297225	2.10244100791966	6.80282251033008	0.00910138804971009	0.0258428101112363
ENSCSAG00000001879	-0.0685616224707418	2.72109658328293	0.0994145240583748	0.752533362429678	0.818274756237722
ENSCSAG00000001880	1.47450007445818	1.41038958290789	7.30494330793393	0.00687651664132908	0.0205313494874968
ENSCSAG00000001881	-0.0268015781912625	3.90758840793728	0.0147209050935899	0.903429867238719	0.932272342695359
ENSCSAG00000001882	0.185011774645488	2.96370553510094	0.383279036489814	0.535853554917028	0.637887795788436
ENSCSAG00000001883	1.23148788061023	-1.08913841624712	3.98517274012385	0.0459023938009257	0.0952115833743426
ENSCSAG00000001884	-0.195137561392113	4.48733963075923	1.17103980718123	0.279187691120083	0.389701943229139
ENSCSAG00000001885	-0.0926314754356519	1.25085543801046	0.0539422473265567	0.816340191837428	0.867844468416819
ENSCSAG00000001886	0.230929636737873	3.41945416340417	0.81820963882258	0.365704145867963	0.47941507910998
ENSCSAG00000001887	0.428538622322443	0.819743606771385	0.335080491801449	0.562682714061747	0.661529673867028
ENSCSAG00000001888	0.500423179552335	-1.14423778145723	0.898603401747422	0.343156466661209	0.456574461079683
ENSCSAG00000001889	-0.0250799030299779	2.27675618742972	0.00446884990081742	0.946701550445613	0.962741848942586
ENSCSAG00000001890	-0.114448132001713	2.62314170302378	0.188734511281289	0.663971966299683	0.747517208600086
ENSCSAG00000001891	-0.387080160782417	5.24377881732163	3.99728710567437	0.0455735619155081	0.0946245785240035
ENSCSAG00000001892	-0.476280116909795	3.20446744069267	5.18082315603267	0.0228375021123233	0.054227576536694
ENSCSAG00000001893	-0.29351778558413	2.99143833504055	2.12601572916788	0.144816750404761	0.233268799145255
ENSCSAG00000001894	-0.160855910183393	7.06586675935369	1.06235236242445	0.302679278222358	0.414402655702809
ENSCSAG00000001895	-1.37762119202128	3.56355734995054	8.94929157970923	0.00277577208947557	0.00970110613666271
ENSCSAG00000001896	-1.10502839814435	4.34517467437042	13.8733966334679	0.000195546948715199	0.00101631496284737
ENSCSAG00000001897	0.282964064357627	1.48409602691977	1.38762754961002	0.238806158585821	0.345238499573999
ENSCSAG00000001898	0.393877002635806	4.22666637392388	3.30686391019528	0.068991035968084	0.131372485714185
ENSCSAG00000001899	1.95274243179628	2.3712551970197	37.986674585479	7.12294610640351e-10	1.26505054666093e-08
ENSCSAG00000001900	-0.807851002592997	2.82753316952914	10.1400778802722	0.00145080033678177	0.00558965924017366
ENSCSAG00000001901	-0.1384910028505	5.82650913055267	0.699084382672339	0.403091526054608	0.517049977539208
ENSCSAG00000001902	-0.108117494668714	5.32242266202516	0.414039144114906	0.519926482079898	0.623692766687027
ENSCSAG00000001903	-0.0488743842366626	4.9492830275346	0.0909490623550582	0.762974068896039	0.827177072264909
ENSCSAG00000001904	0.624385309501153	3.68331128069072	11.0938860569495	0.000866127945748516	0.00361076104995665
ENSCSAG00000001905	0.0666038668589869	4.5342258132088	0.0928156064351633	0.760627754146964	0.825066566969554
ENSCSAG00000001906	0.169308677521321	6.03341874805575	1.12005484113314	0.289906645536107	0.401138314846265
ENSCSAG00000001908	2.90375456974894	3.35639256497881	56.7643243750363	4.91299052166046e-14	1.7992874600059e-12
ENSCSAG00000001910	0.934817268365609	1.03514722923045	1.33286350668651	0.248296435200679	0.355932163408599
ENSCSAG00000001911	1.04592003702687	0.809618069950338	8.13910663395579	0.00433206219753026	0.0140134491415212
ENSCSAG00000001912	0.710419405709984	-1.35595367204473	1.32634906591017	0.249455762722981	0.356954117814002
ENSCSAG00000001915	2.18222642145859	0.317526437426891	29.4912721645236	5.61690750863546e-08	6.8977294661808e-07
ENSCSAG00000001917	-0.816996427656942	6.96749379071599	7.11625386592364	0.0076388157968069	0.0223984236669376
ENSCSAG00000001920	0.412204464066997	-1.01364481103913	0.659207517086926	0.416839859008247	0.530018779926037
ENSCSAG00000001922	2.58536341161096	-1.72655235434381	12.6252968871389	0.000380561435220481	0.00180003815164281
ENSCSAG00000001924	0.0396815617844854	5.50403051544751	0.0698580510145135	0.791543569744089	0.850004885343158
ENSCSAG00000001925	0.809154236596995	3.34041708725949	11.7044234693051	0.000623516970560996	0.00272739136725529
ENSCSAG00000001927	-0.314097903961086	4.54511949334776	3.04074224600469	0.0811987818285452	0.149599584992982
ENSCSAG00000001928	-0.567938726877003	0.924680598098056	3.03769245908981	0.0813514825549973	0.149780675215794
ENSCSAG00000001929	0.0720194208097853	5.8705228065682	0.225748282670951	0.634694492403871	0.722683643391337
ENSCSAG00000001931	0.33550306954307	4.13627791775879	3.46750834060351	0.0625855173476779	0.121400468588561
ENSCSAG00000001932	0.0842691187025977	4.41865812083678	0.220328699304712	0.638789580066696	0.726345001649567
ENSCSAG00000001933	0.328571711347383	5.89271962086676	4.96699798097623	0.0258354512992511	0.0599500068993721
ENSCSAG00000001934	0.342893135451978	4.99520536683058	2.82323218654783	0.0929091406141288	0.166098092382678
ENSCSAG00000001935	0.21732520569189	4.69746381808355	1.51795276302811	0.217929564289337	0.321732446672057
ENSCSAG00000001937	-0.96297077404401	1.83904980959596	7.29076731019845	0.0069309867373614	0.0206603695977257
ENSCSAG00000001938	-0.0649785206822927	5.43272443302563	0.172022892479511	0.678320221324512	0.759735206863563
ENSCSAG00000001939	1.39899159083891	1.76823545642357	23.5852908177144	1.19497499656048e-06	1.1189003411672e-05
ENSCSAG00000001941	1.11191122861364	5.35923040154591	18.8958956897225	1.38049360542026e-05	0.000100713837812396
ENSCSAG00000001942	2.97076692649751	2.49928708202814	45.9913725771529	1.1877489960944e-11	2.89164386859872e-10
ENSCSAG00000001944	-0.421515145529969	6.05026451702917	6.54571432942161	0.0105137106381745	0.029037485265777
ENSCSAG00000001945	3.62339479231609	-2.5044636021137	17.845410423467	2.39596449742512e-05	0.000163259676584037
ENSCSAG00000001946	1.34892102575598	1.87844409707386	13.3173643519973	0.000262959539059779	0.00131575362212977
ENSCSAG00000001947	0.540063160606257	3.82771453431002	6.25867196082313	0.0123586814005056	0.0331162136100179
ENSCSAG00000001948	0.927118841773486	3.29652925531182	11.9516673677899	0.000545984982874907	0.00244258774705982
ENSCSAG00000001949	0.758892822771643	2.82963499256335	9.44773042945032	0.00211410538806237	0.0076811875703093
ENSCSAG00000001950	-0.519119055295626	0.7363008944707	1.66310854238721	0.197184136852699	0.297179881491214
ENSCSAG00000001951	1.37912812130526	1.8562114870062	16.5204326635882	4.81286239316549e-05	0.000300090781985332
ENSCSAG00000001952	0.527529854400767	5.42042833591938	5.93510181571305	0.0148422112574063	0.0381876814884247
ENSCSAG00000001953	1.32936048793181	-1.0071700632495	5.415894090586	0.0199542315599883	0.048675829667158
ENSCSAG00000001955	0.00381113638167951	4.58537405349146	0.000403600961565331	0.983971719106226	0.989905036208889
ENSCSAG00000001956	-0.131735466765493	4.56270196509803	0.499891183267156	0.479547939214066	0.588272702216525
ENSCSAG00000001957	0.0815914629788821	5.47808645061983	0.253450541074166	0.6146558570123	0.70599623342378
ENSCSAG00000001958	-0.618451499236569	5.12163516918686	6.21762148249629	0.0126484923576042	0.0336851254870282
ENSCSAG00000001959	0.102606464871261	6.46057735958619	0.541298975112595	0.461894887107099	0.571812160871531
ENSCSAG00000001960	1.24105382641611	1.77249413441891	14.8576824715487	0.000115934895444074	0.000646216680907241
ENSCSAG00000001963	1.92552771223685	1.01944968171913	25.7067554313631	3.97433415132385e-07	4.06213348870149e-06
ENSCSAG00000001964	0.978211997908225	7.85212760334277	13.8133349993409	0.000201898160609233	0.00104342853645675
ENSCSAG00000001965	3.85113388116406	2.32114920080822	58.5683180620163	1.96352988037446e-14	7.79606322936177e-13
ENSCSAG00000001966	0.313860022584545	4.09339497384935	4.0899053804487	0.0431400570794356	0.0905968624006406
ENSCSAG00000001967	-0.261652000247484	5.65872591997138	1.36093425411698	0.243375632823536	0.350277110791265
ENSCSAG00000001968	1.13591227371525	7.21379817392603	27.3157195054218	1.72800888771698e-07	1.91040982586488e-06
ENSCSAG00000001969	-1.06557979938234	3.33762948901974	6.36229027253662	0.0116570978428968	0.03157433339966
ENSCSAG00000001970	-0.211833077495102	2.71436032298492	1.01259880252455	0.31428105038137	0.426609147694698
ENSCSAG00000001971	-0.00322244871922356	4.69067258371552	0.000317636344188799	0.985780570736041	0.991266273704496
ENSCSAG00000001972	0.175007710601881	4.26462522965221	0.800269820570371	0.371012709855326	0.484757879137067
ENSCSAG00000001973	-0.200884215157744	4.16287322912053	1.0662576821673	0.301792279305972	0.41346243175985
ENSCSAG00000001974	0.152956858105964	5.00525504981278	0.966700416701682	0.325504466314624	0.438456799063664
ENSCSAG00000001975	0.061759127070526	7.79626318946281	0.160979991728539	0.688255860465829	0.766704124051669
ENSCSAG00000001976	1.35491947629107	5.11851449047312	33.1697533818304	8.44540494662353e-09	1.22040904202433e-07
ENSCSAG00000001977	-0.0662511061247618	3.60184566838221	0.0887703181197992	0.765746300771335	0.829513636509957
ENSCSAG00000001978	-0.178380217142206	5.03144203883612	0.905327533602375	0.341357208707569	0.454876725794507
ENSCSAG00000001979	0.44334407449266	-0.200750024938953	2.19140092610854	0.138783037061765	0.225929373462366
ENSCSAG00000001980	-0.614135831538409	6.32583939855868	3.7823179565463	0.0517968589580762	0.104626234488265
ENSCSAG00000001981	0.574034434629149	3.5648473049985	6.084667678503	0.0136360014362688	0.0357470763541627
ENSCSAG00000001982	0.602865703323246	2.90677278135821	7.71634406091558	0.00547231025548664	0.0170347057086078
ENSCSAG00000001983	-0.0404195309023888	5.67863191334845	0.0721733600743821	0.788198261783182	0.847459360101081
ENSCSAG00000001984	-0.712086698248304	4.02894905066334	6.41140461707885	0.0113389683169786	0.0308848515322454
ENSCSAG00000001986	-0.426047270699594	11.5111028132508	2.32379908253768	0.127408515292347	0.211566293307535
ENSCSAG00000001987	0.120442551763871	3.39355207850909	0.384646919798193	0.535126716015073	0.637334351916956
ENSCSAG00000001988	0.289358284383202	5.1954095823084	2.36495309704886	0.124087642717762	0.20748689965269
ENSCSAG00000001989	-0.194414365900441	0.00183911028260875	0.18248490864913	0.669246389301189	0.751917734309757
ENSCSAG00000001990	-0.484629199414126	0.61717409139501	0.771702293895551	0.379690948741551	0.493574327118228
ENSCSAG00000001991	-0.162579333958307	7.36098326286778	0.908425884891813	0.340532423012006	0.454002883359799
ENSCSAG00000001992	0.760175966771943	4.00134591761321	17.9045524561534	2.32264856642471e-05	0.000159315558021748
ENSCSAG00000001993	0.40277588837356	5.19076628959597	5.76227026323008	0.0163739020038643	0.0413655153560456
ENSCSAG00000001994	-1.41026208498594	5.33010899829819	20.5702776769119	5.74816665974025e-06	4.58216547871282e-05
ENSCSAG00000001995	1.07284270035487	3.78280996059767	18.8266251657744	1.4315472454505e-05	0.000103933476277388
ENSCSAG00000001996	1.59943348088797	3.64769275400395	21.8426167857351	2.95953183417578e-06	2.53939222494658e-05
ENSCSAG00000001997	1.25365761950311	3.77207233264548	20.7933747108832	5.11596385953106e-06	4.14217524842522e-05
ENSCSAG00000001998	-0.825961139968946	6.17529590501176	10.8723077519627	0.000976128216447032	0.00399373538544851
ENSCSAG00000001999	-0.102814651935956	6.39860705086041	0.476886786422833	0.489835868786267	0.596389432754148
ENSCSAG00000002000	2.30947233869905	2.83806245105866	38.904508874031	4.45051467961459e-10	8.22250010773985e-09
ENSCSAG00000002002	-1.18135058229099	3.75273067998295	4.01094984144964	0.045205676626797	0.094061748657698
ENSCSAG00000002003	1.23186109130233	4.88861629041494	25.3579078950656	4.76196214544771e-07	4.80472380918508e-06
ENSCSAG00000002004	-0.417556305749168	4.23484009938532	3.71714236969311	0.0538564690708683	0.108033434496421
ENSCSAG00000002005	0.238325688258124	4.3098382092563	1.26815885388464	0.260112361999495	0.368879699949668
ENSCSAG00000002006	0.178721197811005	3.95179278782354	0.98090474304281	0.32197554171969	0.43462487925663
ENSCSAG00000002007	0.970526731795347	3.86808220366033	23.5623502607486	1.20930715313036e-06	1.13103772640171e-05
ENSCSAG00000002008	0.732062375845882	3.60225040200306	13.6708876026248	0.0002178049637611	0.00111549909657119
ENSCSAG00000002010	-0.710660322689807	5.70058515460185	8.07185911064633	0.00449579666492982	0.0144750630632838
ENSCSAG00000002011	0.554847214718789	0.653989426931516	1.40833480307833	0.235333022175895	0.341770770381128
ENSCSAG00000002012	-0.0423010096434742	0.839088571188672	0.0105746676792009	0.918095352608819	0.942167190993468
ENSCSAG00000002013	-0.677061850651184	3.8261756611625	7.82455019679242	0.00515412721611934	0.0162184643224696
ENSCSAG00000002014	1.31572437539855	3.11751772528329	18.5071467313233	1.69268397650351e-05	0.000120560850538631
ENSCSAG00000002015	-0.241213881255745	3.57412903149068	0.556372068056078	0.455725695934637	0.566638160174074
ENSCSAG00000002016	-0.555154716289181	0.563745009809117	1.32873243597933	0.249030843955503	0.356597709336558
ENSCSAG00000002017	-0.28653893598044	4.50983839921484	1.97803755391139	0.159597299120142	0.252351961474955
ENSCSAG00000002018	-1.53985507460787	1.34577813999198	8.86232760743089	0.00291116126388974	0.0101104643069952
ENSCSAG00000002019	-0.128093980199516	3.85272886566032	0.43640705433042	0.508861734674507	0.613225541486855
ENSCSAG00000002020	-0.925545910726947	0.588447768531914	8.53304472777828	0.00348755786092455	0.0117336618217208
ENSCSAG00000002022	-0.590771385086538	6.10759393529664	6.71843973934512	0.00954210696223298	0.0268520694800813
ENSCSAG00000002023	-0.333827330685863	4.91523434988705	2.52746749595298	0.111879648812747	0.191730510525564
ENSCSAG00000002026	1.00840676517829	1.09988732252934	4.69857493826328	0.0301876375793678	0.0678379877412813
ENSCSAG00000002027	0.351732186835519	7.66505635302833	2.52731875234092	0.111890197430279	0.191730510525564
ENSCSAG00000002028	1.32866727751557	-2.06630690455944	6.02866126588761	0.0140754045405071	0.0366231028348386
ENSCSAG00000002029	-0.488280390133468	5.2787713488637	3.09226004783264	0.0786654782927665	0.145843271406625
ENSCSAG00000002030	-1.42183580938774	5.66316525449426	10.7049922410884	0.00106846835321181	0.00431172533349607
ENSCSAG00000002031	0.189556860915609	6.1825482796654	1.33895305445559	0.247218683566224	0.354638787255803
ENSCSAG00000002032	-0.211793484079538	-1.27420545329093	0.149517339162827	0.698997033576934	0.77511473672979
ENSCSAG00000002033	0.308335804652398	1.41810890228214	1.49177142148913	0.221941817098476	0.326372239406653
ENSCSAG00000002034	5.29580691670963	-1.9673882802848	43.5723759387586	4.08565772036673e-11	9.06512800238028e-10
ENSCSAG00000002035	-0.222163545380533	6.16335562491379	1.72753964657779	0.188725412628015	0.287535987489801
ENSCSAG00000002037	1.48621627077696	-1.43310768221116	10.6822421507187	0.0010816887425769	0.00435337547786126
ENSCSAG00000002038	0.298483147247135	1.98523602681781	0.98708835407508	0.320455048924795	0.433138792396959
ENSCSAG00000002039	0.152707884913917	-0.612892841837917	0.16154258149675	0.68774025255035	0.766233102959469
ENSCSAG00000002040	0.45250875689621	-0.215526116166961	1.94165506085069	0.163488942821121	0.257340703634792
ENSCSAG00000002041	4.85935740607295	-2.5228130374706	22.3065081580477	2.32417576805459e-06	2.04629057361181e-05
ENSCSAG00000002042	-2.1125731268639	-0.862448551552648	6.2389178879964	0.0124972811576182	0.0334009049968252
ENSCSAG00000002048	2.5513231082253	-0.959405053638152	34.6802373642158	3.88556140241896e-09	5.98115728646356e-08
ENSCSAG00000002049	-0.0716895102348672	5.49201145746131	0.213807808119457	0.64379911378372	0.730733229959161
ENSCSAG00000002050	5.14864973933064	-2.61311668573377	33.0741493002347	8.87103486884192e-09	1.27522091321725e-07
ENSCSAG00000002051	5.92912724052444	-2.52855173821928	28.9438212251525	7.45080977280588e-08	8.89841106416738e-07
ENSCSAG00000002052	0.461313120237906	4.46695068237752	4.69399949645684	0.0302681161237981	0.0679818430808774
ENSCSAG00000002054	-0.204230268600307	4.53766802283315	1.58761272879715	0.207667540102887	0.309766527578739
ENSCSAG00000002056	0.125226033342367	5.12565631660061	0.71047778954452	0.399285242972627	0.513348980943324
ENSCSAG00000002057	-0.13363060580027	3.42597317010447	0.491807214924981	0.483122252964609	0.590741061016912
ENSCSAG00000002059	-0.197410316568931	8.88096720049588	0.990008154452624	0.319740381481097	0.432314332099154
ENSCSAG00000002060	0.0734275726928196	6.22696563254398	0.256077960611078	0.612827543734959	0.704487231338413
ENSCSAG00000002061	2.53649580261287	3.63437484255155	46.4351350178211	9.47020747831245e-12	2.35217168299679e-10
ENSCSAG00000002062	0.659786991075651	4.21056942243025	13.1694643588223	0.000284548062380824	0.00140546661074882
ENSCSAG00000002063	-0.595382465629884	5.88419462363736	13.0232446695345	0.000307648310300577	0.00150338081101616
ENSCSAG00000002064	-0.486079767994704	7.08413299952601	9.85730184654349	0.00169159013027331	0.00637030818514708
ENSCSAG00000002066	0.63987361446905	5.04674396689848	13.3406273211773	0.000259717451936623	0.00130150277719575
ENSCSAG00000002067	-0.748127704890866	3.34223616286902	5.93959828442186	0.014804392586485	0.0381056805907703
ENSCSAG00000002068	0.163992283207296	3.11333605205796	0.834054041844878	0.361102874006772	0.474603021402868
ENSCSAG00000002069	-1.23237332365412	2.2101203364198	5.95497667124562	0.014675797067883	0.0378750219015975
ENSCSAG00000002070	-0.394037202175019	2.61649202584912	1.5769125199889	0.209205981167957	0.311526793270027
ENSCSAG00000002071	-0.0909378040588945	4.8424923057113	0.257719235916412	0.611691417802526	0.70356947502017
ENSCSAG00000002072	2.19544212792391	4.40595743864117	54.4790253876964	1.57115849431109e-13	5.20056610231188e-12
ENSCSAG00000002073	0.403504587523407	2.99660197283956	3.03879860398307	0.0812960628733058	0.149726760676878
ENSCSAG00000002074	-0.0379218249285927	4.50989513146131	0.0598513645222134	0.806731019297032	0.860884884722126
ENSCSAG00000002076	0.234787932752327	5.25625525017797	1.69277559501239	0.193235488438678	0.292733244294382
ENSCSAG00000002078	-0.230846072706381	3.64665239392606	0.683922145212133	0.408239410503222	0.521935934923889
ENSCSAG00000002079	-0.418055541714371	1.67127552348124	2.5157637550852	0.1127130130274	0.192780453160771
ENSCSAG00000002080	-0.526068895118835	1.3261243990877	1.54648726182282	0.213654766269489	0.31663847236188
ENSCSAG00000002081	-0.580114207312449	1.06909694701096	4.1073920479706	0.0426961533279619	0.0898245273873324
ENSCSAG00000002082	0.480079740658661	5.22811280099539	5.76841586515115	0.0163167365284054	0.0412652790138833
ENSCSAG00000002083	-1.8041491956183	5.54803166269396	32.9919451260241	9.25414801975008e-09	1.32682953856087e-07
ENSCSAG00000002084	0.764647463770076	1.42458985713537	5.48431900419866	0.0191877930463761	0.0471824888710724
ENSCSAG00000002086	-1.63989330578546	5.58616016843007	19.3028941261743	1.11537158950933e-05	8.3397883856612e-05
ENSCSAG00000002087	-0.294511125216156	5.67716522782373	2.82500352698588	0.0928066884058905	0.165967624934787
ENSCSAG00000002088	-0.262345665245494	6.45339163356982	2.57560331871458	0.108522718539799	0.187291329991648
ENSCSAG00000002089	-1.38549589743302	1.16804129952708	7.10439398149848	0.00768952180943957	0.0225071472136299
ENSCSAG00000002090	-0.258272308115637	7.80659282242972	1.8684824889248	0.171648983163556	0.266961040952209
ENSCSAG00000002091	0.749146069256809	-0.77976129956933	2.59889513671391	0.106938242264945	0.185127234827597
ENSCSAG00000002092	-0.284215395757604	5.10435580440053	2.08281842310409	0.148964902217176	0.238554711064679
ENSCSAG00000002093	-0.0494403119928168	3.37543359435018	0.069358678615826	0.792272841429356	0.85056681975227
ENSCSAG00000002094	0.10786798020691	5.86292384644389	0.521284431494294	0.470294293804588	0.579603853959885
ENSCSAG00000002095	0.112455380982909	6.40873312368864	0.55823349802046	0.454972869912935	0.565915121044653
ENSCSAG00000002096	-1.0019405444842	6.56841674384389	2.68143260335781	0.101524358973501	0.178069219195638
ENSCSAG00000002097	-0.129940455505727	-1.66566723601446	0.0775029182466973	0.780710339773	0.84121551843112
ENSCSAG00000002098	0.179758426994896	1.39747694367436	0.462258311219358	0.49657043544988	0.60210350039096
ENSCSAG00000002099	-0.417860577607112	8.76485100652461	2.2160957070341	0.136578063701088	0.223087408836123
ENSCSAG00000002101	-0.164497447237383	5.97640549314824	1.41368790273381	0.234445143906776	0.340694214491309
ENSCSAG00000002102	-0.681209929304179	3.84234726995007	3.38719243675861	0.0657047397929688	0.126250021772972
ENSCSAG00000002104	0.25005683313608	4.79226616886103	2.60540187928466	0.106500156939446	0.184620391705377
ENSCSAG00000002105	-0.619045824195662	5.21626402389643	3.19898693525874	0.0736838995963921	0.13834681932859
ENSCSAG00000002106	-1.24360753145995	6.34884833291696	10.8620208838437	0.000981565236707128	0.00401101262115083
ENSCSAG00000002107	-0.417281323917891	3.03827016746219	1.91500504853925	0.166408348048698	0.260552344745506
ENSCSAG00000002108	-0.551690934171518	-1.78889589247413	0.872366832047256	0.350300901821502	0.463875570863926
ENSCSAG00000002109	-0.0490986847743841	3.94283271981677	0.0677574110020025	0.794630415453401	0.852454795088821
ENSCSAG00000002110	-0.32797886253937	4.72904494195141	3.29498137103367	0.0694918962625491	0.132158624129939
ENSCSAG00000002111	-0.23995109857408	4.61908936636226	1.16148852207418	0.281157047862408	0.391524404311896
ENSCSAG00000002112	-0.694849086988206	-1.19257774339267	2.47190443698074	0.11589742206641	0.196820658057876
ENSCSAG00000002113	-0.0945616029813647	5.82191210508844	0.296125684049983	0.586321525644628	0.681480069137774
ENSCSAG00000002114	-0.535984707055407	-1.37173615009196	0.645626322597835	0.421680737327647	0.534527972362616
ENSCSAG00000002115	-0.118473606807952	4.69233106006468	0.442728150134293	0.505808624206398	0.610431089597429
ENSCSAG00000002116	-0.14996360803849	2.70876529027678	0.297300772405489	0.585579563177754	0.680840324159296
ENSCSAG00000002117	1.6834186913203	0.410759042368618	13.5258858421576	0.000235295298991665	0.00119232367414442
ENSCSAG00000002118	-0.00174944688238706	2.78812308725642	3.98616644439187e-05	0.994962501954197	0.996893882000453
ENSCSAG00000002119	0.277912128872213	4.99835715296068	1.71844725589865	0.189893039960028	0.288968430165818
ENSCSAG00000002120	-0.0348355320622668	7.23521372480948	0.045425867324532	0.831222875008123	0.879632766947025
ENSCSAG00000002121	0.0696535450209628	5.25206643919284	0.249118801935809	0.617696240623213	0.70835209038759
ENSCSAG00000002122	-0.539239689726888	5.50230130610912	0.911474186182886	0.339723576103689	0.453156615002883
ENSCSAG00000002123	-0.442626123769851	5.48474882794264	5.10335114514099	0.0238796657924439	0.0562573726848946
ENSCSAG00000002124	-0.253399388211316	4.84127656378035	2.71011181465427	0.0997140021066344	0.175639988567269
ENSCSAG00000002125	-0.355338497490495	1.99294316562698	2.43744747772674	0.118468861152074	0.200322499964047
ENSCSAG00000002128	0.113321898955423	8.30020776372805	0.471040325526701	0.492508959112546	0.598937599592249
ENSCSAG00000002129	-0.0515938376416053	5.6018650152139	0.0663691355283333	0.79669858826058	0.853930602355613
ENSCSAG00000002130	1.23780873742105	-1.37145673336768	8.53278292773452	0.00348805954741473	0.0117336618217208
ENSCSAG00000002132	1.28701841219772	7.67954383878141	25.2752954852642	4.97034208258619e-07	4.99058602906238e-06
ENSCSAG00000002133	2.23770902542779	-1.30115365111732	13.5926771934392	0.000227069560975808	0.00115542450358516
ENSCSAG00000002134	2.37753611187876	4.13846058368688	53.3017600777733	2.86050132556855e-13	9.10344901626507e-12
ENSCSAG00000002137	-0.682672480706698	-0.297094185138284	1.09554519881652	0.295245829743442	0.40648290154809
ENSCSAG00000002138	0.321269288435409	5.22856603606394	2.1365436129643	0.143825620157565	0.232215813112658
ENSCSAG00000002139	0.112772933364015	1.42961901943515	0.0661546771080452	0.797020126599535	0.85395780004773
ENSCSAG00000002140	2.04705307940171	1.2952375264277	28.9932017653079	7.26327478761937e-08	8.68700287234679e-07
ENSCSAG00000002142	-0.585552410513797	5.75769397923714	13.7910918403556	0.000204302646301965	0.00105419144297706
ENSCSAG00000002143	-0.541623435561264	4.7435910700882	6.10972974482135	0.0134439684254256	0.0353532919093704
ENSCSAG00000002144	-1.19561584530922	5.79141894363749	7.503390016854	0.00615829659774578	0.0187634356954376
ENSCSAG00000002145	0.0716609315733629	6.45162279817129	0.214870916359985	0.64297612527958	0.730082201129835
ENSCSAG00000002148	-0.449551881700063	1.69977916086008	3.31403477734083	0.0686906471484066	0.130817842842747
ENSCSAG00000002149	1.10687682820964	2.83750720661557	17.4509113885149	2.9482290656162e-05	0.000195095751108906
ENSCSAG00000002150	0.203395697577228	6.39207428335816	1.90418361663892	0.167610785841759	0.261938437860567
ENSCSAG00000002151	-1.02876509102116	4.32836518266602	4.71203928778633	0.0299521010465193	0.0673678453321832
ENSCSAG00000002152	1.33176369917994	-0.991445497752302	8.27994930443972	0.00400852481600185	0.0131709398898103
ENSCSAG00000002154	0.0664624768686969	2.75931980926062	0.0420097740447005	0.837601142267521	0.884286229903013
ENSCSAG00000002155	-0.224576681216644	5.16433604412737	0.335762221917108	0.562285621787004	0.661204016449946
ENSCSAG00000002156	0.548623586444896	-0.683621746325729	0.684661862006649	0.407986036112531	0.521754589644842
ENSCSAG00000002157	-0.468803497630345	4.15433455243248	4.71733879562571	0.0298599208651093	0.0671929581647153
ENSCSAG00000002158	0.266748620613428	5.80463041167364	3.14001433851669	0.0763931362124001	0.142542411976978
ENSCSAG00000002159	-0.675513408393855	4.56775441396635	9.29314252353558	0.00230013244400745	0.0082553862619885
ENSCSAG00000002160	0.593814002807747	2.56472114753214	3.60519604543348	0.0575992771959608	0.113677531538497
ENSCSAG00000002161	0.358146845445608	3.39751517644702	2.67232920365669	0.10210649256704	0.178672840102744
ENSCSAG00000002162	-1.19266274413487	-0.0171236026052628	3.8165799895151	0.0507477218838995	0.102922003249502
ENSCSAG00000002163	-0.175544782471392	5.40049200716845	0.638271671197785	0.424337343828963	0.53719475036583
ENSCSAG00000002164	0.4654592438031	3.65705998846447	5.60629358210589	0.0178960777493021	0.0444615472460864
ENSCSAG00000002165	-0.217171436850113	3.40990721005372	0.629030403739886	0.427711191329083	0.540554422464035
ENSCSAG00000002166	-1.03032463111872	3.32525440315648	3.01674385063069	0.0824087753253493	0.151209286851281
ENSCSAG00000002167	-0.369000666392184	4.93312806323817	2.32926828392505	0.12696154437605	0.210989418297537
ENSCSAG00000002169	-0.271723676162857	-0.328146608154709	0.327582105103232	0.567086312732774	0.665428007062179
ENSCSAG00000002170	-0.335318182420008	2.8975889041275	1.41900557899857	0.233567149237167	0.339657387211683
ENSCSAG00000002171	3.68989953507315	-2.00080380753309	19.0634634435237	1.26442560976164e-05	9.31097538851224e-05
ENSCSAG00000002172	-0.111998167477807	2.50953964764554	0.0939588701962393	0.759203340510902	0.823791983656456
ENSCSAG00000002173	0.00113121950133477	4.17124060410201	1.61895468409057e-05	0.996789621516838	0.998465085761887
ENSCSAG00000002174	4.18948192579044	2.91172894149852	79.1437640482249	5.77507602091928e-19	5.48200750790367e-17
ENSCSAG00000002175	-0.0660246492034723	-0.680611233758078	0.026646421315629	0.870331586356585	0.908619354772246
ENSCSAG00000002176	4.32332141242128	-1.1692452994726	30.352450448236	3.60251582663252e-08	4.59835810730211e-07
ENSCSAG00000002177	0.0563461322661607	3.2328508165641	0.104019518659607	0.747058356319977	0.813875263593236
ENSCSAG00000002178	-0.306796071618138	3.23326963447333	1.09290345061591	0.295828792323908	0.40687312318162
ENSCSAG00000002179	-0.185452810943694	5.26865990132941	1.47526778562682	0.224516391447342	0.329249510568743
ENSCSAG00000002180	0.413528416604774	5.45819407419909	3.6282576148524	0.0568062590831742	0.112448343873057
ENSCSAG00000002181	0.00609411625298087	5.21045804489268	0.000587341914908279	0.980665050266856	0.987490888268404
ENSCSAG00000002182	2.19395997238107	-1.89340986034069	13.9277607181944	0.000189971896995864	0.000989519338593719
ENSCSAG00000002183	1.17597560423705	0.0492846621661351	3.43288533243779	0.0639103533979849	0.123506178433897
ENSCSAG00000002184	0.243447152004651	3.2371174139509	1.76930129603506	0.183468572793659	0.281134652271349
ENSCSAG00000002185	-0.177363173152219	3.0294034903542	0.472467159677439	0.491854343991462	0.598405877998452
ENSCSAG00000002186	-1.12801608065429	8.37709765727696	3.86598626360058	0.0492742257027556	0.100563744709306
ENSCSAG00000002187	-0.877146149104521	2.10595764574177	6.6050549910594	0.0101689663244856	0.0282192232495849
ENSCSAG00000002188	-0.0369180540512423	3.14635545071552	0.00356556501166949	0.952384733615471	0.966902615103985
ENSCSAG00000002189	-0.370971248898492	3.69543032120892	3.26685256520024	0.0706931325216763	0.133857442377683
ENSCSAG00000002190	-0.903867479888871	2.67439302504171	3.67697516046903	0.055168851134633	0.11002462137053
ENSCSAG00000002191	-0.536791740932376	10.4574235294439	4.98898314564772	0.0255091948030965	0.0593452995317303
ENSCSAG00000002192	-0.499830686829169	7.60430121208556	7.30057976363675	0.00689323645722234	0.0205775504362807
ENSCSAG00000002193	0.497519634275486	2.50365123863124	5.42248127933108	0.0198790897396053	0.0485355395756188
ENSCSAG00000002194	-0.0737213335553703	4.20498470351461	0.206559461608778	0.64947753243845	0.735107270834364
ENSCSAG00000002196	-0.390291516049951	-1.83115591468207	0.506651235067292	0.476592115228276	0.58572816761918
ENSCSAG00000002197	-0.926508963005356	3.14190285990446	9.21739177716051	0.00239726822891815	0.00856122796476565
ENSCSAG00000002198	-0.276952077048516	2.4316684689749	0.677670883494422	0.410389902553222	0.523955323527214
ENSCSAG00000002199	0.489674509132223	0.306971741246119	1.73744130485695	0.187463357156126	0.28598247623051
ENSCSAG00000002200	-0.551793437881861	0.679578079955031	1.15116075279464	0.283306295206314	0.393786929051812
ENSCSAG00000002201	-0.420611736591195	4.28381082545119	5.80927183091675	0.01594189388168	0.0405594980350752
ENSCSAG00000002202	-0.492638037813978	3.28850633963442	4.71624540283876	0.0298789152188198	0.0672265417067492
ENSCSAG00000002204	0.311367557024074	5.15713586658896	4.82307454896555	0.028081213250503	0.0640012969861401
ENSCSAG00000002206	0.0123019221056781	4.39625318219563	0.00610848292109445	0.937703338003911	0.956997406933428
ENSCSAG00000002207	-0.214688886290581	6.31196283182786	1.60668360677258	0.204958612041143	0.306445315025216
ENSCSAG00000002208	-0.689043105017103	4.24607819730807	6.02927356495178	0.0140705227565537	0.0366161689569871
ENSCSAG00000002209	-1.24127450458294	7.57248554724966	4.43084599066022	0.0352950095183653	0.0769797533625828
ENSCSAG00000002210	-1.44738227441614	1.58689164133769	5.31926841460113	0.0210908644281048	0.0508848682090281
ENSCSAG00000002211	0.173561384307449	2.12652020176254	0.725317547577102	0.394405177067661	0.508380701547257
ENSCSAG00000002212	-0.805289361831776	4.51716458166652	8.20911272338976	0.00416805274428752	0.0135786444136878
ENSCSAG00000002214	0.474353476840628	3.51160455403054	3.72163513235921	0.0537117476188159	0.10779549640583
ENSCSAG00000002215	-1.63422385063995	-1.68580064832111	4.26569311293838	0.0388893810441519	0.0832717162906959
ENSCSAG00000002216	-0.0854494072307735	4.64002480610243	0.185837140723418	0.666404152076574	0.749336059626168
ENSCSAG00000002217	-0.995033221963522	5.98032493452297	10.7191212519809	0.00106034018053431	0.00428311048224145
ENSCSAG00000002218	-0.597765755576485	5.93518321354723	5.55153636638038	0.0184644728054514	0.0456621795669473
ENSCSAG00000002219	1.77698161098667	2.99390195346764	39.1934202906778	3.83831555065599e-10	7.20425658524829e-09
ENSCSAG00000002220	-0.606114098494247	8.98454576714914	7.16424575480661	0.00743709549412727	0.0219393652931774
ENSCSAG00000002221	2.98765171098171	5.4337073242441	19.1396273563066	1.21495965626796e-05	9.01099624722853e-05
ENSCSAG00000002222	0.251281724427047	1.27236391040721	1.06802825737482	0.30139124080594	0.41308431867826
ENSCSAG00000002225	1.02795031157724	3.99356252650345	14.7703806996232	0.000121427900641577	0.00067325432524234
ENSCSAG00000002226	-1.37108476412319	5.87580222105275	32.735742831821	1.05577849380979e-08	1.49813517029693e-07
ENSCSAG00000002227	-1.84181537328777	2.13767630874538	12.4299905428346	0.000422494040325033	0.00196572790536579
ENSCSAG00000002229	-1.4813849418147	-0.49930677055997	6.2326250575709	0.0125417679076001	0.0334710584149025
ENSCSAG00000002230	-0.764241732031729	5.12024941734199	5.62520644634684	0.0177039804697605	0.0440718380435619
ENSCSAG00000002231	0.954955691179464	0.134344636242503	5.73933659793921	0.0165890570808657	0.0418258976957195
ENSCSAG00000002232	-0.353447702545973	5.66397925481871	4.99738859519443	0.0253855926329851	0.0590887589513832
ENSCSAG00000002234	-0.0979969084488926	5.00003511852289	0.162529218132253	0.686838522393609	0.765434982415171
ENSCSAG00000002235	-0.700954980753198	6.22970973134762	3.74133231123086	0.0530821037218807	0.106765356450841
ENSCSAG00000002236	3.36019176513291	-1.16021992341538	27.7176485334259	1.40376191380075e-07	1.58050003614499e-06
ENSCSAG00000002237	1.33341835348457	0.585886549857206	14.9809040562489	0.000108604655665094	0.000608075626311985
ENSCSAG00000002238	-0.963892789728259	7.07238698297478	16.7260316914932	4.31843710303416e-05	0.000273076667805571
ENSCSAG00000002239	-0.592566440594696	6.94949751653551	7.25476029140555	0.00707133101420078	0.0210142451172282
ENSCSAG00000002240	0.129688422750252	4.6540995855863	0.371468943373884	0.542204654959474	0.643500343893485
ENSCSAG00000002241	-0.887866471569642	4.74608841488317	16.357589994267	5.24457065431155e-05	0.000324072478478353
ENSCSAG00000002242	1.77312140801488	-0.278271613924196	14.4790509290999	0.000141726977707297	0.000768013284380387
ENSCSAG00000002243	-0.477497210655505	7.29418937777477	4.78302189969492	0.0287416411215272	0.0652185308976872
ENSCSAG00000002245	0.439706678469887	2.27999126528778	4.44433328500903	0.0350172606456179	0.0765356747497249
ENSCSAG00000002246	-0.0741235023236053	4.8694090207956	0.162812717139822	0.686580008982675	0.765384308973757
ENSCSAG00000002247	-0.374562611659988	3.31242705573752	2.09048916102467	0.148218605378133	0.237682204371906
ENSCSAG00000002248	1.73563965719914	-0.368007347995137	17.3811442415454	3.05845120903012e-05	0.000201984960494005
ENSCSAG00000002249	0.43978932992649	0.62867453840137	1.94155095522703	0.163500232726494	0.257340703634792
ENSCSAG00000002250	-0.321983922252604	6.26169436660953	4.92801814078481	0.0264246063900278	0.0610341523904474
ENSCSAG00000002253	-0.879290398141706	5.60287685811763	15.6953120465573	7.44083633567698e-05	0.000438147214817742
ENSCSAG00000002254	-0.201797420455468	6.53301923375908	1.28008482796099	0.257883263565909	0.36631933039671
ENSCSAG00000002256	-0.33610639113494	5.67540323355404	3.80332476118564	0.0511509197596483	0.103574774807408
ENSCSAG00000002257	-0.257469619941902	4.97854973271598	1.90218679565242	0.167833751156053	0.26216285869534
ENSCSAG00000002258	0.00947165856678681	-0.942046579985912	0.000528305124809947	0.981662326554327	0.988165102294858
ENSCSAG00000002259	-0.0624959898244646	2.45260742414764	0.104066207410369	0.747003538273514	0.813869224384145
ENSCSAG00000002260	0.483817202679874	3.75153048259054	5.4697932702642	0.0193479140577171	0.0474772688294923
ENSCSAG00000002261	-0.0584129588170777	5.36437404887844	0.144158697930274	0.704181212656512	0.779067194929796
ENSCSAG00000002262	-0.0674336717001921	4.74839430854549	0.162780894465691	0.686609013986098	0.765384308973757
ENSCSAG00000002263	-0.214323113028145	8.04274390905406	0.777190073466699	0.378001895186697	0.491843178099785
ENSCSAG00000002264	2.03137592452918	-1.08696310266705	12.3482502400631	0.00044139998821407	0.0020427580849907
ENSCSAG00000002267	-0.372132563738168	4.87610168096407	3.83996078218405	0.0500446917929103	0.101809111262902
ENSCSAG00000002268	0.621353526735636	1.91851043798504	4.88877917073538	0.0270317944129966	0.0621671050291653
ENSCSAG00000002269	0.20729873088288	5.40338397389561	1.46190164469617	0.226627791431536	0.331521674880407
ENSCSAG00000002270	-0.480512432671193	10.093777526888	4.20321630677819	0.040347385783687	0.0856380095877572
ENSCSAG00000002271	0.112286706847776	6.89423620344562	0.536989435414043	0.463683087009407	0.573123815620322
ENSCSAG00000002272	-0.365617946021852	5.56169392432808	3.43505629663289	0.0638264098776817	0.123358391288283
ENSCSAG00000002273	-0.0827008372555194	7.28912607180567	0.268434747100319	0.604383694886616	0.697255394876178
ENSCSAG00000002274	0.0108295685124324	3.56040518787616	0.00347924140710276	0.952963980076328	0.967312319255206
ENSCSAG00000002275	-0.311199958744159	2.6496793012053	1.32969628664831	0.248859255884084	0.356465903168625
ENSCSAG00000002276	0.178136768931511	5.55592407871239	1.38251662701078	0.239672938965486	0.346219864692403
ENSCSAG00000002277	3.05589799620671	5.49520093772362	61.7133953326313	3.97268499754877e-15	1.75916456044271e-13
ENSCSAG00000002278	-0.63070570430563	1.21731994617583	2.98710233332974	0.0839302311421899	0.153383008162818
ENSCSAG00000002279	2.31210234628632	-1.40399745879959	17.8125336266266	2.43772154768163e-05	0.000165694842810936
ENSCSAG00000002281	0.255380438115941	4.18237581024424	2.38000644477602	0.122897039917087	0.206059324770128
ENSCSAG00000002283	-0.283388012000323	5.5579669182049	1.57633790391265	0.209288978435547	0.31157082490557
ENSCSAG00000002284	-1.1660412255267	3.92696679646491	9.8564770758792	0.00169234866764245	0.00637030818514708
ENSCSAG00000002286	0.753631765445904	-1.19450564020334	3.40835245118222	0.0648671802082652	0.124960486995558
ENSCSAG00000002288	-0.196002959512073	2.61706495002328	0.53461742033398	0.464672042891899	0.574088423400815
ENSCSAG00000002290	-0.96001983176776	6.34033906888973	15.7925284323409	7.0681075296076e-05	0.000419942201678161
ENSCSAG00000002292	0.944699347562644	0.291846814406684	7.77428307840395	0.00529952444086014	0.0166063830752584
ENSCSAG00000002293	-0.454244402598505	1.26019747127608	2.13222238200709	0.144231508154525	0.232598303084192
ENSCSAG00000002294	-0.58483892224177	4.38550853281235	2.99415699659345	0.083565394452283	0.15286849265349
ENSCSAG00000002295	7.91273123192741	0.806612614315708	93.2317868665628	4.65150304534378e-22	8.63245795504979e-20
ENSCSAG00000002296	2.99436128608998	0.391182553971383	32.6430587009167	1.10734172578527e-08	1.5592466568453e-07
ENSCSAG00000002297	5.13933206275621	7.26607003100824	109.245764348622	1.43361708434793e-25	6.39974415734453e-23
ENSCSAG00000002298	-0.590646494846816	8.27917861961435	6.77661898912854	0.0092359675341972	0.0261530045880911
ENSCSAG00000002299	0.00709837501396633	2.32476269459905	0.000624634360640641	0.980060797400323	0.987233286007266
ENSCSAG00000002301	-0.163608356365164	3.49158425508248	0.540298810266343	0.462308916177136	0.572067453438549
ENSCSAG00000002303	-0.200380695315942	4.94573055797513	1.49567339854841	0.221338282206557	0.32560809684769
ENSCSAG00000002304	0.189450692336845	5.71142439826461	1.57926915649933	0.208865997007567	0.311160789444753
ENSCSAG00000002305	-0.590509971909202	6.63703031116963	12.4481318981641	0.000418410094935765	0.00194892259956402
ENSCSAG00000002306	-0.564852820042935	6.58973274745416	12.8024329887601	0.000346168870904671	0.00165970137611972
ENSCSAG00000002307	0.48478156039518	4.63597824195726	5.15575674361743	0.0231694372057658	0.0549210095188913
ENSCSAG00000002308	3.0023566247941	3.70532035916273	69.1400689922501	9.17130142014581e-17	5.63131544819883e-15
ENSCSAG00000002309	-1.91807040492107	7.65717507558653	18.6435490438336	1.57579548934813e-05	0.000113074367291169
ENSCSAG00000002310	1.91327742668973	-1.30673606472246	6.62945625172188	0.01003058793693	0.0279290662431342
ENSCSAG00000002311	0.769006735345776	6.3494725905845	15.2822752778695	9.25811663195575e-05	0.00053059095215133
ENSCSAG00000002312	1.09691895813799	1.77601205917226	16.7274497318785	4.315210634622e-05	0.000273076667805571
ENSCSAG00000002313	0.508093527351267	3.94392217706736	7.09969414130261	0.00770971069456418	0.0225622415914452
ENSCSAG00000002314	-0.497057616310782	7.18140913405019	4.0846704905381	0.0432738881372866	0.0907971049750461
ENSCSAG00000002315	-0.315478121476067	0.231060442421839	0.942168019941448	0.331720905410475	0.444884883912659
ENSCSAG00000002316	-0.790589678322754	6.62106269520065	20.3955007223727	6.29776879550652e-06	4.96753807045755e-05
ENSCSAG00000002317	-0.3774250903224	5.13670764831944	3.88880095180314	0.0486091158614979	0.0995877904594842
ENSCSAG00000002319	1.64575052663759	8.70902834177807	16.6302589813282	4.54205761614235e-05	0.00028538774009542
ENSCSAG00000002321	1.68599586481073	1.48755425152198	11.287229639965	0.000780420496910241	0.00330544703076782
ENSCSAG00000002322	-0.609585297002436	6.31152111767835	6.6904901052017	0.00969285542629576	0.0271762145084117
ENSCSAG00000002323	-0.940864747699895	2.93613500166805	7.31844482669567	0.00682504469539003	0.0204145713932918
ENSCSAG00000002324	0.492595524019755	5.76064460770718	8.07601054024977	0.00448550862706612	0.0144475713715388
ENSCSAG00000002325	-0.49475286898394	1.62868500383187	2.16243617554264	0.141420319218446	0.229341130341783
ENSCSAG00000002326	0.177770955789441	4.71491701957546	1.25226290114323	0.263120715161477	0.371894989930011
ENSCSAG00000002327	-0.608802213843573	0.375946512609612	2.62384175516934	0.105269295701327	0.182928243776835
ENSCSAG00000002328	-0.583563079447161	1.58003105797883	2.16729286442297	0.140974210301737	0.228782974853277
ENSCSAG00000002329	-0.434514035493582	3.85520585499218	2.27957112998743	0.131088117974292	0.216150788118337
ENSCSAG00000002330	-1.02422184130528	-1.55872283205623	3.61101283351037	0.057398153099386	0.11334831357515
ENSCSAG00000002331	-0.155035931036685	2.36802602430565	0.428889422908597	0.512534395214693	0.61657178483329
ENSCSAG00000002332	-0.824716643892176	-1.00262117980509	0.846356690389669	0.357585059745248	0.471367312993796
ENSCSAG00000002333	-1.36930690121207	0.286332160888275	10.0074681676431	0.00155906706121906	0.00594164989620564
ENSCSAG00000002334	-0.524229301180499	3.5000254955181	5.46674496567818	0.019381691284921	0.0475460262814555
ENSCSAG00000002336	3.94014760503738	0.178435267262188	43.8410727399162	3.56151947207286e-11	7.99261102177004e-10
ENSCSAG00000002338	-0.224351912568561	4.49438899003241	0.603556291128371	0.437224347916056	0.549508031846713
ENSCSAG00000002340	-0.655778460712291	7.68772947954604	11.7842976184128	0.000597324254307254	0.00262953217174651
ENSCSAG00000002341	1.04788875751973	2.67488380821678	12.8992532093684	0.000328713263029392	0.00158892507037064
ENSCSAG00000002342	0.557635786587003	2.35364216832947	5.03913165005069	0.0247809088335016	0.057868835176438
ENSCSAG00000002343	0.422621788572432	-0.138013858647072	1.79933253772195	0.179793208762758	0.276812493394339
ENSCSAG00000002344	-0.148305744403649	4.60107645182724	0.523035399459751	0.469549731343648	0.579161594548804
ENSCSAG00000002345	-0.319743091612881	3.51090928765399	1.68719739825844	0.193970826130279	0.29360485109914
ENSCSAG00000002346	-0.857989817189841	1.3554561385077	2.67435829930279	0.101976422907815	0.17860927559073
ENSCSAG00000002348	0.389842657872817	2.36013645289588	2.55755794283001	0.109768024113087	0.188779514189489
ENSCSAG00000002349	0.349064938353118	2.30845310498868	2.31526473971805	0.128109487528156	0.212385700477216
ENSCSAG00000002350	-0.341272443180497	2.92742753705373	0.978453128944203	0.322581002310772	0.435299870520181
ENSCSAG00000002352	-0.319372975045764	4.94639533481763	3.40941785080555	0.0648253118025321	0.124904837000824
ENSCSAG00000002354	0.147320585160213	5.13211246226401	0.892034910762176	0.34492646155216	0.458393151909509
ENSCSAG00000002355	-0.581765284246767	-1.29682625692731	1.32501596888418	0.249693821278312	0.357196678161603
ENSCSAG00000002356	-0.388893532625928	3.1119344659204	2.82440519427271	0.0928412815119727	0.165994744179828
ENSCSAG00000002357	1.61738988319338	4.29347364020969	31.3975832069266	2.10242441382322e-08	2.8186480554479e-07
ENSCSAG00000002359	-1.67119450931854	1.23241027217064	5.74677357207469	0.0165189686011661	0.0416800077569609
ENSCSAG00000002360	-0.77923491672859	7.61287999347201	4.96202727236116	0.0259098148318044	0.0600719275093927
ENSCSAG00000002362	2.86267009545892	-0.96500445125982	26.9936901945651	2.04120702891804e-07	2.22685710017432e-06
ENSCSAG00000002363	1.11358927771406	6.68334001142341	9.12702410248784	0.00251861071686077	0.0089251004527761
ENSCSAG00000002364	1.51310372831798	8.23033813590805	33.153291554633	8.51720736422647e-09	1.22970903876686e-07
ENSCSAG00000002365	-0.832451387382722	5.33069724532191	10.7362532159217	0.00105056830129884	0.00425091539259015
ENSCSAG00000002366	-0.116496353848008	2.302169528284	0.140667693276963	0.707618135085714	0.782101762393652
ENSCSAG00000002367	-0.200782053172034	3.98804381826375	1.04680867334789	0.306243224580493	0.418000110767374
ENSCSAG00000002368	-1.88820020762793	3.34958683491216	6.7767339602832	0.00923537262047918	0.0261530045880911
ENSCSAG00000002370	-1.12838818122151	5.70073092073737	23.0575267567134	1.57225791329634e-06	1.44032079611291e-05
ENSCSAG00000002371	6.96347440873797	-0.829907905193365	17.7164465475405	2.56400182925199e-05	0.000172996806428738
ENSCSAG00000002372	0.679421821866053	2.87956683142906	8.03383670205962	0.00459114864244002	0.0147275203199033
ENSCSAG00000002375	0.786356299833166	3.74466653923136	12.3271398239942	0.000446419896585487	0.00206079302177264
ENSCSAG00000002376	1.91020176746276	3.57025973890167	32.7123669800874	1.0685519477967e-08	1.50977523710505e-07
ENSCSAG00000002377	-0.044423195189387	-1.92039085912065	0.00517480260698377	0.94265276012693	0.960268634452726
ENSCSAG00000002378	-0.13170653842218	0.234700770280213	0.116802020276356	0.732529177022782	0.801801485545745
ENSCSAG00000002379	-0.226262808874735	1.69410331059571	0.837893126225595	0.360000033773293	0.473568059719136
ENSCSAG00000002380	0.882337009773734	1.94764465844994	8.03580069597962	0.00458617329430524	0.0147172769189896
ENSCSAG00000002381	-1.20091620121117	5.92071770886534	13.6822465225037	0.000216491462701548	0.00110945997190241
ENSCSAG00000002382	-0.0912551789810611	3.85641063138274	0.317391462790946	0.573179513461081	0.670529500944591
ENSCSAG00000002383	-0.419635324626124	-0.693416977759549	0.684882297575978	0.40791057514812	0.521754589644842
ENSCSAG00000002384	0.217634220119533	1.4804679117297	0.372260578319697	0.541774630475457	0.643128616613707
ENSCSAG00000002386	-0.0607694959845112	0.641230560151166	0.0201002724435142	0.887257392324265	0.92041391464765
ENSCSAG00000002389	-1.39021435005225	3.47130933362807	6.94021087593952	0.00842791767730592	0.0242473290848392
ENSCSAG00000002390	0.176797304536441	3.07708510260991	0.429811827048486	0.512081296280725	0.61612145779174
ENSCSAG00000002394	-0.109137909387824	3.52549396248519	0.364615661540121	0.545953923009719	0.6469273940994
ENSCSAG00000002395	-1.5464785536499	-0.657443924143781	5.98540081204969	0.014424764373744	0.0373365799400313
ENSCSAG00000002396	-0.442658129215923	6.45214519111878	5.4058347613423	0.0200695482465507	0.0488858105716969
ENSCSAG00000002402	-0.384109934826073	2.83839899951679	0.574346010771606	0.448537077305641	0.559553391681063
ENSCSAG00000002403	0.696603763775305	3.46755873494306	11.7896195288506	0.000595619069839985	0.00262342404707921
ENSCSAG00000002404	1.65913608330074	-1.49472077245633	9.27424733061231	0.00232398166764848	0.00833373973177376
ENSCSAG00000002406	0.415123997646567	1.98537182150846	2.23804557350224	0.134651079462334	0.220686569925376
ENSCSAG00000002407	-1.10138391363021	1.19263951506513	9.78802319770325	0.00175652195475234	0.00656390794720463
ENSCSAG00000002408	0.227279352903464	2.45976349394433	0.640669771625422	0.423468367201865	0.536217956230697
ENSCSAG00000002409	-0.580148055600657	4.30288636517519	8.87728756073239	0.00288740215001588	0.0100466023408073
ENSCSAG00000002410	3.62661407981728	4.77902026497536	105.968201740971	7.49279347346177e-25	2.87810394886437e-22
ENSCSAG00000002411	1.06008738099958	11.1172359637281	14.6127739255586	0.000132016645408685	0.00072226529718955
ENSCSAG00000002412	1.46122404868687	4.07628849995221	36.0734571475064	1.90017558842718e-09	3.10130436700115e-08
ENSCSAG00000002414	0.256497359490322	1.23813240534979	0.162800262305332	0.686591360637849	0.765384308973757
ENSCSAG00000002415	-0.443879102690902	3.53818981687132	1.06537913656847	0.301991526978472	0.413658470198789
ENSCSAG00000002416	0.860464608759192	3.72372010181684	13.2005266239821	0.000279870464272925	0.00138650883575162
ENSCSAG00000002417	0.0617305147871385	4.24943820785051	0.0727498583715089	0.787374275141863	0.846904200476567
ENSCSAG00000002418	-0.405117475385749	3.78554392820746	3.01619702826383	0.0824365717263716	0.151222218481173
ENSCSAG00000002420	-0.27336917509902	3.62451459090757	2.15576153144932	0.142036006347142	0.230045961643042
ENSCSAG00000002421	-1.08612023492771	5.42351487817268	36.1062228007637	1.86849214474833e-09	3.05260976803245e-08
ENSCSAG00000002422	-0.554219813139453	3.90479475607738	3.94207312011045	0.0470927085255432	0.0971372056406867
ENSCSAG00000002423	0.188431150177553	0.217693035391572	0.173186064867636	0.677295635773975	0.758947897970064
ENSCSAG00000002424	-0.94593140527156	1.32000628190533	3.07185326137752	0.0796586125877841	0.147337212106655
ENSCSAG00000002425	-0.346513753474142	2.76078259441974	2.44410083940447	0.117967465584037	0.199699562268273
ENSCSAG00000002426	0.338707027806251	2.78299048265412	2.53807188360659	0.111130419070369	0.190745207501329
ENSCSAG00000002427	0.158681289046727	4.08959645802285	0.545012282787237	0.460362864976687	0.570343042365732
ENSCSAG00000002428	-0.128200934768537	3.82760703660527	0.294269618406613	0.587497360286524	0.682456683329377
ENSCSAG00000002431	-0.2261167801848	3.70202765941921	1.05510511591085	0.304334255542322	0.416219996587938
ENSCSAG00000002432	-0.0801876892808254	5.9076095320914	0.180914347168148	0.670588639768559	0.753272073113255
ENSCSAG00000002433	1.50910237036872	1.41284423590129	21.922813110788	2.83839542593795e-06	2.444305383223e-05
ENSCSAG00000002436	1.20330520366302	4.86227852522828	10.571912774505	0.00114818858974443	0.0045719939577649
ENSCSAG00000002437	-2.06024761128023	8.45719776218506	25.1020194636066	5.43758830118834e-07	5.4071430445953e-06
ENSCSAG00000002438	-0.280003139101777	4.93601964820484	1.84570436825991	0.174283829431508	0.270143206711732
ENSCSAG00000002439	-0.389812556286394	1.96663234324545	0.628031990655373	0.428078112818841	0.540919952896143
ENSCSAG00000002440	2.61611261153755	1.84656989579667	31.0259487714494	2.54601726451892e-08	3.3454707365202e-07
ENSCSAG00000002441	-0.621520498225943	5.70408676929054	8.52769523202682	0.00349782366185952	0.011761716902063
ENSCSAG00000002442	1.13319623003149	8.27641097172025	13.7089140095512	0.000213439015150796	0.00109551653612359
ENSCSAG00000002443	1.95061381492962	0.58158601336852	23.4483860690069	1.28310321380352e-06	1.19348070738874e-05
ENSCSAG00000002444	-3.30878875989378	0.505384228328824	19.5831412032687	9.63153495817015e-06	7.30078306122517e-05
ENSCSAG00000002445	0.574257532733385	4.3905726421139	1.59865843724042	0.206093433380907	0.307919062790813
ENSCSAG00000002446	-0.027388458336195	4.10368513838191	0.0155985673906933	0.900607290506936	0.930347777678596
ENSCSAG00000002447	-0.473784679579377	1.32008279322848	2.60141540022211	0.106768324065788	0.184949387372273
ENSCSAG00000002448	2.48643402299121	3.05411591604079	71.5627389133644	2.6858097158942e-17	1.79601291811436e-15
ENSCSAG00000002449	0.030858458042923	1.2228370652899	0.0168691717156921	0.896660279617428	0.927330268961755
ENSCSAG00000002450	-1.06085608029817	4.41768416316014	6.0103179491318	0.0142224645842081	0.0369069045620368
ENSCSAG00000002451	-0.0744184245891141	1.85844749655893	0.0660287457829369	0.797209194916716	0.853987532298914
ENSCSAG00000002453	0.585263076741958	5.00842653741348	7.91279800467553	0.00490862906065093	0.015582515124884
ENSCSAG00000002454	1.67505874304607	-1.25391912898101	14.1924026917439	0.0001650355075263	0.000876047966774725
ENSCSAG00000002455	-0.0621520795991356	4.64305197004443	0.097343606067696	0.755041003110837	0.820245478057201
ENSCSAG00000002459	4.52071668750783	7.14773891998505	34.9754967505498	3.33880606861171e-09	5.21731881128284e-08
ENSCSAG00000002460	-1.08542514147639	1.05509653697531	7.78106746844534	0.00527965912312245	0.0165566982602266
ENSCSAG00000002461	1.56384125523181	-0.14126854339274	12.448576290548	0.000418310555548855	0.00194892259956402
ENSCSAG00000002462	-0.0587476685333302	4.57757809232219	0.0904046494586908	0.763663356605516	0.827815689509307
ENSCSAG00000002463	-0.304456358511468	3.72158620620678	1.32139099583727	0.250342562950258	0.357876762354977
ENSCSAG00000002467	2.62878974057761	7.56427862850541	21.971862953663	2.76677039812738e-06	2.39385786620586e-05
ENSCSAG00000002468	2.58941362202746	6.86848443869977	19.3806350491375	1.07087453300772e-05	8.01796675507183e-05
ENSCSAG00000002470	-0.233169578228416	8.81973045505359	1.26105178877835	0.261452095198346	0.370233561076053
ENSCSAG00000002472	2.30386396049184	2.20758687572668	42.0228229925234	9.02143120744224e-11	1.87194697554427e-09
ENSCSAG00000002473	-0.441558336929382	2.28004493794457	1.03536810053429	0.308901181466256	0.420793469218817
ENSCSAG00000002474	0.491874150267347	5.79149276471141	7.15429663231198	0.00747846163904522	0.0220181374139233
ENSCSAG00000002475	-0.240313872264	1.36430776698265	0.420872014169511	0.516502246587061	0.620500787486789
ENSCSAG00000002476	-1.57121761592749	0.605281367750004	10.1338890434885	0.00145567951799747	0.00560584252710755
ENSCSAG00000002477	-0.338048344590552	5.63058336627667	2.36013111128977	0.124471727377554	0.208023830931403
ENSCSAG00000002478	0.0777215605446463	1.36497624531017	0.0230138603010204	0.879421034684611	0.914870393014154
ENSCSAG00000002479	1.23600578780156	6.28739446512791	1.90390703734825	0.167641648469073	0.261961883421351
ENSCSAG00000002480	0.112330099164794	4.70080094161236	0.275079700634155	0.599944441661024	0.692986096067101
ENSCSAG00000002481	-0.299872830147061	2.71404088039508	1.23584901933191	0.266272551302252	0.375514321197002
ENSCSAG00000002482	1.18093482441946	3.0502855298815	13.7832877243719	0.000205153090851804	0.00105791870171691
ENSCSAG00000002483	-1.00288464295428	2.94624774216054	3.47385920782275	0.0623456967377364	0.121077468902668
ENSCSAG00000002484	1.02111567588399	6.0485626512544	14.4061161085122	0.000147323047480362	0.000793466837340604
ENSCSAG00000002486	-0.786250959449054	3.62905900479214	5.7654164365703	0.0163446110164909	0.0413231195713118
ENSCSAG00000002487	-1.08677249049378	-2.01718019749155	2.69259261307264	0.100815657021447	0.177164826792556
ENSCSAG00000002488	1.97698467481532	5.80910428041945	36.2789412415147	1.71001655561711e-09	2.81598638575552e-08
ENSCSAG00000002489	-0.136646604486399	0.0604032243763846	0.130458466186425	0.7179571583412	0.790039865710966
ENSCSAG00000002490	0.342177200836469	0.314349188634047	0.580113295636892	0.446267916088128	0.557649203361145
ENSCSAG00000002491	-0.285320054689797	-1.91509583145308	0.303064331411935	0.581967707164011	0.677945012195684
ENSCSAG00000002492	-0.0981467100257961	3.79019094384593	0.283304069481545	0.594543745085444	0.688500248024698
ENSCSAG00000002493	-0.453646029056143	9.04604726432738	2.08125700980533	0.149117333788699	0.238775666717202
ENSCSAG00000002494	-0.0163303177399823	5.78881967772357	0.0144186716938712	0.904421539140683	0.932871267446162
ENSCSAG00000002495	-0.332215952921518	1.41093684358796	0.998925495649022	0.317570646219124	0.430261206102967
ENSCSAG00000002496	-0.361070746505555	5.20538384835985	5.33030852821933	0.0209576748876853	0.0506078824736693
ENSCSAG00000002498	-1.19011865111711	4.62032956747844	4.46697223593435	0.0345561748949364	0.0757886523356346
ENSCSAG00000002499	0.167427973342873	4.69442831042176	0.587862092308612	0.443247027155595	0.555092209229582
ENSCSAG00000002500	0.499942917035077	2.29349684046391	2.90437031091054	0.0883397474221108	0.159380925488085
ENSCSAG00000002501	1.38248621263422	0.630293561144338	17.3345105453574	3.13442590386284e-05	0.000206589435970082
ENSCSAG00000002502	-0.144931977693014	4.51046534449099	0.351164678553779	0.553454573130218	0.65314441157415
ENSCSAG00000002503	3.69273444775542	6.41402916115165	90.7610390577013	1.62114266231325e-21	2.70468821751797e-19
ENSCSAG00000002504	0.403729734593294	6.15366206523289	3.87420423532441	0.0490335490845656	0.100171568364845
ENSCSAG00000002505	-0.259884838565308	4.76896071900761	1.92962605900918	0.164799361721304	0.258793597409277
ENSCSAG00000002506	-0.503875982740549	7.35419058042758	8.24151704811968	0.00409428976363121	0.0134056786502023
ENSCSAG00000002507	-1.5453323373913	5.10082351016313	7.31406533790737	0.00684169739221314	0.0204495685535983
ENSCSAG00000002509	0.400579854166746	6.05310378751168	4.90814324472414	0.0267303604193521	0.0615853484511702
ENSCSAG00000002510	-1.85472354861274	5.22144381429748	9.97127110389393	0.0015900168438842	0.00603731223228398
ENSCSAG00000002511	-1.97767713997616	2.180030586219	16.9615928513784	3.81436850346623e-05	0.000245430169738028
ENSCSAG00000002512	0.271155371375576	2.44622965147515	0.521654528508869	0.470136759351024	0.579552534925659
ENSCSAG00000002513	-0.375279033448625	7.50930440409741	2.01647674009963	0.155599814655025	0.247143200178579
ENSCSAG00000002514	-0.986589214322131	5.59651492963963	15.7080842981038	7.39076091328843e-05	0.000435820057139539
ENSCSAG00000002516	0.151394904144587	5.6980992465765	0.983635725372539	0.321302849506994	0.434071582308769
ENSCSAG00000002517	-1.0793882738075	6.36770286950258	2.70609829079457	0.0999652172280041	0.176007407840842
ENSCSAG00000002518	-0.0315512678263885	3.05477026941776	0.017057024128075	0.896089731270572	0.926898427567387
ENSCSAG00000002519	-0.306250479054543	1.03124218658667	0.601502891823198	0.43800517862964	0.550200189621242
ENSCSAG00000002520	-0.064026142110415	6.69489681536448	0.187997288125452	0.664588710383936	0.748058588620109
ENSCSAG00000002521	-1.28601223512255	2.87135331895469	5.8258828789257	0.0157920403673769	0.0402030102879107
ENSCSAG00000002522	-0.544028771547968	4.46172127709732	6.81480124129756	0.00904053653708034	0.0256914796198488
ENSCSAG00000002523	-1.37445304085306	-0.238035738158434	10.017978503962	0.001550195175506	0.0059132964697073
ENSCSAG00000002524	-0.726820077348769	3.03040099141395	6.6982361109601	0.0096508339659988	0.0270816895372753
ENSCSAG00000002526	-0.338851339920676	0.592803931779848	0.904021011506561	0.341705813405573	0.455194364063219
ENSCSAG00000002527	3.77422578879847	4.80074845062381	72.2916532687343	1.85630879508924e-17	1.28826270455836e-15
ENSCSAG00000002528	-0.867883917318587	4.9850038194276	8.97739898058386	0.00273339467090817	0.00957262184186029
ENSCSAG00000002529	0.358124217157484	0.820814477300436	1.45580857345385	0.227598199758775	0.33256930090199
ENSCSAG00000002530	1.41513254765466	0.286838874269986	18.2157726365234	1.9723864687605e-05	0.000138393828821228
ENSCSAG00000002531	-0.302609922483215	4.03437468793412	3.13610111198741	0.0765766607541562	0.142820314552439
ENSCSAG00000002532	-0.144826042358107	5.31943440802568	0.761919757903907	0.382728406298315	0.496236423198895
ENSCSAG00000002533	0.184401285195393	1.53515701737302	0.303747677745307	0.581542446555143	0.677625156243478
ENSCSAG00000002534	-0.216505557023707	9.3001752343398	1.0933349148358	0.295733479072534	0.40687312318162
ENSCSAG00000002535	-0.380400431562347	1.93570289317467	2.37522923801453	0.123273501071122	0.206589020025456
ENSCSAG00000002536	2.60108968741478	0.403996634770322	33.6058109838818	6.74908009237894e-09	9.97089050857092e-08
ENSCSAG00000002537	-0.120750443246865	8.09566734306074	0.482580373363415	0.487255832526767	0.594302393630757
ENSCSAG00000002539	0.186052608911887	0.697582811370927	0.263664508291818	0.607613692167632	0.700151801765123
ENSCSAG00000002540	-0.0553092622781883	5.90368134477939	0.140855640153447	0.707431867623702	0.781956752336652
ENSCSAG00000002541	-0.421308514535149	7.28121732488239	2.79788553821242	0.0943887096655023	0.168178890781564
ENSCSAG00000002542	-0.786793770565606	2.57350080216894	4.54048159788852	0.0331022775721147	0.073266064487997
ENSCSAG00000002543	2.55145482779084	-1.90123770300688	13.0592337158493	0.000301792881211255	0.00147826601985952
ENSCSAG00000002544	-0.608733575469692	4.92977585941615	7.67724953199659	0.0055921337309876	0.0173331511906578
ENSCSAG00000002545	0.32199333769359	5.0737710623746	4.37724994631697	0.03642171608205	0.0789679029308507
ENSCSAG00000002546	-0.131297718360244	5.64228007365679	0.477857276953841	0.489394488490512	0.596027781035083
ENSCSAG00000002547	0.324002206021416	3.77456163663278	2.78648368297973	0.0950626160565786	0.169160658199365
ENSCSAG00000002548	6.3563811046303	0.855125378849205	73.6680770339835	9.24215520252697e-18	6.69529287193587e-16
ENSCSAG00000002549	-0.116952046113343	6.81923150462924	0.605065502735801	0.436651808125373	0.548830219527189
ENSCSAG00000002550	-0.101106244963952	7.51181835060608	0.442661465740755	0.505840668603258	0.610431089597429
ENSCSAG00000002551	1.38276601660499	4.42399090188691	34.8397458317965	3.57990062795219e-09	5.5624852936864e-08
ENSCSAG00000002552	-0.0368006911293777	1.89053302796079	0.0247697789213426	0.874942083596396	0.911667999580354
ENSCSAG00000002553	-0.465647123601368	3.17762655383345	2.52494572554428	0.112058636207163	0.191899688360156
ENSCSAG00000002554	1.10683979839461	6.20378156444954	26.0508816644181	3.3253696197414e-07	3.45876133559626e-06
ENSCSAG00000002555	-0.913655933346853	8.53639503775533	11.6703496586813	0.000635040740701407	0.00276789718513612
ENSCSAG00000002557	0.168616753165794	5.63588247671673	0.997134169655165	0.318004949984797	0.430708303312742
ENSCSAG00000002558	2.98237397901241	3.71911644580393	66.3782038198186	3.72195064473888e-16	2.02889302967498e-14
ENSCSAG00000002560	0.260819947474995	2.83428094927519	0.701838697407034	0.402166554163306	0.516200213012855
ENSCSAG00000002561	-1.15623439785825	1.58395236968436	2.62121873123485	0.105443427035874	0.183153757950524
ENSCSAG00000002562	-0.517864916867656	5.35277886591742	10.8460968442784	0.000990042187844411	0.00404465169839875
ENSCSAG00000002563	-0.395588613636821	8.90378037203914	4.07082749699643	0.0436298957974328	0.0913699745005957
ENSCSAG00000002564	0.576453239877749	7.68782610143628	11.3791479064483	0.00074273180921063	0.00317569280163914
ENSCSAG00000002565	-0.370799091880097	3.62835653256608	2.5123986121511	0.11295389164845	0.193112455062358
ENSCSAG00000002566	-0.131461386496963	0.0480068815200633	0.145069137762224	0.703292718962084	0.778362760593456
ENSCSAG00000002567	-0.656580236706892	0.677617690328396	3.70221011516456	0.0543404444370757	0.108715252260373
ENSCSAG00000002568	-0.612581491096944	6.3690413672161	8.63330811932484	0.00330071638747182	0.0112130671682172
ENSCSAG00000002569	-0.28859277306846	3.96713535434943	1.55657689906508	0.212167132748935	0.314772705615212
ENSCSAG00000002570	0.050351067453982	8.27538001782855	0.0884883193051706	0.766107813153565	0.829694521913186
ENSCSAG00000002571	0.591575282706031	4.59818245014239	10.3460684013886	0.00129750745113603	0.00508565034893541
ENSCSAG00000002572	-0.47495586416749	6.17640787835347	7.30934607469609	0.00685968851749754	0.0204922183475324
ENSCSAG00000002573	-0.877145420514348	5.30184839901866	18.466584758336	1.72909508635444e-05	0.000122889257923048
ENSCSAG00000002575	0.213004260600495	3.18540678605163	0.861434003468712	0.353337706859604	0.467073141592644
ENSCSAG00000002576	0.0102725622844505	5.51302624667671	0.00390592430180803	0.950166736884899	0.965303480940329
ENSCSAG00000002577	0.414776540335557	3.11296331860199	2.4297462490916	0.119052168630669	0.201000170629946
ENSCSAG00000002579	0.0622653028893948	5.63930690014611	0.125881641866261	0.722740904565088	0.793928557541149
ENSCSAG00000002580	-1.13105631967192	2.36469043473305	16.0474264789977	6.17755312385435e-05	0.000373753278193048
ENSCSAG00000002581	-0.484460673470316	5.18495812757698	11.3166775990875	0.000768140304526452	0.00325977905704909
ENSCSAG00000002582	-0.680260953976842	1.66301089452192	1.39473308800073	0.23760741778753	0.34398823030911
ENSCSAG00000002583	1.65928991538629	-1.18186235489578	13.2396279688503	0.000274092304649	0.00136033130886044
ENSCSAG00000002585	0.0966776869416131	6.21225178940274	0.20074013678548	0.654124091059016	0.739100260775877
ENSCSAG00000002586	0.198416826889249	2.54217305191952	0.355482997464318	0.551025628577949	0.65102896339479
ENSCSAG00000002587	0.882980067009277	-0.304719770241637	2.48363268165691	0.115036282514222	0.195620868501725
ENSCSAG00000002590	0.290692339899968	4.64808156527656	1.73394686357016	0.187907630456889	0.286527911028105
ENSCSAG00000002591	-0.703977255193588	3.83703849686275	2.47795561450076	0.115452232834382	0.19624622102763
ENSCSAG00000002592	0.399120552987123	4.30311850860008	5.63331030530986	0.0176223224480192	0.0438884046854543
ENSCSAG00000002593	-0.286661149615933	5.35194601399996	0.753084103689829	0.385501538557498	0.499107610459582
ENSCSAG00000002595	0.703181995915805	2.36550058099214	5.71820489233244	0.0167898877544207	0.0422162545349012
[truncated: 14,518 more rows]
