# Supplementary material for: Macrophage-associated wound healing contributes to African green monkey SIV pathogenesis control
Source: Nat Commun. 2019 Nov 8;10:5101. doi: 10.1038/s41467-019-12987-9 (PMC6841668; doi:10.1038/s41467-019-12987-9)
Supplement: Supplementary file 4 — Supplementary Data 1 [file 41467_2019_12987_MOESM4_ESM.zip › 1_DElists/DE.RM.Re.D84-BL.txt]

GeneID	logFC	logCPM	LR	PValue	QValue
ENSMMUG00000000001	-0.0401872229454343	3.74133801921846	0.0212030172924003	0.884227253141392	0.975759800040521
ENSMMUG00000000002	0.298814384224202	0.715898818240377	0.586882252414277	0.443627271103386	0.81433169208978
ENSMMUG00000000005	-0.373624902169022	5.60166272157548	3.8549961167634	0.0495980416304238	0.312718793541538
ENSMMUG00000000006	0.0423954182816543	1.51006518818274	0.00962978686249727	0.921827892771089	0.984088611579848
ENSMMUG00000000007	0.143924531868674	4.01422236866178	0.744574482004683	0.388199437305789	0.778938497098625
ENSMMUG00000000009	0.186462587770548	8.11473917734136	0.493399425474763	0.482414804768401	0.830412949674861
ENSMMUG00000000010	0.0986089587457119	5.58761024122719	0.69183158306533	0.405542089280029	0.791124146741775
ENSMMUG00000000012	-0.038141380392443	7.5770722140554	0.0672317580395934	0.795410819147776	0.952947210914918
ENSMMUG00000000013	0.0939049214984023	6.03070880884795	0.425412259274797	0.514248712267813	0.846452887581405
ENSMMUG00000000015	-1.22778720163939	-0.786273184530698	2.77003504856902	0.096044058295847	0.438620777795657
ENSMMUG00000000016	-0.121154684133469	7.06583192209718	0.607991040602769	0.435545223055307	0.809313943671142
ENSMMUG00000000019	-0.330816812948662	1.78232182861166	1.25667250608751	0.262281880821007	0.680845658137652
ENSMMUG00000000020	0.0533689001719413	2.25758962046085	0.0307546936045284	0.860788784770107	0.97107326277142
ENSMMUG00000000021	-0.035645389709752	2.68317500775984	0.0157851701849054	0.900017652637982	0.979843727821371
ENSMMUG00000000023	-0.175371713217229	2.19724075746359	0.562418685879774	0.45328735556464	0.819000113233734
ENSMMUG00000000024	0.193119484058155	3.27900598192676	0.464293211311428	0.495624340604848	0.837659061755553
ENSMMUG00000000025	-0.654536689069366	2.08628117005812	9.21970779026416	0.00239423756935331	0.0532902690505675
ENSMMUG00000000026	0.489608045266907	-0.0330214809074659	2.33171764262891	0.126761936116639	0.499257742430495
ENSMMUG00000000029	0.122658964449985	3.54351970080943	0.573400979459443	0.448910613929862	0.818088987252978
ENSMMUG00000000030	-0.0351151789978143	4.22861157576522	0.0362729463482268	0.84895293303775	0.968170478577544
ENSMMUG00000000031	0.487070389024838	1.58552124890797	2.83757888618442	0.0920828650219521	0.428970786443463
ENSMMUG00000000032	-0.405443810420143	-1.66726845121478	0.471785823483881	0.492166751465222	0.835037651264429
ENSMMUG00000000033	0.228767218773743	4.46035441160742	1.24386064706395	0.264728308177081	0.682831269146951
ENSMMUG00000000036	0.0161773959791759	5.59028768737191	0.00285113069736553	0.957416408012405	0.990669755370932
ENSMMUG00000000037	-0.462332854856489	4.36407763637719	8.49076233023288	0.00356954208317913	0.067522527335556
ENSMMUG00000000038	-0.0470004428597863	3.9589909797293	0.0545101137135688	0.815393348344181	0.958488349926414
ENSMMUG00000000039	0.197637294049872	4.11837043836731	1.67264138713204	0.195905115657259	0.600873991375716
ENSMMUG00000000040	-0.153121319855357	6.5869446901794	0.434865806987126	0.509610978706438	0.845544645504422
ENSMMUG00000000042	0.122497109724067	5.70112509527991	0.674636697134854	0.411439698960367	0.794325121073372
ENSMMUG00000000043	0.293481165372211	6.09575422270224	3.09061951597825	0.0787448227771759	0.395011996501394
ENSMMUG00000000044	-0.18242548946544	3.25536023880947	0.783960607584312	0.375932575633971	0.772275010133335
ENSMMUG00000000045	0.152071968249221	1.6921764048676	0.426562287006686	0.513680620836493	0.846243155360296
ENSMMUG00000000046	0.149982665920014	1.50301854800144	0.191198779701338	0.661920750901624	0.909570768181692
ENSMMUG00000000048	-1.23456495947848	3.20398483454914	3.62053457599345	0.0570705324070381	0.332173319086169
ENSMMUG00000000049	-0.102727753290669	4.64722498438121	0.306715649362463	0.579702622096679	0.877188991025686
ENSMMUG00000000054	0.235602999109876	2.6212021277057	0.408175419700861	0.522897045941851	0.850147890358807
ENSMMUG00000000055	0.390671613153935	2.17321400865448	3.37391597842561	0.0662361401108984	0.359567617744877
ENSMMUG00000000056	0.126535394378963	5.8947309064407	0.94295343234527	0.331519450105366	0.738927858163739
ENSMMUG00000000058	-0.0350751892208207	8.18223861077225	0.0579963073789713	0.809691353209955	0.957350458876273
ENSMMUG00000000059	-0.0587989555383707	7.28126569761184	0.201534575685304	0.653485021664436	0.907084106360784
ENSMMUG00000000061	0.0986869005299733	2.20222838776953	0.219462393644211	0.639449853061209	0.900605962704943
ENSMMUG00000000062	0.352523330044839	2.5590331824424	2.6497078294537	0.103568930044883	0.453916800829527
ENSMMUG00000000063	0.90869423497997	1.76983238965116	13.644781678819	0.000220854267465634	0.0120808691018781
ENSMMUG00000000065	0.557951969402017	2.33963411408121	4.96148783047068	0.025917898435323	0.22087731967992
ENSMMUG00000000067	-0.0249373102439285	4.98487005995473	0.0167135648989927	0.897135341974988	0.979055587455056
ENSMMUG00000000069	-0.416874582578595	6.32815730264278	7.60849250620809	0.00580940315326767	0.0921350956237539
ENSMMUG00000000070	-0.0118894600589573	4.48901384870027	0.00281314993824822	0.957700725633834	0.990669755370932
ENSMMUG00000000072	-0.00396637440749201	5.03226992184543	0.00104255036824696	0.974241941368234	0.994566394350122
ENSMMUG00000000073	-0.594837727469124	1.43184311721797	3.01845730849734	0.0823217413131448	0.405843349252174
ENSMMUG00000000074	0.126311543704292	6.44274895234383	1.28568964934546	0.25684381549245	0.676804340816593
ENSMMUG00000000075	0.191854721874347	6.06384556559483	2.0613271158179	0.151078542509492	0.538222035239987
ENSMMUG00000000081	-0.349679336786508	5.30329408910351	4.46019783502374	0.0346934792178252	0.256301917938001
ENSMMUG00000000082	-0.0906638217869793	-0.0021301001199893	0.0905837586363809	0.763436335092714	0.941401571652843
ENSMMUG00000000083	-0.173994665823941	1.00358609520317	0.244006607678322	0.62132719023424	0.895176885590921
ENSMMUG00000000084	-0.224988668918707	-1.07299274341091	0.204465438486167	0.651140361594363	0.905659312555249
ENSMMUG00000000085	0.137133574749103	0.787327719175465	0.222560152065991	0.637096096662148	0.899432781378443
ENSMMUG00000000086	0.32884063876207	4.98160684053633	4.19612681645865	0.0405164184716843	0.27836400146786
ENSMMUG00000000087	-0.325798514988188	0.604030999432136	1.28809288668806	0.256399705005716	0.676719358410803
ENSMMUG00000000089	0.128256333241848	5.49740543500107	0.331375923904709	0.564850015265133	0.870861603984738
ENSMMUG00000000090	0.0684082423844397	7.19058955696735	0.154366860375688	0.694396678084414	0.921172730375767
ENSMMUG00000000091	-0.210411551783259	2.13305764268691	0.779906774271481	0.377169653042247	0.77333961569221
ENSMMUG00000000092	-0.0859892502461412	5.60206617936671	0.140144142950646	0.70813775674269	0.925676275036481
ENSMMUG00000000097	0.106185716211694	6.72275167351529	0.711725126643845	0.39887170588025	0.786413559495955
ENSMMUG00000000098	0.0954291647166408	-0.12356180734573	0.0482490026148277	0.826138641535313	0.96124290843554
ENSMMUG00000000101	0.272888569433299	2.97144858379935	1.58026557308301	0.208722443987073	0.618746409720741
ENSMMUG00000000104	-0.430786345119816	4.4444475935671	7.80367733193418	0.00521400167342529	0.0863603594433489
ENSMMUG00000000105	0.282642932253782	4.64771671831478	1.4158994552309	0.234079513499646	0.648266643642361
ENSMMUG00000000107	-0.27765260110166	5.02051929629413	3.7928908032474	0.051470682408979	0.318234852865943
ENSMMUG00000000108	-0.0561475416966328	6.16958334765933	0.0791132199949232	0.778502763376563	0.948510918074857
ENSMMUG00000000109	-0.615951401412027	4.17465074107432	7.05039787792945	0.00792476466860825	0.110483569762999
ENSMMUG00000000110	0.0409427913768358	3.04846963617501	0.0277295916204672	0.867746135611056	0.972555146835595
ENSMMUG00000000111	0.264103577560965	2.30068228914024	1.19313885441462	0.274697325321925	0.69334045444575
ENSMMUG00000000113	1.50337876946478	2.98070289267113	15.1828814519456	9.75840630202327e-05	0.00678584561309926
ENSMMUG00000000117	0.129726161059885	4.12143350343027	0.248309548718773	0.618267899306551	0.893947667979894
ENSMMUG00000000118	-0.760307802678433	4.2361219999978	19.6351748366867	9.37277100491617e-06	0.0012776723395273
ENSMMUG00000000121	0.439162167499466	-0.0295617011347059	0.984531094483231	0.321082706323188	0.732295387572312
ENSMMUG00000000122	0.295194230063337	5.41633835103525	4.45400162117101	0.0348195642860073	0.256674526204783
ENSMMUG00000000123	-0.517038568995154	6.23367872991137	12.0017217490742	0.00053151423551571	0.0206649369292016
ENSMMUG00000000125	-0.190430756538648	6.10197323300174	1.93359613296338	0.164365546287015	0.55804361000707
ENSMMUG00000000126	-0.0769789474259855	5.0048605828561	0.135024579803812	0.713278228834097	0.927134872699964
ENSMMUG00000000129	-0.180396925490638	4.47553391111314	1.12443268063019	0.288965981343245	0.70372444838508
ENSMMUG00000000130	-0.709522823103829	4.08202829964383	6.90481073048139	0.00859641260513032	0.116720935103335
ENSMMUG00000000131	-1.07793810912531	-0.0894128331385003	6.55760447274533	0.010443686525149	0.132754783261151
ENSMMUG00000000134	0.300475414922989	8.03970670634475	4.70447204364523	0.0300842407930488	0.237592827361229
ENSMMUG00000000135	0.0375640961259899	1.59962775918641	0.0142802258508645	0.904879320083389	0.981613234152616
ENSMMUG00000000136	0.013283037647931	0.979951662385182	0.00208262700000006	0.963600527989467	0.992034851869467
ENSMMUG00000000138	0.0125232054170428	2.53779327140635	0.00257505976628636	0.959528680776728	0.991210959344504
ENSMMUG00000000140	-0.140698417425642	4.86252272390938	0.992331842878155	0.319173118811711	0.730323397715527
ENSMMUG00000000141	0.151896486615194	5.53034070143115	1.12590606289902	0.288650270731369	0.703341899571854
ENSMMUG00000000143	-0.109717652923543	7.47999976439898	0.572313844221782	0.449340918577565	0.818223618640652
ENSMMUG00000000144	-0.127468258044981	3.57568396237575	0.38488335522386	0.535001265030118	0.857251566988086
ENSMMUG00000000145	-0.192429207541965	2.62750264922318	0.441059391685449	0.506611574855543	0.844903782412203
ENSMMUG00000000146	-0.617002920773274	-0.312505091541163	1.80379481917907	0.179254395957968	0.580153289047307
ENSMMUG00000000149	0.0523864374604092	3.36852519562958	0.0405974855772371	0.840316873047358	0.965285290182297
ENSMMUG00000000152	-0.0971624618636645	4.77269238364534	0.442686730606106	0.505828527461239	0.844407696343109
ENSMMUG00000000153	-0.22072793126123	6.17785976658355	0.873543567615542	0.349976163754962	0.754700638876991
ENSMMUG00000000156	0.114526534272209	6.11433543079935	0.506046009557544	0.476855536168577	0.828995009031526
ENSMMUG00000000158	0.0618383338345984	5.23664698387223	0.0672150124111681	0.795435733749835	0.952947210914918
ENSMMUG00000000159	0.272067569278446	1.9621791120877	0.686757344114895	0.407269522965962	0.791732753014684
ENSMMUG00000000161	-1.27655152901846	-0.229145266127778	2.61992514565852	0.10552941887506	0.458415098279723
ENSMMUG00000000162	0.110890883676113	4.31872724484755	0.567336479095808	0.451319274076603	0.819000113233734
ENSMMUG00000000164	0.176492214284877	0.220849068813826	0.432404101456651	0.510811644072575	0.845797458911409
ENSMMUG00000000165	0.328826451797562	7.01423098601823	7.80469192852524	0.00521107494421069	0.0863603594433489
ENSMMUG00000000166	0.149212079612037	2.61710853276696	0.316040880105533	0.573996702228508	0.875185739678371
ENSMMUG00000000167	0.21942200490783	3.46864677158498	0.600926056746992	0.438224911469059	0.811010944691002
ENSMMUG00000000168	-0.232469879311072	5.05048287888751	1.35303223348192	0.244748716405871	0.660767675728897
ENSMMUG00000000169	0.180897329429209	4.35526512006272	0.960595536428901	0.327036878419366	0.736896756330979
ENSMMUG00000000170	0.933312950330583	7.04044608845661	11.9674862456082	0.00054136925634649	0.0208956367348479
ENSMMUG00000000171	0.244251437005823	3.60791262333782	0.54244568017009	0.46142092096913	0.821859689041188
ENSMMUG00000000172	0.143484288357803	3.78642672085418	0.511280088731258	0.474585239933352	0.827813149293719
ENSMMUG00000000173	-0.054766848541226	6.4782310483991	0.215790876587572	0.642265946451976	0.901324103894557
ENSMMUG00000000174	-0.35799087375759	2.50089678898641	0.822370340922753	0.364488044177001	0.764611869911054
ENSMMUG00000000175	-0.0477106623375601	4.69552366378441	0.0664068599961603	0.796642085139663	0.953305300313946
ENSMMUG00000000177	-0.123202631435268	1.79264423193976	0.184463113169009	0.667565438930682	0.910906431084145
ENSMMUG00000000179	-0.363654540177586	4.9236843757982	2.01434369468672	0.155818635014787	0.544945278000273
ENSMMUG00000000181	0.486411928083218	3.18322973407894	3.24138417584122	0.0717999540976414	0.374274965578479
ENSMMUG00000000182	-0.142668798816173	5.71572706278855	1.27148941636758	0.259487452282211	0.678689885853397
ENSMMUG00000000183	-0.0562610848503791	7.06594922592613	0.128225493087648	0.720279050086156	0.929350433013808
ENSMMUG00000000185	0.231519551320947	3.51149924751197	0.253672775918425	0.614500754002699	0.89228644235858
ENSMMUG00000000186	-0.0491195527846956	7.21133794778971	0.212771811221241	0.644603507268753	0.902618957547616
ENSMMUG00000000187	-0.040221259693579	5.72230895205954	0.105759611108827	0.745024389907651	0.936864210997915
ENSMMUG00000000188	-0.611992628291016	4.88356138612974	18.1725332004825	2.01767867990604e-05	0.00239004475903904
ENSMMUG00000000190	-0.211815728749294	4.0518369370601	1.92367365480635	0.165452243936984	0.559300874210124
ENSMMUG00000000192	-0.0152770088441996	-1.04521158245292	0.00149091086624153	0.969199483700797	0.993009591780521
ENSMMUG00000000193	0.0490504315527641	5.58777374400067	0.115934010830799	0.733486921213517	0.932521936251915
ENSMMUG00000000194	-0.0762011465894797	1.54153959275603	0.0608371124516651	0.805177709002153	0.95687624229025
ENSMMUG00000000195	0.0184404176672898	3.71690024181025	0.00420521346011782	0.948295328143151	0.988704659231927
ENSMMUG00000000196	-0.404857263078339	-0.0521132020503206	0.439984583769856	0.507129896210766	0.844903782412203
ENSMMUG00000000197	-0.34946173786044	4.72300736430194	1.13781017479858	0.286115524542859	0.701287510937618
ENSMMUG00000000198	-0.0390389110956336	2.8820973846578	0.0199413327989788	0.887701057116578	0.97650527456349
ENSMMUG00000000199	0.288431169187274	1.0614920836933	1.07633033607001	0.299519937718405	0.714111139861079
ENSMMUG00000000202	0.0324851380644898	1.29227315880725	0.0167766613335374	0.896942440796193	0.979055587455056
ENSMMUG00000000203	0.177925989021983	4.39141816743265	0.977790249191976	0.322744967615715	0.733359910539425
ENSMMUG00000000204	0.0582503020813407	4.05452659494698	0.124665896771262	0.724028030548824	0.93048301179997
ENSMMUG00000000205	-0.142484391858244	6.79037858583315	0.823620669420464	0.36412368952716	0.764611869911054
ENSMMUG00000000208	-0.768180417298561	3.66619319129956	4.23484591957794	0.039602218042759	0.27502310045702
ENSMMUG00000000209	-0.0292244885141437	2.18927377114682	0.0252598595289779	0.873721261734524	0.97412780603646
ENSMMUG00000000212	-0.0515977903315241	3.11351426301529	0.0962768205307967	0.756344188748954	0.939321678366351
ENSMMUG00000000215	-0.637137320066165	-0.269988054371324	2.17182657673499	0.140559194578992	0.523193700309609
ENSMMUG00000000217	0.054626459291007	5.00862887156661	0.0983431516956017	0.753827049581181	0.938504089431326
ENSMMUG00000000218	0.180057857516902	3.45085271752593	0.257737433155107	0.61167884681263	0.891337564507825
ENSMMUG00000000220	0.100732476086515	6.78340525092204	0.68016137951556	0.409531159211747	0.793185322372542
ENSMMUG00000000221	0.225485683225607	2.03075220993183	1.20558800582262	0.272207669653472	0.689796242839782
ENSMMUG00000000222	-0.519865492215932	-0.902137819172226	0.810193558235401	0.368063031334544	0.767292085658613
ENSMMUG00000000224	-0.0540789176757294	5.5263230468643	0.167744608774019	0.682124073261115	0.915539820452678
ENSMMUG00000000225	-0.263240919751064	3.98847375902071	1.56965838014832	0.210256632125255	0.619911162538587
ENSMMUG00000000226	-0.354372312324778	7.21027597833241	7.97929573453953	0.00473153452559119	0.081431700412379
ENSMMUG00000000227	-0.074605177142643	0.213587891307986	0.0442195144009041	0.833445736961138	0.962794705861236
ENSMMUG00000000229	-0.227872715848755	6.89497152877442	4.29530026502472	0.0382178469924372	0.269676893832951
ENSMMUG00000000232	-0.0687849966494801	6.67135363048076	0.290456798579292	0.58992795164456	0.88310263402957
ENSMMUG00000000233	-0.344110878218417	4.11639068700689	1.22435944427452	0.26850680295728	0.685970951499734
ENSMMUG00000000236	-1.4444846126864	3.71491654584087	21.1129147491881	4.33000064065025e-06	0.000717824612363502
ENSMMUG00000000237	-0.0552613754714265	6.93280152335418	0.209158363424432	0.647427871286443	0.903884666925927
ENSMMUG00000000238	0.371396332760773	5.80926064734196	4.66878760770741	0.0307156033840351	0.240544785833759
ENSMMUG00000000240	0.294561052515467	1.19026117123779	0.593275599556989	0.441155252732686	0.81222881562189
ENSMMUG00000000242	1.03327112456873	5.3854940726524	11.0838935133356	0.000870807675857049	0.0278528727011558
ENSMMUG00000000245	0.227659538502592	6.74537634226047	1.13958579874033	0.285739867333573	0.700823641485286
ENSMMUG00000000246	-0.747873296477156	3.58043862188816	12.0090013693667	0.000529442185109248	0.0206649369292016
ENSMMUG00000000247	0.142955707217805	5.56518725575616	0.828955249032862	0.362574803685067	0.763090899166121
ENSMMUG00000000249	-0.00701037692538663	5.90602474893094	0.00128791676158357	0.971372017395713	0.993762926367786
ENSMMUG00000000250	0.249342428101205	5.07008298508612	1.22669148078802	0.268051432466891	0.685228665582874
ENSMMUG00000000252	-0.263830465414661	4.81596084178222	3.65810457259557	0.0557970754760077	0.328546646683548
ENSMMUG00000000258	0.378626886309109	2.89793182213658	1.07543908482565	0.299720109092437	0.714205409790747
ENSMMUG00000000259	-0.0122748647188122	-0.275211825949344	0.00119097035536697	0.972470118704868	0.993977981650837
ENSMMUG00000000261	0.116133724945986	1.83472176118197	0.100792842129671	0.750880259093014	0.937857938415216
ENSMMUG00000000263	0.0898644942829902	6.31945444254943	0.25227459425512	0.615478000111915	0.892708168377153
ENSMMUG00000000264	0.0320961963505045	6.13402377569687	0.0789413972071742	0.778737154810896	0.948510918074857
ENSMMUG00000000265	0.126524553706829	4.36867506037355	0.248590048688854	0.618069621825601	0.893910611725507
ENSMMUG00000000266	0.250341876501473	3.25547840978561	0.456700322492075	0.499170132922913	0.83959933117126
ENSMMUG00000000267	0.0501234970437204	7.25573464837111	0.122465986658952	0.726375166713087	0.9312201241108
ENSMMUG00000000272	-0.315598463528651	2.61728095107953	0.229107481193864	0.632186408812293	0.89800438877334
ENSMMUG00000000273	-0.0152606622057286	4.01167790753368	0.0028207945303933	0.957643345506868	0.990669755370932
ENSMMUG00000000275	0.884271781916505	-0.630000080859036	5.79869664601827	0.0160380587595631	0.168764714939535
ENSMMUG00000000276	0.39103655803633	2.16686918061321	1.69336125212207	0.1931584741872	0.598353292945065
ENSMMUG00000000277	0.207487567960519	4.78531453949936	3.25895812339123	0.0710342460136159	0.372090335324753
ENSMMUG00000000278	0.40117130616197	3.93436236849544	3.28110712596378	0.0700816388706115	0.3695085465575
ENSMMUG00000000284	0.0582772699282227	4.72327758649252	0.211324944688709	0.645730902179461	0.90332904185001
ENSMMUG00000000287	0.0406883073024326	1.93758289943702	0.0335774815224745	0.854608460086134	0.970191061311853
ENSMMUG00000000288	-0.316619755211632	4.24364534146717	0.758403341170087	0.383828655254237	0.776633211232205
ENSMMUG00000000289	-0.341883872400779	1.21745631917706	1.87115219923342	0.171343175031945	0.570125992706063
ENSMMUG00000000290	0.460746977537684	2.06645486550146	3.86869008053081	0.049194902632243	0.311647972700024
ENSMMUG00000000291	0.335497836001253	-1.14369698978991	0.348476928542215	0.554976572666361	0.865335897317226
ENSMMUG00000000293	1.07684112729081	1.34670655457568	9.16958572981481	0.00246070264786003	0.0540473512527415
ENSMMUG00000000294	-0.0707293300048101	7.03236238402487	0.229710902706564	0.631738272656588	0.897892333981943
ENSMMUG00000000297	0.337010374156851	4.5663563674694	4.09001423644158	0.0431372787777581	0.289311167624667
ENSMMUG00000000298	-0.0181020261369411	-0.270006056569866	0.00231971089724681	0.961586037108107	0.991610724852868
ENSMMUG00000000300	0.0788630947840443	6.40518364370507	0.13453186421993	0.713778758684307	0.927423922840423
ENSMMUG00000000302	-0.0335999781392967	5.35377359873541	0.0391855671777783	0.843081486815599	0.966028526854218
ENSMMUG00000000304	0.055035368194024	4.96786119500888	0.128708291133872	0.719775104159877	0.929350433013808
ENSMMUG00000000306	-0.00314356145542591	4.42121150359845	0.000360275399795995	0.984856324711127	0.996381258892861
ENSMMUG00000000307	0.239384732065276	5.70101494016561	3.46574826446205	0.0626521549153949	0.349047490375226
ENSMMUG00000000308	0.143047164602622	4.72897797399772	1.17644478216903	0.278080957452934	0.695749238923758
ENSMMUG00000000310	0.411928530433091	2.50318748413193	2.71877010674728	0.0991744051886779	0.444445495637927
ENSMMUG00000000312	0.0817200852587567	3.56542244707375	0.172602615725111	0.677809063512512	0.913890295540538
ENSMMUG00000000313	-0.853742893261133	0.481127246255864	2.16912427507644	0.14080639760991	0.523596164829576
ENSMMUG00000000314	-0.523990524504611	5.68051968300498	8.3481874166484	0.00386072281457235	0.0710861570977977
ENSMMUG00000000315	-0.0226742939400749	4.15771356941857	0.0302244886744791	0.861981842573092	0.97107326277142
ENSMMUG00000000318	-0.337491482908396	4.80460029134685	2.34418155084757	0.125751592454798	0.49801921881568
ENSMMUG00000000319	-0.838445729891923	4.51869456949407	10.0168031806541	0.00155118473367876	0.0409264961377364
ENSMMUG00000000320	0.0762708177730699	2.33222997318689	0.0405786164980171	0.840353487124689	0.965285290182297
ENSMMUG00000000321	0.062632367371311	3.46761108276613	0.110419839373129	0.739666660054089	0.934895763823648
ENSMMUG00000000322	0.182051832540258	4.90384917169655	1.40388753086123	0.236073754237088	0.651273047465785
ENSMMUG00000000323	0.288450536606135	3.3130909639803	0.584222430859633	0.444662005894833	0.814728089214474
ENSMMUG00000000324	0.128506398094629	-0.00492668784440076	0.111140463180259	0.738849451865923	0.934704145632252
ENSMMUG00000000326	-0.471494212229015	0.533077574285478	2.63163323247654	0.104753908602281	0.456914975432593
ENSMMUG00000000327	0.152934016123293	5.0869807318177	0.358887197763067	0.549124907783442	0.864207811981963
ENSMMUG00000000328	0.32439571381908	2.9795192685799	1.12232359208511	0.289418674090006	0.704348043948511
ENSMMUG00000000329	0.0437212924558389	5.32773319139435	0.0861082553963897	0.769184263725632	0.94422177092952
ENSMMUG00000000330	-0.328115360057025	6.82130882135343	5.84097530323313	0.0156571454604333	0.16631238740161
ENSMMUG00000000331	0.0146319806561341	4.5931905738124	0.0115231910484681	0.914514391625928	0.983325200235667
ENSMMUG00000000332	-0.0136153622415964	7.66292622041302	0.00569350463642238	0.939852449203941	0.986608300099387
ENSMMUG00000000335	0.107507975494379	6.36301934503331	0.270839960251386	0.602768875702084	0.888038452650431
ENSMMUG00000000336	0.0687056220078941	5.69176064375754	0.259676709120178	0.6103423469589	0.891046504995882
ENSMMUG00000000337	-0.138533079772427	0.274515206480466	0.0457701147934202	0.83059422737223	0.961820664650313
ENSMMUG00000000338	0.759277755340192	7.5512174207725	17.380917093512	3.05881675199506e-05	0.0031700671892034
ENSMMUG00000000340	0.108537731215365	6.31851292380402	0.522588832009276	0.469739444353722	0.825278822679966
ENSMMUG00000000342	0.339363695270322	-0.369323574301672	0.750445240665606	0.386335301551383	0.778234825191021
ENSMMUG00000000344	0.187765475072936	-1.23640710151196	0.212835281897942	0.64455415762044	0.902618957547616
ENSMMUG00000000345	0.159574051488784	4.4600251088898	0.73682697090246	0.390679212196872	0.781176501594119
ENSMMUG00000000346	0.0479987909728787	2.49622173242549	0.053575949710055	0.816953735088363	0.958775114655334
ENSMMUG00000000347	0.192036226525247	4.93207282681005	1.48699939241225	0.222682605286375	0.634888925991266
ENSMMUG00000000348	0.358608128033658	4.19738169364859	5.48718993774562	0.0191563084137831	0.187403458747729
ENSMMUG00000000350	0.0655581064215866	7.15191681204429	0.281150988701263	0.595947808533284	0.885778290813749
ENSMMUG00000000357	-0.154414234420811	3.03011563897453	0.769819630311908	0.380272856912072	0.775423481848496
ENSMMUG00000000358	-0.211980849214679	4.19581337348985	0.861871920479754	0.353215377660591	0.757011998656253
ENSMMUG00000000359	0.515645196788599	1.91773386081663	3.59678574482337	0.0578914003004954	0.33445921942465
ENSMMUG00000000360	0.228282434983653	0.539017323968505	0.62475471046934	0.429285873970376	0.806101910059603
ENSMMUG00000000361	0.201391966746946	1.70007268317008	0.520090110987702	0.470803245743094	0.825407425628599
ENSMMUG00000000362	0.107719601682011	2.9856405589513	0.198488401538963	0.655943741186301	0.907636324709248
ENSMMUG00000000364	-0.0709342750834796	4.3148066584198	0.166737191092682	0.683027999595065	0.916323433651865
ENSMMUG00000000366	-0.606827096574971	7.08103234343354	12.3919913152715	0.000431179181448124	0.0185612371442431
ENSMMUG00000000368	-0.428263425550749	1.4723890080939	1.82370938091455	0.176872372690815	0.577512938934433
ENSMMUG00000000369	-0.255250461605423	2.31242897358133	0.760621869739332	0.38313398016034	0.776379535276751
ENSMMUG00000000373	-0.404070026704527	4.97175297804401	2.09823718394319	0.147469072826946	0.533768596714326
ENSMMUG00000000375	-0.532458288063669	4.45213756149959	1.92693916071495	0.165093705455675	0.559122235441152
ENSMMUG00000000376	0.188310015782354	4.3641118403474	0.813065137894341	0.36721559069233	0.766446996808713
ENSMMUG00000000377	-0.0391033583319594	5.7759157013722	0.0476111082413695	0.827273520313602	0.961383425421852
ENSMMUG00000000378	-0.223342580233836	3.43257988012458	1.0682810967209	0.301334028320937	0.715668317262226
ENSMMUG00000000380	0.118647447846093	6.89299330580103	0.955938857753885	0.328212205036658	0.737368551561773
ENSMMUG00000000381	0.548764050769809	5.0582909151753	10.3429173198208	0.00129972430507661	0.0364799450004481
ENSMMUG00000000382	-0.137789627295531	4.18189860687956	0.494723991660464	0.481827573554011	0.830412949674861
ENSMMUG00000000383	-0.380664621299083	3.53287624626268	5.37491180577009	0.0204283737749578	0.193748066238915
ENSMMUG00000000386	0.187696001526828	5.52200327993999	1.5495963784442	0.213195036233635	0.624460767794836
ENSMMUG00000000387	-0.774062278297329	6.87500037191266	15.4994122380139	8.25309124012984e-05	0.00616326500610739
ENSMMUG00000000388	-0.605592831466881	7.48285767393261	2.69926863065021	0.100394290798237	0.446497239448605
ENSMMUG00000000389	-0.46105689798279	4.45324199668963	3.32632098088594	0.0681792233774998	0.366066377221612
ENSMMUG00000000390	0.297038037969876	5.96482552788548	5.33194000828821	0.0209380664258529	0.196843037181417
ENSMMUG00000000391	-0.0165640627212248	4.21486236106416	0.00735896859335483	0.931637783152981	0.985502719307221
ENSMMUG00000000392	0.149397666882097	0.671980367978584	0.109257950068169	0.740990535617611	0.935501900500031
ENSMMUG00000000396	0.0591788184085237	5.26783541161179	0.180934209349701	0.670571622048273	0.912440335279239
ENSMMUG00000000397	0.0895282548455144	2.85208222395491	0.0956774260111501	0.757079884701245	0.939321678366351
ENSMMUG00000000399	0.013981669421783	6.32157908752319	0.00929845859636202	0.923180245572035	0.984088611579848
ENSMMUG00000000400	0.159288934038049	4.42538382824736	0.963115666205891	0.326403134326814	0.736701739184935
ENSMMUG00000000401	-0.196143566757067	3.12308705001603	0.703758083162466	0.401523797795218	0.788746507377226
ENSMMUG00000000402	-0.190895477383085	4.68803101202953	0.795386579536917	0.372476295799627	0.769857138206413
ENSMMUG00000000406	0.219941088633314	2.82512767359563	0.709445180358578	0.39962806011063	0.78679637327604
ENSMMUG00000000411	-0.153656210723681	5.72455935161236	1.77544671808685	0.182709438701993	0.584533138962236
ENSMMUG00000000413	-0.43055551255727	5.98808842310448	3.36231374030437	0.0667042875762906	0.361651781379535
ENSMMUG00000000414	-0.692942425046129	-1.10629210034435	2.47048676949723	0.11600199459189	0.481500787605196
ENSMMUG00000000415	-0.710806733400598	0.431370549156744	2.82561448820431	0.0927713796284744	0.430310887523272
ENSMMUG00000000419	-0.439329245930965	6.70578750889799	7.31590517946508	0.00683469647541486	0.10172681686458
ENSMMUG00000000421	0.031811906838789	6.70873530487437	0.0380837137641343	0.845275137004219	0.966993855946747
ENSMMUG00000000422	0.0250458875586743	4.56204127953231	0.0309065583192272	0.860449017669616	0.97107326277142
ENSMMUG00000000424	-0.414034572414244	5.41567983889024	5.00839252514901	0.0252247191990329	0.218104164390805
ENSMMUG00000000425	-0.00328607147961895	7.32647680041017	0.000742772370159628	0.978257265102258	0.995806862001381
ENSMMUG00000000427	0.0315652975347375	5.55053952630591	0.0757291424989823	0.783170818735165	0.949036364852611
ENSMMUG00000000428	0.277823742067806	5.89284923578678	3.74821449657352	0.0528639529167329	0.321796483574458
ENSMMUG00000000429	0.0352504348002534	5.00382262191157	0.0428312612576711	0.836043324581784	0.963750345168907
ENSMMUG00000000430	-0.0505572685443522	1.000626496571	0.0130887828439086	0.908915784671263	0.982813967027876
ENSMMUG00000000431	-1.09282686079553	-0.662213633740764	5.39573757539014	0.0201859921600266	0.192833482391889
ENSMMUG00000000433	0.672450422771058	2.79846839875297	5.73761728060486	0.0166053040880268	0.171524992619967
ENSMMUG00000000434	0.153011114491354	6.35814021864774	1.23474200458941	0.266486809304813	0.683803906916557
ENSMMUG00000000435	0.189771082319834	3.97084836440893	1.15215891844128	0.283097668048812	0.698981399124072
ENSMMUG00000000436	0.284161005448942	4.43389084345601	1.30965289615555	0.252457510010141	0.671649625911495
ENSMMUG00000000438	-0.158530740053171	-0.126874459426326	0.277614050516643	0.598269333797412	0.886168206804684
ENSMMUG00000000439	-1.04709098895784	5.66359781203593	7.79307128429448	0.00524469661425806	0.0865349750686805
ENSMMUG00000000442	-0.0401664172957217	5.50667921370034	0.0980422870987994	0.754191735812303	0.938504089431326
ENSMMUG00000000446	-0.113501172761737	5.29033087054357	0.640031836108474	0.423699269087286	0.802850110954039
ENSMMUG00000000448	0.203717517799168	0.908684446133474	0.56561183480051	0.452007944509666	0.819000113233734
ENSMMUG00000000452	0.233655828437813	3.20530815734897	1.23963561503955	0.265541291245301	0.683491266061635
ENSMMUG00000000453	0.0510767297087594	1.92961510032806	0.0240155530457606	0.876845344161282	0.974581235316138
ENSMMUG00000000454	-0.843704857515057	6.06726593001377	25.6715343975459	4.04753506041919e-07	0.000165524909994667
ENSMMUG00000000455	-0.22929437497043	7.65729912389751	3.50216047844793	0.0612888256193009	0.34503338867162
ENSMMUG00000000456	1.07643311260653	0.107917887085383	5.77995674734756	0.0162099402994082	0.169751417147941
ENSMMUG00000000457	0.0398195536226687	7.13021073753273	0.103715852317158	0.747415227963047	0.93739109040237
ENSMMUG00000000458	0.355260115280288	3.97356114012662	2.1772770810692	0.140062071086687	0.522184964832848
ENSMMUG00000000459	0.0729463339661034	5.6769206961888	0.425947852110617	0.51398400372769	0.846260472395207
ENSMMUG00000000461	-0.0793636216768824	4.34032501816754	0.161944364616264	0.687372660327338	0.917779292116165
ENSMMUG00000000462	0.10769331854437	6.09285261660606	0.623877450134348	0.429610040241785	0.806170115116387
ENSMMUG00000000464	-0.202576207688272	7.80941441588048	2.51003090065259	0.113123713520303	0.476111958692653
ENSMMUG00000000465	-0.292508561511085	3.11867659438745	2.31983824838189	0.127733307969917	0.50134840755663
ENSMMUG00000000466	-2.0383086551946	1.41417247627154	6.9107583652556	0.00856786439880885	0.116574559335609
ENSMMUG00000000468	-0.689300297396273	-0.539106924052414	1.62391515711802	0.202546737837845	0.610555066532612
ENSMMUG00000000469	-0.0674273989133643	-0.547309773309066	0.0051845902473957	0.942598645931036	0.98713946360048
ENSMMUG00000000470	-0.818621138896556	3.88776023448093	2.21583554315303	0.136601087911111	0.516471012698412
ENSMMUG00000000474	0.317753761223626	1.29982235352817	1.32706684514548	0.249327700119316	0.667048688045074
ENSMMUG00000000475	-0.170681499466864	1.95550056923708	0.424798226766676	0.514552480816825	0.846480775213623
ENSMMUG00000000476	-0.128414831311148	5.49005590870197	0.169057676908622	0.680950641355114	0.915085241663009
ENSMMUG00000000477	-0.182330216010052	2.18894214827474	0.456887981130162	0.49908198201863	0.83959933117126
ENSMMUG00000000478	-0.00448003882803482	4.84384213248221	0.000557946537014686	0.981155007424924	0.996365847232266
ENSMMUG00000000479	0.215348233432324	2.55081282414053	0.770076999440203	0.380193232987187	0.775423481848496
ENSMMUG00000000480	0.13497380971747	2.96716572104078	0.290684817383951	0.589782017102074	0.883084472284895
ENSMMUG00000000481	0.000976782268915146	4.92867899784419	2.61391796243515e-05	0.995920714083122	0.998770023068354
ENSMMUG00000000482	0.389467324873392	-0.179507119779135	0.994232170606594	0.318710190290481	0.730323397715527
ENSMMUG00000000484	0.211778411221111	-0.723523252013521	0.107930658510327	0.742512463602867	0.936294251409109
ENSMMUG00000000485	0.531865990841384	1.96992536927915	2.31015397551599	0.128531317284066	0.502653439360453
ENSMMUG00000000486	0.00217819409279155	6.91453969111156	9.1343815881828e-05	0.992374417482905	0.99841980990431
ENSMMUG00000000489	-0.0935042853254562	6.09652343758676	0.506955042567718	0.476459974099281	0.828810665903306
ENSMMUG00000000490	-0.0850729310662615	2.91216826523471	0.141153463123025	0.707136995982647	0.925527558984886
ENSMMUG00000000491	-0.0641186166458435	2.63473258836667	0.0842255818293296	0.771650660178623	0.945422051446467
ENSMMUG00000000492	1.2245031934275	3.793055644808	11.6683031311923	0.000635739685289988	0.0229430276253088
ENSMMUG00000000494	-0.0878981977450747	4.04422987886675	0.0705050098584223	0.790602900843581	0.952405346113715
ENSMMUG00000000495	0.0459801587862194	3.1406675690028	0.0533704180697256	0.817298965770087	0.958775114655334
ENSMMUG00000000496	-0.285160246984765	4.33912707717578	2.92835430964107	0.087036171904602	0.416764228779884
ENSMMUG00000000497	0.159592523696953	2.86334172204136	0.592762661387408	0.441352798750285	0.81241835508894
ENSMMUG00000000498	-0.113306453777794	5.18344620536135	0.568140050438199	0.450998958789742	0.819000113233734
ENSMMUG00000000500	-1.31168405989319	2.56063129247334	12.5057352037097	0.000405704659580089	0.0182456602535137
ENSMMUG00000000502	-0.157433881676147	4.37073803029444	1.14190214990374	0.285250752211504	0.700324030872613
ENSMMUG00000000504	-0.358698509367435	4.96259318730397	1.45577099807995	0.227604199649039	0.641008003244568
ENSMMUG00000000505	0.168003855911087	4.81027568249171	0.805957073529367	0.369318249218345	0.768462887515746
ENSMMUG00000000506	-0.0404389283742128	2.91961793941136	0.0116749353008245	0.913955542603651	0.983283179568297
ENSMMUG00000000507	-0.148527527266914	6.34347232391918	0.536602069250854	0.46384436069322	0.823036869716487
ENSMMUG00000000511	-0.0514157293532085	5.74086301115417	0.108921042119341	0.741375873327411	0.935694907801573
ENSMMUG00000000512	0.0116268771282834	7.32820648633404	0.00567963787939618	0.93992560099883	0.986608300099387
ENSMMUG00000000513	0.00280910471090435	3.4378996138678	0.000115146931428001	0.991438341297271	0.998304358438349
ENSMMUG00000000514	0.0398721642293411	2.02149555707832	0.0289328724647966	0.864934123129877	0.97169653828104
ENSMMUG00000000517	0.273984243030777	5.48832911566669	2.4998436489248	0.11385760108135	0.477103754982004
ENSMMUG00000000519	0.848921968501782	1.46320672724154	12.4563065115219	0.000416582881750629	0.0182998147748051
ENSMMUG00000000521	-0.0793163732126684	5.85434556742625	0.286198655340314	0.59266688313307	0.884244486125973
ENSMMUG00000000522	0.0494785006891138	3.05673806799921	0.0384464580380062	0.844549363050073	0.966439706946789
ENSMMUG00000000523	0.351308712189177	4.17198519162904	3.51261313844836	0.0609033236632297	0.343990623886759
ENSMMUG00000000524	-0.801173881988358	5.35689502816585	6.84240384954015	0.00890189711307381	0.118802630003229
ENSMMUG00000000525	-0.425351840722787	4.05147728008784	7.40146351679198	0.00651708348102397	0.099478097351623
ENSMMUG00000000526	-0.00670652075620785	3.29173020861999	0.000620838203655438	0.980121466482376	0.995869360065323
ENSMMUG00000000527	-0.520499103799634	3.03567185933208	3.9560584888854	0.0467029374903574	0.304082507329181
ENSMMUG00000000529	-0.283031001651784	2.55508076841795	1.38538014423823	0.239186834629862	0.655349065664181
ENSMMUG00000000533	0.213452054857072	1.33404970835307	0.742416668735753	0.388887831042369	0.779532505466575
ENSMMUG00000000535	-0.0716840192939845	7.0419924834892	0.186592878822466	0.66576759372723	0.910237422177673
ENSMMUG00000000537	0.319585276315198	7.19294122426129	2.18355371679213	0.139492042499926	0.521179231480712
ENSMMUG00000000541	-0.268471845881068	5.70274244009157	5.27276400629311	0.0216615918670272	0.201549025952361
ENSMMUG00000000542	0.342739986193206	2.87846536950027	1.02884622402291	0.310429810576837	0.724941186467403
ENSMMUG00000000544	0.268617620462861	6.58406339504694	0.706701068049405	0.400541157500399	0.787781394850207
ENSMMUG00000000545	-0.394332484713039	0.0235974518101186	1.41915532065559	0.233542483176915	0.648079122533688
ENSMMUG00000000546	-0.415994207916495	4.79084185800363	5.03686111344165	0.0248134117752835	0.216388372911542
ENSMMUG00000000549	-0.0807956404920547	1.10760567868545	0.0667480734961714	0.796131796502469	0.953305300313946
ENSMMUG00000000550	-2.2520787430261	0.0462106532347841	1.98424046401447	0.1589443945759	0.550314420242097
ENSMMUG00000000552	-8.31297923479706	-0.309132302501661	5.59988246629461	0.0179616824759259	0.180415121758189
ENSMMUG00000000553	-0.234490719108909	5.16041672329373	1.94386694544811	0.163249281630573	0.556895662619011
ENSMMUG00000000556	0.0339656836277942	1.47636953837259	0.00872048003941828	0.925598889958871	0.984654187818868
ENSMMUG00000000558	-0.194564249864628	4.6448574175142	2.23947980779751	0.134526230476078	0.514207588718715
ENSMMUG00000000560	0.300772586081175	2.66943157613354	0.529581236792239	0.466782969433367	0.824082551886227
ENSMMUG00000000561	-0.430493615761123	7.44031054011968	5.92501851198833	0.0149273814866363	0.161966332542302
ENSMMUG00000000563	-1.05538531351273	5.28578979493385	8.23115565559243	0.00411773011224093	0.0739813100500525
ENSMMUG00000000565	-0.340389668097683	5.4134824525883	3.9295156543211	0.0474456073326815	0.306017931485594
ENSMMUG00000000567	-0.0713567548586928	2.59069189924897	0.0849515763432365	0.770696062394857	0.944877162749733
ENSMMUG00000000570	-0.673798745186371	6.35531446856089	7.2333162497624	0.00715628938772166	0.105146643732684
ENSMMUG00000000571	0.0202401276038839	3.79332035015972	0.0182184130710734	0.892631164753206	0.978029865898161
ENSMMUG00000000572	0.255803481630191	4.94917939922505	2.84745833307477	0.0915185171637847	0.42819995935853
ENSMMUG00000000573	-0.101178895375228	6.42846934622283	0.64459186929254	0.422052889680582	0.801451393730986
ENSMMUG00000000574	0.110130870265667	2.55312276294031	0.232592298981832	0.629608304343761	0.896844604031218
ENSMMUG00000000575	-0.274747686320032	3.19525976469977	2.51570216473127	0.112717416608758	0.475562453243819
ENSMMUG00000000576	1.0059674550184	-0.434509767550325	3.49076021268729	0.0617122394980385	0.346300088875091
ENSMMUG00000000577	0.378387459172193	4.59580744004594	3.98118206161955	0.0460112632742459	0.301521336029619
ENSMMUG00000000579	-1.1299815003804	3.47785884659201	2.5016271852765	0.113728737441112	0.477103754982004
ENSMMUG00000000582	0.126099340234191	6.52042839586703	0.846359562563578	0.357584243990928	0.76032024941671
ENSMMUG00000000583	-0.229302404338936	2.56886433016876	0.612525734957586	0.433838408139279	0.808100238937317
ENSMMUG00000000584	-0.247304548330764	-1.04692343815112	0.311272481615944	0.57690038754899	0.876071687086587
ENSMMUG00000000585	0.514830776741601	0.315301762608437	2.77990350679958	0.0954539193306993	0.436971353524545
ENSMMUG00000000586	0.0807648413553441	0.359251037620695	0.0664864452968636	0.796522939628003	0.953305300313946
ENSMMUG00000000587	0.179668027976421	4.22870029234737	1.11088489581879	0.291889672708553	0.706723571813096
ENSMMUG00000000588	-0.235990986283633	3.66099597556734	0.797940802148453	0.371709749803181	0.769422419838567
ENSMMUG00000000589	0.0889356260687393	3.34968245253357	0.0738607110342926	0.785796358276763	0.949790913561459
ENSMMUG00000000590	-0.816990431907707	0.891147910540312	7.23079393124993	0.00716635078643145	0.105204479579271
ENSMMUG00000000591	-0.15923182215439	3.99183220426836	0.550846648706898	0.457971960172228	0.819954123576208
ENSMMUG00000000595	-0.480525515989753	6.00719817789087	7.57843933011797	0.00590705615986656	0.0933252459625832
ENSMMUG00000000596	0.100702670441797	4.36488529233684	0.476620276325693	0.489957194000278	0.834500567269961
ENSMMUG00000000599	-0.428720006099591	6.70804681266878	6.53841725486876	0.0105569232175229	0.133425837515948
ENSMMUG00000000602	0.388325353296795	0.308782478773335	1.08211123020744	0.298225739083244	0.712750960627498
ENSMMUG00000000603	0.11458881263627	-0.541543324370347	0.0759585444840667	0.782850871825202	0.949036364852611
ENSMMUG00000000605	-0.227349421948695	4.68905727555801	1.43065213118875	0.231658039823168	0.64555658189425
ENSMMUG00000000609	0.132499042859009	3.44988943775542	0.177462145242025	0.673563365683592	0.912967516491586
ENSMMUG00000000610	-0.0586264702399617	6.61541159280314	0.0463334542088205	0.829570795237023	0.961710851713763
ENSMMUG00000000612	0.211744597607945	5.28884573909318	1.66148987277866	0.197402284248071	0.602264953591696
ENSMMUG00000000613	0.220028979211128	4.09468095699456	1.1530594645853	0.28290961121928	0.698981399124072
ENSMMUG00000000614	-2.34194284873273	-1.18622906326048	8.07572870995782	0.0044862062974376	0.0779909710169921
ENSMMUG00000000615	-0.100597992782222	3.9239752406849	0.11129172924776	0.738678285859657	0.934700928737722
ENSMMUG00000000616	0.670908128226518	-1.24663169399962	1.09800639793001	0.294704033245366	0.709636404741681
ENSMMUG00000000617	-0.562866778395452	1.08991370763013	3.93287276322894	0.0473509911641682	0.305752114374343
ENSMMUG00000000618	0.0345008060806059	6.67654298462101	0.0847414715047776	0.770971869209138	0.94501570759113
ENSMMUG00000000620	-0.0929169938544869	5.80967840094927	0.209795592439804	0.646927663721353	0.903787750819951
ENSMMUG00000000622	0.347559069999274	2.72227258287561	2.16778095850842	0.140929464148795	0.523699412358413
ENSMMUG00000000623	-0.101000457377861	3.55920287154622	0.123484923623387	0.725285119280906	0.9311927947951
ENSMMUG00000000628	-0.00251645977947461	6.93361821172387	0.000406209718931905	0.983920008498555	0.996365847232266
ENSMMUG00000000630	-0.196969730110805	6.57445422501912	1.89455501740529	0.168689054223637	0.565978579727607
ENSMMUG00000000632	0.186159534210495	4.83620461767497	0.824278705161618	0.363932135707589	0.764600137285493
ENSMMUG00000000633	-0.0592297807137694	3.22060226800986	0.0976239851868463	0.754699793464791	0.938763483958349
ENSMMUG00000000634	0.0392598092423951	3.21808527420601	0.0378485945641351	0.845747478549466	0.967083329443155
ENSMMUG00000000637	0.00697099103300429	1.94178242024597	0.00068292367796019	0.979151408626518	0.995869360065323
ENSMMUG00000000639	0.100365017913996	0.536942741219674	0.0495316801439145	0.823880197834076	0.96058709853657
ENSMMUG00000000640	-0.415291376631106	7.59697191348555	1.55508510269152	0.212386309269772	0.623367609025566
ENSMMUG00000000641	-0.266781014220097	3.46813620608073	0.841898619262992	0.35885432877955	0.761263744095042
ENSMMUG00000000642	-0.0110791345033975	7.07551928277981	0.00596978227027023	0.938413237861895	0.98612343221492
ENSMMUG00000000643	0.0130808833226339	7.29793602518714	0.00922621783687561	0.923478317852916	0.984183910625552
ENSMMUG00000000644	-0.129913713433708	5.72952973662943	0.276957276438537	0.598702496083193	0.886464372504536
ENSMMUG00000000645	-0.0332818187206416	5.56381553684827	0.0614639438620586	0.804196902067313	0.956306147182787
ENSMMUG00000000646	-0.510317515517138	5.81463399559851	10.6548300915701	0.00109783828615066	0.0329658573477688
ENSMMUG00000000648	0.314887264283811	1.70075762101509	0.614145849320117	0.433231081188941	0.807650803933651
ENSMMUG00000000649	-0.248134185813008	1.02142495168307	0.559027621231404	0.454652294237062	0.819242597565263
ENSMMUG00000000651	0.268626364000709	2.91701639891091	1.36039841076185	0.243468445471038	0.659176232567867
ENSMMUG00000000652	0.0934043445529554	8.58504994003874	0.481060622450869	0.487942290635883	0.832842768951796
ENSMMUG00000000653	-0.247930953708638	6.10467186872316	2.5234488145251	0.112165031387487	0.474168491043929
ENSMMUG00000000654	-0.27492459168199	2.68721141390289	1.06160246421329	0.30284998442134	0.717581919219333
ENSMMUG00000000655	-0.164526797411599	2.97913138569429	0.763250647094164	0.382313151581511	0.776303414757877
ENSMMUG00000000658	-0.755444923436519	2.16573874035641	4.51611874436422	0.033576920475318	0.252613747737215
ENSMMUG00000000662	0.939782534421953	7.85796901997331	7.63599577175095	0.00572147901668688	0.0914159289215013
ENSMMUG00000000663	0.309941376975366	6.64064547157317	0.986268850246056	0.320656013116371	0.731928063292015
ENSMMUG00000000664	0.0914220011880232	6.16511862753784	0.377171652719539	0.539120820356281	0.858990349241228
ENSMMUG00000000665	0.310215159671321	-1.81632525497861	0.178216151742348	0.672910754569424	0.912856037497619
ENSMMUG00000000667	-0.407352516161657	4.37559288848324	6.97359635540317	0.00827210812883874	0.113574523757741
ENSMMUG00000000670	-0.167383507209731	6.33325182589358	1.37981331006391	0.240132949975436	0.656099906154054
ENSMMUG00000000671	-0.417471125493009	6.22780658206355	7.80627553409643	0.0052065101843695	0.0863603594433489
ENSMMUG00000000673	-0.440255749762711	0.269908844330359	2.22395645881965	0.135884441040378	0.515905536648163
ENSMMUG00000000674	0.15771755714557	3.28712672834675	0.983342968626832	0.321374872331802	0.732475425580019
ENSMMUG00000000676	-0.00127644675799901	6.1080763104268	9.70021309072422e-05	0.992141789147459	0.998375021695626
ENSMMUG00000000677	-0.0817270174318742	6.00582694754161	0.250459824893071	0.616751486587892	0.893186949920964
ENSMMUG00000000678	-0.198313567276234	1.35513913038218	0.259182135877147	0.610682595869886	0.891046504995882
ENSMMUG00000000680	-0.423050471279668	0.54228737723697	1.51734922773915	0.218021075238183	0.63079783503529
ENSMMUG00000000681	-0.612137331424434	6.26802403760388	17.070479047448	3.60178530800052e-05	0.00353510082572668
ENSMMUG00000000682	0.12667445839085	6.46486137648971	0.950551041453767	0.329579074114742	0.738027550504637
ENSMMUG00000000684	-0.0161792494852261	6.29833552011534	0.00965483572955605	0.921726615061675	0.984088611579848
ENSMMUG00000000686	-0.327456479288259	4.32827848045405	1.40272765229023	0.236267406156372	0.651280527706923
ENSMMUG00000000687	0.341528146256308	1.88703523874339	1.38202412897513	0.239756665260469	0.65579705816824
ENSMMUG00000000688	0.334797954947399	3.89750166711744	1.40289937916513	0.236238722713549	0.651280527706923
ENSMMUG00000000689	-0.0701633376450434	3.34567188066493	0.190007786985591	0.662910136555742	0.909779090428084
ENSMMUG00000000690	0.418796915442876	6.79988354938753	6.51172636072122	0.0107165418694955	0.134159856523655
ENSMMUG00000000692	0.0709110631342242	1.12366341041318	0.103307338687294	0.747896227972539	0.93742998005073
ENSMMUG00000000694	0.589872517402479	6.4625570871553	9.48480871147559	0.00207180214547452	0.0486563870569953
ENSMMUG00000000695	0.132331820555624	6.11989475869364	0.637867746922637	0.424483973171673	0.80299418235794
ENSMMUG00000000696	0.186301783099337	4.32563715110195	1.45120986994708	0.22833391783433	0.641981236327132
ENSMMUG00000000697	1.04328180402017	0.996300606525168	7.70970141578938	0.00549248357958837	0.0891603306471095
ENSMMUG00000000698	0.656186799289167	-0.00721771101112333	2.27550791960095	0.131432059943965	0.508719520055447
ENSMMUG00000000699	-0.0197785482840357	6.87524529245429	0.0311418902081577	0.859924204948359	0.970888785702054
ENSMMUG00000000700	0.0709245303993246	5.08012353157319	0.109201371097257	0.741055201603368	0.935501900500031
ENSMMUG00000000703	0.183772202935085	2.00658099759744	0.764809636795817	0.381827537664031	0.7760347635685
ENSMMUG00000000704	-0.104523819270726	6.94057585345916	0.805884385696086	0.369339837703194	0.768462887515746
ENSMMUG00000000706	-0.389124569383008	9.65532898034906	2.59557134826139	0.107162788636682	0.461988603065282
ENSMMUG00000000707	-0.411750280721773	2.76689509563977	2.00664023739978	0.156611816421377	0.546012006341925
ENSMMUG00000000709	-0.016767520611349	-0.879951057313469	0.001059186617276	0.974037312687857	0.994534828363253
ENSMMUG00000000710	-0.0496518065575587	0.544362031504454	0.0248143550862139	0.87483053273865	0.974277942572718
ENSMMUG00000000711	-0.765968700394784	-0.508278355438276	3.72321589281384	0.0536609259747	0.32365232933402
ENSMMUG00000000712	0.26271975405665	2.87253199704548	0.891861332859978	0.344973402367705	0.750033311274392
ENSMMUG00000000713	0.482138209263206	0.781222033163248	2.87109612219491	0.0901834292965533	0.424784959090372
ENSMMUG00000000715	0.417486757565221	-0.935103409861622	0.660903474634722	0.41624116387286	0.798031632835711
ENSMMUG00000000716	-0.510250630261821	0.448359907709621	3.34322540476431	0.067482207120015	0.363802382138537
ENSMMUG00000000717	0.165972777082257	2.93374726465833	0.504027894314312	0.477735626760289	0.829387966537092
ENSMMUG00000000718	-0.0690612669676327	4.0685520705213	0.0846866417505083	0.771043905809391	0.94501570759113
ENSMMUG00000000719	0.353794451725006	1.89026379972847	1.44677267561524	0.229046510770146	0.642829460414943
ENSMMUG00000000720	-0.145421911326561	1.0756489173156	0.223328420861371	0.636515447856092	0.899223755303034
ENSMMUG00000000721	0.0339192995793659	7.23442207854874	0.0746340080944634	0.784705433371302	0.94963013623515
ENSMMUG00000000722	0.136739086661167	6.47736086729733	0.664387680622777	0.415015187293489	0.797763755795549
ENSMMUG00000000723	0.539122797050979	-1.62038671608309	1.54339614514877	0.214113002834243	0.625840210132536
ENSMMUG00000000728	0.313219922853196	1.22063891243197	1.49807417997659	0.220967918706913	0.633348743599789
ENSMMUG00000000729	0.428186032737365	6.87472174351118	2.81337487635176	0.0934815261996904	0.431971669089557
ENSMMUG00000000731	0.15310536186601	4.7292656264245	0.0586823603784126	0.808590775464399	0.957350458876273
ENSMMUG00000000735	0.0182020320119894	4.64154627389544	0.0156864750958903	0.9003290711548	0.979883128182701
ENSMMUG00000000736	-0.0767564476013175	5.11020390161935	0.203655041166186	0.651786637542755	0.905897984013138
ENSMMUG00000000737	0.313588092658763	4.39217760001436	1.41649397452339	0.233981340734454	0.648266643642361
ENSMMUG00000000738	0.0668169778398806	3.60644358986132	0.133442416952164	0.71488918760752	0.927996115330241
ENSMMUG00000000739	-0.474341572597356	-0.588522118665388	0.872041383739571	0.350390786632052	0.755120721605035
ENSMMUG00000000740	-0.586081258799186	3.41466524488887	9.27725760718897	0.00232016540826885	0.0519571852052488
ENSMMUG00000000741	-0.339646691566589	3.31219001495977	2.41162773372579	0.120437077916935	0.488114027914412
ENSMMUG00000000746	-0.0135409167299138	3.50343498829538	0.00723820903738748	0.932199646872415	0.985502719307221
ENSMMUG00000000747	-0.0795718873082547	4.36523246811205	0.189560492880172	0.663282667425353	0.909779090428084
ENSMMUG00000000750	-0.320140519645576	5.17403394488555	4.51731986835768	0.0335533540760063	0.252613747737215
ENSMMUG00000000751	-0.0140892940000987	3.03101366915388	0.00357527811329916	0.952319999525984	0.989524268607171
ENSMMUG00000000752	-0.580159261958411	1.30299232656431	2.77440611668425	0.0957821773625877	0.437668372637607
ENSMMUG00000000754	0.182909789704421	7.12365122977114	1.46947889159999	0.225427930861614	0.639263427988256
ENSMMUG00000000756	0.189029429848898	4.14152006659224	0.749829684703716	0.386530158956706	0.778234825191021
ENSMMUG00000000757	0.139964940328374	7.08844990406765	1.87776931992721	0.170587895802334	0.569156507051455
ENSMMUG00000000758	-0.0707665999854586	4.56488987913536	0.0352769224172675	0.851016567462013	0.968910147384901
ENSMMUG00000000759	0.645173748324376	6.25685130771725	10.8867799750994	0.000968530585657591	0.030136741556621
ENSMMUG00000000761	-0.0345183830786377	3.74226561422691	0.0244672243292392	0.875701953512345	0.974351023743476
ENSMMUG00000000763	0.750040242580808	0.179575673863405	3.65011286923494	0.0560654118665733	0.329561313118948
ENSMMUG00000000764	0.237402319727048	5.80275878734686	1.40622507979302	0.235684063655215	0.650716842524028
ENSMMUG00000000765	0.0875480016724121	4.94748558639288	0.327365990411646	0.567214220180991	0.8721997713365
ENSMMUG00000000766	0.126898199550459	6.36434548712313	0.760385511646998	0.383207904695606	0.776379535276751
ENSMMUG00000000767	-0.0205994058706017	3.91434379350331	0.0117257994558955	0.913769041370688	0.983283179568297
ENSMMUG00000000768	-0.0603914484987898	5.78193647769545	0.226190672326492	0.634362887037194	0.898844129456155
ENSMMUG00000000769	0.770891849141968	5.42072563706966	4.14409705914156	0.0417799321293977	0.283499075268076
ENSMMUG00000000775	0.258287634301973	3.25308429204966	1.82645075230941	0.176547340793787	0.577046075256726
ENSMMUG00000000776	0.550435224524305	-0.538411473454773	2.69541073277235	0.100637552223853	0.447097483905604
ENSMMUG00000000777	-0.0164529561681378	11.0156059473638	0.00951968433173533	0.922274644921028	0.984088611579848
ENSMMUG00000000779	0.0140250230953188	6.53385113553182	0.0146196914537065	0.903760803742809	0.981087640641175
ENSMMUG00000000780	-0.226769597553691	-0.881146496300893	0.198520001994471	0.655918119133765	0.907636324709248
ENSMMUG00000000781	-0.219091279116839	-0.411509425079795	0.330598227846885	0.56530704200341	0.871162743931788
ENSMMUG00000000784	0.325322278765462	5.26409289259801	4.76002974491917	0.0291280447024605	0.234428023400403
ENSMMUG00000000785	-0.529585872547719	4.96545919365966	4.73604227378856	0.0295369461569998	0.235773715156498
ENSMMUG00000000786	-0.155473494805097	3.174435014273	0.758222309872099	0.383885419385272	0.776633211232205
ENSMMUG00000000787	0.0567266288291521	6.69528306649988	0.199844166457989	0.654846659767752	0.907609535388619
ENSMMUG00000000788	-0.071034350473621	0.579610452765379	0.0512798224134485	0.820851065740916	0.959744695367055
ENSMMUG00000000789	0.27165587636598	3.67621645515531	2.44192574582749	0.118131121440153	0.48483157511495
ENSMMUG00000000790	-0.0430273237919727	5.66934779321538	0.0869506115950252	0.7680902175622	0.94393198635546
ENSMMUG00000000791	-0.00111111159618923	5.9270397880385	3.54203889258997e-05	0.995251415610716	0.998438912020876
ENSMMUG00000000792	-0.0362650085011154	6.06679572460703	0.0388436110085593	0.843758810325643	0.966236993231419
ENSMMUG00000000793	0.100582125880394	5.50869896444557	0.442065492343403	0.506127211292377	0.844521041565733
ENSMMUG00000000795	-0.272591902965668	1.31739668914055	0.968006158958275	0.325177940952532	0.735482790861298
ENSMMUG00000000796	0.226175601649023	4.37121906168072	2.44510167691888	0.117892245949663	0.484378124518449
ENSMMUG00000000797	-0.503512198658942	6.82156360681209	7.77324228693823	0.00530257870812243	0.0870717895704692
ENSMMUG00000000798	-0.611904975565231	3.77071405796638	6.79199106496736	0.00915677244783991	0.120958534661352
ENSMMUG00000000800	-0.0117677097292247	7.41145516453925	0.00642428771512016	0.936116640529756	0.985602916333498
ENSMMUG00000000801	0.0649227554607127	6.38966326340336	0.368121270607336	0.544030121743018	0.861778232136685
ENSMMUG00000000802	-0.473501151073239	5.13835214662456	5.50037137771674	0.0190124354791703	0.186727862697086
ENSMMUG00000000803	0.257223288463128	7.48477661250826	4.00728114994756	0.0453041522436222	0.298597129292577
ENSMMUG00000000807	0.172104969368726	4.06157120762869	1.23282279984964	0.266858772285759	0.684012957054566
ENSMMUG00000000808	0.221039318689925	-0.170036250902276	0.521734157089021	0.47010287598967	0.825278822679966
ENSMMUG00000000809	0.575675104996521	2.58031714014988	4.54946609876725	0.0329290127589751	0.25026049696821
ENSMMUG00000000810	0.658364680324154	8.34543462791901	10.7946468354165	0.00101794031384109	0.0313898435018573
ENSMMUG00000000811	-0.201619308278265	6.30172518472386	0.605632128272553	0.436437146924867	0.809617068320717
ENSMMUG00000000812	0.0536590076025728	4.80580334589555	0.0989216387249456	0.75312756741178	0.938431924315461
ENSMMUG00000000813	-4.39843154533858	-0.799846417424899	2.50914902987052	0.11318703675715	0.476261769559239
ENSMMUG00000000815	-0.0876441872295367	6.27156003592996	0.349702848323403	0.554281388629799	0.865335897317226
ENSMMUG00000000816	-0.439996288384816	0.0917813526981459	0.799274788916541	0.371310284188711	0.769323725340498
ENSMMUG00000000822	-0.346945610439133	5.64986976982985	7.1071294776807	0.00767779595903009	0.108871210606831
ENSMMUG00000000823	0.188121688068319	6.72828927853856	0.899754812473731	0.342847463435932	0.748728293957477
ENSMMUG00000000824	-0.358936578729695	-1.10090460184728	0.475059418219846	0.490668761296502	0.834644674914254
ENSMMUG00000000825	-0.117381870428132	5.21152355389958	0.226941076999232	0.633801308674457	0.898784736078748
ENSMMUG00000000826	-0.188759064377859	3.06197017706781	0.654858206186958	0.41838108044525	0.798812076225835
ENSMMUG00000000827	0.0773440224411114	6.80811474494421	0.417459394306533	0.518207487078741	0.848335093220021
ENSMMUG00000000828	0.215331297932146	6.80975346374926	1.89572284781775	0.168557850806163	0.56593194729081
ENSMMUG00000000829	-0.0858904394785442	8.00436700272928	0.495735096099956	0.4813801022793	0.830412949674861
ENSMMUG00000000830	-0.0347590502974115	6.66008698824218	0.105743624271248	0.745042992156383	0.936864210997915
ENSMMUG00000000833	0.051701993735509	4.55898433062371	0.118021328595805	0.731190505805224	0.931978323951866
ENSMMUG00000000834	0.282075031969194	3.13122079300913	2.55030964848794	0.110272641168648	0.469403441068821
ENSMMUG00000000835	-4.1270443749394	0.142216441074619	8.45559494346115	0.00363922186282376	0.0684221396523437
ENSMMUG00000000837	-1.76306218085431	-0.952091366360237	4.96559609659209	0.0258564015020814	0.220620741281545
ENSMMUG00000000838	0.00711574190462014	3.75330390670065	0.000400450148148934	0.984034397730699	0.996365847232266
ENSMMUG00000000841	0.0526843472910364	5.25019947127694	0.0970085718044515	0.755449433674943	0.939069428538537
ENSMMUG00000000842	-0.14947535534233	-0.484267600862735	0.0837861135075997	0.772230678399522	0.945677431467674
ENSMMUG00000000843	0.329275621977111	0.631394902798669	0.552711119263115	0.457212043413339	0.819898973306327
ENSMMUG00000000844	-0.0405267012795358	7.93944244206033	0.0945729235489807	0.758442191118198	0.939567557028344
ENSMMUG00000000850	-0.525349750172262	3.20495116467355	2.65310411973795	0.103347910146424	0.453642653890871
ENSMMUG00000000853	0.101992303537959	6.3919255606826	0.665551226779545	0.41460696509449	0.79738392481664
ENSMMUG00000000854	0.0853601435393906	5.04396396697459	0.384750123451383	0.535071950313377	0.857251566988086
ENSMMUG00000000857	-0.262351342878752	7.6336506727891	3.28974946340592	0.0697136588522901	0.369055608229604
ENSMMUG00000000858	-0.00217459673733247	5.59828294473626	0.000175849876995926	0.989419690607982	0.997864542922333
ENSMMUG00000000859	-0.249934138266802	3.16950324606898	2.10296835778667	0.147013490177958	0.533585231149157
ENSMMUG00000000860	-0.67624971862049	0.759418429213569	4.26784119839469	0.0388402455342466	0.272448138491419
ENSMMUG00000000862	-0.0834505765889894	-0.505763685099259	0.0523565194753211	0.819012342148101	0.95918135345823
ENSMMUG00000000864	0.157227428250072	2.57173025331944	0.745465611083683	0.387915653448669	0.77889022843689
ENSMMUG00000000866	0.00828709236587599	1.73696492971807	0.00101294136261743	0.974610222204043	0.99467240802215
ENSMMUG00000000868	-0.31687735016005	4.85024544043077	2.39008381662142	0.122107081617433	0.490025989219869
ENSMMUG00000000869	-0.166834094469598	1.77676992300399	0.553621401430547	0.456841755287105	0.819872648825152
ENSMMUG00000000870	0.135492517118937	2.52304283073045	0.351089791200913	0.553496873092238	0.865335897317226
ENSMMUG00000000871	-0.012053052417956	3.77153611526498	0.00504213243370799	0.943391408830481	0.987548198322303
ENSMMUG00000000873	0.249215218870737	5.83798874811661	2.86275917404706	0.0906518801338167	0.425885309950338
ENSMMUG00000000874	-0.16786060285287	-0.499937143087198	0.167843847251881	0.682035201128225	0.915492076787933
ENSMMUG00000000878	0.306615719206413	5.28762169791905	3.17608224916109	0.0747236932872113	0.382207908249298
ENSMMUG00000000880	-0.521948965553065	6.8863909497645	6.13820893128548	0.0132291244120044	0.151202655733852
ENSMMUG00000000881	0.176290154901891	5.62586444753831	2.04806954346612	0.152399321337675	0.539824859413468
ENSMMUG00000000886	0.115616495890008	2.52615708281086	0.238383825228048	0.625375845793411	0.895827714554308
ENSMMUG00000000887	1.02948733660941	-0.534751574191137	4.45329502521797	0.0348339730195243	0.256674526204783
ENSMMUG00000000892	0.82408375418321	-0.792670037632117	4.181918200664	0.0408574325552247	0.279870486543107
ENSMMUG00000000893	-0.551346310323219	7.11253916391884	14.300032562814	0.000155862182473377	0.00951496721999938
ENSMMUG00000000894	0.138741933561591	4.95463975338047	0.702379141127636	0.401985421282498	0.789085896679792
ENSMMUG00000000895	-0.168942480612644	1.03745491949681	0.215128108222313	0.642777395924467	0.901767912472323
ENSMMUG00000000896	0.075476102426546	3.53820870269296	0.0539329823064989	0.816355683504571	0.958619349140256
ENSMMUG00000000898	0.219316145123315	5.75318312313289	2.12862636020395	0.144570261582832	0.529437783633647
ENSMMUG00000000899	-0.180835271041753	4.34206079618413	0.696549229289708	0.403945638187559	0.790024819156232
ENSMMUG00000000900	-0.0625071218008414	5.92519379469111	0.251574233362479	0.615968786216671	0.892741530002325
ENSMMUG00000000902	-0.204996363948915	3.85653067613419	0.794370337150664	0.372781894414458	0.769857138206413
ENSMMUG00000000903	0.152447714827829	0.28597558424246	0.246288144024771	0.61970092211575	0.894791417973774
ENSMMUG00000000905	1.94002609953331	4.21736202712759	17.7048068983864	2.57973875698183e-05	0.00287724629155324
ENSMMUG00000000906	0.251133349636926	4.93165919216338	2.64180495299247	0.104085230191699	0.455134397599953
ENSMMUG00000000907	0.144367112530553	1.72404499989163	0.342100979615456	0.558618999912904	0.867287936245169
ENSMMUG00000000908	0.145183190198978	7.95930751547758	1.29993959695862	0.254224257207788	0.674577890057773
ENSMMUG00000000911	-0.413262568671238	1.96306434614356	2.52855683620392	0.111802428210886	0.473320859186316
ENSMMUG00000000912	-0.0555628693150209	4.99919087099232	0.101638643451277	0.749871989459515	0.93742998005073
ENSMMUG00000000914	-0.240911383713962	5.80733270992067	1.47308550219441	0.224859501267284	0.638759490110984
ENSMMUG00000000915	-0.109604552266178	-0.20233164082702	0.106076835013472	0.744655589909617	0.936831125548487
ENSMMUG00000000916	0.00736665421749914	2.99292604348529	0.00136928098656952	0.970481978310317	0.9932665033642
ENSMMUG00000000917	0.186195876007522	4.90970655053406	0.65167707519894	0.419513718859505	0.799772729832345
ENSMMUG00000000918	-0.238475115987536	6.94065610036346	2.54696075806772	0.110506647805828	0.469835761068446
ENSMMUG00000000921	-0.0410098276631044	3.05217618245547	0.0379910191545676	0.845461174163132	0.967021292088207
ENSMMUG00000000927	-0.153409431453213	4.47879648410355	1.28385650185623	0.257183213586138	0.676804340816593
ENSMMUG00000000929	-1.60703441766255	0.410415837975214	3.67796447968486	0.0551361231295101	0.326557948576712
ENSMMUG00000000930	0.8395475427749	0.0828760387810925	4.68742269907061	0.0303841889391771	0.239174532181167
ENSMMUG00000000931	-0.241432768994218	8.07672001996329	3.12777654582086	0.0769686496583791	0.389400155090521
ENSMMUG00000000932	0.246819210095472	6.54018345187111	1.27774525437101	0.258318688369703	0.67758943497523
ENSMMUG00000000933	-0.156817296209571	5.7814392811729	1.21291900740325	0.270754789528651	0.688072784374776
ENSMMUG00000000935	0.121489664506778	3.38241621321904	0.41347011618339	0.520213445523385	0.849137227611036
ENSMMUG00000000937	0.307034181358239	0.533204010599798	0.709882731737608	0.399482744862696	0.786717102641347
ENSMMUG00000000938	0.0800049502065052	2.86451908824278	0.0720876239502601	0.788321105103881	0.951463853365362
ENSMMUG00000000940	0.20011112631667	3.85470620925458	0.239335354004282	0.624686569717819	0.895514294897255
ENSMMUG00000000943	-0.0641766311619949	6.50290772814484	0.231298532398625	0.630562653484369	0.897089989720433
ENSMMUG00000000945	-0.0383842103507059	6.09329087809783	0.0352294978442842	0.851115572899678	0.968910147384901
ENSMMUG00000000946	-0.48586726708299	5.44571413179693	6.27799316484683	0.012224646013481	0.143897986542927
ENSMMUG00000000947	0.403145248193876	1.17956485739126	1.77285638329361	0.183028973813315	0.584668316946535
ENSMMUG00000000948	-0.076405884895264	3.39967381637347	0.0611041921078339	0.804759155368999	0.956643591433174
ENSMMUG00000000949	-0.157644698372961	0.105920061943496	0.111734472064526	0.738178039297948	0.934669059515701
ENSMMUG00000000950	-0.463230647528423	4.11401464221438	3.98054384942382	0.0460286995266453	0.301521336029619
ENSMMUG00000000951	0.140163328057259	5.02927679243511	0.169602896658148	0.680464967331075	0.915085241663009
ENSMMUG00000000953	-0.0161409687344322	1.74991261392099	0.00409080630630854	0.949002545614026	0.989021765879893
ENSMMUG00000000955	0.243524700339943	7.94658817979891	4.04064254788748	0.0444169070889214	0.294671609177023
ENSMMUG00000000956	-0.0182923660915966	7.57299502146399	0.0229011578171026	0.879714391609075	0.974774168781206
ENSMMUG00000000958	-1.10145256990585	0.367656928343361	3.82405603533361	0.050521798500495	0.315549967652546
ENSMMUG00000000960	-0.0993390765002501	8.87078451155078	0.395613042619061	0.529363605920793	0.854007860114113
ENSMMUG00000000962	0.0276299527896619	6.32671271214182	0.0675476090595168	0.794941506272363	0.952745156813695
ENSMMUG00000000963	0.304700335230536	7.23995679374557	2.86997470221066	0.090246288383649	0.424909607806347
ENSMMUG00000000964	-6.20096157863155	-0.737704518928789	5.06030219053424	0.0244799691447954	0.214633971429814
ENSMMUG00000000965	-0.280556793903905	6.62116079562955	3.66189159122287	0.0556703952855292	0.328363567796789
ENSMMUG00000000966	-0.0980333132810806	5.3732775014579	0.215200326664117	0.642721619478094	0.901763317771259
ENSMMUG00000000969	0.417931953411814	-1.10718305053255	0.641308724959433	0.423237285898553	0.802730082000171
ENSMMUG00000000972	-0.0489908122823813	3.47913918536474	0.0165492987797364	0.89763928694188	0.979055587455056
ENSMMUG00000000973	0.0329804719859574	5.42724353582684	0.0652637672290339	0.798361855297475	0.95367128913139
ENSMMUG00000000974	-0.0617906052324707	6.11561055650575	0.186586751183413	0.665772748883215	0.910237422177673
ENSMMUG00000000975	-0.131768529864404	5.0763503554626	0.275556072409685	0.599628829009305	0.886870297689127
ENSMMUG00000000978	-0.770185656746257	2.4647617951976	10.2346976602832	0.00137823201869793	0.0377767764332662
ENSMMUG00000000979	-0.103668625540091	6.80945202943523	0.662098231734458	0.415820164482888	0.797824748118643
ENSMMUG00000000980	-0.205297076597688	3.54061845046918	0.680594754898134	0.409381997643752	0.793185322372542
ENSMMUG00000000982	-0.0121961454681689	6.01480366646043	0.0036311616961342	0.951949259251546	0.989524268607171
ENSMMUG00000000983	-0.0115109389499768	5.64565213156006	0.00243257900681471	0.960663339159075	0.991610724852868
ENSMMUG00000000984	-0.175829037947667	6.88958424161409	0.549846712605842	0.45838033403752	0.820014954595732
ENSMMUG00000000985	0.234371715863562	6.87005247191692	0.486833075226428	0.485343408386015	0.831303934044234
ENSMMUG00000000987	-0.295830870386044	0.715835520995028	0.495443762923692	0.481508963761261	0.830412949674861
ENSMMUG00000000988	-0.045745140779427	-1.21628855173926	0.00167233916366882	0.967380206512641	0.992404847508226
ENSMMUG00000000990	-0.262048296676639	6.61209770398352	2.44144275757048	0.118167495928276	0.484853751202389
ENSMMUG00000000991	3.95046845355835	0.801574525226193	7.56985870037597	0.00593524370033944	0.0935263722908534
ENSMMUG00000000994	-0.397849896071952	3.91041662007952	6.15721704178608	0.0130876963452674	0.150364061823621
ENSMMUG00000000995	-0.296041813344565	4.00273958268324	1.98505126355466	0.158859276522597	0.550225233626158
ENSMMUG00000000996	-0.0969967190646276	5.92980820907404	0.430587461606265	0.511700830513785	0.846232761881838
ENSMMUG00000000997	-0.648045303787338	6.26242575452499	12.2923589982395	0.000454816501079635	0.0190534834696191
ENSMMUG00000001000	-0.703741813924804	3.76111897170723	12.7977356834016	0.00034703913198866	0.0166207284913532
ENSMMUG00000001002	-0.774730654283106	-0.225565046350267	4.93035402616576	0.0263889107751585	0.222898591745108
ENSMMUG00000001003	0.0867320948036202	3.91250183878717	0.31089765656311	0.577129869140479	0.876071687086587
ENSMMUG00000001005	-0.292534848729305	7.05521312483473	2.84105437980352	0.0918839030904125	0.428646968621387
ENSMMUG00000001006	0.0753547983359502	6.39961223071696	0.390556033299173	0.532007271807206	0.855915783117326
ENSMMUG00000001008	-0.286390712436521	9.10866582199382	2.30329503753899	0.129099869991349	0.504302789850218
ENSMMUG00000001009	-0.186515959134886	-1.07455580592819	0.132470085107474	0.71588459281012	0.928378413524621
ENSMMUG00000001010	0.010020024706569	2.37809058230094	0.00208638281381823	0.963567744131464	0.992034851869467
ENSMMUG00000001011	-0.351690744827029	5.36963964100306	5.68630094863449	0.0170978584213899	0.174390033400115
ENSMMUG00000001012	0.0628890581903323	6.74571321150044	0.120389696311335	0.728612216251271	0.931352526822142
ENSMMUG00000001014	0.834485430631419	0.730765963809473	4.67148198724142	0.0306674532728769	0.240412677962088
ENSMMUG00000001016	1.06314772514237	1.9561997055044	18.208383040422	1.98005388146586e-05	0.00236176426861511
ENSMMUG00000001017	-0.485485389028334	2.60761080746254	2.01171467424833	0.156088816350689	0.545025718568699
ENSMMUG00000001018	0.0676329669145242	4.38791141914682	0.177628688811943	0.673419077848142	0.912856037497619
ENSMMUG00000001019	-0.0560885469117359	-0.518392542681422	0.0233611477106628	0.878521661171399	0.974649392824848
ENSMMUG00000001021	-0.286230137964209	8.04770392113533	4.06127056416591	0.04387747357305	0.292334944177931
ENSMMUG00000001024	-0.701039136356365	5.75958798876086	10.0002938702221	0.00156515247772672	0.041231685517537
ENSMMUG00000001026	-0.0162186275281039	6.35066682526201	0.0133944640749881	0.907862998582467	0.982508091337418
ENSMMUG00000001027	0.0475927027691957	7.77877556078486	0.115502818251997	0.733964178288799	0.932783479562591
ENSMMUG00000001028	-0.127306167519648	7.33252581364683	0.802249009242857	0.370421802272301	0.768962215969439
ENSMMUG00000001029	-0.150731704526673	7.27533247471047	1.21565224381597	0.270215591592059	0.687672835387702
ENSMMUG00000001030	-0.0957989567098038	2.42614387305819	0.117377464894933	0.731896431889438	0.93204570086938
ENSMMUG00000001031	-0.0855601346508685	5.32264778005333	0.190347558892562	0.662627504601534	0.909775381217901
ENSMMUG00000001034	0.0893670934444647	1.38838829334371	0.128260098558286	0.720242893221053	0.929350433013808
ENSMMUG00000001035	0.0927560363280056	5.17496607905563	0.595285379108178	0.440382542578807	0.811968781427117
ENSMMUG00000001037	-0.391016594113814	3.74894014000162	1.47890992228275	0.223945152978126	0.637468005891995
ENSMMUG00000001038	0.0992201057761605	1.84778240173393	0.092327774237237	0.761238471336744	0.940662880379455
ENSMMUG00000001040	-0.804837800464432	3.23430361796345	2.89320868247703	0.0889536031315765	0.421119563064303
ENSMMUG00000001041	-0.0225194349179334	5.26371198947795	0.0377446518007538	0.845956779160784	0.967258263804129
ENSMMUG00000001043	0.772758517130503	7.44592142798077	5.04064130973276	0.0247593223789882	0.216310336307987
ENSMMUG00000001044	0.169015982929953	6.2855840769677	0.507425033789957	0.476255668836247	0.828707057839265
ENSMMUG00000001045	0.311230370367421	4.80986425212151	4.81425332248249	0.0282252975581575	0.230307701120624
ENSMMUG00000001047	-0.175100542367886	0.636853218454145	0.242079754187763	0.622708025567831	0.895228338440844
ENSMMUG00000001048	-0.0960030854490438	4.54112537033406	0.166750310555244	0.683016207434561	0.916323433651865
ENSMMUG00000001049	-0.566238089675479	5.49776206116591	3.07463837742147	0.0795222774096941	0.397382431857381
ENSMMUG00000001050	0.505852524949781	5.37165607594815	4.78576197264915	0.0286959489960213	0.232491330167765
ENSMMUG00000001051	0.121061417611959	6.07880653365412	0.629816280373202	0.427422711461391	0.80514737342315
ENSMMUG00000001053	-0.430723257954639	4.72555774736353	6.35898509109155	0.0116788328701097	0.140013799157022
ENSMMUG00000001054	-0.0241282201823072	8.37691665228586	0.0400222049815042	0.841437171907401	0.965290241583997
ENSMMUG00000001057	0.0183989702952715	-0.367680634841861	0.00112718149151192	0.973217235413827	0.994122580623066
ENSMMUG00000001058	-0.243568473357154	4.77391386592103	2.31343773119672	0.128260106977333	0.502508119854624
ENSMMUG00000001060	0.0898460669948665	5.93077546438649	0.128023479825892	0.720490229721672	0.929413457431426
ENSMMUG00000001061	-0.0213448237374801	5.25200546271086	0.0248937433959036	0.874632119248581	0.974277942572718
ENSMMUG00000001062	0.0679854009015728	7.50585985828975	0.392344998925644	0.531069339275904	0.855401515511639
ENSMMUG00000001063	-0.0498622194821818	7.07157744967968	0.134179016613537	0.714137841649175	0.927558346050078
ENSMMUG00000001074	-0.105257354466257	3.09049115790202	0.328014868706937	0.566830349954894	0.872162005438221
ENSMMUG00000001075	-0.446151668661578	5.4966825348474	6.89672630409311	0.0086353734264112	0.117064857120788
ENSMMUG00000001078	0.0346652714432078	6.05446947111222	0.0779283684706371	0.780124701717187	0.948952661767757
ENSMMUG00000001079	0.561293153373875	1.26978200904137	2.56051466740678	0.109562910195824	0.467657193221539
ENSMMUG00000001084	0.0968793869739211	5.41541570332611	0.45832164106908	0.498409402735952	0.83959933117126
ENSMMUG00000001088	1.0463816742153	2.54504859942746	3.42535771308786	0.0642023329725401	0.354578543773745
ENSMMUG00000001089	0.135859585128152	1.47876604727534	0.383857610569301	0.535545904924539	0.85740987637122
ENSMMUG00000001090	0.349222883686177	4.82152018305785	5.79678277689245	0.0160555262207568	0.168769717483304
ENSMMUG00000001091	-0.12727438922156	6.93988680991102	0.859018758862835	0.35401343066244	0.757011998656253
ENSMMUG00000001092	-0.113921209480559	0.661731020770305	0.0890177910862633	0.765429564000079	0.941965908953597
ENSMMUG00000001094	0.345477157281572	-0.20433390515628	0.433564536345422	0.510245048024874	0.845754399330419
ENSMMUG00000001095	0.001698702184625	3.73392002732683	0.000111839308996053	0.99156220045169	0.998304358438349
ENSMMUG00000001096	-0.0434901430564925	5.52409824925093	0.0485845468118313	0.825544829528385	0.96124290843554
ENSMMUG00000001097	-0.318786636803638	4.49080301353361	1.28009072578359	0.257882167051439	0.677512854814123
ENSMMUG00000001098	-0.228805950442275	5.16178130177556	2.44072982566099	0.118221210411947	0.484853751202389
ENSMMUG00000001099	0.0280501307810123	-0.489902323191937	0.00735193869242678	0.931670363622227	0.985502719307221
ENSMMUG00000001100	0.403898638978555	3.59964876391772	5.68996536671952	0.0170621913153644	0.174175837242654
ENSMMUG00000001102	0.358501304414301	2.26497396581712	0.991708556815887	0.319325146532581	0.730323397715527
ENSMMUG00000001103	-1.53928682303823	-1.41987937187105	1.11828651823419	0.290287710238854	0.704854543755606
ENSMMUG00000001105	0.285528217438635	2.86676238927989	1.39968988716518	0.23677550052453	0.651635314374192
ENSMMUG00000001106	-0.206442665783185	5.45656148378359	1.80418436347539	0.17920744780169	0.580153289047307
ENSMMUG00000001107	0.675918333884858	3.77201477502484	3.24556050527567	0.0716171908798733	0.374032093450975
ENSMMUG00000001108	-0.0498579881431798	-0.534742145500381	0.0132095475324512	0.908498390105263	0.982766617234412
ENSMMUG00000001110	-0.249660677756695	1.31010701488249	1.02071953092279	0.312348395183766	0.726180873414976
ENSMMUG00000001111	-0.11747933069697	3.17886133963329	0.0907904631823868	0.763174640391164	0.941281604434771
ENSMMUG00000001116	0.0228586921486186	5.66424896971925	0.0257260030934603	0.872571285760437	0.973769371985009
ENSMMUG00000001118	0.095958290415887	6.57199897375557	0.72971613228621	0.3929752165367	0.782435614334989
ENSMMUG00000001120	0.0651484011984672	-0.702714322771525	0.0220117650804141	0.88205580575198	0.97497847477933
ENSMMUG00000001121	0.13294813085618	1.44400481832473	0.264436128215149	0.607088724578088	0.889767538411242
ENSMMUG00000001122	0.0648702932231145	1.74060638662635	0.0696262395218241	0.79188175387208	0.952631076806785
ENSMMUG00000001123	0.00757292978465246	-0.397421629030322	0.000281822403728427	0.986606088646335	0.997129165727283
ENSMMUG00000001125	-0.045478986203088	4.15349937747429	0.0783452051265563	0.779552589246482	0.948809188839113
ENSMMUG00000001126	0.446784964183955	7.25981422826676	9.42069449385511	0.00214550248944487	0.0495741594736534
ENSMMUG00000001127	-0.393223867478925	2.00508489377557	1.51935345461893	0.217717361056974	0.630396728508864
ENSMMUG00000001128	-0.096788413231306	1.66239213890441	0.106834516441104	0.743777181510255	0.936391390940106
ENSMMUG00000001129	0.0969470007582256	2.68424079418296	0.171652489691475	0.678647344330884	0.914231120488412
ENSMMUG00000001130	-0.840705393325128	-0.96474410791487	2.06383483855406	0.150830171794828	0.537815866877301
ENSMMUG00000001131	-0.556493678016666	5.21006388038188	13.4579488323179	0.000243970336313429	0.0131361582962992
ENSMMUG00000001132	-0.0485746298939051	5.91964726724547	0.0275996223979362	0.86805359045965	0.972645865335961
ENSMMUG00000001133	1.12342271050419	2.49966868320043	8.74654858830809	0.00310188573986273	0.0625840442294239
ENSMMUG00000001137	0.0606603868897589	4.94983094025951	0.192611753875951	0.660751709255777	0.909422322816312
ENSMMUG00000001138	-0.0689459089417443	0.796231156732783	0.0746516475234529	0.784680619640703	0.94963013623515
ENSMMUG00000001139	0.110885608774924	-0.395504506312229	0.0949610245295034	0.757962514935829	0.939440334574816
ENSMMUG00000001141	1.11433570870045	6.47686158730132	11.3885048625883	0.000738999870422939	0.0253071238584522
ENSMMUG00000001143	0.0808399540558818	3.36383308425251	0.024004503954643	0.876873451943153	0.974581235316138
ENSMMUG00000001145	0.0719903936977422	2.5055853265789	0.121732005815545	0.727163528956674	0.9312201241108
ENSMMUG00000001147	-0.0362767665169627	4.75053831887418	0.0593267479031354	0.807563224357684	0.957262702607107
ENSMMUG00000001149	-0.0652844247146587	6.73322188767259	0.348470385113615	0.554980287679586	0.865335897317226
ENSMMUG00000001150	0.186790121854642	5.05141998335541	1.91576606974532	0.166324158527796	0.561474793017574
ENSMMUG00000001151	-0.254218494130377	7.85853448193271	2.51533093089073	0.112743963065256	0.475562453243819
ENSMMUG00000001152	0.144089780052536	4.42338419779034	0.457839729352262	0.498635312824042	0.83959933117126
ENSMMUG00000001153	0.87807608686438	1.87225386827203	6.69150585753378	0.00968733438875716	0.125766935344893
ENSMMUG00000001154	-0.00116221361938672	4.07693488428821	4.69133848746139e-05	0.994535064376703	0.998438912020876
ENSMMUG00000001155	-0.0784391169324951	8.23727224466554	0.19962207246488	0.65502607130166	0.907609535388619
ENSMMUG00000001156	-0.345925364492689	-0.0818297421961085	1.23967607708772	0.265533490797851	0.683491266061635
ENSMMUG00000001157	-0.0240571451302572	6.55722895930271	0.0424783850505257	0.836710572071297	0.963939762400949
ENSMMUG00000001158	0.113457649024492	4.29800695529839	0.526311574029549	0.468161691591065	0.824907046404401
ENSMMUG00000001160	0.265482461331461	4.78085807260685	0.874388888840841	0.349743137324623	0.754528849666274
ENSMMUG00000001161	-0.112616376348635	4.47288416389057	0.720508555144365	0.395977144509655	0.784125953812536
ENSMMUG00000001163	0.270459146357345	5.50160288403509	1.68963469216335	0.193649131779711	0.598832580741153
ENSMMUG00000001165	0.164542235807258	1.69240340097187	0.240649767667989	0.623737211752518	0.895510124536868
ENSMMUG00000001166	-0.490175295398442	-0.776004471071643	0.528645913960418	0.467176702290063	0.824297886613662
ENSMMUG00000001167	0.122098036164933	3.47635806389094	0.21733049733346	0.641081516857879	0.90100778443261
ENSMMUG00000001168	-0.636038808032349	3.25807149045216	8.0278457206224	0.0046063594656631	0.0795164122434466
ENSMMUG00000001169	0.0710674908831636	7.03217259276088	0.373499243471912	0.541103031782221	0.86040565939031
ENSMMUG00000001172	-1.17068020397837	1.06972777340032	11.6971423352177	0.00062596157837687	0.0227304779496853
ENSMMUG00000001174	-0.632419559803789	-0.853929007131631	1.23553835778794	0.266332656865986	0.68378620543052
ENSMMUG00000001175	-0.831375897148346	-0.322796305845216	4.46542059430694	0.0345875735009339	0.256275844326697
ENSMMUG00000001176	0.298066645350111	6.17897571076204	5.02949494541707	0.0249191641651202	0.216714715797521
ENSMMUG00000001178	0.403141127847679	-1.40910288277237	0.561705737465424	0.453573790346334	0.819000113233734
ENSMMUG00000001179	-0.308919294292251	6.159442083055	5.06250869907714	0.0244488225967736	0.214579957548382
ENSMMUG00000001180	0.509220383271399	3.83960795543791	7.0798323484848	0.00779563034745482	0.109126118050435
ENSMMUG00000001182	-0.167920601725862	1.48609475550594	0.191983690544056	0.661270712030771	0.909439166453722
ENSMMUG00000001183	-0.065433390234284	5.85172659704758	0.129800124531965	0.718639366679579	0.929049357375316
ENSMMUG00000001185	0.129794471560336	7.99444214220669	1.24119628194239	0.265240625629533	0.683491266061635
ENSMMUG00000001186	-0.819374517589742	4.39708757439437	10.8981757631429	0.000962590122873109	0.0300608144553973
ENSMMUG00000001191	0.224978089273838	4.20933555616585	0.824643345613296	0.363826049136041	0.764600137285493
ENSMMUG00000001192	-0.0748103820713666	3.79699833512563	0.05447721923138	0.815448053336484	0.958488349926414
ENSMMUG00000001193	0.0556739678094478	3.80947667923002	0.105534792561265	0.745286131217682	0.936864210997915
ENSMMUG00000001197	0.211164439009128	5.05412602997927	0.82622699873275	0.363365805534234	0.764325161292556
ENSMMUG00000001199	0.0367528834734854	7.01396020387214	0.125595525782607	0.723043187997719	0.929638951415784
ENSMMUG00000001200	-0.0439117656275816	6.17691824386468	0.114192024615377	0.735421135764489	0.933667930215896
ENSMMUG00000001201	-0.420075274539724	2.42139549609461	3.14923203554384	0.0759627060612615	0.386244949469576
ENSMMUG00000001203	-0.395137417345148	1.67575229505426	1.12699182726296	0.288417898279791	0.703021712414846
ENSMMUG00000001205	0.260566138097941	8.36674841949295	4.39301475399752	0.0360864498515784	0.262080703023556
ENSMMUG00000001209	0.375876546658514	2.9058888227582	2.84142091986456	0.0918629469732483	0.428646968621387
ENSMMUG00000001210	0.0647666170639978	11.15069200993	0.150853011247932	0.697721519443652	0.922205834395088
ENSMMUG00000001212	0.37555002297254	1.90153630498907	2.43424266491281	0.1187112155888	0.485849970770305
ENSMMUG00000001213	0.221464139459146	-1.14897547718392	0.270800840597474	0.602795066967369	0.888038452650431
ENSMMUG00000001214	0.202946812560403	4.44080543528634	1.67936769869683	0.195008491665728	0.600155142958349
ENSMMUG00000001216	0.423444657036427	3.4990560956485	2.59546342752416	0.10717008814417	0.461988603065282
ENSMMUG00000001217	-0.0359465813385701	8.65666212611221	0.0450032536224612	0.831998045956509	0.962510839721761
ENSMMUG00000001218	-1.18198170741819	1.64119950871695	6.22641896100468	0.0125858008755654	0.146459157072298
ENSMMUG00000001219	-0.0479616477027251	2.36139560152497	0.0165433363899155	0.897657626411401	0.979055587455056
ENSMMUG00000001220	0.658642550066836	3.07822621416057	3.93962630070701	0.0471612529998	0.30573826939416
ENSMMUG00000001221	0.205968575821963	5.23475701452213	1.25954339850676	0.261737536712118	0.68043044204137
ENSMMUG00000001223	0.969269261750592	-0.609887477160318	4.53850717628647	0.0331404814602356	0.25103641264695
ENSMMUG00000001224	-0.0714309570509683	0.576462409687405	0.0423869287745724	0.836883976185173	0.963939762400949
ENSMMUG00000001225	0.242508262212742	-0.850248716593374	0.141385185542759	0.706907815313603	0.925481405400902
ENSMMUG00000001226	-0.557149886491776	7.26129024538704	2.60129894369538	0.106776169127671	0.460971686121974
ENSMMUG00000001228	-0.119443924588974	4.62180602981081	0.0887254950756855	0.765803720481436	0.942223832592346
ENSMMUG00000001230	-0.0330614891000487	2.24512576577798	0.0225765000864193	0.880563605133821	0.974774621399825
ENSMMUG00000001233	0.0995201075582162	6.19652980761713	0.531466831636617	0.465990825074042	0.823435883722179
ENSMMUG00000001239	-0.177527130288879	3.59084250502118	0.965587876943754	0.325783020149337	0.735972865031923
ENSMMUG00000001242	-1.39036690296118	1.9895837642358	3.86131793793992	0.0494115005532256	0.31244587096018
ENSMMUG00000001243	-0.464762957451714	3.26425418061411	5.541871872208	0.0185667127993085	0.184157688157708
ENSMMUG00000001244	-0.0835612596922953	4.77981760303792	0.258193553836602	0.61136393237096	0.891046504995882
ENSMMUG00000001245	0.28173052079066	5.87742982543862	2.37402149969952	0.123368877712959	0.492803851048986
ENSMMUG00000001246	-0.187945116652127	2.83630096549163	1.11553801189559	0.290881268070308	0.705366662844428
ENSMMUG00000001247	-0.126822995207229	5.82126801749557	1.25932953514445	0.261778038591057	0.680432746797819
ENSMMUG00000001248	1.08229838427403	6.03071226426762	15.0671498072367	0.000103753254619679	0.00715689117007069
ENSMMUG00000001250	-0.5271772813189	5.83569357378841	10.5375742031233	0.00116971846474016	0.034168510799961
ENSMMUG00000001254	-0.172153675080944	3.40411033555223	0.435182573543194	0.509456834079093	0.845533935454947
ENSMMUG00000001258	0.182018140243677	3.42434400295681	1.07455818355075	0.299918125136428	0.714479017662038
ENSMMUG00000001260	-1.3512087657168	4.88164166850597	3.54346649918379	0.0597804019574143	0.341544981322691
ENSMMUG00000001261	-0.254775412475816	6.35354817465776	1.24530338271209	0.264451405241262	0.682689724177539
ENSMMUG00000001264	-0.106881105763177	6.44021059892595	0.527959867805578	0.467465838460601	0.824437133319569
ENSMMUG00000001266	-0.217012703100012	5.29866670580621	2.58453610519277	0.107912019717121	0.463847641872454
ENSMMUG00000001267	-0.0118301620807948	4.12451943406731	0.00270423482958648	0.958526894283908	0.990669755370932
ENSMMUG00000001268	-0.0613345252667949	5.61153011539177	0.136120666809774	0.712168464286253	0.926445929444695
ENSMMUG00000001269	0.1238945437655	5.61067556021503	1.03456580178354	0.30908869937007	0.723382954132759
ENSMMUG00000001270	0.511248568525772	5.54741926440159	5.00532872310607	0.0252694042348453	0.218104164390805
ENSMMUG00000001272	-0.611440377640559	-0.835489997254231	1.64759898558879	0.199286037262188	0.604719419295522
ENSMMUG00000001273	-0.147091504005142	2.21141939808166	0.480577133361169	0.488161015177632	0.832967772371449
ENSMMUG00000001275	0.056713638546657	6.71085884762033	0.228630880845138	0.632540873128532	0.89804282004097
ENSMMUG00000001276	-0.313932969296358	2.05241377514112	0.239789800946276	0.624357972813625	0.895514294897255
ENSMMUG00000001278	1.37883976618726	-0.962824920477324	3.32415921229966	0.0682689127716126	0.366297375426138
ENSMMUG00000001282	0.0876278553305897	6.13824686102471	0.464326385211645	0.495608942081212	0.837659061755553
ENSMMUG00000001283	1.09556575964159	2.77922083215793	14.3719158609531	0.000150023240128475	0.00926906177139097
ENSMMUG00000001284	2.80431045252927	-0.124793749348122	4.08679615780914	0.04321949242617	0.289636364382324
ENSMMUG00000001285	0.473247311787098	-0.0675333432006721	1.70991147238391	0.190996856907513	0.595680552208892
ENSMMUG00000001286	-0.511081858268185	-1.81043283207067	0.41192557492657	0.520993774138503	0.849495829181976
ENSMMUG00000001287	0.303654805644784	4.8711878063786	5.33065810054926	0.0209534718423253	0.196880105231827
ENSMMUG00000001288	0.112523269780805	5.60789486644397	0.268374349857304	0.604424362523623	0.888835004341246
ENSMMUG00000001290	-0.167931111441512	1.98940168322368	0.294096072810866	0.587607548210996	0.881952237651952
ENSMMUG00000001291	1.43668973924774	-0.917819929974938	8.79687882354878	0.003017463301559	0.0616225311712523
ENSMMUG00000001292	0.363070693223337	6.77364164106737	3.83116931944809	0.050307824457784	0.314349580553368
ENSMMUG00000001293	0.133281974976253	4.14201081943717	0.29726314161185	0.585603294132516	0.880686645654504
ENSMMUG00000001294	-0.127111164459963	4.97139801718426	0.39208085326587	0.531207640061473	0.855401515511639
ENSMMUG00000001295	0.949230007125742	-1.36302734967402	2.11982622845714	0.145403040810393	0.530248730151763
ENSMMUG00000001297	0.230830142958329	2.38114690297898	0.835514606246413	0.360682754742585	0.762373613965071
ENSMMUG00000001300	-0.473897592960238	2.37328710610994	1.84337444814649	0.174555955756544	0.574360541362618
ENSMMUG00000001302	-0.697859630547229	1.75788092508201	2.42223432797984	0.11962420027381	0.486569609362146
ENSMMUG00000001304	-0.136229594863721	5.12764284484415	0.641967123085653	0.422999369839714	0.802456061008055
ENSMMUG00000001305	0.062787314043156	4.47683339503509	0.154133228446213	0.694616380420933	0.921172730375767
ENSMMUG00000001306	-0.212725447549347	2.8872151378597	0.449303243090739	0.50266601892873	0.842049651309389
ENSMMUG00000001311	0.176800128898437	3.33392937277265	0.897808305460313	0.343370065529661	0.74894798646497
ENSMMUG00000001312	-0.746042470208142	9.08055687575069	6.15393211343394	0.0131120259862997	0.15044232354087
ENSMMUG00000001313	-0.178979700055251	5.79519993408044	1.29306314946209	0.255484217725629	0.675418950847377
ENSMMUG00000001314	-0.0795302847879479	5.25364645824229	0.168365057570373	0.681568938947153	0.915402076144231
ENSMMUG00000001316	-0.222573531653012	5.11332342501947	2.5117281852677	0.113001948858809	0.476111958692653
ENSMMUG00000001317	0.173062429789568	7.78123135333185	2.40820875176069	0.120700406952096	0.488182691276143
ENSMMUG00000001319	-0.11659743283192	5.74374305434531	0.518198194908834	0.471611294355551	0.826117925240785
ENSMMUG00000001324	-0.23998709947111	-0.849826361052607	0.22449228308307	0.635638137081021	0.899011471823678
ENSMMUG00000001325	-0.350654665043177	2.4968308418664	1.42433450645118	0.232691280066298	0.647239745169026
ENSMMUG00000001328	-0.258148885969662	3.43293716935422	0.351249136472447	0.553406874566043	0.865335897317226
ENSMMUG00000001329	0.132577647828642	5.38214781634085	0.772485609517322	0.379449205839696	0.774868572048819
ENSMMUG00000001330	-0.00107497817752543	3.45308703891723	3.33240173837623e-05	0.995394080687883	0.998451077075795
ENSMMUG00000001332	0.982062666050556	4.4056952184559	12.0808480854489	0.000509424194398902	0.0201309169430654
ENSMMUG00000001336	0.328374758306512	3.27051662806489	2.09909324061198	0.147386521958392	0.533736222044559
ENSMMUG00000001338	-0.102071704683099	7.99993799148423	0.590444869510499	0.442247141986637	0.813084301016746
ENSMMUG00000001339	0.282540025066174	1.68930341653654	0.642133029576286	0.422939450145198	0.802431016866665
ENSMMUG00000001340	-0.033632482727734	6.09411315640276	0.0539718768217341	0.81629065896111	0.958619349140256
ENSMMUG00000001341	-0.445390995777855	3.47883818882133	5.23009788036282	0.0221992831235409	0.203279423287535
ENSMMUG00000001342	-0.787468292405674	3.59735451769085	9.37484400998897	0.00219983425194549	0.0505814633352286
ENSMMUG00000001343	-0.159647428391103	4.15605813159031	0.629192975374991	0.42765149039916	0.80514737342315
ENSMMUG00000001344	-0.762888317623981	1.31245731080032	2.49440214748419	0.114251754968364	0.478048268778713
ENSMMUG00000001345	0.138123909173186	1.68859500536875	0.319753604356144	0.571755757334293	0.8737856471193
ENSMMUG00000001347	-0.212188854017643	4.71034694193983	1.15497813396971	0.282509471323699	0.698687210864775
ENSMMUG00000001348	-0.502058120048404	6.67814119591086	6.51240233713075	0.0107124689534253	0.134159856523655
ENSMMUG00000001349	0.782942064284601	6.07240025372724	13.8565500000614	0.000197307807221944	0.0110389540613815
ENSMMUG00000001350	0.0632926345674888	5.57503943032773	0.228876711089185	0.632357983959768	0.89800438877334
ENSMMUG00000001351	-0.0740036263407776	4.34085693182237	0.26334594145856	0.607830710588967	0.889846657251687
ENSMMUG00000001352	-0.0430908613256929	4.09000463204207	0.0625639415959327	0.802488478790084	0.955730280938738
ENSMMUG00000001354	0.0925295778365835	6.4668647298792	0.504912144910236	0.477349683436585	0.829266528037502
ENSMMUG00000001356	-0.0700498134786801	1.07976026497336	0.0577582016131366	0.810074935343065	0.957350458876273
ENSMMUG00000001357	0.0881215580944133	1.28873361365142	0.0777586922637568	0.780358056287425	0.948952661767757
ENSMMUG00000001359	0.133619494859945	5.16566075985159	0.851942352400442	0.356003435844251	0.758555391894413
ENSMMUG00000001360	-0.0743867953495827	7.2213817181136	0.448066005388739	0.503254811240738	0.842696095641262
ENSMMUG00000001361	-0.0158805805841218	7.03075663639609	0.0167210431499782	0.897112459822857	0.979055587455056
ENSMMUG00000001362	0.146749917872385	9.20207960490016	0.802624940488371	0.370309712482823	0.768962215969439
ENSMMUG00000001365	-1.39343184632683	-0.775974971703814	5.01956137163239	0.0250625169703696	0.217348893381632
ENSMMUG00000001366	0.312202421716941	-1.23599332423827	0.427281397058032	0.513325949256723	0.846243155360296
ENSMMUG00000001369	0.435703526073974	2.5814534095657	2.74027828420456	0.0978477256734777	0.441806660401591
ENSMMUG00000001371	-0.426951572568474	3.59637122085497	3.76137221467561	0.0524495183488848	0.321013081606876
ENSMMUG00000001372	-0.203058305238665	5.41250567424893	1.53769860301061	0.214960688801724	0.627279101403059
ENSMMUG00000001374	0.627099655895686	8.44786552302648	6.39553953599651	0.0114407453732515	0.138579860741162
ENSMMUG00000001375	-0.538922462386503	5.54992816085737	3.01912624077988	0.0822877902528871	0.405792444841685
ENSMMUG00000001376	-0.0312270946929627	6.42363610908435	0.059654883962299	0.807042244150232	0.957237593089178
ENSMMUG00000001377	-0.330821780442227	6.74621817975026	6.48110556951355	0.0109027148312296	0.135797701190137
ENSMMUG00000001380	0.367332323536553	4.16062078217611	2.93848725163832	0.0864917004013203	0.415609110873143
ENSMMUG00000001381	-1.34531995618359	1.0385990804529	2.188321229362	0.139060808479602	0.520254708136615
ENSMMUG00000001384	0.176862995280256	6.55224854071022	0.761418769524539	0.382884886765395	0.776303414757877
ENSMMUG00000001386	-0.837053601581335	0.0534250875644356	5.32836394425155	0.0209810713164408	0.196957559627626
ENSMMUG00000001387	-0.290581477632455	5.86138808611157	4.51662363698473	0.0335670122303958	0.252613747737215
ENSMMUG00000001388	0.256659458074935	2.7723282861448	0.976261992382039	0.323123405718935	0.733831497636972
ENSMMUG00000001390	-0.0125984263672411	4.81738929658278	0.0083085469781814	0.927372425299986	0.985189805600727
ENSMMUG00000001391	0.321341432567507	0.160772152833186	1.16675885532099	0.280068210657953	0.697071293830907
ENSMMUG00000001392	0.123707063992905	4.76876332552506	0.658397197280209	0.417126363784565	0.798565970211749
ENSMMUG00000001394	0.025595136086272	4.77360473337022	0.0221721442255678	0.88163006579938	0.974774621399825
ENSMMUG00000001397	0.0524456002439299	4.4293711251272	0.0476949439958858	0.827123915205981	0.961383425421852
ENSMMUG00000001398	-0.224247910755442	0.573081751810378	0.311549204760233	0.576731083754318	0.876071687086587
ENSMMUG00000001399	0.0176051839654522	-0.347062088737367	0.00176436894581045	0.966495196913277	0.992404847508226
ENSMMUG00000001400	-0.168493409047444	3.79957571323305	0.733245423548141	0.391833238894598	0.782072405218311
ENSMMUG00000001401	0.0925958275042859	6.4421292159249	0.368580277286384	0.543779157440974	0.861698570735877
ENSMMUG00000001402	-0.874238293794883	1.38786400696674	3.67347717894003	0.0552847343181916	0.327212473001123
ENSMMUG00000001403	0.119894366929234	4.34348642898742	0.263153745459583	0.6079617211719	0.889846657251687
ENSMMUG00000001405	-0.470440176566782	5.43270340550899	7.24576555243344	0.00710684076713412	0.104599054855438
ENSMMUG00000001408	-0.653058685917844	3.09859706991928	11.7813785661871	0.000598261635508157	0.0220037298747069
ENSMMUG00000001411	-0.0298303011591402	8.09904153769437	0.0272097202956303	0.868980431578951	0.972732526903028
ENSMMUG00000001413	-0.132696803796251	6.13993203520212	1.0324918965757	0.309574110622786	0.723927150994822
ENSMMUG00000001414	-0.0614097550657848	6.23279035989376	0.320914099155875	0.571058822043065	0.873653364871443
ENSMMUG00000001415	0.696339166794672	-1.29774485400165	2.46751306651075	0.116221684794338	0.481714203191976
ENSMMUG00000001416	0.460849086232349	3.47360908994788	3.65956776899475	0.0557480936416644	0.328483449876236
ENSMMUG00000001418	1.29049035904656	1.20622004788443	17.118935984207	3.51104952584936e-05	0.00348250081651336
ENSMMUG00000001420	0.565445635713245	1.5156270924998	2.5226591702699	0.112221201341325	0.474207888248969
ENSMMUG00000001421	0.295873363195638	2.70608329671856	0.404763220200032	0.524639527427868	0.851572545421739
ENSMMUG00000001423	-0.0289969742654867	6.59205770949238	0.0306207547646977	0.861089164599852	0.97107326277142
ENSMMUG00000001427	-0.520728176325306	7.38440235666243	2.8338498790813	0.0922968605066836	0.429152917179967
ENSMMUG00000001432	-0.684559207644474	0.154893622848943	4.16774155447708	0.0412006844054564	0.280951991863802
ENSMMUG00000001433	0.277199800879076	3.2941432683649	1.95932240876895	0.161585804165899	0.554386054827164
ENSMMUG00000001434	-0.175232793208617	6.90733449227733	1.27804175846153	0.258263454893639	0.67758943497523
ENSMMUG00000001436	0.102757498389946	5.56930946193457	0.578622379271323	0.446852811431542	0.816504669058316
ENSMMUG00000001437	0.240616604475941	4.77752912301521	0.424219762174872	0.514838939819238	0.846532034303583
ENSMMUG00000001438	0.299342827476055	5.77282178751641	0.967448743978956	0.325317279998735	0.735649025292825
ENSMMUG00000001439	0.439514895901136	5.20680874767911	1.5213952171242	0.217408477349854	0.629820881592357
ENSMMUG00000001440	0.292291804458518	4.21837240866621	0.870928466533947	0.350698398067599	0.755361517635571
ENSMMUG00000001441	0.589804004068578	3.15526774048141	2.33327654848527	0.126635076289226	0.499208256583982
ENSMMUG00000001442	0.2049829253	7.86393888324509	0.345488137118963	0.556678366118463	0.865811585583528
ENSMMUG00000001443	0.0176548442688483	7.25575768472982	0.0173204767391582	0.895294925236689	0.979000086152118
ENSMMUG00000001444	0.602331829650012	5.12751534040816	2.4882438695408	0.114699644391872	0.478988838335713
ENSMMUG00000001454	-0.0827130746858674	7.22966828326536	0.210379805072478	0.646469879463124	0.903626843233937
ENSMMUG00000001456	-0.52762069210841	0.996624275187119	2.7211784058117	0.0990248838292476	0.444211606751475
ENSMMUG00000001457	0.141243479863447	4.41212566214314	0.773630216520964	0.37909635341356	0.774775032768077
ENSMMUG00000001458	0.0322654494090362	6.41627630756077	0.0241460581600847	0.876513851883402	0.974426506517516
ENSMMUG00000001459	0.158491243649893	3.94825314016799	0.829985438651828	0.362276739603539	0.762931005324962
ENSMMUG00000001460	0.0668259877204214	4.90051896944397	0.193840935047724	0.65973888322336	0.909225311581836
ENSMMUG00000001461	0.310139389280291	4.85722392087822	2.73154716802813	0.0983839339933547	0.443179242137388
ENSMMUG00000001462	0.38912895531122	4.04391634768904	1.91009430334019	0.166952783669178	0.563043591655567
ENSMMUG00000001463	-0.0690343297467254	5.88269693839133	0.11869898575371	0.730449850343526	0.931695130662439
ENSMMUG00000001466	0.313036862221671	0.297592389298437	0.324474886352711	0.568930731237425	0.872418019795912
ENSMMUG00000001467	-0.490849749571062	6.41148183510307	1.3217642425228	0.250275669629348	0.668335650117178
ENSMMUG00000001469	0.155589117367942	2.98277688206655	0.250116476373208	0.616993074805496	0.893186949920964
ENSMMUG00000001471	-1.87807669833481	-0.0281629162210889	16.1623586270409	5.81379930774895e-05	0.0048949910249949
ENSMMUG00000001472	0.0835180547900611	6.19377288816144	0.38261577096139	0.53620663401511	0.857738411073503
ENSMMUG00000001473	1.71172916717851	6.65440656428349	12.2280922572346	0.00047075307819496	0.0193022855509923
ENSMMUG00000001475	-0.0935562010611709	0.616128310891836	0.0545581680456735	0.815313463122235	0.958488349926414
ENSMMUG00000001476	-0.241509544045245	3.59381648367149	1.29948722640078	0.25430690883719	0.674577890057773
ENSMMUG00000001478	-0.10549227541098	1.50385793914651	0.184436570509199	0.667587922361855	0.910906431084145
ENSMMUG00000001479	-0.385335659472845	6.94053859027609	2.22571065408452	0.135730191881821	0.515905536648163
ENSMMUG00000001480	0.522052536009866	-1.11541765106959	1.29783279657372	0.254609467991876	0.674714150318574
ENSMMUG00000001482	-0.204900033001744	4.94491022203275	2.64339666918244	0.103981016095241	0.454910324108979
ENSMMUG00000001483	-0.0690202112106091	3.41429956524297	0.150793543197452	0.697778170592879	0.922209745929771
ENSMMUG00000001484	-0.095957815451197	6.41428880292482	0.597694350356424	0.439459090516978	0.811599420584107
ENSMMUG00000001485	0.33332138341501	1.41846160353555	2.24855296778242	0.133739411942103	0.512747352570884
ENSMMUG00000001498	-0.202648820487804	3.24347868710501	0.837457264673933	0.360125008428622	0.762299369969975
ENSMMUG00000001500	-0.147559472364392	0.37019887426337	0.262908076194982	0.608129269876642	0.889940218062639
ENSMMUG00000001503	-0.206112101362976	10.393920520495	0.756366060393248	0.38446815276385	0.777171353639154
ENSMMUG00000001505	-2.54195833315796	1.09064688713627	4.56192507587569	0.0326903088725577	0.249328927706506
ENSMMUG00000001507	0.0861380451174529	6.14959631872382	0.357979468245745	0.549630534054472	0.864352138154149
ENSMMUG00000001508	-0.312065456820979	4.53326181954332	3.75147172980626	0.0527610365675584	0.321796483574458
ENSMMUG00000001509	0.142916222086799	6.59983306536755	1.79794104905882	0.179961611447549	0.581004430445017
ENSMMUG00000001511	-0.00346303385296869	4.45412160970644	0.000186617089369179	0.989100608320538	0.997864542922333
ENSMMUG00000001513	0.47202634785189	6.2014089745991	5.81951804518685	0.015849287248	0.16731859727821
ENSMMUG00000001515	0.0571036765465581	6.01735784722336	0.252716909165439	0.615168482118382	0.892530968322071
ENSMMUG00000001516	0.0754804986349634	8.04806464248626	0.281324938451789	0.595834117330202	0.885778290813749
ENSMMUG00000001518	0.27612813761367	7.3751697679147	4.46353917553487	0.0346256854044003	0.256275844326697
ENSMMUG00000001519	-0.608681173445974	0.122096592763776	1.24250717308107	0.264988406989413	0.68329693416156
ENSMMUG00000001521	-0.0789717592600632	0.447345696803464	0.0292943739144462	0.864101109377316	0.971653043874742
ENSMMUG00000001522	0.124140928192906	2.39688313922815	0.119305427723745	0.729789033370174	0.931590740359991
ENSMMUG00000001524	0.13011641637085	4.69082203084685	0.943634081988844	0.33134499785182	0.738875244629465
ENSMMUG00000001526	-0.0147747211629892	5.00103110690442	0.0106684517434026	0.917734242545941	0.983866481955414
ENSMMUG00000001527	-0.120977499659387	5.81706196345824	0.993965920992334	0.318774996759791	0.730323397715527
ENSMMUG00000001529	0.0753075763956848	5.76779696020539	0.347508971504105	0.555526639360295	0.865335897317226
ENSMMUG00000001530	-0.0609913320098825	5.24524335338671	0.147465091314871	0.700969673890984	0.922988173807888
ENSMMUG00000001531	-0.156391712076622	6.42274072940329	0.954271245131853	0.328634466377076	0.737368551561773
ENSMMUG00000001532	-0.236315561659282	5.80891287443435	2.32883811042306	0.126996637056595	0.499403492592216
ENSMMUG00000001534	-0.228462612699782	3.32131160284755	0.903877528480443	0.341744126609825	0.747258096967918
ENSMMUG00000001535	-0.663669833852942	2.40778040909786	4.81863060258098	0.0281537039437671	0.230051388648023
ENSMMUG00000001536	0.0734882837125895	5.78982070675559	0.24887177413321	0.617870618631425	0.893763327068668
ENSMMUG00000001537	1.17336979054959	6.62767573709292	31.4108935647445	2.088060830468e-08	1.46200009546652e-05
ENSMMUG00000001538	-0.0841825665844333	3.10226261467702	0.099883752632195	0.751969180035934	0.938036359670071
ENSMMUG00000001539	-0.139067674095037	4.67854542275185	0.997603621775031	0.317891056845869	0.730323397715527
ENSMMUG00000001543	0.138218937903016	5.03870988255546	0.539938218221913	0.462458331947453	0.822531252928388
ENSMMUG00000001544	-0.389407810392749	4.09728863635926	7.30829879141561	0.00686368759583224	0.101767594684818
ENSMMUG00000001545	-0.0471879039709947	0.441323712605329	0.0104641962290302	0.918522798570333	0.984066092081091
ENSMMUG00000001547	-0.0358221610073421	7.40496970424995	0.0618789667165913	0.803550431384032	0.956022624216759
ENSMMUG00000001548	-0.00518029611936032	4.9785594896764	0.00140958925139145	0.97005086170123	0.993214498793292
ENSMMUG00000001549	-0.0149359638517758	2.9649593573691	0.00167721108903152	0.967332752943441	0.992404847508226
ENSMMUG00000001550	-0.0190668436880963	2.51032680011703	0.00509418735605038	0.94310043923223	0.987340445351599
ENSMMUG00000001551	-0.0792848036333935	6.04799071500231	0.552539763273879	0.457281801221939	0.819898973306327
ENSMMUG00000001553	-0.164987850201144	4.33567655184453	0.574861677736585	0.448333456810427	0.817818123850456
ENSMMUG00000001555	0.632816637061531	0.325366675060582	4.47471128927639	0.0344000138394513	0.256037123833849
ENSMMUG00000001559	-0.139317761787491	5.53035962309269	0.939336251286527	0.332448599311955	0.739454915395034
ENSMMUG00000001560	0.0957297206480278	3.60042168392498	0.363795365359238	0.546405905242918	0.862756740986612
ENSMMUG00000001561	0.0319936028565481	6.70979599407548	0.0919702311696131	0.761687199599293	0.940662880379455
ENSMMUG00000001562	0.130906820139539	4.67642421595892	0.54853773904857	0.458915789415993	0.820154678590937
ENSMMUG00000001564	0.0843640325392817	0.947337713425189	0.105318132239709	0.745538666247234	0.936864210997915
ENSMMUG00000001565	-0.0659023892794198	7.39816300970419	0.236641215299535	0.626642600910861	0.89653282946866
ENSMMUG00000001568	-0.423892643850499	2.05152893981761	4.12552704712714	0.0422408610123346	0.285979120515514
ENSMMUG00000001569	3.10367191745383	5.38044843335226	66.8380162854808	2.94758633950658e-16	1.37656587734768e-12
ENSMMUG00000001570	0.329467820861315	3.25995060178414	2.69948451544156	0.100380697081931	0.446497239448605
ENSMMUG00000001571	0.14018800965399	6.19648527860395	0.926169537816151	0.335860250332274	0.742724884313776
ENSMMUG00000001572	-0.0308644610272529	4.32404751901441	0.0424196940639376	0.836821829719764	0.963939762400949
ENSMMUG00000001573	0.142400937962061	5.13071288047315	1.01769100468432	0.31306733611111	0.726753570555325
ENSMMUG00000001575	-0.0340541129174246	4.88534322450414	0.0316403489060022	0.85881930528374	0.970888785702054
ENSMMUG00000001579	-0.430557063786919	-0.440538186554646	0.731901014813687	0.392267688788037	0.782164035175836
ENSMMUG00000001582	-0.105992144369104	8.42728446100429	0.723965884500842	0.394846100296568	0.783488518795501
ENSMMUG00000001583	-0.503776227400695	-0.222435498078102	1.25082885969067	0.263394228613444	0.682053259560457
ENSMMUG00000001585	-0.104382886369875	2.68431290362083	0.135255127395475	0.713044380796053	0.927119627899546
ENSMMUG00000001586	-0.197323008146828	4.72303105447411	1.22999886687676	0.267407258436702	0.684712386179357
ENSMMUG00000001587	1.01703204186593	10.6266763122059	18.0262312301206	2.17881961018696e-05	0.00251163796138062
ENSMMUG00000001592	0.177182601124746	6.28971761282383	2.10275324489693	0.14703416971524	0.533585231149157
ENSMMUG00000001593	-1.08569772394882	0.709477335834525	10.1710768924312	0.00142660925273242	0.0385274222090126
ENSMMUG00000001594	-0.222815943381472	5.37472062356307	2.75707873865198	0.0968248946794626	0.440252088922693
ENSMMUG00000001595	-0.692086684266038	0.373125178661092	2.04296558933988	0.152911282531534	0.540218644167614
ENSMMUG00000001596	0.1239502688521	4.60292949430516	1.13587372545692	0.286525921520546	0.701564865277852
ENSMMUG00000001597	0.144860739572076	5.6299552851215	0.07177072183174	0.788775845703599	0.95153911545196
ENSMMUG00000001604	0.41475718441658	4.21177787550594	3.83569105463839	0.0501723046482604	0.314281365659562
ENSMMUG00000001607	-0.0935397758805943	6.01127624969097	0.174433412495659	0.676201379614667	0.913518603045572
ENSMMUG00000001608	-0.388070741609589	6.41687295492751	6.1397561498293	0.0132175539573965	0.151202655733852
ENSMMUG00000001609	-0.154395015722723	6.05210418125281	0.481314971900957	0.487827291396207	0.832810107135669
ENSMMUG00000001610	-0.461915071871765	5.63108292723661	2.89995701370024	0.0885819148001327	0.420468763944224
ENSMMUG00000001611	0.374605563994662	7.92510009500243	6.51892536367959	0.0106732476778639	0.134008554177625
ENSMMUG00000001612	0.0287105365548221	2.74043448768557	0.00652034956350889	0.935641820953311	0.985602916333498
ENSMMUG00000001613	0.124626052655677	5.21068986960512	1.01362461576755	0.314036056456378	0.727232480206924
ENSMMUG00000001614	0.0789610378712745	6.87067208061926	0.28460674405558	0.59369756822413	0.885149649638999
ENSMMUG00000001616	-0.520500271787154	8.82820587264289	8.67795823537539	0.00322081619283159	0.0635631791522638
ENSMMUG00000001617	0.571354545693057	1.31033065875395	2.8376034288608	0.0920814583851209	0.428970786443463
ENSMMUG00000001618	-0.257679838730148	2.49636522553166	0.315271350889169	0.574463344761506	0.875376315280415
ENSMMUG00000001619	0.0802176894389278	6.21131677929506	0.394592697636455	0.529895110031473	0.854611957531207
ENSMMUG00000001625	0.204014938054833	3.7811429449704	1.10969904920617	0.292147377906298	0.707048522321908
ENSMMUG00000001630	-0.53877232574802	-0.0551921359233332	1.06049703724217	0.303101849672308	0.71778262373798
ENSMMUG00000001631	-0.17347207202772	5.0117597778793	0.553388320918529	0.456936523624099	0.819895926398625
ENSMMUG00000001632	-0.00971168679508265	3.84303535481372	0.00399772553332056	0.949585291482125	0.989088960976166
ENSMMUG00000001633	0.726423455502128	3.29555269003892	4.89770183623411	0.0268924616418429	0.224880682161779
ENSMMUG00000001634	-0.0290615335758055	5.82199961262306	0.059337046784524	0.807546849699365	0.957262702607107
ENSMMUG00000001635	-0.454631911404787	0.82633554412522	0.945134743055377	0.33096080624542	0.738545252445281
ENSMMUG00000001638	0.216834509192859	7.00711600328115	2.14363791155541	0.143162046375978	0.527671954625279
ENSMMUG00000001640	-0.812840236728748	0.72650853961183	2.42321147510314	0.119549618867572	0.486569609362146
ENSMMUG00000001641	-0.0741287900861907	2.70908135571923	0.0303220298860865	0.861761552457659	0.97107326277142
ENSMMUG00000001642	0.0729033351072702	5.11120111078898	0.265031910598861	0.606684049306041	0.889767538411242
ENSMMUG00000001644	-0.0817718343858684	2.46299611503949	0.250134955051506	0.616980067489548	0.893186949920964
ENSMMUG00000001645	0.368310162264094	5.96155830531802	2.5253900013359	0.112027080032158	0.473701902174383
ENSMMUG00000001646	-0.183409942792575	5.39473693476206	2.60677184517565	0.106408171132262	0.460369457775247
ENSMMUG00000001647	-0.0130772294216305	5.96890919685138	0.00653966864376798	0.935546755709792	0.985602916333498
ENSMMUG00000001648	0.671987776840738	0.453114442212758	0.908246522850966	0.340580096243467	0.746815234658214
ENSMMUG00000001649	-0.69184085560156	3.37510620307124	7.72940196159876	0.00543287411333831	0.0885341990234334
ENSMMUG00000001653	0.354586093632188	3.48914569493689	2.30831700244044	0.128683314161849	0.503133303902553
ENSMMUG00000001654	-0.176780568673524	-0.115119336721709	0.157183618804879	0.691762839076734	0.919822591013029
ENSMMUG00000001655	0.0500994445661234	3.19348023718058	0.0598479714521503	0.80673638931613	0.957073091787115
ENSMMUG00000001657	-0.413716011969501	4.88225883928553	2.01830395316104	0.155412645801052	0.544102650688722
ENSMMUG00000001659	0.121169848753469	5.60461812268144	0.553779383607878	0.456777538845841	0.819872648825152
ENSMMUG00000001662	0.347338197383248	-0.479389636162036	1.089056974494	0.296680247294205	0.711502363519305
ENSMMUG00000001663	-0.097053702058542	0.130911022027673	0.0361750621318819	0.849154425435516	0.968289909553383
ENSMMUG00000001665	1.08375015653753	2.07228780246396	10.6877227977733	0.00107848881097972	0.0325555778864459
ENSMMUG00000001668	-0.132152928724063	2.88118254544587	0.354044486724096	0.551832525164887	0.864829612545681
ENSMMUG00000001669	0.0317714753547282	3.39102722970123	0.012186052683802	0.912099722209559	0.983119619228493
ENSMMUG00000001671	0.224009821717718	3.93218477869074	2.45281365868281	0.11731441387756	0.484032962814924
ENSMMUG00000001672	-1.24812126198907	3.80124375432091	2.54003370097245	0.110992417348342	0.471223869476464
ENSMMUG00000001673	0.307824038126697	3.45105603855198	0.726162365626145	0.394129950512962	0.783223026527589
ENSMMUG00000001674	-0.401552504741277	-0.322295232294484	0.655721576087856	0.418074463691688	0.798670558154648
ENSMMUG00000001675	-0.162650196236072	4.71789011072142	0.822026090480104	0.364588449846968	0.764611869911054
ENSMMUG00000001676	-0.968839848248228	5.10449192493373	10.7061008051624	0.00106782834350535	0.0323474772981445
ENSMMUG00000001677	-0.0938056495212007	4.11245922077239	0.113222034436113	0.736505296426042	0.933871113585159
ENSMMUG00000001678	-1.17420383445818	-0.933153330142506	5.03027805081969	0.0249078993200709	0.216714715797521
ENSMMUG00000001680	0.111994399960086	6.36403434467597	0.807470755061971	0.3688690808262	0.768428784993427
ENSMMUG00000001682	-0.0880237562920038	9.56529431287927	0.335792569711828	0.562267957409381	0.869084660631512
ENSMMUG00000001683	-0.429329806887191	5.07106176470677	1.94882477872719	0.16271354831366	0.555840872282305
ENSMMUG00000001684	-0.243832751615919	-0.187000134674078	0.218574970996258	0.640127870633071	0.900616129381856
ENSMMUG00000001685	-0.229415956368719	-0.112066055760961	0.0998213516172726	0.752044124478537	0.938061719828857
ENSMMUG00000001686	-0.180766758343063	6.45112492120985	0.962087921118744	0.326661387608261	0.73682582672319
ENSMMUG00000001687	0.142778699364197	2.32890883081662	0.584085930522232	0.444715208460761	0.814728089214474
ENSMMUG00000001689	0.118978742844779	7.22918860503014	0.768231533961664	0.380764698032878	0.775894465940528
ENSMMUG00000001690	0.383315944829552	7.79941561879073	7.54452522149315	0.0060192680407974	0.0944173039897134
ENSMMUG00000001692	-0.260626414549108	2.78407003287968	1.89349348848404	0.168808416475303	0.566101179502866
ENSMMUG00000001693	0.108577074229186	4.80036174891553	0.741241713753672	0.389263403061025	0.779798018541657
ENSMMUG00000001694	-0.17429088625077	1.16724209217388	0.160805747059548	0.688415766091176	0.918216981944485
ENSMMUG00000001697	1.19055674870557	2.52360523318866	9.01048538443251	0.00268435121184977	0.057203990588997
ENSMMUG00000001699	-0.646951983685074	4.16070393499103	6.61824998608493	0.0100938968680564	0.129479292461342
ENSMMUG00000001700	0.0272480047633501	4.60191480934483	0.0344484894123447	0.852756067398688	0.96943347685055
ENSMMUG00000001701	0.137858563590196	3.52516176528336	0.7169491731491	0.397146462635117	0.785240893544465
ENSMMUG00000001702	0.765436066528803	1.27717761299807	8.00147965307538	0.00467391407528141	0.0805207102878972
ENSMMUG00000001704	-0.260623910484476	1.63752337336177	1.46396809724213	0.22629980882853	0.639823130277996
ENSMMUG00000001705	0.660597235429967	5.74826764773009	3.48816565820525	0.0618090374953815	0.346312060572331
ENSMMUG00000001706	-0.0569843273170149	4.64837689352217	0.12839802450922	0.720098838578546	0.929350433013808
ENSMMUG00000001707	0.265920475165039	2.04312491053886	1.44727220641347	0.228966154869006	0.642829460414943
ENSMMUG00000001708	-0.873776008724336	-0.550529566189198	5.48690329910459	0.0191594494897747	0.187403458747729
ENSMMUG00000001709	0.392724588324829	-1.15767479322121	0.460912120854893	0.497198000575328	0.838999899682298
ENSMMUG00000001711	0.215684981337311	7.71333685165029	3.38764551056745	0.0656866856913369	0.357942421774874
ENSMMUG00000001712	-0.244371831850127	4.75896042889594	1.55538861002133	0.212341695842371	0.62334318369314
ENSMMUG00000001713	0.0024311670266704	0.0373038408204748	3.08246801168366e-05	0.995570169392592	0.998535079094141
ENSMMUG00000001714	0.0569557133518055	3.17547968398588	0.0437319340849598	0.834353144203386	0.963085041077628
ENSMMUG00000001715	0.0698593058201162	5.02015517970404	0.202175272491541	0.652970728362703	0.906663316924639
ENSMMUG00000001717	-0.601171367411252	2.64705385522456	4.56678067017137	0.0325977695346983	0.248733580421137
ENSMMUG00000001720	0.0104502348783476	0.491524021647001	0.001075784806293	0.973834749175709	0.994390043229255
ENSMMUG00000001721	-0.423242711539464	3.43871136507718	2.24914799734419	0.133687991400839	0.512747352570884
ENSMMUG00000001722	0.099445110398271	6.03986352028681	0.466329144473939	0.49468079877095	0.837184241747855
ENSMMUG00000001723	0.451849243345368	1.87185773801076	1.78837497834602	0.181124281051399	0.582531950218434
ENSMMUG00000001724	-0.418031703554962	4.20674324915344	5.87643524526741	0.0153448586060351	0.164213888733495
ENSMMUG00000001725	-0.531810020110886	4.20434257729437	8.60385200558873	0.00335452747469723	0.0653258094165528
ENSMMUG00000001727	-0.32458064311445	3.21979263999096	3.4837282963689	0.0619749621472661	0.346312060572331
ENSMMUG00000001728	0.101715156174281	5.18709397972001	0.743095900108244	0.388670952204976	0.77933834637785
ENSMMUG00000001730	0.153336925079407	4.69127803377916	0.453255890125845	0.500792825706984	0.840905032197004
ENSMMUG00000001731	-0.523250844500711	3.54808147638011	2.09461023665456	0.147819404425402	0.53390393954918
ENSMMUG00000001732	0.18344132922311	2.09673880726552	0.671289980193148	0.412602222484758	0.795382241683301
ENSMMUG00000001737	-0.19314062037154	5.2518786542572	2.22437383869874	0.13584772238784	0.515905536648163
ENSMMUG00000001739	-0.457580434777576	7.19176453650647	6.65324279264802	0.00989755292043332	0.127436558441801
ENSMMUG00000001740	0.00278187179184235	2.95150490469944	0.000137386511621429	0.990648050231506	0.99797907664297
ENSMMUG00000001741	-0.942738757157401	7.94308833294176	13.4078037627086	0.000250579629672183	0.0133663221094702
ENSMMUG00000001742	-0.134239907934021	6.68711317965959	0.657549679321676	0.417426333708673	0.798670558154648
ENSMMUG00000001743	0.22342561550623	4.92867499969178	1.46976946929345	0.225382069773065	0.639263427988256
ENSMMUG00000001744	0.0150995718581266	4.42285633787937	0.00690888795237043	0.933756345334909	0.985602916333498
ENSMMUG00000001745	-0.264372341331728	7.1644094043497	4.33794208520412	0.0372719478864795	0.267169201721148
ENSMMUG00000001747	-0.114019497755185	5.66214128412996	0.709714214794509	0.399538701979451	0.786717102641347
ENSMMUG00000001748	-0.34577434984039	5.22158915160134	1.45684660156895	0.227432526602922	0.641008003244568
ENSMMUG00000001752	2.22256114194519	-0.881445530157203	9.04425096224448	0.00263522174257766	0.0566151989313327
ENSMMUG00000001753	0.766351260286708	8.52336230412901	22.0274331042912	2.68781238186668e-06	0.000518717589561148
ENSMMUG00000001758	-0.0706123742242591	8.49306480991798	0.32020255544748	0.571485941980466	0.873721149487526
ENSMMUG00000001759	0.377884973104794	3.96263294819069	2.8537602185222	0.0911604947995712	0.427339699420697
ENSMMUG00000001760	-0.112511070697314	5.14472762507522	0.541749543500572	0.461708562016779	0.8221341759486
ENSMMUG00000001761	-0.267434982082969	7.9298828568909	3.11958989257755	0.0773562501927365	0.390379407908633
ENSMMUG00000001763	0.146475707804039	4.63733257049163	0.313290145579415	0.575668203502128	0.876023483950788
ENSMMUG00000001764	0.0461598134493338	2.80009685150016	0.0208470052921825	0.885196523668874	0.97588309361852
ENSMMUG00000001765	1.10533972781136	2.4805057992965	9.80380771302426	0.00174150906893716	0.0436037314403274
ENSMMUG00000001766	0.505896742907562	-1.57386892981709	0.341080347537272	0.559206287696684	0.867374078370897
ENSMMUG00000001767	0.0690532888014807	3.67206474543198	0.18929376954928	0.663505058028425	0.909779090428084
ENSMMUG00000001768	-0.257364343651107	5.71331287220553	2.70716691397032	0.0998982623521115	0.445474909159776
ENSMMUG00000001770	-0.034648692006351	-1.4245015002184	0.00304825490446348	0.955970362804475	0.990549645806462
ENSMMUG00000001773	0.510692937380951	3.42363117083774	6.84606476008813	0.00888367367835845	0.118802630003229
ENSMMUG00000001776	0.734027145944349	2.1088551538015	5.11354485829572	0.0237397672128914	0.211271627797214
ENSMMUG00000001777	0.450836167344668	0.975724111810863	1.5154897539232	0.218303305905263	0.630993669431253
ENSMMUG00000001780	-0.176087881189801	6.58800602888763	0.592290418073731	0.441534792506846	0.812579191695873
ENSMMUG00000001785	0.0406123483666798	4.47836023478071	0.0653372040837539	0.798250890269821	0.95367128913139
ENSMMUG00000001786	0.0147612750035029	3.49701035420069	0.00833206461803115	0.927269995214652	0.985173219372496
ENSMMUG00000001788	0.206230204733862	2.81400595271124	0.382531055955539	0.536251761201598	0.857738411073503
ENSMMUG00000001790	-0.442206148742747	2.69224120714656	1.20413759664672	0.272496271574982	0.690323887989954
ENSMMUG00000001791	-0.436049730862547	1.86153084275821	2.01200276817409	0.156059183334521	0.545025718568699
ENSMMUG00000001792	-0.605741889992619	0.510666746440674	3.3533198100502	0.0670696224385138	0.362725611017811
ENSMMUG00000001793	-0.135126397813175	4.6017146462222	0.408633734960521	0.5226637833063	0.850147890358807
ENSMMUG00000001795	-0.241371163427166	5.26513531276913	2.69310941763445	0.100782969267854	0.447243077945241
ENSMMUG00000001798	-0.362839359271297	6.36468591758374	6.9090053053695	0.00857626885757301	0.116574559335609
ENSMMUG00000001799	-0.03489938954111	4.41480332190237	0.0261128648882476	0.871624987821475	0.973579491237935
ENSMMUG00000001800	0.120092890183879	7.45644411708669	0.994364872350836	0.318677896492796	0.730323397715527
ENSMMUG00000001801	-0.133908838961894	0.714052200108226	0.1267013531995	0.721877010040108	0.929625165610633
ENSMMUG00000001802	-1.07583589777291	5.49135306719776	17.8260976506696	2.42040589710138e-05	0.00273532665376399
ENSMMUG00000001803	-0.238047808137804	2.65658906193743	0.961289065357867	0.326862312268538	0.736891506419369
ENSMMUG00000001804	-0.0279412088423327	-0.339051240348929	0.00586680785839278	0.938945664851904	0.986200130832037
ENSMMUG00000001806	0.0480079669105694	5.24873319895842	0.117311441565132	0.731968941435617	0.93204570086938
ENSMMUG00000001807	0.321528144982509	1.63813353521535	1.49471708057821	0.221486018066328	0.633756163169037
ENSMMUG00000001808	-0.254825904783261	-0.963676879055028	0.32996316774453	0.565680777044555	0.871253193834256
ENSMMUG00000001809	0.136981711156384	6.18655039803775	0.716282174735014	0.397366137626805	0.785313632479346
ENSMMUG00000001810	-0.184593534917244	8.32033960533773	0.370048354883323	0.54297791176668	0.861586315134078
ENSMMUG00000001811	-0.662951514896448	4.42511960369913	11.256222506755	0.000793565402589692	0.026518053219612
ENSMMUG00000001814	0.0107793175297436	3.11356761229039	0.0026684126992933	0.958802254623063	0.990669755370932
ENSMMUG00000001816	-0.0634708110126567	5.84912083459993	0.270440886201882	0.603036175380431	0.888162351940858
ENSMMUG00000001817	-0.466447711674043	-1.53293791470258	0.472423855520603	0.491874190017309	0.835037651264429
ENSMMUG00000001819	2.91984525924359	4.64511189939209	30.3862558834091	3.54027675535974e-08	2.17170691250211e-05
ENSMMUG00000001820	-0.241380751661452	1.70471553343522	0.647505100016222	0.421006086150583	0.800797401519648
ENSMMUG00000001821	-0.452875508475285	6.73169795533232	9.25786004390999	0.0023448685316276	0.0523738126127902
ENSMMUG00000001824	-0.0221190047282893	5.73709396573387	0.0272798689279981	0.868813179523141	0.972732526903028
ENSMMUG00000001825	0.152300090466102	1.56482806031876	0.265296374293417	0.606504601115578	0.889761105975502
ENSMMUG00000001827	0.0563762984211527	0.519263488605227	0.0305170937862691	0.861322106435335	0.97107326277142
ENSMMUG00000001831	0.0116363138269776	4.90009766652596	0.00569797489518109	0.939828886189274	0.986608300099387
ENSMMUG00000001833	-0.129518556409906	4.57217839736671	0.618328811847864	0.431668988630962	0.806170115116387
ENSMMUG00000001836	0.210610307992871	2.34747529787466	0.275328541369348	0.599779532693359	0.886872932020528
ENSMMUG00000001841	0.0292704145977257	7.84100302559552	0.0335938169009928	0.854573492201031	0.970191061311853
ENSMMUG00000001844	-0.0777159186188764	5.54399022629324	0.0771842067456916	0.781150186147974	0.948992905112982
ENSMMUG00000001845	0.0996183725386372	4.93617342064115	0.620902965182012	0.430711936298083	0.806170115116387
ENSMMUG00000001846	0.40584476165518	-0.210831671023649	0.815874758488171	0.366389056938617	0.765676900106787
ENSMMUG00000001847	0.838053744525513	3.8145891833781	9.85814718134648	0.00169081303762465	0.0427245486938897
ENSMMUG00000001848	-0.54751610183132	4.61568265093685	6.55657601489985	0.0104497244392802	0.132754783261151
ENSMMUG00000001849	-0.453152998288178	-0.114112909064146	1.79228995745795	0.180647403227416	0.581811325301726
ENSMMUG00000001850	0.355184549917782	7.44285483474027	2.34925365544089	0.125343005141943	0.497548291268318
ENSMMUG00000001851	0.123851680178258	4.77421415983666	0.655887150707752	0.418015699796584	0.798670558154648
ENSMMUG00000001853	0.148486762184516	3.74030822333496	0.260967944068135	0.609455942864062	0.890591736824327
ENSMMUG00000001854	0.151275931273948	2.17016855739598	0.666523907399812	0.414266162578723	0.797137916189933
ENSMMUG00000001855	-0.0660696304775186	3.23270085018577	0.125774834100785	0.722853702355799	0.929638951415784
ENSMMUG00000001856	0.0237377869711064	8.55301564974813	0.0459837431052961	0.830205352429307	0.961797324519478
ENSMMUG00000001858	-0.643469179980697	3.95732113177918	8.09589536075317	0.00443656162742772	0.0773534416802175
ENSMMUG00000001861	-0.0635188662727159	7.45496216375797	0.222267638307798	0.637317497300691	0.899545183140493
ENSMMUG00000001866	0.677130930120139	1.91646633348756	4.29484817560423	0.0382280091414355	0.269676893832951
ENSMMUG00000001867	0.085246600891878	3.99899415844271	0.134064929843078	0.714254059055649	0.927639146944411
ENSMMUG00000001868	-0.728733292848342	0.681361290928145	4.10418161507169	0.0427772896392651	0.28768313502115
ENSMMUG00000001869	0.148549845886379	3.5653407709772	1.01699321455267	0.313233290353574	0.726753570555325
ENSMMUG00000001870	-0.486379268615009	-0.566423246860939	1.5740085209018	0.209625832955401	0.619403352341842
ENSMMUG00000001871	0.834652874511246	5.46657059284038	6.41134600619121	0.0113393426001534	0.137740133309926
ENSMMUG00000001872	0.566784810205412	2.29342591132787	4.17847119994261	0.040940615736931	0.280269436388014
ENSMMUG00000001873	0.0179060384368637	6.98216141547307	0.0222945174645126	0.88130627331325	0.974774621399825
ENSMMUG00000001874	-0.0333948278556514	9.35590648095719	0.0528896788572695	0.818109205650545	0.958968824323493
ENSMMUG00000001876	-0.110808305325253	5.32344533024506	0.122503327063043	0.726335130680832	0.9312201241108
ENSMMUG00000001878	-0.159231652004781	-0.457410552082798	0.12956536150158	0.718883113229586	0.929136016250607
ENSMMUG00000001879	2.37609808645653	-1.81649877491015	4.13198752759059	0.0420799012705342	0.285226670963968
ENSMMUG00000001880	0.638238535830816	9.10941657928009	3.53068673472472	0.0602428315166791	0.342421226054153
ENSMMUG00000001881	0.351681898170079	1.78239137606965	2.66937551705634	0.102296155037127	0.45147236088891
ENSMMUG00000001883	-0.143964012466475	-0.785132172959759	0.0695093385778449	0.792052526228087	0.952631076806785
ENSMMUG00000001884	-0.369675562436084	6.28581164800362	8.77876901605753	0.00304756793802549	0.0618005040183303
ENSMMUG00000001885	1.05283893042508	-0.316832491495359	6.50003613202233	0.0107872300327061	0.134750154939462
ENSMMUG00000001886	-0.191941237179541	6.65137222075125	1.52843102394373	0.216348072875327	0.62907144357356
ENSMMUG00000001888	-0.555621566001099	3.26355520616856	4.37525653058119	0.0364643411847148	0.26348823062207
ENSMMUG00000001890	0.307635095007189	1.65308752811729	0.601513002277059	0.438001328775802	0.811010944691002
ENSMMUG00000001891	1.18852249598118	0.644635727127589	6.01610896968046	0.0141758674332205	0.157391531372331
ENSMMUG00000001892	-0.0071561627123319	7.837663711029	0.00123354918599716	0.971982523452073	0.993923290250132
ENSMMUG00000001893	0.216232300108889	9.44494614689246	1.93233865427018	0.164502811320624	0.558258830128626
ENSMMUG00000001894	-0.0886369402399657	4.24325647199828	0.309706899335161	0.577860099314213	0.876718051923056
ENSMMUG00000001895	-0.508866478669207	3.81888069299774	3.94227417979622	0.0470870807721456	0.305656726886763
ENSMMUG00000001896	-0.41687091996961	6.9651610455886	12.5097546626519	0.000404832761065198	0.0182456602535137
ENSMMUG00000001897	0.815714425357123	-0.570128852828581	6.11453372302143	0.0134074777127472	0.15206732226314
ENSMMUG00000001898	-0.122033260334524	6.2232224578578	0.766235501907964	0.381384155237761	0.77596789419822
ENSMMUG00000001899	-0.0735829916261855	5.03802780665674	0.333844047516596	0.563404292796253	0.869845584994916
ENSMMUG00000001900	-0.119293978375011	7.13714208809865	0.45647760799886	0.499274785230826	0.83959933117126
ENSMMUG00000001901	0.221921664192164	6.69899189096884	2.20445150644756	0.13761283280885	0.518106658083002
ENSMMUG00000001902	0.201750818915904	5.53381743875999	1.98877965331302	0.158468535829969	0.549758750033439
ENSMMUG00000001904	2.28214689856931	2.12045530829948	37.8792709398904	7.52606700837829e-10	8.07923293349409e-07
ENSMMUG00000001905	-0.0655187157589819	5.13040736246006	0.0995568932552544	0.752362028752989	0.938355793257339
ENSMMUG00000001906	-0.310812667028983	7.92720361976335	4.56881612509436	0.0325590586317754	0.248733580421137
ENSMMUG00000001907	0.115150714061079	3.2231455472828	0.250385195224034	0.6168039801862	0.893186949920964
ENSMMUG00000001908	-0.800907536922282	4.00495008276883	19.3786832737319	1.07196956634553e-05	0.00142729839314347
ENSMMUG00000001910	0.423247426270267	2.13190282067913	0.769706587403718	0.380307837161838	0.775423481848496
ENSMMUG00000001913	0.137134430253702	5.2367615538248	0.797746962401249	0.371767845550755	0.769422419838567
ENSMMUG00000001915	-0.454794379350601	2.2542567544993	2.42784310480837	0.119196805946845	0.486569609362146
ENSMMUG00000001916	-0.166919035799452	5.91620847681049	1.69722917174259	0.192650740032581	0.598150598481492
ENSMMUG00000001917	-0.179603579878466	-0.361708145331726	0.126051001083646	0.722562157685922	0.929638951415784
ENSMMUG00000001918	0.148709319441942	6.1378182840729	1.24092058838217	0.265293707737226	0.683491266061635
ENSMMUG00000001919	0.002787769527779	5.37814626590304	0.000356114714257671	0.984944012519469	0.996381258892861
ENSMMUG00000001920	-0.0661880361152176	5.5924995282478	0.193133788092354	0.660321091534261	0.909252223909923
ENSMMUG00000001921	0.158982547775989	0.848553122005779	0.237361516984731	0.626118294670577	0.896482813376277
ENSMMUG00000001923	1.1458333861102	7.69496627768962	13.1039821402749	0.00029466873566089	0.0148423173129368
ENSMMUG00000001924	0.0049661902006647	6.52336028706481	0.00167769538412799	0.967328039582773	0.992404847508226
ENSMMUG00000001925	-0.188681184330899	7.00700479304503	1.41824292302648	0.233692825923001	0.648165051477879
ENSMMUG00000001926	-0.146314913241297	5.16935171078698	0.66638085046802	0.414316260085943	0.797137916189933
ENSMMUG00000001927	-0.0325264166644582	8.89759244626433	0.0725469555505356	0.787663882647583	0.950932371431425
ENSMMUG00000001929	-0.271449956773098	8.2295595664432	1.59476640688383	0.206646466920699	0.616101321963189
ENSMMUG00000001930	0.608953664871572	3.8587995700127	10.1711120595907	0.00142658204211412	0.0385274222090126
ENSMMUG00000001933	0.355019451105579	5.21913184218407	4.24303003319616	0.0394117684733159	0.274431595522447
ENSMMUG00000001936	-0.471047800161454	3.06480404288823	0.926167637165996	0.335860746184507	0.742724884313776
ENSMMUG00000001938	-0.510976104527092	3.51647776735045	6.07084363484318	0.0137431303969719	0.154282357972803
ENSMMUG00000001939	0.217845119059973	4.56609706321425	1.56796434814837	0.210502886127946	0.62018242041027
ENSMMUG00000001940	0.0713287884854588	7.81883549164907	0.318892836361869	0.572273770613098	0.8739459082304
ENSMMUG00000001941	-0.159594811061332	3.88195708522895	0.948256232669092	0.330163555786351	0.73810871198573
ENSMMUG00000001942	-0.0122051774589004	5.37484988226614	0.00675589046087666	0.934492266476545	0.985602916333498
ENSMMUG00000001943	0.0262311168413219	5.75793494047902	0.0126686960021942	0.910383123633901	0.982987123645409
ENSMMUG00000001944	-0.0702177664948878	7.37770186310958	0.28663790668951	0.59238313833885	0.884244486125973
ENSMMUG00000001946	-0.258945777727107	4.6845464818615	2.58752997989685	0.107708185635158	0.463541918433843
ENSMMUG00000001948	-0.838116189862048	-1.13797417206879	2.04632730537662	0.152573861006729	0.54017655926421
ENSMMUG00000001949	-0.00532943824667703	2.20239385712317	0.000591821030226924	0.980591479860709	0.996193248837023
ENSMMUG00000001951	-0.211121570011636	0.507262726410484	0.212395917120588	0.644895955148247	0.902675651994645
ENSMMUG00000001952	-0.482614575080777	4.94789572933144	7.32580209463368	0.00679716233523044	0.10151641935334
ENSMMUG00000001953	-0.180811805466129	3.37837122478364	1.11479599973766	0.291041775709039	0.705366662844428
ENSMMUG00000001955	-0.519770034940617	3.0034360262283	5.90969771257662	0.0150577555165084	0.162762265946436
ENSMMUG00000001956	-0.320860358187193	0.811935193464792	1.49946920434992	0.220753051561083	0.633348743599789
ENSMMUG00000001958	-0.441553620174411	3.78035928641985	7.6240405136673	0.00575953033411403	0.0915978639062431
ENSMMUG00000001959	-0.178216336866491	0.437327218532293	0.166495900003653	0.683244975743177	0.916400754804255
ENSMMUG00000001960	-0.377200281327598	7.64502981907773	5.54733705546883	0.0185088253857188	0.184157688157708
ENSMMUG00000001973	0.186801616108327	6.22924563040166	2.1331309778249	0.144146057883989	0.528802368691883
ENSMMUG00000001974	0.249362416665676	9.97382652280939	3.11451653362872	0.0775975040523978	0.391313778509684
ENSMMUG00000001975	0.0390660873224959	5.82030704217657	0.0772568042499771	0.781049910095334	0.948992905112982
ENSMMUG00000001976	-0.301346454075304	7.41868778006633	2.11800468759856	0.145576092387709	0.530648336768102
ENSMMUG00000001977	-0.194828361321352	7.01019315787396	2.6562113562269	0.103146153152815	0.453336316927518
ENSMMUG00000001979	0.0674165639054571	3.42585095642538	0.0330307562095769	0.855783904553683	0.970191061311853
ENSMMUG00000001980	-0.154208020084196	5.71206002646088	1.67819376877567	0.195164631123004	0.600312984270901
ENSMMUG00000001981	0.0682558601736431	-0.47049476321593	0.0277350142284902	0.867733324012617	0.972555146835595
ENSMMUG00000001983	0.238136183893357	5.03925022352817	0.948601243978565	0.330075594339468	0.738027550504637
ENSMMUG00000001984	0.138606819702378	4.44417676803701	0.361211249315545	0.547834307030856	0.863710890041268
ENSMMUG00000001986	-0.0817470574903787	2.72237653217231	0.07542184580754	0.783600223321338	0.949176873119526
ENSMMUG00000001987	-0.294728775431363	5.50850457802169	4.02460854653392	0.0448410248657696	0.296797473254127
ENSMMUG00000001989	-0.0523281544841186	4.19952994385585	0.129962546820408	0.718470874802953	0.929042639618872
ENSMMUG00000001990	1.12744912013001	4.47890256016371	9.81426847731757	0.00173163138048018	0.0434197088921571
ENSMMUG00000001991	-0.430864255603062	1.47826350934342	0.790295913721735	0.374010662692948	0.770634254128369
ENSMMUG00000001992	0.192462200841092	4.82765099922038	1.74970548720913	0.185913761007588	0.588902609524587
ENSMMUG00000001993	-0.281501091467285	6.98056911085794	3.75282991013091	0.0527181858426259	0.321763565769037
ENSMMUG00000001994	0.103157354013856	3.87930087823877	0.419075752461115	0.517398586422959	0.848061658593448
ENSMMUG00000001996	-0.445084607707897	8.19171214269395	7.20206341336855	0.00728198058446987	0.106143872531716
ENSMMUG00000001998	-0.107181213115404	5.40167424059767	0.620382281340291	0.430905263314615	0.806170115116387
ENSMMUG00000001999	-0.202442401572728	4.60353527939489	1.32903308922863	0.248977305059709	0.666526526138646
ENSMMUG00000002001	-0.159511026050583	4.73673445559353	0.744310212582747	0.388283651994322	0.778939202397129
ENSMMUG00000002003	0.140499928481125	6.50194481106151	0.791863584216628	0.373537212798	0.770400111228799
ENSMMUG00000002004	0.0561482439240006	5.35356238938464	0.172734445409546	0.677692966192224	0.913890295540538
ENSMMUG00000002005	0.082706019979887	4.48125817175764	0.107320039509951	0.74321610764642	0.936294251409109
ENSMMUG00000002006	-2.02901324743218	0.574751593575959	8.41814349899882	0.00371494929366689	0.069056243580111
ENSMMUG00000002007	0.490315670767371	2.48735806024352	0.702122102226674	0.402071554579868	0.789150160718465
ENSMMUG00000002008	-0.0912246057955019	3.79839807269807	0.348243600897369	0.555109072854421	0.865335897317226
ENSMMUG00000002009	0.262285883185272	4.22339311886873	2.29538085335906	0.129759378822491	0.505728861051758
ENSMMUG00000002010	-0.0553685024325726	4.44766280306215	0.178786336441725	0.672418325021087	0.912849863977762
ENSMMUG00000002011	-0.186348262269185	-0.75731984390829	0.125741977285465	0.722888412700873	0.929638951415784
ENSMMUG00000002013	0.13973164388763	4.64038107272517	0.966357224759982	0.325590359889814	0.735972865031923
ENSMMUG00000002014	-0.446947957896978	4.24275541692928	3.27662138556862	0.0702734555322974	0.369900882775103
ENSMMUG00000002015	0.142319746295095	6.33972889417101	1.33045551723179	0.248724196972347	0.66625783017081
ENSMMUG00000002016	-0.621191855419372	-0.248229635359303	1.80148688728809	0.17953284134978	0.58073458744773
ENSMMUG00000002017	0.104677108502083	8.89968329008568	0.486885104240315	0.48532008809792	0.831303934044234
ENSMMUG00000002020	-1.53762739146324	-0.709735553017586	2.22019035993124	0.136216263390458	0.5159097111344
ENSMMUG00000002021	0.224649053912867	6.19734693951783	0.762604796116904	0.382514585710899	0.776303414757877
ENSMMUG00000002022	0.497639716812571	-0.898219964086519	0.855134033739958	0.355103990059362	0.757650205405395
ENSMMUG00000002024	0.285429858585134	2.26708214562071	1.05737093606264	0.303815580252785	0.71848222586009
ENSMMUG00000002025	0.52240420758328	4.58494342262027	8.65301044183533	0.00326521418687896	0.0639490523076772
ENSMMUG00000002026	0.300357766031376	4.91842541159142	2.29814096774277	0.129528946158162	0.505517270159795
ENSMMUG00000002027	0.191580383341082	4.47170055009722	0.923633291521586	0.336522793489974	0.742855592735671
ENSMMUG00000002028	0.203716311322879	2.00249386915364	0.357140556622788	0.550098601817244	0.864459865276108
ENSMMUG00000002029	0.0284239085544264	8.05568366093629	0.0196808530133694	0.888432078915331	0.976627815632678
ENSMMUG00000002030	0.234188566515879	3.60272495694356	1.42741069269724	0.232187480029089	0.646466551625811
ENSMMUG00000002031	-0.296561979882994	5.74080864982397	0.972739027146901	0.323998022165729	0.734652149005751
ENSMMUG00000002032	-0.184878152944573	6.49865057391926	3.21110676901694	0.0731399937467537	0.378389317046458
ENSMMUG00000002033	-0.312345349301659	0.0667778973633651	0.678165862822286	0.410219018973774	0.793817245368808
ENSMMUG00000002037	0.0972072419571394	7.10599193630209	0.216551911747985	0.641679842230687	0.901233113920818
ENSMMUG00000002038	1.35041578009336	2.20543038055409	9.21280048865754	0.00240328775268056	0.0533103466378763
ENSMMUG00000002039	0.22109958333616	2.17100149813984	0.52348632577608	0.469358291697425	0.825278822679966
ENSMMUG00000002041	-0.310077216451957	3.67386067538549	2.06337459755274	0.150875720501218	0.537866620035062
ENSMMUG00000002042	0.270912501449355	4.94920701327833	2.52170552681996	0.112289078386163	0.474342648883603
ENSMMUG00000002043	-0.0109465711069639	6.41056144499145	0.00196345026961353	0.964656633537733	0.992071694415799
ENSMMUG00000002045	0.446430617806831	5.10798940237579	7.91630581543347	0.00489912060429717	0.0830674190517356
ENSMMUG00000002047	0.417820598493687	3.21241957906866	2.20227057067701	0.137807618204852	0.518106658083002
ENSMMUG00000002048	0.0881033186227831	4.72024559930863	0.447634396992068	0.503460487490862	0.842830149429147
ENSMMUG00000002050	0.0155239122166075	7.07552090973664	0.0165800849192976	0.897544646515267	0.979055587455056
ENSMMUG00000002052	0.138495686086003	2.43808813385952	0.291184451526139	0.589462503863698	0.88301133493484
ENSMMUG00000002053	-0.547389431166763	4.10563144622364	8.82737773733202	0.00296744487620883	0.0609424325857363
ENSMMUG00000002054	-0.687988057678434	2.50783263642625	7.91000704879396	0.00491620780245271	0.0831110090698107
ENSMMUG00000002057	0.0952382117651838	5.71113934398465	0.119625055387793	0.729441503449184	0.931446529123722
ENSMMUG00000002058	1.48711072594951	10.0465464481093	14.6631120383529	0.000128537350609052	0.00829984035361304
ENSMMUG00000002060	-0.0376736691354586	5.32616912792827	0.0678696213531325	0.794464242868179	0.952644850835763
ENSMMUG00000002061	-0.195327870650662	6.83871915210208	0.817842936831155	0.365811596149452	0.765179347630654
ENSMMUG00000002062	-0.398125385563223	8.67777024171605	3.8580471522933	0.0495079205302658	0.312536570267859
ENSMMUG00000002063	-0.213887180629971	7.08430416124493	1.1930178922747	0.274721655840398	0.69334045444575
ENSMMUG00000002064	-0.0659165155678462	2.6296585924136	0.082056322568647	0.774529847847221	0.946820486130489
ENSMMUG00000002065	0.265237596129507	3.4437480130561	3.38641629642145	0.0657356797742384	0.357982256119949
ENSMMUG00000002066	0.150435538931016	4.35672032477178	0.720500731320726	0.395979709319256	0.784125953812536
ENSMMUG00000002067	-0.113286726774439	4.07789865454866	0.558495517197187	0.454867057423182	0.819242597565263
ENSMMUG00000002068	0.00818837666677997	4.29741522241415	0.00291507712715244	0.956941972868602	0.990669755370932
ENSMMUG00000002069	-0.360720219945575	4.12240037394608	5.43304297262177	0.0197592197725461	0.190131293452802
ENSMMUG00000002072	0.126738448994476	7.19153293133485	1.17270146572791	0.278846856578915	0.696344066139056
ENSMMUG00000002075	-0.246227810742842	8.06583615950859	1.62537932858204	0.202343345385999	0.610555066532612
ENSMMUG00000002079	0.108929171273318	4.49902531900475	0.332143261929936	0.56439977487483	0.870521779207083
ENSMMUG00000002080	-0.0591105816548562	4.35663624499666	0.138571772150723	0.709705012424774	0.925676275036481
ENSMMUG00000002083	0.145759944511637	3.0695995896212	0.364621670675305	0.545950614543888	0.862592931230413
ENSMMUG00000002086	-0.646333362524712	4.35354867849814	6.44797004704635	0.0111079186600872	0.137110096370101
ENSMMUG00000002088	0.0434577187464974	7.12901393244564	0.161030656853306	0.688209383560492	0.9181114075367
ENSMMUG00000002089	-0.141929421815998	2.05756098498504	0.300722322545223	0.583429943416615	0.879464513779855
ENSMMUG00000002090	-0.993807379332481	0.493939078061607	5.62867505546345	0.0176689815471225	0.178414125251838
ENSMMUG00000002091	0.407833441974202	7.28441495738301	9.01521711820254	0.00267741082608414	0.057203990588997
ENSMMUG00000002093	-0.272332034443502	4.54588848953317	3.74917545080759	0.0528335682865294	0.321796483574458
ENSMMUG00000002096	0.0553128272946929	4.79781174443191	0.141364938924951	0.706927831297443	0.925481405400902
ENSMMUG00000002098	0.0880996817479531	0.0591554122013094	0.0619886994968226	0.803379888441375	0.956022624216759
ENSMMUG00000002099	0.570458950431353	1.37067932543321	2.64981238990829	0.103562117864289	0.453916800829527
ENSMMUG00000002100	0.740978194178286	4.63635896366161	10.1761732678174	0.00142267140301123	0.0385274222090126
ENSMMUG00000002101	-0.95888978190823	-0.655885926792803	5.34772246664713	0.0207493572581255	0.195727954648611
ENSMMUG00000002102	-0.437339832297122	3.12945573779045	0.627311317482437	0.428343258784397	0.805638784436693
ENSMMUG00000002103	0.718292544702184	1.47461816301521	7.04606502811324	0.00794395752985837	0.110578205068766
ENSMMUG00000002109	-0.306093249753734	4.63377872935211	3.95617733014821	0.0466996400069304	0.304082507329181
ENSMMUG00000002110	0.0156007703753866	6.65546173236625	0.0158329178120766	0.899867346647214	0.979843727821371
ENSMMUG00000002113	0.156274389046451	5.97818890247616	1.4303934313771	0.231700241014894	0.64555658189425
ENSMMUG00000002114	0.0823594115041238	8.15986238940184	0.151749924022944	0.696868646106138	0.921962170278278
ENSMMUG00000002116	-0.164772611442266	5.01711357382213	0.879813205625084	0.348252845980389	0.752549954325881
ENSMMUG00000002117	0.122755924798362	4.20496302381319	0.759026762760804	0.383633266443222	0.776633211232205
ENSMMUG00000002121	-0.614122494525407	2.25258364838839	6.7199341887512	0.00953411451048811	0.124314905764391
ENSMMUG00000002122	-0.428450037327312	3.58958551450727	1.6667410650116	0.196695611113543	0.601936607219156
ENSMMUG00000002123	-0.0135514041026841	4.99999626443398	0.00850769823581743	0.9265095948613	0.984967044930619
ENSMMUG00000002124	-0.196831668247741	5.84351226854313	1.27304431529442	0.259196344423361	0.678135020840159
ENSMMUG00000002127	-0.0308293624760388	3.80386126902278	0.0472175901869569	0.827977605004069	0.96143955440012
ENSMMUG00000002128	1.21880131109917	-1.6161119126147	4.75583065096878	0.0291991964109881	0.234428023400403
ENSMMUG00000002129	-0.0181529747652265	4.14485221347399	0.00934475570679894	0.922989833390213	0.984088611579848
ENSMMUG00000002130	0.0640255977804496	7.20833236179624	0.231736016778655	0.630239575298106	0.897089989720433
ENSMMUG00000002131	-0.0113145708177437	6.33116635859638	0.00548716052310994	0.940950412855888	0.986942084850751
ENSMMUG00000002132	-0.228509693193583	6.60587394485676	2.01362218906408	0.15589273038274	0.544945278000273
ENSMMUG00000002133	-0.315902741824536	4.35530755354965	2.91954853309524	0.0875123455774142	0.417772485455239
ENSMMUG00000002134	-0.0590524757297086	6.94785956635961	0.15140763441914	0.697193785607276	0.921962170278278
ENSMMUG00000002135	-0.00936994505106435	8.5331566999638	0.00576189485119016	0.93949297138351	0.986473363276877
ENSMMUG00000002136	0.16288871896954	4.67746462179925	1.36216946973566	0.243161847176739	0.658865418379503
ENSMMUG00000002138	0.266474902183523	3.23551236225107	1.93174488069787	0.16456767254459	0.558288434451091
ENSMMUG00000002139	0.388706123209395	3.78631138458896	2.9874582990639	0.0839117809627707	0.408634660683533
ENSMMUG00000002141	-0.0684828714436375	2.44000181885807	0.131665322939835	0.716711585588938	0.928378413524621
ENSMMUG00000002142	0.07904792160537	5.45683736473133	0.269969646121751	0.603352134652211	0.888326584780551
ENSMMUG00000002144	-2.10103025790131	1.30856277707933	9.20365469658876	0.00241532431932974	0.0533234068236602
ENSMMUG00000002145	0.197770654195375	4.63238767991175	1.31713846854956	0.251106252501688	0.669509218325599
ENSMMUG00000002146	0.131332791068399	5.31970081639927	0.993240926136025	0.318951551842201	0.730323397715527
ENSMMUG00000002147	-0.0131217056553709	7.68439818829825	0.012093521112206	0.912432733644359	0.983119619228493
ENSMMUG00000002148	0.260835537104856	5.50939521051827	2.05650634422609	0.151557304235528	0.538546790686731
ENSMMUG00000002149	0.00857476068387492	5.28121331024861	0.0046339752812834	0.945727278073421	0.98816392191785
ENSMMUG00000002150	-0.345116098669978	3.11160746129493	3.06016313086815	0.0802336138103009	0.399910780849021
ENSMMUG00000002151	0.300378858587394	2.80291461496067	2.12838488527275	0.14459304115658	0.529437783633647
ENSMMUG00000002152	0.297981915618098	0.809278755838548	1.43491838653318	0.230963429376569	0.645043901389804
ENSMMUG00000002153	-0.213371324586198	8.25258770663731	2.30704554867444	0.128788635440013	0.50328884173185
ENSMMUG00000002156	-0.241087800382343	5.83686639264359	0.387397321075589	0.533670662647996	0.856716786262072
ENSMMUG00000002157	-0.698900448036753	4.32007254493085	5.38470557923623	0.0203140157279682	0.19312466101172
ENSMMUG00000002158	-0.186613011823865	8.91256548822274	1.4090056348164	0.235221533654083	0.650590187124401
ENSMMUG00000002160	0.00190171793076788	2.68808236688637	8.09061077902129e-05	0.992823298885335	0.998438912020876
ENSMMUG00000002162	-0.363484437851745	5.53566249417604	5.23918710262948	0.0220835905026859	0.202941548985283
ENSMMUG00000002163	-0.20726286375188	7.67455632683033	0.509752770459535	0.475245899443163	0.828265198961602
ENSMMUG00000002164	-0.0202335060469221	6.85959766449323	0.0210407069900569	0.884668116809148	0.975812244495671
ENSMMUG00000002166	-0.0630907583839725	6.18239410470783	0.316985726500668	0.573424768838252	0.874701938682577
ENSMMUG00000002167	0.101300769904786	4.30055977653006	0.100321693420703	0.75144393039533	0.937857938415216
ENSMMUG00000002171	-0.291407931558414	6.46877797314173	3.18139699382731	0.0744810262987084	0.381877583778827
ENSMMUG00000002173	0.369731700168994	3.54875011172537	5.93367852018031	0.0148542029549235	0.161432861640698
ENSMMUG00000002174	-0.236564935604792	5.33568923088028	2.89705692810015	0.088741440623339	0.420786440225006
ENSMMUG00000002176	0.120670516915746	6.80024742450128	0.913677121601197	0.339140648990299	0.74510700634363
ENSMMUG00000002180	0.130883117886145	4.50526526537359	0.805866565556542	0.369345130601629	0.768462887515746
ENSMMUG00000002181	-0.33546252193629	3.21968228749476	3.61784396587513	0.0571629082219598	0.332485645655395
ENSMMUG00000002182	-0.088375591387854	4.34446131837725	0.169209092514954	0.680815670748395	0.915085241663009
ENSMMUG00000002183	-0.237013747733196	1.87826359873977	0.62408988991184	0.429531505293568	0.806170115116387
ENSMMUG00000002184	1.58902729191503	-1.09465046044557	6.87151676701099	0.00875802879635415	0.118075276770941
ENSMMUG00000002185	0.203653085178248	5.15314373506359	1.96507232791304	0.160971879428938	0.553856771047965
ENSMMUG00000002186	0.361234051947489	3.11441316021244	3.93611313947034	0.0472598537061513	0.30573826939416
ENSMMUG00000002187	-0.0302203082202302	3.08063602354801	0.0100661762856689	0.920082074492073	0.984088611579848
ENSMMUG00000002189	0.180413562559029	5.31390236089555	0.936505826838829	0.333178076583288	0.739891077149283
ENSMMUG00000002191	0.57495580550631	1.35307021742613	2.22990140421855	0.135362485292842	0.51517528193881
ENSMMUG00000002192	0.560245848407374	3.80752130004515	3.76247457116807	0.0524149534030602	0.320955165650967
ENSMMUG00000002194	0.169690407094947	7.58743686395185	1.47100688963	0.22518689638405	0.639201806691861
ENSMMUG00000002195	-0.108113995433069	1.70586417986213	0.122291290940119	0.726562564891507	0.9312201241108
ENSMMUG00000002196	-0.0671645523892096	5.40725911540066	0.104864305184705	0.746068570296324	0.937033155925192
ENSMMUG00000002197	0.270481484494237	6.34064779538644	3.24205675893025	0.0717704869854728	0.374234937602453
ENSMMUG00000002198	-0.101826681386981	4.13926184847406	0.22057393663064	0.638602955027467	0.900057611455037
ENSMMUG00000002199	0.153597187819606	2.5076851898047	0.444925121166975	0.50475483817164	0.843927684263223
ENSMMUG00000002200	0.30186508238385	6.99568166852115	4.3904779314713	0.0361401809814013	0.262359995154923
ENSMMUG00000002203	-0.398049863474043	1.88854239420865	1.18546826916927	0.276245569651339	0.694332347874321
ENSMMUG00000002204	-0.261245558383974	6.44002960348316	1.23455883589386	0.266522281525891	0.683803906916557
ENSMMUG00000002206	-0.0753211022734673	7.49637119339943	0.107058102202927	0.743518629287067	0.936335213478603
ENSMMUG00000002207	0.139457800610966	5.66836979398046	0.662832796166466	0.415561637551119	0.797763755795549
ENSMMUG00000002208	0.0739795887152347	0.521799042074601	0.0693721137865495	0.792253184335295	0.952644850835763
ENSMMUG00000002209	0.13704425769375	7.96830932627211	0.875276183830906	0.349498767157449	0.754523733621964
ENSMMUG00000002210	-0.266108115160263	3.59648925549966	2.03240229000078	0.153977056629001	0.541183750686214
ENSMMUG00000002211	0.895035149991051	2.73350698751162	7.6419231607325	0.00570270843944659	0.0912858528946268
ENSMMUG00000002212	-0.23561026989091	9.35845141399436	2.28464313274281	0.130660192095856	0.507053651025401
ENSMMUG00000002213	0.0741681432057926	4.78635634450842	0.222007433363512	0.637514593433921	0.899676608852177
ENSMMUG00000002214	-0.61501323640916	1.97484083619618	4.38526518753564	0.0362508524057984	0.262941149038004
ENSMMUG00000002217	0.124490907333985	1.9209182348713	0.23607647995631	0.627054361258308	0.896552543825248
ENSMMUG00000002218	-0.298126347420881	3.46260087279744	1.14513452239999	0.284569985535058	0.699859301228611
ENSMMUG00000002219	0.195548252885149	0.0282927727839401	0.395426879505379	0.529460508075143	0.854058385302278
ENSMMUG00000002220	1.87121600690553	6.2849595040541	7.50267505455022	0.00616074178421813	0.0959292169630422
ENSMMUG00000002223	-0.152193656955991	2.71268945569278	0.379955529501391	0.537627037165048	0.857913882631334
ENSMMUG00000002224	0.178622791918441	6.00705512650179	1.56785678884042	0.210518533087772	0.62018242041027
ENSMMUG00000002226	-0.267685847787341	5.56378069711624	2.88881487743628	0.0891965161919031	0.421700897911403
ENSMMUG00000002227	0.855207191574265	7.63903006653244	13.7184024230742	0.000212363430893497	0.0116908791314959
ENSMMUG00000002229	-0.139110639794177	6.85465942990189	1.70186599579719	0.192044126265381	0.597526785146308
ENSMMUG00000002230	-0.0814899296513312	3.85565293492515	0.121182171807632	0.72775584904307	0.9312201241108
ENSMMUG00000002231	-0.171416231899913	6.82643933506645	1.91145589130893	0.166801625553864	0.562724647058317
ENSMMUG00000002232	-0.207073293778602	4.79814012901054	1.51185305268286	0.218856544584297	0.63114170748487
ENSMMUG00000002235	0.0717851756588111	5.84779352494055	0.117263852487653	0.732021219864636	0.93204570086938
ENSMMUG00000002237	-0.11836639012526	6.97682792608032	0.465066765884643	0.49526548468634	0.83751894899799
ENSMMUG00000002238	0.441592639821112	-0.847628174281106	0.56744184585218	0.451277253097432	0.819000113233734
ENSMMUG00000002240	0.212228146758385	6.2767425416919	1.04019706104241	0.307775645157102	0.721686618596367
ENSMMUG00000002241	0.394899155118516	6.20864899386772	5.19715343226746	0.0226239078580671	0.205102951051851
ENSMMUG00000002242	-0.170792776730662	7.69226784285077	1.37729959566516	0.240561660461069	0.656760347611539
ENSMMUG00000002243	-0.21898787706761	-0.89498436919835	0.239368142052616	0.624662848730614	0.895514294897255
ENSMMUG00000002244	0.2164905332816	7.10713410070189	2.56234750560272	0.109435974082809	0.4673476605784
ENSMMUG00000002246	-0.269295534307981	5.62097772643381	4.29975128914541	0.0381179470934872	0.269429571719233
ENSMMUG00000002247	-0.0018461464362802	7.08948205650369	0.000274096542987934	0.98679093731666	0.997129165727283
ENSMMUG00000002248	-0.929276021298975	2.69468847654686	7.68919946584791	0.00555522631405616	0.0896772247840495
ENSMMUG00000002252	0.321618149719995	2.77182399541542	1.11944810113645	0.290037323071788	0.704821881873376
ENSMMUG00000002254	-0.188506575058785	-0.262817740748443	0.22518588878793	0.635116625712234	0.899011471823678
ENSMMUG00000002255	-0.39694132391446	-0.324761709486039	0.626085633780903	0.428794775042888	0.805834500748025
ENSMMUG00000002257	-0.189818644362169	4.85074125087496	1.79274635829586	0.180591904330971	0.581811325301726
ENSMMUG00000002258	-0.833381551612687	1.45821776693844	5.168163831889	0.0230045191453084	0.207197493885589
ENSMMUG00000002259	-0.114728504439751	6.16620100524101	1.0015053246042	0.316946537324728	0.729948545602556
ENSMMUG00000002260	0.487250139344712	5.31224959446061	6.53870996148994	0.0105551863352244	0.133425837515948
ENSMMUG00000002263	-0.237833856915403	7.656979344845	1.95066782685855	0.162514904198709	0.55562619745798
ENSMMUG00000002265	0.106410286855191	7.27564501873228	0.612857462011291	0.433713949310235	0.808100238937317
ENSMMUG00000002267	-0.75687511922914	0.871257955811985	3.79795366801747	0.0513152609151011	0.317962092885201
ENSMMUG00000002268	-0.0737292976849352	1.19750418372358	0.0649143879058016	0.798890689702215	0.953946051913136
ENSMMUG00000002269	0.118535738682817	6.80401968528868	0.654862640361717	0.418379504840197	0.798812076225835
ENSMMUG00000002270	-0.402167081324834	5.98856931908973	9.65175741653173	0.00189170517279746	0.0460878412027931
ENSMMUG00000002271	-0.0176920192631752	4.53964503637986	0.0151341323922125	0.902090578265999	0.980528273148766
ENSMMUG00000002272	-0.0851507896684974	8.02107556951162	0.454832135943946	0.500049137566234	0.840313470975211
ENSMMUG00000002273	0.157521897905052	4.5535456099783	0.539349459844722	0.462702456469813	0.822700030579205
ENSMMUG00000002277	-0.037947395251565	5.35281607896203	0.0577847014414701	0.810032203504569	0.957350458876273
ENSMMUG00000002278	-0.334840916605817	1.74050003662742	1.30476715691873	0.25334428018283	0.67306505873292
ENSMMUG00000002279	1.28185586969801	1.66945285884549	14.6101494439793	0.000132200624389072	0.00844118187548962
ENSMMUG00000002280	0.117499713321876	4.6984964018844	0.560029558032916	0.454248333432708	0.819138724419784
ENSMMUG00000002285	-0.0632379130239296	5.21781443659505	0.15501962892839	0.693783844337359	0.920827703449384
ENSMMUG00000002286	-0.768143241778157	6.30998987018321	24.4145052538767	7.76815973175297e-07	0.000226145612800998
ENSMMUG00000002288	0.0581305544671682	2.84377925367867	0.0188633334865074	0.890759010513266	0.977302891381402
ENSMMUG00000002290	0.220989973944446	3.77189477351259	1.5882983495997	0.207569420738563	0.617300951999394
ENSMMUG00000002292	0.0131647323786971	3.55750219980003	0.00610699728446562	0.937710898601299	0.985948894120933
ENSMMUG00000002293	0.356443440588598	3.93445398558542	3.04211644095219	0.0811300778995574	0.402338277228464
ENSMMUG00000002295	-0.820850699123762	-0.153084874262983	1.10846721329988	0.292415385172611	0.707298501017429
ENSMMUG00000002296	0.119504396952967	3.8155073725636	0.25386059394333	0.614369737710314	0.89228644235858
ENSMMUG00000002297	0.395499257590087	7.01729511327135	1.96835669134083	0.160622397986791	0.553541394025106
ENSMMUG00000002300	-0.233303308436182	2.26212500231154	0.973071533172941	0.323915340234523	0.734652149005751
ENSMMUG00000002301	-0.248340737724963	2.2910974087941	0.97473871922012	0.323501192706007	0.734301108222331
ENSMMUG00000002302	-0.35455749767083	6.62392485871733	8.30403637940899	0.00395570648479231	0.0722800155136093
ENSMMUG00000002306	0.14918040001816	1.46965055587082	0.361223102112017	0.547827739390187	0.863710890041268
ENSMMUG00000002308	0.523063820369689	2.23632459524117	3.53367989528471	0.0601341852833482	0.342421226054153
ENSMMUG00000002309	0.0428509836921761	5.03202332325893	0.0304662588174835	0.861436489263859	0.97107326277142
ENSMMUG00000002310	0.200611398270576	4.07091115950524	1.30285751094453	0.25369192535675	0.673583631152811
ENSMMUG00000002312	0.291511087533886	-0.385204219952955	0.552171028013177	0.457431967699477	0.819912769040506
ENSMMUG00000002313	-3.96843782920153	2.00339326256021	22.3235336545205	2.30366096193028e-06	0.000465502125671936
ENSMMUG00000002314	-2.34639727138445	4.50232097303213	35.5832769428108	2.44376486211513e-09	2.39386780994461e-06
ENSMMUG00000002315	-0.0248457655753248	0.0504149180874386	0.00770488801079239	0.930053527894413	0.985488622369235
ENSMMUG00000002316	-0.0301920350882093	5.51936945382639	0.0463949182413863	0.829459526805835	0.961710851713763
ENSMMUG00000002317	-0.0725276233128124	3.68743156597946	0.254629144201164	0.613834252086645	0.89228644235858
ENSMMUG00000002320	-0.161401296723648	10.9078181454901	0.794808446404318	0.372650105699317	0.769857138206413
ENSMMUG00000002321	0.0312276781035193	4.06732302687675	0.0127420210636799	0.910125247849796	0.982916955298547
ENSMMUG00000002323	-0.10285915434062	4.71105549247373	0.445702143147852	0.504383036100209	0.84355238832105
ENSMMUG00000002327	-0.109217593018074	4.74052695281854	0.302542027921859	0.582293168912114	0.878863573746439
ENSMMUG00000002328	-0.220778552557006	5.83522919441021	0.832174452486228	0.361644516122639	0.76277364695143
ENSMMUG00000002330	1.1293671156169	3.51714295668892	15.2292620548336	9.52165490599647e-05	0.00670769949059432
ENSMMUG00000002331	0.0913007419653467	5.94248091452912	0.349641544905932	0.55431611295769	0.865335897317226
ENSMMUG00000002332	0.0606775204738199	7.05542602561975	0.17689689711559	0.674053673195684	0.913089294591433
ENSMMUG00000002334	0.570305444453367	-0.249053970301522	1.78017308010565	0.182128074634715	0.583633800149616
ENSMMUG00000002336	-0.274963683996192	5.35279845013866	3.62359980045635	0.0569654881588998	0.332001067097089
ENSMMUG00000002337	-0.0275650253798823	7.22568485332631	0.0405563459071416	0.840396712987556	0.965285290182297
ENSMMUG00000002338	0.226936903132584	6.46762160710552	2.78732291350498	0.0950128352381088	0.436033901328507
ENSMMUG00000002339	0.0676998781944363	7.20246934626417	0.385439410346123	0.534706436268471	0.857078362127061
ENSMMUG00000002340	-0.0807723616903993	7.44973492067093	0.303284683369419	0.581830509366524	0.878628523727749
ENSMMUG00000002342	0.322322899640865	1.6328176987858	1.22679446314179	0.268031345598277	0.685228665582874
ENSMMUG00000002345	-0.104529494633574	7.4737097170112	0.701517395364434	0.402274296691154	0.789150160718465
ENSMMUG00000002346	-0.0994515326987599	4.95938513232406	0.553313594280123	0.456966913333374	0.819895926398625
ENSMMUG00000002350	2.27196651910172	6.34435135334037	58.6196451908672	1.91296820912829e-14	5.47619032666458e-11
ENSMMUG00000002351	0.478547622887663	5.80624699937127	6.34506855715052	0.011770806029459	0.140594829180799
ENSMMUG00000002353	-0.13665842468823	-1.19038013551715	0.0784096481016725	0.779464287210822	0.948809188839113
ENSMMUG00000002354	0.217318746386156	4.09750901589729	1.44994507389541	0.228536766069936	0.642236173759362
ENSMMUG00000002357	-0.787699531181894	5.62452466699562	9.57333104157892	0.00197424244111505	0.0473724167046968
ENSMMUG00000002359	0.0772903837609085	5.59073520130162	0.0774950405870953	0.780721199792261	0.948984505180971
ENSMMUG00000002361	0.255140838603252	5.70327451832347	2.37370650672914	0.123393766572259	0.492803851048986
ENSMMUG00000002362	-0.0128137027067121	5.60072481160367	0.00810792708838193	0.928252227138316	0.985190878507078
ENSMMUG00000002363	-0.11899402783227	1.42969650260755	0.210894583476964	0.646067140485968	0.903501713962062
ENSMMUG00000002364	-0.0111774212716407	9.91420902248828	0.00348194906996468	0.95294570235297	0.989700320406572
ENSMMUG00000002365	-0.0797300006500393	3.11270472120356	0.203017510385415	0.652296144399924	0.90626532249779
ENSMMUG00000002366	-0.383532223028735	0.745294768695488	0.674372244955237	0.411531383903234	0.794325121073372
ENSMMUG00000002367	-0.132560092722486	4.38513979554086	0.220083919414641	0.638975983432132	0.900332361889279
ENSMMUG00000002368	0.0161065451762583	5.17477826432372	0.00796189140010028	0.928899575910999	0.985190878507078
ENSMMUG00000002369	-0.00886811259009416	1.94522860427309	0.00183051620179597	0.965873294157237	0.99240425295322
ENSMMUG00000002370	-0.353862524649489	8.64157793184337	3.24850926506178	0.0714884485418394	0.373785568388016
ENSMMUG00000002371	-0.473719622941429	6.1029057336436	3.79320735910613	0.0514609500964138	0.318234852865943
ENSMMUG00000002373	-0.050851882836094	4.69914869309445	0.153805085605622	0.694925283490494	0.921234563596254
ENSMMUG00000002374	-0.270012843934654	6.43175910643654	2.40211967599111	0.121170966617631	0.488767833114119
ENSMMUG00000002375	-0.556965755743554	-0.52530519414743	1.33265506075639	0.248333428462576	0.666048558287509
ENSMMUG00000002376	0.0485860359465634	1.41336197519946	0.01444644190763	0.904329983793955	0.981471742805824
ENSMMUG00000002377	-0.152622820514636	2.35021889349794	0.227728497271698	0.633213252550009	0.898477556860715
ENSMMUG00000002378	-0.323309309953179	0.669174505368422	0.857991384094529	0.354301399541941	0.757183132827221
ENSMMUG00000002380	-0.027665492929032	2.98570108993579	0.00692145227603902	0.933696276918565	0.985602916333498
ENSMMUG00000002381	-0.893120143071798	3.8222090800452	14.4922817569866	0.000140734990024198	0.00888700069358683
ENSMMUG00000002382	-0.43970697508485	-0.412023067775189	0.639247075508024	0.423983573580191	0.802850110954039
ENSMMUG00000002384	-0.150772358642123	1.5367863170047	0.141153762663272	0.707136699589518	0.925527558984886
ENSMMUG00000002385	-0.123192445667296	1.34647052734196	0.260986552603779	0.609443188745459	0.890591736824327
ENSMMUG00000002386	-0.263608312868161	4.70863238544128	2.6532359988646	0.103339338287269	0.453642653890871
ENSMMUG00000002387	-0.122388691180675	4.09969844872649	0.42220690975681	0.515837888392642	0.846960647348837
ENSMMUG00000002388	0.510585208824785	-1.2080113579153	1.32624193925787	0.249474882641711	0.66713071528165
ENSMMUG00000002389	-0.193571904005523	1.00242529572293	0.218840521666692	0.639924806311327	0.900616129381856
ENSMMUG00000002390	0.105805334203437	5.18711148722539	0.46894241485888	0.493474109881627	0.835736186068815
ENSMMUG00000002394	-0.266283196473846	0.308468484707207	0.502946899759145	0.478208133992251	0.829435903063899
ENSMMUG00000002396	-0.0635192372677822	4.7636989551593	0.122660304113001	0.726166896233646	0.9312201241108
ENSMMUG00000002397	-0.101949891177165	4.50842610000738	0.400120430437813	0.527027068136871	0.852695640761012
ENSMMUG00000002399	1.68712280039698	0.341675246854439	6.79969563203347	0.00911734139638094	0.120958534661352
ENSMMUG00000002400	0.323181039251856	6.13237052428591	5.2670180202993	0.0217332114421984	0.201653888012917
ENSMMUG00000002401	0.268795723403629	2.70741243751565	2.01572301123323	0.155677096712219	0.544647569210194
ENSMMUG00000002402	-0.0731029237521922	2.6742789536112	0.117777603706362	0.731457469711026	0.93204570086938
ENSMMUG00000002403	0.216352525946846	3.45224076643027	1.36706105035413	0.242317478386945	0.658127127191345
ENSMMUG00000002404	-0.444786745739544	6.32639452910742	5.25788778056742	0.0218475181111791	0.202032848689681
ENSMMUG00000002405	0.0894170996239013	4.55638686780037	0.387270933298165	0.533737414562418	0.856716786262072
ENSMMUG00000002407	0.0749721110133364	0.930877814749688	0.0584756982682144	0.808921586311235	0.957350458876273
ENSMMUG00000002408	-0.121998850005502	6.32948035469299	0.64343505776796	0.422469643435006	0.802071249656202
ENSMMUG00000002409	-0.91727668433897	-1.09633608175188	2.37637911963243	0.123182769471437	0.492616355865286
ENSMMUG00000002410	0.0568876720784527	4.5477753191267	0.172973376320314	0.677482681296848	0.913890295540538
ENSMMUG00000002412	-1.24029451961163	4.14763929581993	21.4934803791186	3.55033667081683e-06	0.000609805826579499
ENSMMUG00000002413	-0.241227406213194	4.5580627135054	0.798808160560171	0.371449948964301	0.769346261747562
ENSMMUG00000002414	0.0593089129493015	5.96701156598936	0.24647849591863	0.61956566498578	0.894783474463613
ENSMMUG00000002415	-0.470083630515484	-1.02913542095344	1.0160008029021	0.313469511826255	0.72690054477221
ENSMMUG00000002416	0.347872291317253	9.13514178968647	3.3791138495059	0.0660275467110988	0.358743755786139
ENSMMUG00000002418	0.00707701867555587	4.39718621814357	0.00128207665792957	0.971436970641838	0.99377018509495
ENSMMUG00000002419	-0.0316474440986248	3.1157169466002	0.00745223031463382	0.931207031015892	0.985502719307221
ENSMMUG00000002420	-0.449023031376667	0.611481289684404	1.31671256976987	0.251182894905109	0.669509218325599
ENSMMUG00000002421	-0.249396213403029	-0.287430524698667	0.33508155455517	0.562682094612308	0.869084660631512
ENSMMUG00000002422	-0.618642325129972	5.43940114446487	6.71776042312164	0.00954574227618708	0.124314905764391
ENSMMUG00000002423	0.111504300224275	4.67362768446256	0.304847147636973	0.580859530769	0.878277073269887
ENSMMUG00000002424	0.129373999247213	7.09877773097477	0.495018628594465	0.481697109406355	0.830412949674861
ENSMMUG00000002427	-0.386232529562411	-0.471170733258562	0.871264710310644	0.350605421192146	0.755298973334542
ENSMMUG00000002428	0.127014867621263	6.49832686975858	0.906896691695856	0.340939160726684	0.747188816203079
ENSMMUG00000002429	0.00557581250883713	7.73378268256926	0.00156100081327182	0.968484177277074	0.992710302113332
ENSMMUG00000002430	-0.0831557239189593	6.41608028427538	0.397756364415162	0.528250244285487	0.853147738208512
ENSMMUG00000002431	0.114819288177176	5.51976320234867	0.212623892062361	0.644718551858234	0.902618957547616
ENSMMUG00000002433	-0.912261504497737	0.991514838269192	6.38140787678329	0.0115321917450611	0.139196714977631
ENSMMUG00000002434	0.054651146477969	4.39546014215027	0.11012245714079	0.740004763163898	0.935085692250451
ENSMMUG00000002435	0.285685341039537	5.93597062535303	2.50261971461765	0.113657095085024	0.477103754982004
ENSMMUG00000002436	0.651850303627804	-0.536589122219353	0.774761940098713	0.37874792749509	0.774449333649484
ENSMMUG00000002437	0.0661849424825745	2.39689703155722	0.0452840840798494	0.831482516404582	0.962433027951014
ENSMMUG00000002438	-0.056166318190372	1.7034620254125	0.0540467404033365	0.81616557016514	0.958619349140256
ENSMMUG00000002440	0.0599890146434238	4.74579300625054	0.155674920371041	0.693170139170741	0.920439915763174
ENSMMUG00000002442	0.0702241403990599	4.7181648955943	0.322345908745422	0.570201238728772	0.873136294955205
ENSMMUG00000002443	0.809721245795883	-0.166556555584089	1.26153358056062	0.261361004235283	0.679996968715721
ENSMMUG00000002444	0.313981229939817	-0.617770299957834	0.613332036707213	0.433535990692088	0.807987649319368
ENSMMUG00000002445	0.000589516774878476	9.10387464204164	2.30069487727746e-05	0.99617291675475	0.998792420641484
ENSMMUG00000002448	-0.00318473168463535	4.86566782893371	0.000721054450156799	0.978577413598382	0.995869360065323
ENSMMUG00000002450	-0.0179923239794494	3.73763647869498	0.0100373175784902	0.920196331689668	0.984088611579848
ENSMMUG00000002451	-0.0192934253045794	5.04406097843134	0.00995822097193155	0.92051034367848	0.984088611579848
ENSMMUG00000002452	-0.345627165338634	5.11651222950889	2.97269696616183	0.0846805717956698	0.410568726155406
ENSMMUG00000002453	-0.114469975426144	5.75182512372859	0.598832921275815	0.43902366625266	0.811522868225968
ENSMMUG00000002455	0.221487384259012	2.77788812890879	0.121570988304434	0.72733683279644	0.9312201241108
ENSMMUG00000002456	-0.0740888628697333	2.44031927696706	0.0927491820781867	0.760710807506317	0.940606783509358
ENSMMUG00000002457	0.134119685987166	5.86298592853011	0.726054410742357	0.39416510487334	0.783223026527589
ENSMMUG00000002458	0.0913695750909728	7.10988479280848	0.261518095591988	0.609079115953755	0.890567429578224
ENSMMUG00000002461	0.124688895873835	6.67265693692359	0.861535752840844	0.353309278689172	0.757011998656253
ENSMMUG00000002463	0.136213930401559	6.68281252561897	0.816726815737681	0.366138909363955	0.765518334133059
ENSMMUG00000002467	-0.137413087466895	5.87332265165041	0.376075614865698	0.539711020350746	0.859135911542577
ENSMMUG00000002468	-8.78183094692835	3.27093274291242	11.839974069454	0.000579726332450207	0.0215995216619626
ENSMMUG00000002469	0.055668994149976	5.81318523253985	0.214019855199908	0.643634762860983	0.902233794736003
ENSMMUG00000002470	0.0798984910170661	4.85411820283271	0.328313864559775	0.566653636528885	0.872118535933703
ENSMMUG00000002473	1.14943926995991	0.570199638293505	8.50125932367964	0.00354900764667451	0.0673467553891686
ENSMMUG00000002477	0.302802979574908	1.06633733034196	1.06309375125446	0.302510631196425	0.717167154795513
ENSMMUG00000002480	-0.0729414803538713	2.44492004167889	0.0345757501488322	0.852487455864206	0.969299566367123
ENSMMUG00000002481	-0.558418447332204	4.60668217591491	12.2385058518948	0.000468133011287414	0.0192821405320686
ENSMMUG00000002483	-0.111791075898385	8.01811785987487	0.723092395254856	0.395131417061551	0.783964100664111
ENSMMUG00000002484	0.22650985961277	3.68107395315272	1.51194262154888	0.218842898706585	0.63114170748487
ENSMMUG00000002485	0.332598254464155	4.40180404687816	4.20785344341853	0.0402372244450005	0.277333293365702
ENSMMUG00000002487	0.226822848607934	3.49540987444505	1.76152925519428	0.184433884314585	0.586566947658049
ENSMMUG00000002488	0.001873870579677	2.8235204076097	3.8603394230563e-05	0.995042645078715	0.998438912020876
ENSMMUG00000002489	0.107024726618475	5.67151015810708	0.404124849289033	0.524966664736381	0.851769075525419
ENSMMUG00000002492	-0.14452458287303	3.17766113003692	0.499017236184983	0.479932258623868	0.830159053562208
ENSMMUG00000002494	0.542900827813514	0.409395430573184	2.3538655574912	0.124972769952171	0.496422825323424
ENSMMUG00000002495	0.0727384952613448	3.99403007158592	0.198614114713163	0.655841825816475	0.907636324709248
ENSMMUG00000002496	0.50376075547288	4.94574337840655	5.44028953424149	0.0196774073993397	0.189705297859564
ENSMMUG00000002497	-0.378176785496905	2.47145311237799	2.47303029234101	0.115814448849469	0.481187463337804
ENSMMUG00000002501	0.33570079360859	-0.161240394299967	0.633711385548185	0.425997212506182	0.80361648786449
ENSMMUG00000002503	0.0486899417058097	2.46999559708524	0.0352169405275156	0.851141799607009	0.968910147384901
ENSMMUG00000002504	-0.470789657881042	0.912187897737461	1.05591634126326	0.30414842417229	0.718667689114951
ENSMMUG00000002505	-0.324406750490638	1.05223964467862	1.36893651767273	0.24199468872732	0.658062995397142
ENSMMUG00000002506	0.150622529016181	3.28428406997688	0.473386965721197	0.491433118635628	0.834917729308793
ENSMMUG00000002507	0.256113038336876	2.73381316173658	1.23011743612982	0.267384200757394	0.684712386179357
ENSMMUG00000002508	0.255051785439859	2.15770321748586	1.178017176257	0.277760029000206	0.695127317921044
ENSMMUG00000002509	-0.400810689304073	0.510557179558035	1.21173665495252	0.270988454369667	0.688072784374776
ENSMMUG00000002511	0.235928630012628	0.851590580164962	0.821741231378731	0.364671562132619	0.764692803221811
ENSMMUG00000002512	-0.0910307414781255	6.84532616911252	0.433970448230752	0.510047113325979	0.845754399330419
ENSMMUG00000002513	0.15333575447322	4.23059042927852	0.880654504132504	0.348022478686817	0.752376852602236
ENSMMUG00000002514	0.302742367530187	4.26061762329	2.79898951558177	0.0943237356882236	0.434344365732153
ENSMMUG00000002515	0.00137080512435335	5.96798123466652	0.000113919644491034	0.991484088758864	0.998304358438349
ENSMMUG00000002516	-0.089475906869765	7.05354727080869	0.256880483996206	0.612271449911798	0.891749458117902
ENSMMUG00000002517	-0.0236842964266708	3.19433474649393	0.0121358008671812	0.91228041383193	0.983119619228493
ENSMMUG00000002518	0.425566279319888	1.89573130553268	4.05855145319109	0.0439481834894013	0.292579069617813
ENSMMUG00000002519	-0.0536308295287456	4.39806946927684	0.0474778512716085	0.827511601954311	0.961383425421852
ENSMMUG00000002520	0.195028277897786	-0.641971435928804	0.136773756942468	0.71150963626749	0.926243607100404
ENSMMUG00000002521	-0.115860373491626	6.95528033522164	0.843685299879585	0.358344895912588	0.760883382159237
ENSMMUG00000002523	-0.241074368539754	8.1593765570264	3.70543323399891	0.0542355900093215	0.324610460338351
ENSMMUG00000002526	-0.108181707549207	5.93021737663531	0.297491834110126	0.585459104760852	0.880638925422444
ENSMMUG00000002527	0.0801567676746234	-1.45168983387889	0.0160951635641027	0.899045890716936	0.979843727821371
ENSMMUG00000002528	0.0808325986443325	6.60865813304599	0.532112355062409	0.465720132998584	0.823154917007717
ENSMMUG00000002529	-0.48617539712554	4.02863117821272	3.78367510289717	0.0517548684109727	0.318747373136666
ENSMMUG00000002532	-0.105925458115549	5.90809322851699	0.532210479271697	0.465679007880206	0.823154917007717
ENSMMUG00000002533	-0.345697785344549	8.50555997378441	2.37922559942956	0.122958486056638	0.492407310913688
ENSMMUG00000002534	0.249082804156926	3.844158169446	1.21144143973039	0.271046836229607	0.688072784374776
ENSMMUG00000002535	0.18942299608413	3.22992141186458	0.625979304882701	0.428833978261768	0.805834500748025
ENSMMUG00000002536	0.0402947000492007	-0.518824421640271	0.0149847956172877	0.902572418769034	0.98065667396606
ENSMMUG00000002537	0.20814856491688	2.51667133176087	0.53630572427144	0.463967799569659	0.823036869716487
ENSMMUG00000002539	-0.219021148486974	3.6568133452468	1.82297835360868	0.176959163810661	0.577512938934433
ENSMMUG00000002540	0.0471207064670413	6.91868782080152	0.131344982384569	0.717041570978862	0.928378413524621
ENSMMUG00000002541	0.0576533684313362	1.39808646169033	0.0591732032561048	0.807807530724121	0.957270461255884
ENSMMUG00000002542	-0.0929468491102402	5.40936121543015	0.397892547096884	0.528179645093849	0.853113934938118
ENSMMUG00000002543	-0.056806891466467	7.52094074151486	0.239187306777005	0.624793701703751	0.895514294897255
ENSMMUG00000002544	-0.233176306960137	6.39175527315308	1.35952931668188	0.243619071763455	0.659398390744268
ENSMMUG00000002547	-0.17816019651847	2.55657382060488	0.995071161237433	0.318506088965564	0.730323397715527
ENSMMUG00000002551	0.183339155478039	2.90925112183305	0.335786941907031	0.562271233074912	0.869084660631512
ENSMMUG00000002554	-0.549569536451087	3.70608956099125	4.30136127183744	0.0380818796762859	0.269429571719233
ENSMMUG00000002555	-0.552204822827972	3.27169600747702	6.42500862045363	0.0112524366142232	0.137611340781551
ENSMMUG00000002556	0.331942116562002	-2.43624446364622	0.0816199998213847	0.775113923988594	0.946995932765428
ENSMMUG00000002560	0.275827080528126	6.52861218371298	3.04223523196495	0.0811241417968673	0.402338277228464
ENSMMUG00000002561	-0.147605846877583	6.10304959993911	1.18408906333988	0.276525112998002	0.694347866363024
ENSMMUG00000002562	-0.0849128053933966	3.86822272089832	0.393574294114718	0.530426559295621	0.855054583055991
ENSMMUG00000002563	-0.440250963306082	6.59443000684492	10.5813376834198	0.00114234971483418	0.033801499993786
ENSMMUG00000002564	-0.70307751272744	3.95390941752988	4.22045975677072	0.0399393374580034	0.275979104796889
ENSMMUG00000002566	0.100472701795509	4.81484727895334	0.597375390907498	0.439581189168662	0.811599420584107
ENSMMUG00000002567	0.217216955018984	1.07797971812869	0.642406610833326	0.422840669801409	0.802332229839705
ENSMMUG00000002568	0.448860810644252	1.52455566494789	1.61039457603511	0.204436345745742	0.612809541802596
ENSMMUG00000002569	0.045454973705712	3.07526654219059	0.0310357990602022	0.860160544402326	0.971023168626642
ENSMMUG00000002573	-0.40036288694581	7.03764173542663	6.26581052703798	0.0123089846406409	0.144313392619556
ENSMMUG00000002574	0.0317588060567758	4.98048887186658	0.0235593102179052	0.878011541477067	0.974649392824848
ENSMMUG00000002579	-0.173318139769801	6.21483946442551	0.263949965895819	0.60741936955777	0.889767538411242
ENSMMUG00000002588	0.135325299835053	5.06433942617418	0.243768782789928	0.621497254433194	0.895176885590921
ENSMMUG00000002591	-0.397325075243657	-0.119382907003817	0.816206666360362	0.36629158699372	0.765593873390673
ENSMMUG00000002592	0.0628334132836626	-0.905367977037152	0.0300650010799686	0.86234282470605	0.97107326277142
ENSMMUG00000002593	-0.107258211504419	3.72867723334105	0.277612856882421	0.598270120441128	0.886168206804684
ENSMMUG00000002594	0.344351584447547	5.32763197615203	2.49463737980223	0.114234684890746	0.478048268778713
ENSMMUG00000002595	0.162130387695286	7.61816804161982	0.496825894071065	0.480898126808433	0.830412949674861
ENSMMUG00000002599	0.151583838514689	6.03491318561018	1.05531856982172	0.304285344376497	0.718667689114951
ENSMMUG00000002601	0.175431884237835	4.13475815184369	1.11006600396017	0.292067601190788	0.707048522321908
ENSMMUG00000002605	-0.53957754421338	4.14921568055563	5.06803723757412	0.0243709635403963	0.214444502955864
ENSMMUG00000002607	0.274887883252595	5.45804664135045	3.75495836845768	0.0526511068568807	0.321603235129198
ENSMMUG00000002608	-0.117022474972149	0.55299923493748	0.223174696019601	0.636631533474276	0.899242041032415
ENSMMUG00000002610	-0.288630063801961	-1.59430646795459	0.0664776428076266	0.796536113911188	0.953305300313946
ENSMMUG00000002611	-0.127426830651265	0.63240473740882	0.153940108114959	0.694798131664655	0.921234563596254
ENSMMUG00000002612	-0.59725792214655	-0.457158517791156	1.14048593421844	0.285549670595944	0.700657306022276
ENSMMUG00000002614	-0.114181850634832	3.94827031849178	0.139626264423434	0.708652839010131	0.925676275036481
ENSMMUG00000002615	0.0580991164476942	1.42297341586675	0.0575099585228749	0.810475739975384	0.957350458876273
ENSMMUG00000002616	-0.000629883534779332	2.47171799009866	1.07702337750482e-05	0.997381504409255	0.999278062744056
ENSMMUG00000002617	0.169405568800718	4.35821760212871	1.03723424723713	0.308465586349902	0.722307837200094
ENSMMUG00000002618	-0.529313928270103	2.20581961460289	6.33022994728794	0.0118696926460705	0.141041389312965
ENSMMUG00000002619	-0.335544101606072	6.35841368730763	5.42260957996648	0.0198776290884904	0.190801687707386
ENSMMUG00000002620	0.127702659707568	2.49648674022675	0.27874864184971	0.597522576479856	0.886168206804684
ENSMMUG00000002621	-0.389715806249836	4.59866747476384	1.59309296100359	0.20688479201229	0.616383900711725
ENSMMUG00000002622	0.716521557222532	-0.811176190718213	1.53456628063568	0.215428419015888	0.627790723620105
ENSMMUG00000002623	0.0847105036371551	5.79762919887199	0.571520388161737	0.449655386401364	0.818577733633262
ENSMMUG00000002624	-0.0466435300244799	3.3581750277133	0.050381265888241	0.822401165914263	0.960468522783266
ENSMMUG00000002625	-0.256919153520673	5.08575233184619	2.40314470985846	0.121091610631261	0.488767833114119
ENSMMUG00000002626	0.193975925870095	5.81532569988947	1.09401632916946	0.295583030375076	0.710351000113588
ENSMMUG00000002628	-0.0771254240557257	6.12998752791838	0.175821109825026	0.674989385532703	0.913386723856433
ENSMMUG00000002630	-0.211443853380034	2.45028620361223	0.3699967367643	0.543006046886725	0.861586315134078
ENSMMUG00000002634	-0.610693551607855	4.64206101560977	9.69749952656861	0.00184518921606345	0.0452756713930082
ENSMMUG00000002637	-0.410924599214974	5.73215780005587	5.71288907157574	0.0168408016610262	0.172897554889293
ENSMMUG00000002638	0.107568026435427	1.87191299972596	0.0715607118810979	0.789077793819207	0.951702842963184
ENSMMUG00000002640	0.0484461599862192	5.55360724409369	0.170890978024293	0.679321178294771	0.914727386821831
ENSMMUG00000002641	1.3521982202606	3.57169607147414	10.3427799297177	0.0012998210491543	0.0364799450004481
ENSMMUG00000002645	-0.046749814447324	5.35909648664917	0.0767641067741707	0.781731453523135	0.948992905112982
ENSMMUG00000002647	-0.339945900660147	2.68995620208996	2.05402726833948	0.151804175386039	0.538692461936859
ENSMMUG00000002648	-0.262113058037811	2.38472658476362	0.572925703658889	0.449098656310414	0.81812110989201
ENSMMUG00000002649	-0.0349500774562973	-0.238436432357579	0.00472370776381581	0.945205146938407	0.988154409783659
ENSMMUG00000002650	-0.0740974392713565	6.2093716300833	0.447174041150893	0.503680021148938	0.843033331051857
ENSMMUG00000002651	-0.248630199474351	7.78448473492136	1.59714738206549	0.206307937196503	0.615781136260915
ENSMMUG00000002652	-0.712686987642983	3.36933744357705	7.17499971745105	0.00739264594691963	0.106882227932905
ENSMMUG00000002653	0.870401749505967	2.71415415195932	3.44018571793492	0.0636285399746797	0.352315861574822
ENSMMUG00000002655	-0.0180995072925734	2.10114791567072	0.0025677096183685	0.959586432421813	0.991211003324336
ENSMMUG00000002656	-0.306634605419547	7.17317313196165	5.57986968015509	0.0181680745417084	0.182275028229196
ENSMMUG00000002657	-2.36958869134575	2.49352117958309	3.17052977099008	0.0749781222647629	0.383110186456015
ENSMMUG00000002659	0.100034917421193	4.28472512997364	0.2188919414506	0.639885503398744	0.900616129381856
ENSMMUG00000002660	0.0137257286114475	2.92094644796853	0.0020574393788948	0.96382115621561	0.992034851869467
ENSMMUG00000002661	0.605343707119607	2.12168160494208	2.50232118740688	0.113678638024283	0.477103754982004
ENSMMUG00000002662	-0.045353859162869	1.32662394186726	0.0355901651922217	0.850364352700998	0.968750953239527
ENSMMUG00000002664	-0.307071484594635	4.21528820958743	2.21310284408353	0.136843191519649	0.51702557410728
ENSMMUG00000002665	0.372556661420693	7.16679058083698	2.75004589222606	0.0972516370450336	0.440853554469648
ENSMMUG00000002667	-0.0231828261451422	6.36945831479651	0.025938892614306	0.872049643146263	0.973727757473106
ENSMMUG00000002669	0.0596051244987031	5.03751372053574	0.173985771593475	0.676593549972959	0.913559146728118
ENSMMUG00000002671	-1.02817941057204	0.630454448252214	6.46624697504917	0.0109942467874108	0.13634453633254
ENSMMUG00000002672	-0.250077084519532	6.14923389576034	1.71870829757776	0.189859400353854	0.594426733590557
ENSMMUG00000002673	0.0860983934658838	4.01818074816609	0.33684772201951	0.561654452624296	0.868874274037081
ENSMMUG00000002674	0.982103733254096	2.39521149774659	12.7551431104404	0.000355031585160355	0.0168453660406471
ENSMMUG00000002675	-0.0515498667062464	6.45798197376095	0.0483573672277089	0.825946632868026	0.96124290843554
ENSMMUG00000002676	0.0184680816035156	4.25570954478286	0.00765920038333689	0.930260686328137	0.985502719307221
ENSMMUG00000002677	-0.0696244613312668	0.343684486607285	0.0331662891132929	0.855491581219356	0.970191061311853
ENSMMUG00000002678	-0.188501411911538	6.74806135473216	0.905524102922939	0.341304801786179	0.747258096967918
ENSMMUG00000002679	0.267188036644676	3.26096945908185	1.65470588122272	0.198319643805939	0.603369215420848
ENSMMUG00000002680	-0.551966350342705	3.71992695759077	7.91077208519572	0.00491412918789725	0.0831110090698107
ENSMMUG00000002681	-0.523018720827245	2.56637953293299	3.90471096166601	0.0481509095519761	0.308049500012744
ENSMMUG00000002682	-0.0379531005686209	8.65111172470282	0.0562219455723962	0.812570156655995	0.957841260772998
ENSMMUG00000002684	0.307723920477373	2.60794314540424	0.32243743869919	0.570146502491522	0.873136294955205
ENSMMUG00000002685	0.12336396287803	6.10392982817298	0.770358714633979	0.38010610395998	0.775423481848496
ENSMMUG00000002686	-0.0530071362147722	6.64181785685959	0.20772126563827	0.648559345499641	0.904479253924185
ENSMMUG00000002687	0.0364332314950998	3.71191015810952	0.033439627669857	0.854903904015713	0.970191061311853
ENSMMUG00000002689	0.108974370320703	5.08105673215112	0.566558902055274	0.451629566313613	0.819000113233734
ENSMMUG00000002690	-0.142495469070804	-0.386954389805433	0.183108540859518	0.668715308289867	0.911646288942937
ENSMMUG00000002691	-0.073788131168069	8.0434984680469	0.327646513425691	0.567048203511021	0.872178735874031
ENSMMUG00000002692	-0.138419206808931	3.12026165639862	0.273735100961275	0.600837168806392	0.887417814284505
ENSMMUG00000002695	-0.239664380863778	-0.186068412889504	0.382315044664164	0.53636686042248	0.857784722624085
ENSMMUG00000002696	-0.667399165475568	4.08683600667101	13.1062959051307	0.000294305018563083	0.0148423173129368
ENSMMUG00000002697	-0.148143512872602	3.39340695186448	0.38168041375204	0.536705276660475	0.85784941670578
ENSMMUG00000002700	0.0314807121848543	1.19730927713645	0.00991664837543382	0.920675891101641	0.984088611579848
ENSMMUG00000002701	-0.147170098285633	2.22096667132767	0.241986909754043	0.62277473257861	0.895228338440844
ENSMMUG00000002702	-0.73989488594498	3.06877391483605	5.57369151489407	0.0182322834873756	0.182812435014106
ENSMMUG00000002706	-0.220873390983695	5.06616529150875	0.789994668257101	0.374101737705217	0.77063701688952
ENSMMUG00000002707	-0.104438240096067	4.59589374053499	0.566432763190853	0.451679933491417	0.819000113233734
ENSMMUG00000002708	-0.140852455141216	1.51547190122731	0.32609723648546	0.567966264222109	0.87225673512274
ENSMMUG00000002709	0.0180809587082607	4.06283208559575	0.00951615209896062	0.922289020376362	0.984088611579848
ENSMMUG00000002711	-1.44434031636556	0.340416439492922	1.04846386787131	0.305861137293525	0.719752143328344
ENSMMUG00000002712	0.283591900703425	0.527295745789487	0.881941818197028	0.347670382163061	0.752228185093712
ENSMMUG00000002714	-0.0276458607120999	5.60037273366807	0.0111721856308975	0.915821522737381	0.983503218365466
ENSMMUG00000002715	-0.387086474124028	4.0523839008743	4.30911267195659	0.0379087299527297	0.26928053997853
ENSMMUG00000002717	-0.344041417651772	4.00412046385156	5.35371393693614	0.0206781795529781	0.195469681894305
ENSMMUG00000002719	-0.154805174955954	2.45528767326895	0.451055342476941	0.501834214677175	0.841502046918988
ENSMMUG00000002721	-0.0591178607349307	3.57453307382131	0.0812655399836721	0.775589660004335	0.947140277300708
ENSMMUG00000002722	0.267857813545195	1.89109756699713	0.521890956303338	0.470036166667164	0.825278822679966
ENSMMUG00000002725	0.0384345734929167	4.33356020841935	0.0498935553363715	0.823248598959667	0.960540583909466
ENSMMUG00000002726	-0.0786092385511698	5.74148365821275	0.164039765208017	0.685464112152897	0.917259700644362
ENSMMUG00000002727	0.360078346505354	4.0812050214174	2.42218215766673	0.119628183655595	0.486569609362146
ENSMMUG00000002728	-0.145345712141591	3.48816159299475	0.775316212625178	0.378577447260854	0.774285095755231
ENSMMUG00000002737	-0.164631760716737	8.34950923908295	0.349959480439367	0.554136068104197	0.865335897317226
ENSMMUG00000002739	-0.235116262995396	2.17021183608763	0.992229198550561	0.319198148578889	0.730323397715527
ENSMMUG00000002740	0.181564155517453	2.12491630803615	0.477418794784061	0.489593828643093	0.834366788017968
ENSMMUG00000002741	-0.75740668280629	-0.134561304566014	2.31123627092307	0.128441858395224	0.502653439360453
ENSMMUG00000002746	0.0354162803437675	3.40832842646591	0.0183212065542904	0.892330528166934	0.977856791863814
ENSMMUG00000002749	-0.0685409107208843	3.74142813290238	0.102179007820219	0.749230245099981	0.93742998005073
ENSMMUG00000002750	0.586244475718016	4.82971243215968	4.81930394573651	0.0281427077069941	0.230051388648023
ENSMMUG00000002751	-0.474648110240197	5.17931309954081	3.97773204663753	0.0461056022392073	0.301909959611371
ENSMMUG00000002752	-0.168013163621286	0.621546419217	0.273208409959359	0.601187618874763	0.887418231505064
ENSMMUG00000002753	-0.0831361736616764	4.27097630807531	0.179294326684342	0.671980387647922	0.912849863977762
ENSMMUG00000002755	0.184397784774365	4.72713194147633	0.725802912861752	0.394247019983582	0.783252526115069
ENSMMUG00000002756	-0.0860475893181561	5.56477426908527	0.341485267298907	0.558973149605059	0.867374078370897
ENSMMUG00000002758	-0.0428028330243628	3.1999935935256	0.0731659517182148	0.786781728534656	0.950483702263258
ENSMMUG00000002759	0.186781056251689	5.20958063379258	1.82449947993509	0.176778623505074	0.577472353998318
ENSMMUG00000002761	-0.206833002436174	6.98011791318623	2.37057880248192	0.123641201621068	0.492971410299991
ENSMMUG00000002765	0.145525723519152	5.05158793829188	1.00403693057773	0.316335656551054	0.729410825200819
ENSMMUG00000002766	-0.471941163601691	1.41242127499601	1.6339569693017	0.201156616526979	0.608393387122274
ENSMMUG00000002768	0.102096882983832	2.7988130791286	0.204800363830916	0.650873715688329	0.905659312555249
ENSMMUG00000002769	0.0914291223954258	5.38789014514252	0.559661805296354	0.454396538439683	0.819138724419784
ENSMMUG00000002770	-0.219975042308211	-0.607200136021086	0.192404786430448	0.660922626069365	0.909422322816312
ENSMMUG00000002771	-0.113125590695038	3.82300183328163	0.491403824507074	0.483301757943504	0.831001353017232
ENSMMUG00000002772	-0.0427344236515479	8.03652313197202	0.0993141508121518	0.752654237318749	0.938396469547875
ENSMMUG00000002774	-0.302332784033817	6.9492022551701	4.53284552956481	0.0332502865390012	0.251256894673949
ENSMMUG00000002775	0.171985693063842	7.51535262899252	1.77456549909433	0.182818070338026	0.584533138962236
ENSMMUG00000002776	-0.257898069816032	4.41359892898816	1.78106166564396	0.182019014039207	0.583633800149616
ENSMMUG00000002777	-1.02592397796865	6.12121931086491	24.7532700792158	6.5158159704946e-07	0.000208061366546097
ENSMMUG00000002778	0.549252396237907	3.11649803366652	6.44734027447572	0.0111118569019085	0.137110096370101
ENSMMUG00000002779	-0.305087234350067	1.91640812800792	0.854195334728818	0.355368200818182	0.757950248852152
ENSMMUG00000002783	-1.19856763312268	-1.13926214675353	3.69354753031937	0.0546233214407812	0.325541349433331
ENSMMUG00000002785	-0.654896490625319	-0.506071554602347	3.46858605680163	0.0625447516287857	0.348702010923307
ENSMMUG00000002788	0.291772955655753	2.63203737064323	1.19106998285545	0.275113834286906	0.693782883234751
ENSMMUG00000002789	-0.0433103436847236	7.75251108959197	0.121586459488789	0.727320175506221	0.9312201241108
ENSMMUG00000002790	0.123801287382455	2.82090589396561	0.262333651505244	0.608521418986175	0.890286532581477
ENSMMUG00000002791	0.23142769220675	2.50371572607936	1.00933427880027	0.315062378031904	0.727971001013759
ENSMMUG00000002792	-0.35421144174719	7.39228816236999	8.45470593136169	0.00364100114358652	0.0684221396523437
ENSMMUG00000002793	0.112827234712366	-0.451010730773452	0.122306774508196	0.726545949418647	0.9312201241108
ENSMMUG00000002794	-0.00606563043266586	6.30730400349385	0.00212852521301343	0.963201898329351	0.992034851869467
ENSMMUG00000002796	0.0545096937144634	3.44166806244742	0.0743275909913095	0.785136980115724	0.949790913561459
ENSMMUG00000002797	-0.417944993114044	3.9236279146638	2.39073286966138	0.122056396129199	0.490025989219869
ENSMMUG00000002799	-0.0578411238672776	6.20829340099754	0.181906263442905	0.66974012028949	0.911887142773862
ENSMMUG00000002805	-0.273827445643197	7.62963638571564	4.16760961902249	0.0412038930778364	0.280951991863802
ENSMMUG00000002806	0.265920801503894	1.83254176875838	0.370046229255493	0.542979070314407	0.861586315134078
ENSMMUG00000002807	0.607855482181336	2.46321477317341	2.91974835033686	0.0875015091995216	0.417772485455239
ENSMMUG00000002808	-0.183601415785328	5.45571896366417	0.95434097512727	0.328616795385838	0.737368551561773
ENSMMUG00000002809	0.514091867688168	0.192376439310724	2.74110908199348	0.0977968698040331	0.441806660401591
ENSMMUG00000002810	-0.673760183464169	0.231880793960191	2.04401382763132	0.152805978325058	0.540218644167614
ENSMMUG00000002813	0.46798934472668	1.19364667077943	1.85198945593974	0.173552186041554	0.573187716706117
ENSMMUG00000002817	0.153526182209909	3.75693318634641	1.12919898807458	0.287946260664792	0.702933259377739
ENSMMUG00000002818	0.198851541039339	6.40354009368649	2.16749013165681	0.140956123854969	0.523699412358413
ENSMMUG00000002819	-0.15379737405027	6.38972573831815	0.994882741327377	0.318551910945303	0.730323397715527
ENSMMUG00000002820	0.138269500078319	7.67446392148071	1.44267813361128	0.229706451444169	0.643545547519031
ENSMMUG00000002821	0.0581111142346156	4.78417994821641	0.208309682325892	0.648095495709612	0.904427058361089
ENSMMUG00000002822	-0.148312189420639	2.93747791884758	0.17415925550965	0.676441493528215	0.913552374024266
ENSMMUG00000002824	-0.339394185773751	4.00608927291655	3.00072626040387	0.0832272006749415	0.406879909857296
ENSMMUG00000002827	0.348884469552894	4.70609330071388	0.997998661130822	0.317795258354179	0.730323397715527
ENSMMUG00000002833	0.336712276151549	3.97011962357454	2.89781695007225	0.0886996037918758	0.420786440225006
ENSMMUG00000002834	1.37156128049967	5.36033883487999	14.2841611002234	0.000157181930320013	0.00953977680274399
ENSMMUG00000002835	-0.188371495524302	2.45799662484002	0.269841761662391	0.603437939639459	0.888354997217967
ENSMMUG00000002836	-0.112302033844456	3.31423057681554	0.243783063515913	0.621487039637659	0.895176885590921
ENSMMUG00000002837	0.0921277155579656	5.2458566281988	0.410111299770644	0.521913019399451	0.849945768579214
ENSMMUG00000002838	-0.126011403713875	5.8223171354801	0.885947112325869	0.346577970311764	0.751380944867678
ENSMMUG00000002840	-0.0444046255184834	4.61969343038242	0.0957721313510014	0.756963475853666	0.939321678366351
ENSMMUG00000002841	-0.0815512425995823	5.00318655430877	0.490958747021763	0.483499940825787	0.831001353017232
ENSMMUG00000002842	0.797760790551073	0.411566878821193	1.9713238432935	0.160307413561638	0.552899625569214
ENSMMUG00000002843	0.55281300392332	0.429475288036774	2.82142616512549	0.0930137253172149	0.430976123393702
ENSMMUG00000002844	0.0876633882542774	3.88155307882121	0.244928811810702	0.620668712464713	0.895023134976576
ENSMMUG00000002845	-0.0438566786919028	1.33727616330941	0.0269673452017578	0.869560026033186	0.972937463822943
ENSMMUG00000002847	-0.53303116336426	2.27016651463401	2.39500883536862	0.121723062184983	0.489522297828129
ENSMMUG00000002848	-0.0171848439699118	9.48331132343144	0.00896668409932033	0.924559014346126	0.984422087096738
ENSMMUG00000002849	-0.0356087144800436	2.97622888702694	0.0105622427031591	0.918143315458512	0.983866481955414
ENSMMUG00000002850	-0.186465102339144	1.85748061213062	0.272463783393924	0.601683813658551	0.887692937931564
ENSMMUG00000002852	0.620072215327822	5.39835807320362	3.93289528491574	0.0473503570893647	0.305752114374343
ENSMMUG00000002853	-0.214579326740945	4.2942251989391	0.956638958674251	0.328035144950463	0.737368551561773
ENSMMUG00000002854	-0.159909850661393	0.746879378787599	0.130724274541492	0.717682265164698	0.928781452865027
ENSMMUG00000002859	0.0475849180875725	6.56320498354774	0.0832991687122657	0.772875285562966	0.945910353771519
ENSMMUG00000002861	0.323700393381824	4.04691340407474	2.74589111280812	0.0975047058122646	0.441651061980869
ENSMMUG00000002862	0.484030612844315	5.65460488842524	0.768412787033157	0.3807085176461	0.775894465940528
ENSMMUG00000002863	-0.0467215828988929	6.04048433364081	0.125549701309197	0.723091637836644	0.929638951415784
ENSMMUG00000002864	0.0550532173240496	4.68612069565792	0.0457190889103529	0.830687251878278	0.961836607675698
ENSMMUG00000002865	-0.0183963190501572	7.03595323543394	0.00534900054151422	0.94169720878294	0.986942084850751
ENSMMUG00000002866	0.149868201672421	2.46378124482178	0.28795015334833	0.591537124475035	0.883729689525434
ENSMMUG00000002868	-0.835119728381887	2.26575990169001	3.19099911864654	0.0740447438782305	0.380890242842913
ENSMMUG00000002870	0.141325742764063	-0.528365801545684	0.139625152359734	0.708653946239759	0.925676275036481
ENSMMUG00000002871	0.0538830987216248	4.30178401784652	0.0866234269280675	0.768514475781848	0.94422177092952
ENSMMUG00000002873	0.122357930881292	2.11753123127716	0.0681339031420265	0.794073446031664	0.952644850835763
ENSMMUG00000002875	0.00131630163506604	-1.16581115184084	1.02888133639567e-05	0.997440695493376	0.999278062744056
ENSMMUG00000002876	-0.120345290313331	6.52011295789032	0.471802757039043	0.492158983039029	0.835037651264429
ENSMMUG00000002877	-0.149874583518643	1.07605799309521	0.235140630812168	0.627738050725191	0.896616370814284
ENSMMUG00000002878	0.213853722704613	1.44593191169299	0.797348898654505	0.371887189105439	0.769422419838567
ENSMMUG00000002879	0.151509898054686	5.15309680172948	1.66231311805613	0.19729130050696	0.602264953591696
ENSMMUG00000002880	0.184860322494304	2.72555785914127	0.629840341444186	0.427413883743395	0.80514737342315
ENSMMUG00000002882	0.0840303503310831	1.45220317365765	0.124339443394483	0.724374852509099	0.930549232888354
ENSMMUG00000002883	0.180354042765995	0.511857189403509	0.322999022638921	0.569810891888483	0.873136294955205
ENSMMUG00000002884	0.0763985079214995	4.41462591238519	0.335221058669791	0.562600792946139	0.869084660631512
ENSMMUG00000002886	0.108710705711969	4.61058038104083	0.42833812849787	0.512805531925993	0.846243155360296
ENSMMUG00000002887	0.0949667870035042	0.508786097963193	0.0959918104781998	0.756693695726852	0.939321678366351
ENSMMUG00000002888	-0.171632797374407	3.5525670740977	1.17461589344688	0.278454824623281	0.696145403245137
ENSMMUG00000002889	-0.196924383979081	6.67154630542521	2.26342143937902	0.13246112263288	0.510925722511195
ENSMMUG00000002890	0.0227553598206326	4.6340547193089	0.00594108693937301	0.938561139056913	0.98612343221492
ENSMMUG00000002892	0.540600119467237	1.08843560089954	3.3948464793552	0.0654004511307151	0.357062348576339
ENSMMUG00000002894	-0.0837818645456093	4.42898097291717	0.177298496614434	0.673705223111428	0.912977682817808
ENSMMUG00000002899	0.217430010139944	7.42017361098208	2.69483650864041	0.100673815205111	0.447097483905604
ENSMMUG00000002904	1.16424136013899	2.24894143487615	3.98348892590366	0.0459482967001981	0.301339421199925
ENSMMUG00000002905	0.01761117643608	4.68405242378382	0.00540814366475217	0.941376349559377	0.986942084850751
ENSMMUG00000002907	0.00625705996002368	3.63462608538623	0.00155161042528107	0.968579064712077	0.992710302113332
ENSMMUG00000002909	0.174211329831047	1.69301303422134	0.37609588262805	0.539700095728012	0.859135911542577
ENSMMUG00000002910	-0.0165119068563441	4.31439091303488	0.014979672035917	0.902588993331363	0.98065667396606
ENSMMUG00000002911	-0.0118262476762332	6.40942404077209	0.00568768490473559	0.939883139318904	0.986608300099387
ENSMMUG00000002912	-0.767208610826196	-0.460111019359118	1.80056161476068	0.179644613219997	0.580802301521114
ENSMMUG00000002913	-0.0799333324309722	2.39981266889734	0.11173898647041	0.738172944237166	0.934669059515701
ENSMMUG00000002915	0.187669181770337	7.03721721300205	1.22869628221179	0.267660730023654	0.684943489107014
ENSMMUG00000002916	0.120360786073812	3.6697475412207	0.241227241994093	0.623321137730068	0.895239055243051
ENSMMUG00000002917	-0.0695777851525141	3.00412881274183	0.0533467935970648	0.817338692542351	0.958775114655334
ENSMMUG00000002919	-0.0368673416819377	4.00144859550931	0.030412051193057	0.861558569232899	0.97107326277142
ENSMMUG00000002920	-0.0668872785827587	7.86458801937448	0.172000903938425	0.678339629080719	0.914189466110822
ENSMMUG00000002921	0.141737593490674	6.59446981403678	1.64743690614831	0.199308141163947	0.604719419295522
ENSMMUG00000002922	1.76567507490403	1.32039207870989	25.3506939112098	4.77980413084239e-07	0.000182439812780775
ENSMMUG00000002924	-0.291095801851412	6.44576977111787	1.15691046411783	0.28210720570935	0.69865082626474
ENSMMUG00000002925	0.476631209232592	7.21249700801485	7.33593868562133	0.00675893741772377	0.101488742697183
ENSMMUG00000002926	-0.339433085041228	3.74100447161703	3.19321541908027	0.0739444342282174	0.380602218251082
ENSMMUG00000002930	0.943553800735089	-1.25146062327988	5.06846117789268	0.0243650037707169	0.214444502955864
ENSMMUG00000002931	0.206932248107982	4.4824715894868	1.75695947555103	0.18500421596526	0.586712040882442
ENSMMUG00000002932	0.147785376085436	6.00223476880594	0.534560833949548	0.464695676356735	0.823036869716487
ENSMMUG00000002933	-0.0737766742784724	0.808705707240754	0.0447325046178264	0.832496662561204	0.962763444394778
ENSMMUG00000002935	-0.141693265099652	3.04928557338935	0.100375719016803	0.751379221601599	0.937857938415216
ENSMMUG00000002936	0.518736991954253	2.38997919734392	6.20600382383295	0.0127317726764812	0.147957325772153
ENSMMUG00000002939	0.0780858766475802	2.66340927886933	0.161256537324576	0.688002278664255	0.918103508053306
ENSMMUG00000002940	-0.107902871692609	3.98260686413763	0.280984734263971	0.59605651230462	0.885778290813749
ENSMMUG00000002943	-0.0474220991207635	8.34260202310201	0.119172177696981	0.729934069502128	0.931590740359991
ENSMMUG00000002944	-0.216215950417865	4.1939249677837	2.51273688355287	0.112929652391327	0.476040594731466
ENSMMUG00000002945	0.0272628083674803	7.01757035062802	0.0128188497056527	0.909855855253194	0.982902271688585
ENSMMUG00000002947	0.419268659263127	3.3776454067998	2.35807687062903	0.124635754236043	0.495772050661942
ENSMMUG00000002948	-0.0573953492600271	6.2490999065069	0.120868600338959	0.728094325243988	0.9312201241108
ENSMMUG00000002949	0.00707079569099291	0.449573871980589	0.000378869901282997	0.98447049220482	0.996365847232266
ENSMMUG00000002951	0.975860604555613	3.32078605133777	3.6284366844394	0.0568001469626551	0.331610919181021
ENSMMUG00000002952	-0.00104738017361914	6.70780814966884	2.38005573294231e-05	0.996107470593301	0.998792420641484
ENSMMUG00000002953	0.0390402935095776	2.98999448915604	0.0401293027129732	0.8412279788595	0.965290241583997
ENSMMUG00000002956	0.557997875004136	2.14535864540383	2.91386734843768	0.0878210534571723	0.418279439910258
ENSMMUG00000002957	-0.634690524741762	-1.95938942113211	0.509565090422658	0.475327185732495	0.828265198961602
ENSMMUG00000002959	-0.285028504362513	6.87225225248331	4.54161854788267	0.0330802991353745	0.250966085666605
ENSMMUG00000002961	-0.267768726780132	5.82750955800653	1.3042689473922	0.253434921155195	0.67306505873292
ENSMMUG00000002963	-0.458617249784507	6.03788018708236	9.94555374747824	0.0016123836120508	0.0415830344152922
ENSMMUG00000002964	-0.0824933649544352	1.83476332063696	0.0584591220665374	0.80894814717068	0.957350458876273
ENSMMUG00000002965	0.309776480765415	0.53286935894233	1.19339530942103	0.274645750496782	0.69334045444575
ENSMMUG00000002968	-0.0120543519991479	5.78059197573483	0.0077421072677879	0.929885224088691	0.985427541486718
ENSMMUG00000002970	0.494782640401499	7.8163589086099	6.40808427996316	0.0113601916522773	0.137895867010258
ENSMMUG00000002971	-0.273534738494413	0.591545032346162	0.474276869115073	0.491026160676982	0.834644674914254
ENSMMUG00000002974	-0.558767125145032	5.22169245932982	3.71020252142912	0.0540808287965635	0.3244093943597
ENSMMUG00000002975	0.337199419968115	2.81905591285249	1.46677737123162	0.225854841013822	0.639703802684989
ENSMMUG00000002976	-0.337546662903464	5.92536807234269	7.30951255766006	0.00685905301725463	0.101767594684818
ENSMMUG00000002980	0.0862254346203238	6.19667801290099	0.415418602244319	0.51923197060993	0.848683287747826
ENSMMUG00000002982	-0.239586689351702	5.16813303271887	3.23432433206404	0.0721100427118984	0.375022915667173
ENSMMUG00000002984	-0.106575843277326	7.9846895866905	0.584912470582339	0.44439320564856	0.814610213470616
ENSMMUG00000002985	-0.535457243538942	6.56830517763354	15.2025587742002	9.65724764728336e-05	0.00674280022722516
ENSMMUG00000002986	0.35330822390231	2.2740856653757	2.88375232819656	0.0894772932001201	0.422607613893004
ENSMMUG00000002987	-0.353407751934469	6.86334209565781	6.30010775133546	0.0120730633694995	0.142520231226477
ENSMMUG00000002988	-0.35867396961736	1.94065792076665	1.26704738287854	0.260321320507932	0.679346491049045
ENSMMUG00000002989	0.0550466377147688	4.88284764379848	0.172182820726043	0.678179107502504	0.914189466110822
ENSMMUG00000002990	-0.807210983492488	4.34729328916726	8.49750964843045	0.00355632901362226	0.0673467553891686
ENSMMUG00000002991	-0.0108791848760135	5.0314191062593	0.00612895207646957	0.937599261839818	0.985931487777686
ENSMMUG00000002993	1.84018100664645	3.13156776848772	9.93199595584491	0.00162430305834968	0.0416403422839016
ENSMMUG00000002995	-0.215191862936556	5.37339027433229	1.82820346863533	0.176339890263041	0.576916943839616
ENSMMUG00000002996	0.00704549551493556	0.577833176018702	0.000324008191103786	0.985638671899005	0.996755496528034
ENSMMUG00000002997	0.162141176938311	3.04107309206067	0.30286512861484	0.582091792800806	0.87871406513857
ENSMMUG00000002999	0.462465244761283	0.23909419460897	0.608535099584778	0.435339904738754	0.809313943671142
ENSMMUG00000003000	0.271250004249198	4.27168182566874	2.05440012632936	0.15176701639833	0.538692461936859
ENSMMUG00000003001	0.0297913734089945	6.10937273760519	0.0579931004875398	0.809696513887993	0.957350458876273
ENSMMUG00000003002	-0.162239468165936	3.35414141661549	0.684307208206054	0.408107486510296	0.791732753014684
ENSMMUG00000003003	-0.023202189482527	6.65390741431121	0.0204511091916686	0.886284356967228	0.976047837515523
ENSMMUG00000003005	-0.193991794136491	3.83827808251439	0.714494322384077	0.397955831166652	0.78584609750729
ENSMMUG00000003006	-0.0801727523620957	5.51649594926791	0.414641791768318	0.519622867929653	0.848791476895836
ENSMMUG00000003007	-0.522788376890265	2.92814289766282	2.39637428864171	0.12161683059931	0.489316158906944
ENSMMUG00000003009	-0.0765073694159443	2.30715699446035	0.119072539005685	0.730042580650063	0.931590740359991
ENSMMUG00000003011	0.848985858812869	-1.3838079750143	2.23410884664375	0.134994435058044	0.515094185524239
ENSMMUG00000003012	0.487411679455371	4.63309428005299	3.54035836317021	0.0598925198015173	0.341544981322691
ENSMMUG00000003013	-0.237232674322294	2.27493654579645	1.25827823217773	0.261977249515531	0.680538602189771
ENSMMUG00000003014	0.573325348329644	2.10775597904382	2.50401232070571	0.113556658400103	0.477103754982004
ENSMMUG00000003015	0.00525097538801198	3.28470266368366	0.000761525989616985	0.977984563125142	0.995664919461647
ENSMMUG00000003017	0.188623036810258	5.76898488850609	1.84045493312545	0.17489763566763	0.574431273313036
ENSMMUG00000003018	0.407122941894278	2.3722801546707	3.28295055322853	0.0700029738976614	0.369501454088935
ENSMMUG00000003019	0.712359638460764	-0.417070480941891	4.51013077218948	0.033694664489666	0.252945610696898
ENSMMUG00000003020	0.0630101657358764	7.36748992779556	0.326054552568955	0.567991598498238	0.87225673512274
ENSMMUG00000003021	-0.0191278354976148	-0.976106918534696	0.000676362663078578	0.979251776400629	0.995869360065323
ENSMMUG00000003022	-0.010577122012623	0.408612898251258	0.00130316542769293	0.971203114582633	0.993673622884738
ENSMMUG00000003023	-0.0151972838781514	7.72482106232552	0.0153056593611609	0.901540108562541	0.980240102846755
ENSMMUG00000003024	-0.496922250580056	-0.0326070992111644	1.81059463018038	0.178436914864834	0.579410992204364
ENSMMUG00000003029	0.138968444464745	5.4137552585606	0.340312916414277	0.559648656311596	0.867516192844239
ENSMMUG00000003030	-0.233673242854785	1.68972032498075	0.281692495335456	0.595594035170177	0.885707631868655
ENSMMUG00000003032	0.0658937204115568	6.19991905933226	0.254143479560895	0.614172519727461	0.89228644235858
ENSMMUG00000003036	-0.136511650931822	3.99493868525616	0.279701017140468	0.596897247641087	0.886168206804684
ENSMMUG00000003039	-0.26598942353216	2.20687174521016	0.673503382351083	0.411832828537899	0.794523268894412
ENSMMUG00000003040	0.118671964036723	7.17364961023444	0.620271815448177	0.430946295590351	0.806170115116387
ENSMMUG00000003041	-0.30852373858178	8.07136600491361	3.65727789338887	0.0558247694962408	0.328597066781162
ENSMMUG00000003042	-0.363864796791389	4.09260117861003	5.61074464662347	0.0178506756920861	0.17964273539705
ENSMMUG00000003043	-0.00830955456416	4.78535829668511	0.00398285393028175	0.94967902595547	0.989126611473601
ENSMMUG00000003045	0.523262115092892	3.61169451283685	1.17448073443048	0.278482479372225	0.696145403245137
ENSMMUG00000003046	0.170172611344198	1.11917994604716	0.377635829167222	0.538871224189309	0.85883382635943
ENSMMUG00000003047	-0.0175265328001002	5.26622265626408	0.012462600094473	0.911112013772507	0.983119619228493
ENSMMUG00000003048	0.0590118422901316	6.06199665877689	0.26079013959113	0.609577837334768	0.890686397899632
ENSMMUG00000003050	0.023789019256958	7.09225410357312	0.00883120481594801	0.925129420880068	0.984569739559051
ENSMMUG00000003051	0.0459578093664773	8.48967118731536	0.126828936115004	0.721742833690113	0.929625165610633
ENSMMUG00000003054	0.374140267506869	3.21717442610695	0.493085299905921	0.482554241424359	0.830412949674861
ENSMMUG00000003055	-0.00979488901697553	0.993074282149566	0.000494046599044395	0.982266753157559	0.996365847232266
ENSMMUG00000003057	-0.0583940432617714	6.69971408849682	0.0835801821557638	0.772503037602376	0.945710512669702
ENSMMUG00000003060	-0.0319977964842802	1.1279414603503	0.00865286681818844	0.925887047165438	0.984830067012235
ENSMMUG00000003061	0.783234053266254	8.61423374565299	11.7298805021314	0.000615045416483218	0.0224289173535366
ENSMMUG00000003062	-0.549138917031576	1.84278160933197	1.67524815273072	0.195557059679925	0.600552128922294
ENSMMUG00000003067	-0.165898987080731	6.35965233509494	1.43739526259004	0.230561309053875	0.644587426263662
ENSMMUG00000003069	0.349589316995418	0.0562424860920759	0.616420758304123	0.432380472646934	0.806709428436209
ENSMMUG00000003070	0.24228240281482	3.95117505053276	1.22644968765333	0.268098601974406	0.685247260046487
ENSMMUG00000003071	-0.422026889973828	5.5528956952685	7.46713526989407	0.00628354585092053	0.097143279509821
ENSMMUG00000003073	0.025182859573365	8.91180673134018	0.0347029693102172	0.852219442770283	0.969299566367123
ENSMMUG00000003074	-0.121319114845296	5.72184455165854	0.360816512522881	0.548053114718292	0.863710890041268
ENSMMUG00000003075	-0.340494475499501	2.64255336512007	1.84280798389401	0.174622190672776	0.574360541362618
ENSMMUG00000003076	-0.0271418557434476	6.97529942482479	0.0196320735188564	0.888569523112778	0.976627815632678
ENSMMUG00000003077	0.099214021252881	4.53803098153079	0.264892608798277	0.606778616165671	0.889767538411242
ENSMMUG00000003078	0.163685641955037	3.65471465099071	0.653667501327725	0.418804495950305	0.799176316236244
ENSMMUG00000003081	0.0513677042089386	-0.135109243988164	0.0105567211240896	0.918164638988317	0.983866481955414
ENSMMUG00000003083	-0.0215023630207274	0.639334230789864	0.0041144424871824	0.948855630637678	0.988933104470557
ENSMMUG00000003084	0.799035178534593	0.0818881784381311	2.58756727539871	0.107705649086392	0.463541918433843
ENSMMUG00000003086	-0.365702440479357	2.41478374011244	2.18799812101001	0.139089987177651	0.520254708136615
ENSMMUG00000003087	0.109613323241019	-0.940688819326715	0.0562506959453728	0.812523131143092	0.957841260772998
ENSMMUG00000003088	0.0807283525044648	2.47780975463009	0.0333325607307415	0.855133800902464	0.970191061311853
ENSMMUG00000003089	0.00212896143382018	3.9326349858095	0.000150995840161983	0.990195812154648	0.997864542922333
ENSMMUG00000003092	0.0794499764806602	5.54376347022885	0.401917789303393	0.526100489044254	0.852159751020757
ENSMMUG00000003097	-0.566305063483347	4.16871511360965	4.24879541387345	0.0392781813691211	0.274356259941449
ENSMMUG00000003098	0.0530560354237175	5.42829326937557	0.125534390890515	0.723107827634379	0.929638951415784
ENSMMUG00000003100	0.215972733747862	0.630740614876137	0.151906314290969	0.696720232183931	0.921962170278278
ENSMMUG00000003101	-0.245193754996477	3.35190822403525	1.23833349164397	0.265792472496584	0.683727947821075
ENSMMUG00000003102	-0.00642056949497093	6.91558559455069	0.00231861976416781	0.961595065664927	0.991610724852868
ENSMMUG00000003103	-0.266108714523246	3.9536902906271	2.87972265685979	0.0897014703218741	0.423272652266074
ENSMMUG00000003104	-0.00687769148910012	2.73287354552315	0.000471268009718528	0.982680317308309	0.996365847232266
ENSMMUG00000003105	-0.452253788617812	1.22853541068895	2.77436647403707	0.0957845489488103	0.437668372637607
ENSMMUG00000003106	-0.950837394936198	5.38169967161611	23.0722468744348	1.56026650415801e-06	0.000357321833005573
ENSMMUG00000003110	-0.20074635988071	4.14879446755848	0.768483553148368	0.38068658647966	0.775894465940528
ENSMMUG00000003111	0.198235783041754	6.14678726232493	0.85686820286562	0.354616589335571	0.75739487614985
ENSMMUG00000003113	-0.268748665666316	6.03988951949053	2.50398026911792	0.113558968904965	0.477103754982004
ENSMMUG00000003115	-2.24682626254732	-0.725929761276056	5.88944886154633	0.015231866725979	0.163635583437079
ENSMMUG00000003116	-0.00301551227267376	5.12627733309264	0.000386208334695937	0.984320835070062	0.996365847232266
ENSMMUG00000003118	0.0751081486072701	4.68088173619067	0.0775555939686967	0.780637737118969	0.948984505180971
ENSMMUG00000003119	-0.073854391877898	6.55401635475457	0.439031345726903	0.507590354400799	0.844903782412203
ENSMMUG00000003120	-0.0593503661539126	8.96097517243847	0.186669903245956	0.665702801980741	0.910237422177673
ENSMMUG00000003121	0.0118866437023703	1.77220891625398	0.00215243068742055	0.962995982871556	0.992034851869467
ENSMMUG00000003122	-0.0983234865424343	4.3564344158479	0.42238461857054	0.515749557968835	0.846960647348837
ENSMMUG00000003123	0.499038048018127	1.65916888397843	3.93710288333484	0.0472320534858678	0.30573826939416
ENSMMUG00000003124	0.204608439783908	4.33053871433686	1.32556553971769	0.249595647629477	0.667349757734105
ENSMMUG00000003125	0.0643233764361175	1.65717223845484	0.0517118979955988	0.82011077479782	0.959682699817915
ENSMMUG00000003126	0.293717571923398	2.47978232506772	1.9516267485469	0.162411660883539	0.55562619745798
ENSMMUG00000003127	-0.414442289231705	1.4990202942397	2.9507602937354	0.0858371669682883	0.413907686650005
ENSMMUG00000003129	0.0917885713436164	-0.803686493455995	0.0470747881984472	0.828233866576767	0.961506192276821
ENSMMUG00000003130	0.0447113217019102	6.45358322779787	0.124076746202018	0.724654312195902	0.930638580218458
ENSMMUG00000003132	0.228969968867012	5.58761100976175	2.88982221235736	0.0891407618489377	0.421578840076797
ENSMMUG00000003134	0.265711944435493	4.59976317752252	3.09931979918415	0.0783250137174158	0.393480677277079
ENSMMUG00000003135	0.847593629446418	3.91800065351516	9.04599556641695	0.00263270825823501	0.0566151989313327
ENSMMUG00000003136	-0.0726518087588568	6.85434013493214	0.414755913432813	0.519565408536364	0.848778339073672
ENSMMUG00000003138	-0.24348277412899	1.51642808187199	0.898806329835917	0.343101979723148	0.74890324103759
ENSMMUG00000003139	0.159207629821555	4.16978830115983	0.510747418991766	0.474815483015914	0.827962511297598
ENSMMUG00000003140	0.0446357613598064	1.51078772352812	0.0131687542079106	0.90863916554465	0.982795107518571
ENSMMUG00000003141	-0.0819732483732348	3.64341489047347	0.147832412287947	0.700615448673326	0.922948096617426
ENSMMUG00000003142	-0.289506856726332	3.15334090378858	2.34821877214184	0.125426251021295	0.497763698600223
ENSMMUG00000003143	0.771121306549463	4.01304302953061	1.11187206496044	0.291675364948208	0.706481374186702
ENSMMUG00000003144	-0.227786469164932	-0.328973040145016	0.408551166191945	0.522705793625543	0.850147890358807
ENSMMUG00000003146	0.711267081204425	2.69224333637493	2.74048728792192	0.0978349291528745	0.441806660401591
ENSMMUG00000003149	-0.0852088691587875	4.76680320149155	0.0886355958961502	0.765918931733161	0.942230595290701
ENSMMUG00000003150	-0.0319512266262742	5.35468778774234	0.0503017676753359	0.822539005131129	0.960468522783266
ENSMMUG00000003151	0.066695317292165	5.17734999602131	0.249314793999638	0.617557965782783	0.893687389020564
[truncated: 15,177 more rows]
