# Supplementary material for: Macrophage-associated wound healing contributes to African green monkey SIV pathogenesis control
Source: Nat Commun. 2019 Nov 8;10:5101. doi: 10.1038/s41467-019-12987-9 (PMC6841668; doi:10.1038/s41467-019-12987-9)
Supplement: Supplementary file 4 — Supplementary Data 1 [file 41467_2019_12987_MOESM4_ESM.zip › 1_DElists/DE.RM.Re.D1-BL.txt]

GeneID	logFC	logCPM	LR	PValue	QValue
ENSMMUG00000000001	-0.619674735999127	3.74133801921846	4.71826245563651	0.0298438849025956	0.0688328947343873
ENSMMUG00000000002	-0.209538755813129	0.715898818240377	0.261714214106902	0.608944905246325	0.71131921194987
ENSMMUG00000000005	-0.535085545621687	5.60166272157548	7.77120673401673	0.00530855735235769	0.0172167260355166
ENSMMUG00000000006	-0.316463067349334	1.51006518818274	0.519763302445526	0.47094266788817	0.590000821564348
ENSMMUG00000000007	0.893128767604835	4.01422236866178	30.3517405558613	3.6038344915256e-08	9.96770712181057e-07
ENSMMUG00000000009	0.208900400920413	8.11473917734136	0.62019216045266	0.430975886910341	0.552998792288363
ENSMMUG00000000010	0.502716701065133	5.58761024122719	18.5035282846022	1.69590060441737e-05	0.000154632748814624
ENSMMUG00000000012	0.467079743219358	7.5770722140554	10.4533427730393	0.00122427700798786	0.00529543739340203
ENSMMUG00000000013	0.678609630689858	6.03070880884795	23.1072220231505	1.53214140378463e-06	2.12569149849797e-05
ENSMMUG00000000015	1.37722206118775	-0.786273184530698	4.51495302540732	0.0335998087536901	0.0753604485705643
ENSMMUG00000000016	0.569827342547193	7.06583192209718	14.1241005980177	0.000171137032444791	0.00105394394739036
ENSMMUG00000000019	-0.708695244139758	1.78232182861166	5.38693189558997	0.0202881124080194	0.0508342259256225
ENSMMUG00000000020	-0.0945928136257695	2.25758962046085	0.0943065695625016	0.758772016933937	0.830866817791722
ENSMMUG00000000021	0.623923740396125	2.68317500775984	5.10410179394719	0.0238693347760393	0.0578658707287582
ENSMMUG00000000023	0.0700299039790697	2.19724075746359	0.0911376018706775	0.762735881578051	0.834388182831409
ENSMMUG00000000024	0.437049755260768	3.27900598192676	2.41575450772745	0.120120081963405	0.207793587249818
ENSMMUG00000000025	-1.0439048171401	2.08628117005812	20.8668628803645	4.92338627164604e-06	5.59656403718017e-05
ENSMMUG00000000026	1.01387796412923	-0.0330214809074659	10.2772139470277	0.00134683164459466	0.00571842283455768
ENSMMUG00000000029	-0.132675533486461	3.54351970080943	0.647220016761075	0.4211083530283	0.543218706091932
ENSMMUG00000000030	0.768796415831852	4.22861157576522	18.5008142617002	1.69831727145827e-05	0.000154749588618394
ENSMMUG00000000031	-1.00524664752913	1.58552124890797	9.81944420858951	0.00172676515254789	0.00698021140507472
ENSMMUG00000000032	0.287346446670629	-1.66726845121478	0.254070916614811	0.614223094951275	0.715547638103357
ENSMMUG00000000033	-0.80392238445267	4.46035441160742	13.7845056232885	0.000205020137227391	0.00122059822426956
ENSMMUG00000000036	0.566959487840867	5.59028768737191	3.63813563632283	0.0564701364615671	0.11419014173109
ENSMMUG00000000037	-0.131341943220302	4.36407763637719	0.706096379059733	0.400742773343524	0.523473866830053
ENSMMUG00000000038	-0.43081058166209	3.9589909797293	4.37500434789554	0.0364697373137389	0.0804938954128454
ENSMMUG00000000039	0.510399119376235	4.11837043836731	11.3809452643147	0.000742013474417656	0.00352553898661069
ENSMMUG00000000040	0.706000026778161	6.5869446901794	9.8074591595043	0.00173805468181193	0.00701758984833136
ENSMMUG00000000042	0.450138403067139	5.70112509527991	9.32189239255352	0.00226432016638151	0.0086858993612774
ENSMMUG00000000043	0.962174660054532	6.09575422270224	34.5305076169462	4.19622671627864e-09	1.75363479510467e-07
ENSMMUG00000000044	-1.2982630541991	3.25536023880947	34.0817223425307	5.2845322717451e-09	2.12072724998817e-07
ENSMMUG00000000045	-0.339158547236229	1.6921764048676	1.92816067279961	0.164959817074712	0.267095571085525
ENSMMUG00000000046	-1.15207743951653	1.50301854800144	9.07466422849821	0.00259175159932449	0.00967316937635754
ENSMMUG00000000048	0.537107278306447	3.20398483454914	0.800006039340929	0.371091563865302	0.49524281860628
ENSMMUG00000000049	-0.0480453047475871	4.64722498438121	0.0671709802645744	0.795501261785944	0.859233409158305
ENSMMUG00000000054	-0.398448003911835	2.6212021277057	1.09102565404923	0.296244068801182	0.418410338436733
ENSMMUG00000000055	0.538455747856573	2.17321400865448	6.38389595922879	0.0115160370398473	0.0322411495022685
ENSMMUG00000000056	0.503468703650772	5.8947309064407	15.3290839508938	9.03152945881727e-05	0.000619758489750881
ENSMMUG00000000058	-0.11010992776813	8.18223861077225	0.567818099293433	0.45112725055736	0.572282535640526
ENSMMUG00000000059	0.281917540928122	7.28126569761184	4.75049574299935	0.0292898551263735	0.0679290509925184
ENSMMUG00000000061	0.0895528112979063	2.20222838776953	0.174894656878323	0.675797909190115	0.76669288027885
ENSMMUG00000000062	0.380734970401949	2.5590331824424	3.0593202258455	0.080275246250723	0.150858110860375
ENSMMUG00000000063	-0.432715939313499	1.76983238965116	2.55943176569013	0.109637984322391	0.192984424956076
ENSMMUG00000000065	0.342014364592171	2.33963411408121	1.81394404784294	0.178035827605368	0.283615597750862
ENSMMUG00000000067	-0.165124563600661	4.98487005995473	0.721912498365878	0.395517290697941	0.518818159846329
ENSMMUG00000000069	-0.0661529043133949	6.32815730264278	0.197306052657737	0.656904166446459	0.752299370775062
ENSMMUG00000000070	0.174902511500757	4.48901384870027	0.616293363092552	0.432428039754975	0.554447895702556
ENSMMUG00000000072	0.0489794740415313	5.03226992184543	0.158781096970902	0.690281219139499	0.778021538154737
ENSMMUG00000000073	-0.597456643639048	1.43184311721797	3.00093943221273	0.0832162511226725	0.155361122748155
ENSMMUG00000000074	0.275909853871808	6.44274895234383	6.19080356091339	0.0128415863553214	0.0351950035485879
ENSMMUG00000000075	0.29294074070148	6.06384556559483	4.83493403019027	0.0278887078198038	0.0654036654168419
ENSMMUG00000000081	-0.0220783840803327	5.30329408910351	0.0182761729494558	0.892462130429129	0.927227773545289
ENSMMUG00000000082	0.552928384826725	-0.0021301001199893	3.5925290562073	0.0580398513954446	0.116773162418667
ENSMMUG00000000083	-0.310790847097575	1.00358609520317	0.746559277829228	0.387567774986311	0.511790889764348
ENSMMUG00000000084	-0.41284594581481	-1.07299274341091	0.618041036058624	0.431776182011808	0.55386017193688
ENSMMUG00000000085	-0.38603800656886	0.787327719175465	1.57161460542687	0.209972688730731	0.321548760845136
ENSMMUG00000000086	0.284969775599996	4.98160684053633	3.12906495219797	0.076907840018265	0.145657631508845
ENSMMUG00000000087	-1.44909902245534	0.604030999432136	19.5589332211393	9.75435463326265e-06	9.7520835378882e-05
ENSMMUG00000000089	-0.253380394479625	5.49740543500107	1.25116513539643	0.263330059375637	0.382361746541207
ENSMMUG00000000090	-0.344795487775243	7.19058955696735	3.78563713847225	0.0516942260464499	0.106233551875308
ENSMMUG00000000091	-0.542496308199205	2.13305764268691	4.86448308155977	0.0274150103781807	0.0646103482787639
ENSMMUG00000000092	-0.424209071861856	5.60206617936671	3.30586224437	0.0690331076660611	0.134069726059731
ENSMMUG00000000097	0.421640604461982	6.72275167351529	11.4633770116009	0.000709811946273297	0.0034150504171401
ENSMMUG00000000098	-1.34365986235649	-0.12356180734573	7.34402288578332	0.00672860943816612	0.0208561147672351
ENSMMUG00000000101	1.03075668534391	2.97144858379935	23.7931449589792	1.0726379322509e-06	1.57332443418799e-05
ENSMMUG00000000104	-0.621376291517817	4.4444475935671	15.7559263648184	7.20618365114656e-05	0.000511359477485513
ENSMMUG00000000105	-0.0896550727664645	4.64771671831478	0.137848239287294	0.710429593642764	0.79466316017995
ENSMMUG00000000107	0.134390463357144	5.02051929629413	0.919952756298873	0.337487377224572	0.460640660943961
ENSMMUG00000000108	-0.464216961439498	6.16958334765933	5.2097563343596	0.0224604823158569	0.0551746630802572
ENSMMUG00000000109	0.0422196545629484	4.17465074107432	0.0352342954839244	0.851105554019807	0.898444410045123
ENSMMUG00000000110	-0.523881977581959	3.04846963617501	4.24727853670019	0.0393132821554785	0.0856257842128454
ENSMMUG00000000111	-0.501999502031391	2.30068228914024	3.8593736132732	0.0494687936561172	0.102568324461307
ENSMMUG00000000113	0.845812071966746	2.98070289267113	4.65944692800738	0.0308831378776989	0.0707076481188157
ENSMMUG00000000117	-0.325645116269927	4.12143350343027	1.49871453218835	0.220869258113794	0.334123587516551
ENSMMUG00000000118	-1.10949908083983	4.2361219999978	38.6844165992009	4.98170517703356e-10	3.38204617077978e-08
ENSMMUG00000000121	0.507218754326635	-0.0295617011347059	1.31026641161658	0.252346425756776	0.370389865732215
ENSMMUG00000000122	0.840689032671574	5.41633835103525	37.4059990062693	9.59266134450238e-10	5.4738721346569e-08
ENSMMUG00000000123	-0.688222620673291	6.23367872991137	20.8095874137884	5.07283822951806e-06	5.74364333752157e-05
ENSMMUG00000000125	0.181643742216471	6.10197323300174	1.81231462442149	0.178230818185518	0.283820928347345
ENSMMUG00000000126	-0.635540559831894	5.0048605828561	8.69688178963459	0.00318754869503562	0.0114442592779958
ENSMMUG00000000129	0.0894698664274384	4.47553391111314	0.281936748538186	0.595434603969685	0.699773161668376
ENSMMUG00000000130	-0.264222550032898	4.08202829964383	1.00021542772477	0.317258386274488	0.440306241326002
ENSMMUG00000000131	-0.553122511053018	-0.0894128331385003	1.83669470897631	0.175338842151986	0.280072533507162
ENSMMUG00000000134	0.927501440746355	8.03970670634475	46.4329511571832	9.48076817127386e-12	1.55087308676e-09
ENSMMUG00000000135	-0.000514232555206476	1.59962775918641	2.29236849946801e-06	0.998791957783362	0.999703725827009
ENSMMUG00000000136	0.0596314724923181	0.979951662385182	0.0413554695721601	0.838853316070444	0.88967164435925
ENSMMUG00000000138	0.0201666231692096	2.53779327140635	0.00657569240539502	0.935369866872358	0.957729528071512
ENSMMUG00000000140	-0.750728229630018	4.86252272390938	26.1249762112017	3.20017618093745e-07	5.78591853513492e-06
ENSMMUG00000000141	0.510059119488935	5.53034070143115	13.0134199392215	0.00030926660867164	0.00171797000987843
ENSMMUG00000000143	0.45556571590076	7.47999976439898	10.2796066636503	0.00134508618439713	0.00571295754283014
ENSMMUG00000000144	-0.187791457511805	3.57568396237575	0.82404198171443	0.364001029698403	0.487987680602165
ENSMMUG00000000145	-0.498343247056585	2.62750264922318	2.83043899214621	0.0924930733583558	0.168952571307361
ENSMMUG00000000146	-0.877654274218761	-0.312505091541163	3.22188113104024	0.0726600852075917	0.139294450393835
ENSMMUG00000000149	-0.554278904531551	3.36852519562958	4.23395035161593	0.0396231170137627	0.0861258741873435
ENSMMUG00000000152	0.0297664346844781	4.77269238364534	0.0417837679165807	0.83803250502079	0.889234960538523
ENSMMUG00000000153	-1.28788198230017	6.17785976658355	26.6781597650313	2.40322630489898e-07	4.65364318071531e-06
ENSMMUG00000000156	0.214867322708899	6.11433543079935	1.7919282940329	0.180691395954116	0.286702578929136
ENSMMUG00000000158	-0.548400612686636	5.23664698387223	4.99392632472283	0.025436429827983	0.0608267675132646
ENSMMUG00000000159	-0.344954203021673	1.9621791120877	1.02286854997173	0.31183954608067	0.434717640084537
ENSMMUG00000000161	-3.01717627295098	-0.229145266127778	11.0777429674306	0.000873700812276252	0.00402323998703938
ENSMMUG00000000162	0.82901245082637	4.31872724484755	33.5073970673135	7.09934783429811e-09	2.67408768425229e-07
ENSMMUG00000000164	-0.230783538954257	0.220849068813826	0.634619563954015	0.425665873397192	0.547969783295601
ENSMMUG00000000165	0.621325370984169	7.01423098601823	28.3705841726868	1.00175948458436e-07	2.28199216276141e-06
ENSMMUG00000000166	-0.670720796652836	2.61710853276696	5.78669830646577	0.0161478893832478	0.0422284025649612
ENSMMUG00000000167	-1.17105253344198	3.46864677158498	14.7017342180102	0.000125930548485031	0.000816220038029772
ENSMMUG00000000168	-0.326537358931678	5.05048287888751	2.63952899676939	0.10423444215905	0.185661182051627
ENSMMUG00000000169	-0.283413954177572	4.35526512006272	2.24989715423638	0.133623283091545	0.225719267346615
ENSMMUG00000000170	1.126904574626	7.04044608845661	17.5754623734581	2.76128430121184e-05	0.000233404621838654
ENSMMUG00000000171	-1.0581317772105	3.60791262333782	8.93869834468072	0.00279191603605777	0.0102861325258104
ENSMMUG00000000172	0.129674409754943	3.78642672085418	0.414051523519731	0.51992024218777	0.634629507663593
ENSMMUG00000000173	-0.231433905820338	6.4782310483991	3.78298965155973	0.0517760719943256	0.10637629337016
ENSMMUG00000000174	0.597292682579269	2.50089678898641	2.47760442065709	0.115478018746236	0.201167544786924
ENSMMUG00000000175	0.59317330828795	4.69552366378441	10.7709745117255	0.00103104209828004	0.00460774388709637
ENSMMUG00000000177	-0.272753140546371	1.79264423193976	0.874509672487608	0.349709858602362	0.473334636040517
ENSMMUG00000000179	0.893496476467278	4.9236843757982	13.3238724664836	0.000262048435497765	0.00149682205790143
ENSMMUG00000000181	0.319128192628122	3.18322973407894	1.37219394359709	0.241435291260369	0.35755238512572
ENSMMUG00000000182	-0.264724531735953	5.71572706278855	4.30532283896203	0.037993283411546	0.0832363055965196
ENSMMUG00000000183	-0.195288055365601	7.06594922592613	1.52548436134128	0.216791428748782	0.329406367674194
ENSMMUG00000000185	0.291238536465144	3.51149924751197	0.402537714460841	0.525781577157403	0.639440938133226
ENSMMUG00000000186	0.16276578460583	7.21133794778971	2.37278243629395	0.123466813242286	0.21206659842495
ENSMMUG00000000187	0.0197972148074387	5.72230895205954	0.0256762249526403	0.872693576026365	0.913764012547479
ENSMMUG00000000188	-0.605606919900624	4.88356138612974	17.6434684171092	2.66428666174493e-05	0.000225872594778534
ENSMMUG00000000190	-0.585911493099225	4.0518369370601	13.9458083411304	0.000188156731693807	0.00113515280069295
ENSMMUG00000000192	-0.751477160544139	-1.04521158245292	2.7191740680316	0.0991493077067544	0.178576332651071
ENSMMUG00000000193	0.69774215679663	5.58777374400067	24.5630649880477	7.19170670124051e-07	1.13325462661016e-05
ENSMMUG00000000194	-0.959383181281073	1.54153959275603	8.2870804076879	0.00399281332641829	0.0137147343924154
ENSMMUG00000000195	-0.508381720024657	3.71690024181025	3.02430494112257	0.0820254607760821	0.153588718444346
ENSMMUG00000000196	-0.746380097630433	-0.0521132020503206	1.40806428683157	0.23537799857423	0.350820245011366
ENSMMUG00000000197	-1.37822608209435	4.72300736430194	15.8383354766933	6.89904973453343e-05	0.000493641940373319
ENSMMUG00000000198	-0.777264156912092	2.8820973846578	7.08839486065101	0.00775847055924013	0.0233338277579248
ENSMMUG00000000199	-0.211730466008527	1.0614920836933	0.518444909883939	0.4715057940172	0.590577081458428
ENSMMUG00000000202	0.0490000563995439	1.29227315880725	0.0375172661042065	0.84641569137271	0.894838326463007
ENSMMUG00000000203	0.572086213833841	4.39141816743265	10.3912215132965	0.00126615833031214	0.00543145241794239
ENSMMUG00000000204	0.500131336811533	4.05452659494698	9.50961702390845	0.00204397817558775	0.00800441612947907
ENSMMUG00000000205	0.262191296753139	6.79037858583315	2.87582209541966	0.0899190452151919	0.165291066432262
ENSMMUG00000000208	0.624984933474088	3.66619319129956	3.14987887969805	0.0759325990379158	0.144160309613711
ENSMMUG00000000209	0.0624636346773729	2.18927377114682	0.11393107709873	0.735712291616516	0.813846481664538
ENSMMUG00000000212	0.566139309603558	3.11351426301529	12.3299093785074	0.000445758046896076	0.00232291875409193
ENSMMUG00000000215	-1.42357888664895	-0.269988054371324	8.1595995878341	0.00428338271323256	0.014479705074293
ENSMMUG00000000217	-0.370786742149386	5.00862887156661	4.3336180938147	0.0373667370555464	0.0821255375132521
ENSMMUG00000000218	-0.232204071447921	3.45085271752593	0.413267220819073	0.520315834110682	0.634874587738697
ENSMMUG00000000220	0.345153121131453	6.78340525092204	8.11715267673071	0.00438483734498196	0.0147443160214194
ENSMMUG00000000221	0.0119018721746794	2.03075220993183	0.00312662123927332	0.955408566591746	0.971241568405529
ENSMMUG00000000222	1.42666590157853	-0.902137819172226	7.75792241040356	0.00534774401058755	0.0173033200764636
ENSMMUG00000000224	0.116799699079096	5.5263230468643	0.791954056251573	0.373509915100333	0.497617766608343
ENSMMUG00000000225	-0.677268781080035	3.98847375902071	9.90196738319729	0.00165102172724834	0.00673905636578363
ENSMMUG00000000226	-0.682384818906455	7.21027597833241	28.6032136896233	8.88346267299848e-08	2.0759504064139e-06
ENSMMUG00000000227	-1.14426594626419	0.213587891307986	8.35733048304539	0.00384134481732176	0.0132781120109315
ENSMMUG00000000229	-0.300802400428496	6.89497152877442	7.41446432261164	0.00647015753951608	0.0201983689383366
ENSMMUG00000000232	0.228223792292907	6.67135363048076	3.2685240324897	0.0706211348981262	0.136474866450294
ENSMMUG00000000233	0.482048824473245	4.11639068700689	2.58854563762701	0.107639131947432	0.190030807927752
ENSMMUG00000000236	-2.13105586591207	3.71491654584087	40.2350634404925	2.25170344827215e-10	1.87743972949139e-08
ENSMMUG00000000237	-0.250785803803466	6.93280152335418	4.22607519739046	0.0398073906268082	0.0864170552838799
ENSMMUG00000000238	0.920862670311952	5.80926064734196	29.6239754266889	5.24521331458562e-08	1.3366733515033e-06
ENSMMUG00000000240	0.402574513283015	1.19026117123779	1.1278746283251	0.288229138917674	0.40924391915764
ENSMMUG00000000242	0.918109340167213	5.3854940726524	8.69983700301754	0.00318238505994806	0.0114304989104282
ENSMMUG00000000245	0.0512867685390498	6.74537634226047	0.0570487851237047	0.811222769984434	0.869380563876748
ENSMMUG00000000246	-0.821513409273121	3.58043862188816	14.1399848745474	0.000169698093838342	0.00104695921687046
ENSMMUG00000000247	0.83658416449685	5.56518725575616	29.7197391246329	4.99238768865163e-08	1.29125547502537e-06
ENSMMUG00000000249	-0.1490995245081	5.90602474893094	0.574498399630819	0.448476888811444	0.569835703671059
ENSMMUG00000000250	0.567328478591168	5.07008298508612	6.47934973255406	0.0109134902854192	0.0308052767694922
ENSMMUG00000000252	0.132109981810234	4.81596084178222	0.947852097898572	0.330266630554458	0.453679696737987
ENSMMUG00000000258	-0.78717089368825	2.89793182213658	4.11689897710771	0.0424568351358806	0.0907926941700148
ENSMMUG00000000259	-0.63671222111882	-0.275211825949344	2.70584514424178	0.0999810853731796	0.179762914515831
ENSMMUG00000000261	-0.676362142053744	1.83472176118197	3.08823846979172	0.078860135664082	0.148748263800381
ENSMMUG00000000263	-0.28362838193654	6.31945444254943	2.43238455012477	0.118851981100469	0.206014898312813
ENSMMUG00000000264	0.365097768335427	6.13402377569687	10.4615537196396	0.00121884719628548	0.00527859794336847
ENSMMUG00000000265	-0.211641662399973	4.36867506037355	0.674505315881973	0.411485244766931	0.533811976141753
ENSMMUG00000000266	1.05126363231548	3.25547840978561	8.45258046463847	0.00364525866801628	0.0127406135009904
ENSMMUG00000000267	0.567803773865586	7.25573464837111	16.2822885337791	5.45716587484641e-05	0.00040753165681027
ENSMMUG00000000272	-1.73771340644599	2.61728095107953	5.85316683668844	0.0155490456766783	0.0409428803530012
ENSMMUG00000000273	-0.861562203083532	4.01167790753368	8.16472995243022	0.0042712833027579	0.0144444894680389
ENSMMUG00000000275	-0.282569796123596	-0.630000080859036	0.441562758587455	0.50636914123351	0.622657717920504
ENSMMUG00000000276	-1.34517059830721	2.16686918061321	15.5912537452948	7.86174026016124e-05	0.00055183183779538
ENSMMUG00000000277	0.379167852656787	4.78531453949936	10.9744491680751	0.000923767090144986	0.00421984668625805
ENSMMUG00000000278	0.403119970370895	3.93436236849544	3.30693764535239	0.0689879400481982	0.134012311498287
ENSMMUG00000000284	-0.0540874523531863	4.72327758649252	0.178075717356522	0.673032180566557	0.764398646658149
ENSMMUG00000000287	-0.440826089087909	1.93758289943702	3.63089088804257	0.0567164487801035	0.114607261676124
ENSMMUG00000000288	-0.301337700107852	4.24364534146717	0.686998917673911	0.407187039684461	0.529595986189633
ENSMMUG00000000289	-1.10273909566207	1.21745631917706	15.9755362801398	6.41663219643929e-05	0.000464941281894235
ENSMMUG00000000290	-0.123978144923599	2.06645486550146	0.257528936049553	0.611822913931357	0.713690649271168
ENSMMUG00000000291	-0.674475206123979	-1.14369698978991	1.08914067020575	0.296661687001357	0.418896837876958
ENSMMUG00000000293	0.254305341763978	1.34670655457568	0.469664138411453	0.493141721156619	0.61042102930139
ENSMMUG00000000294	0.348788408314632	7.03236238402487	5.76375624040945	0.0163600607643555	0.0426663230623399
ENSMMUG00000000297	0.0627471549792923	4.5663563674694	0.137772585861235	0.710505481537231	0.79466316017995
ENSMMUG00000000298	0.152462913342926	-0.270006056569866	0.166264537029562	0.683453196539468	0.77252753673421
ENSMMUG00000000300	0.2188547556259	6.40518364370507	1.04646902129056	0.306321706778084	0.428802914615296
ENSMMUG00000000302	0.281239058417869	5.35377359873541	2.80732260285063	0.0938348634095378	0.1710034603631
ENSMMUG00000000304	0.258570736917142	4.96786119500888	2.8785147752005	0.0897687853442344	0.165170718486617
ENSMMUG00000000306	-0.122731613043852	4.42121150359845	0.540383622138904	0.462273784485174	0.582239780922569
ENSMMUG00000000307	0.424591578310422	5.70101494016561	11.0262048879753	0.000898328702608722	0.00411129597548825
ENSMMUG00000000308	0.243943998479384	4.72897797399772	3.43486653540609	0.0638337425827882	0.125993985430437
ENSMMUG00000000310	-0.578787134565477	2.50318748413193	4.77406147462218	0.0288915904097901	0.067250570114996
ENSMMUG00000000312	0.0527158777236475	3.56542244707375	0.0709539672447725	0.789952835837073	0.854931579867823
ENSMMUG00000000313	-0.714479990451959	0.481127246255864	1.50275825276508	0.220247446970322	0.333418839164662
ENSMMUG00000000314	-0.0520073630641703	5.68051968300498	0.0857834191849349	0.769607711040311	0.839341040372619
ENSMMUG00000000315	-0.154939131811948	4.15771356941857	1.37497852528356	0.240958342478019	0.357030753140308
ENSMMUG00000000318	-1.44269867436069	4.80460029134685	37.5610523899172	8.85959766662054e-10	5.1499774757482e-08
ENSMMUG00000000319	-1.79784100438501	4.51869456949407	40.5461230454343	1.92029178411776e-10	1.63281840019835e-08
ENSMMUG00000000320	-1.05811787970346	2.33222997318689	6.86893910141438	0.00877067033882658	0.0257777265126087
ENSMMUG00000000321	-0.467231805884087	3.46761108276613	5.68903416225787	0.0170712477842934	0.0441058591972057
ENSMMUG00000000322	0.105545833789235	4.90384917169655	0.466537166068306	0.494584562428107	0.611722074189181
ENSMMUG00000000323	-1.12855391002225	3.3130909639803	7.75378607387084	0.00536000565912565	0.01732470026367
ENSMMUG00000000324	0.60673329997259	-0.00492668784440076	2.60235484103905	0.106705062015041	0.188890719893583
ENSMMUG00000000326	-0.36817174653346	0.533077574285478	1.5713353110402	0.210013200115674	0.321582127590872
ENSMMUG00000000327	-0.929141707064038	5.0869807318177	11.919894529441	0.00055537624982863	0.00278352566882304
ENSMMUG00000000328	-0.673609442354414	2.9795192685799	4.35020590167649	0.0370044720704662	0.0814539032962854
ENSMMUG00000000329	-0.375846807632946	5.32773319139435	6.07793669895819	0.0136880552245766	0.0371122393902649
ENSMMUG00000000330	-0.425324468687764	6.82130882135343	9.71005429392574	0.00183262599986712	0.00733221154756991
ENSMMUG00000000331	0.806709052234418	4.5931905738124	37.2233469775354	1.05344984301557e-09	5.8180239561529e-08
ENSMMUG00000000332	-0.627580284139436	7.66292622041302	11.4506729031304	0.000714681148867463	0.00343174822838902
ENSMMUG00000000335	0.44611727265638	6.36301934503331	4.77784038643689	0.0288282526895102	0.067121332275319
ENSMMUG00000000336	0.421158061650492	5.69176064375754	9.9978074739058	0.00156726710974509	0.00645703523074639
ENSMMUG00000000337	0.260047623054616	0.274515206480466	0.166648714962918	0.683107538691303	0.772419689569573
ENSMMUG00000000338	0.220979475422388	7.5512174207725	1.42338558620445	0.23284695506195	0.3478023567392
ENSMMUG00000000340	0.268650791654111	6.31851292380402	3.23781677390134	0.0719564655738312	0.138277495266964
ENSMMUG00000000342	0.27937514043915	-0.369323574301672	0.488251404933063	0.484708351177835	0.602762137259666
ENSMMUG00000000344	0.341234073583866	-1.23640710151196	0.683023889604154	0.408547399409767	0.530642024520732
ENSMMUG00000000345	0.8916899211457	4.4600251088898	24.1620484222787	8.85603732231789e-07	1.34373937321671e-05
ENSMMUG00000000346	0.504222516301006	2.49622173242549	6.09188497574458	0.0135804128786226	0.036866946673498
ENSMMUG00000000347	0.0761597247076873	4.93207282681005	0.230948892215576	0.630821130132044	0.730406551361542
ENSMMUG00000000348	0.490356212099805	4.19738169364859	10.3156808437216	0.00131904625090772	0.0056246123151914
ENSMMUG00000000350	0.0585286356503911	7.15191681204429	0.223697254690606	0.636237121442126	0.734656053639661
ENSMMUG00000000357	0.0641557590804871	3.03011563897453	0.133900045226053	0.714422122121713	0.797438240215036
ENSMMUG00000000358	-1.13885958773432	4.19581337348985	22.3035340839526	2.32777812529249e-06	3.00615917894916e-05
ENSMMUG00000000359	0.541802196564115	1.91773386081663	3.94153501666139	0.04710777377923	0.0984694076222532
ENSMMUG00000000360	-0.0658768626796032	0.539017323968505	0.0481269953904935	0.826355093915258	0.881623819694523
ENSMMUG00000000361	0.44544526086101	1.70007268317008	2.59085744647951	0.10748213520563	0.189835191388191
ENSMMUG00000000362	0.967978173047588	2.9856405589513	17.1273923421778	3.49545206425695e-05	0.000284001346526383
ENSMMUG00000000364	0.491961521089943	4.3148066584198	8.37575294003154	0.00380259986365129	0.0131706907154819
ENSMMUG00000000366	-0.33666077651777	7.08103234343354	3.90911146700084	0.0480249819290283	0.100057871132095
ENSMMUG00000000368	-1.23308948340433	1.4723890080939	12.6219228062533	0.00038124896542958	0.0020444371621038
ENSMMUG00000000369	-1.08745732332349	2.31242897358133	12.0603676395242	0.000515051337513422	0.0026124848754074
ENSMMUG00000000373	-0.336912380147179	4.97175297804401	1.46538250728633	0.226075645507767	0.340411614556098
ENSMMUG00000000375	-1.26220683068642	4.45213756149959	10.0154834517357	0.00155229663605313	0.0064230901037939
ENSMMUG00000000376	-0.461049787218802	4.3641118403474	4.55888183656665	0.0327484476072765	0.0739594452488887
ENSMMUG00000000377	-0.141951445942089	5.7759157013722	0.620308373006115	0.430932715722697	0.552984708647967
ENSMMUG00000000378	-0.925908757235362	3.43257988012458	16.6735749769933	4.43951178257846e-05	0.00034723613104539
ENSMMUG00000000380	0.288604724508245	6.89299330580103	5.72085098656138	0.0167646031820724	0.0434968012470206
ENSMMUG00000000381	0.411553123140967	5.0582909151753	5.74805482776599	0.0165069244970931	0.0429645302564132
ENSMMUG00000000382	0.341629585375854	4.18189860687956	3.16055473926779	0.0754375449081127	0.143505955403892
ENSMMUG00000000383	-0.337902407854606	3.53287624626268	4.19737363399519	0.0404866371693264	0.0874825110102341
ENSMMUG00000000386	0.754353135709391	5.52200327993999	25.9943673930094	3.42414919522877e-07	6.14557853471781e-06
ENSMMUG00000000387	-0.793360838513147	6.87500037191266	16.2365527034442	5.59049852408783e-05	0.000414783596759104
ENSMMUG00000000388	-2.1421482171874	7.48285767393261	28.5484147363102	9.13846162383712e-08	2.12398128350509e-06
ENSMMUG00000000389	-0.738650052334997	4.45324199668963	8.2491971381427	0.00407700293041538	0.013927162324505
ENSMMUG00000000390	0.439209026486143	5.96482552788548	11.7498771802261	0.000608472532437472	0.0029963085484937
ENSMMUG00000000391	-0.632105984317449	4.21486236106416	9.99905861727722	0.0015662026750231	0.00645549256532058
ENSMMUG00000000392	-0.402513517090336	0.671980367978584	0.730581052093306	0.392694911719171	0.516456952809225
ENSMMUG00000000396	0.282548114656608	5.26783541161179	4.18936207267739	0.0406784015599794	0.0878084988304898
ENSMMUG00000000397	-0.506446132676343	2.85208222395491	2.87533663871009	0.0899461642214206	0.165319991082624
ENSMMUG00000000399	0.307600752786238	6.32157908752319	4.59742181437691	0.0320200743203294	0.0727482535087273
ENSMMUG00000000400	0.877186289871382	4.42538382824736	30.733137468663	2.96065518294633e-08	8.48313117871259e-07
ENSMMUG00000000401	-0.862945667069038	3.12308705001603	12.5053561609023	0.000405786978992455	0.00215250066435281
ENSMMUG00000000402	0.686262424094273	4.68803101202953	10.971429150518	0.000925273747979484	0.00422560539624983
ENSMMUG00000000406	0.758339667164026	2.82512767359563	8.7527359550336	0.00309137918541305	0.0111713715313811
ENSMMUG00000000411	-0.263999011832893	5.72455935161236	5.1393724507295	0.023389101383915	0.0569589118630545
ENSMMUG00000000413	-0.0463509638026284	5.98808842310448	0.0402557152505096	0.840981431644117	0.891199479074611
ENSMMUG00000000414	-0.247956434222234	-1.10629210034435	0.321828240983049	0.570511005095276	0.678419899163422
ENSMMUG00000000415	-0.492667184862994	0.431370549156744	1.37562083676903	0.240848488810934	0.357024508650488
ENSMMUG00000000419	-0.258963782958745	6.70578750889799	2.58367100888475	0.107970997523755	0.19044052715835
ENSMMUG00000000421	0.0973619270974774	6.70873530487437	0.358251406110526	0.549478967122836	0.659805001349401
ENSMMUG00000000422	0.615733778560812	4.56204127953231	19.5836454702935	9.62899312623571e-06	9.66048983272339e-05
ENSMMUG00000000424	-0.559113553158921	5.41567983889024	8.97769024162708	0.00273295899390342	0.0101144804307876
ENSMMUG00000000425	0.156206021094375	7.32647680041017	1.69814154545826	0.192531201877149	0.300820151318285
ENSMMUG00000000427	0.653057829690436	5.55053952630591	33.9911599932085	5.53630330432672e-09	2.19610959711584e-07
ENSMMUG00000000428	-0.0161953343062164	5.89284923578678	0.0124055014157349	0.911315029683135	0.940839511320402
ENSMMUG00000000429	-0.331582936236577	5.00382262191157	3.65109220834509	0.0560324552494044	0.113492152283463
ENSMMUG00000000430	-0.828836323162266	1.000626496571	2.99730993894673	0.0834028922154248	0.155675731003275
ENSMMUG00000000431	-0.179131209843171	-0.662213633740764	0.166111454094949	0.683591060188133	0.772610386904742
ENSMMUG00000000433	-0.513579492809703	2.79846839875297	2.97926932910037	0.0843373378495739	0.15699340142021
ENSMMUG00000000434	0.59798856730023	6.35814021864774	19.4292785617481	1.04394320832204e-05	0.000103212736357395
ENSMMUG00000000435	0.657478167087659	3.97084836440893	14.2914172772979	0.000156577172218869	0.000981880069379808
ENSMMUG00000000436	-0.387080808458938	4.43389084345601	2.27799264001495	0.131221614309231	0.222391158105956
ENSMMUG00000000438	-0.0172021640656596	-0.126874459426326	0.00323369194602208	0.954652288814887	0.970587647252546
ENSMMUG00000000439	-0.901324813450454	5.66359781203593	5.85999404452017	0.0154888464170014	0.0408156529699934
ENSMMUG00000000442	0.673862461441783	5.50667921370034	29.1108767992316	6.83521632243081e-08	1.6771667936296e-06
ENSMMUG00000000446	0.487563520187062	5.29033087054357	12.3832259414775	0.000433208041746549	0.00226783947730531
ENSMMUG00000000448	-0.178924520124715	0.908684446133474	0.386701381613186	0.534038411830359	0.646291002962182
ENSMMUG00000000452	0.237911904850248	3.20530815734897	1.27333506942245	0.259141954334162	0.377914771891546
ENSMMUG00000000453	-0.974875401096022	1.92961510032806	7.50623673633406	0.00614857057411679	0.0193527301046417
ENSMMUG00000000454	-0.803991552703089	6.06726593001377	23.2840695285171	1.39752755230968e-06	1.96592409815488e-05
ENSMMUG00000000455	-0.593523387353515	7.65729912389751	22.6538682727136	1.93969316904646e-06	2.59471727971511e-05
ENSMMUG00000000456	-0.427415602003958	0.107917887085383	0.753543113233626	0.385356773445134	0.509694127575359
ENSMMUG00000000457	0.371851242822222	7.13021073753273	9.25787535403816	0.00234484892905915	0.00893811034299156
ENSMMUG00000000458	-0.0740909471851438	3.97356114012662	0.090889875782473	0.763048896511526	0.834519442628588
ENSMMUG00000000459	0.282462816958405	5.6769206961888	6.47307367728607	0.0109520954180664	0.0308888655009373
ENSMMUG00000000461	-0.165509298171442	4.34032501816754	0.69593088350922	0.404154363622474	0.527008453505893
ENSMMUG00000000462	0.519532960033684	6.09285261660606	14.9409430438039	0.000110929277766527	0.000733380013440289
ENSMMUG00000000464	0.19097316745406	7.80941441588048	2.30000091435583	0.12937392267706	0.219990743084959
ENSMMUG00000000465	-0.766826765334242	3.11867659438745	14.6347579108129	0.000130485632081558	0.000842564367155201
ENSMMUG00000000466	-1.62637392419681	1.41417247627154	4.58371243663532	0.0322772127537277	0.0731969113094834
ENSMMUG00000000468	-0.283453343348626	-0.539106924052414	0.282963617876199	0.594765303296938	0.699225793937591
ENSMMUG00000000469	0.0790123008220262	-0.547309773309066	0.00717240853666112	0.932507787874085	0.955641548001993
ENSMMUG00000000470	0.980569994237986	3.88776023448093	3.63927888265086	0.0564313713453035	0.114158464701109
ENSMMUG00000000474	-0.453750290412733	1.29982235352817	2.3447820442996	0.125703142077946	0.215240471371827
ENSMMUG00000000475	-0.814772070188198	1.95550056923708	8.59620307937349	0.00336864597931861	0.0119668796981957
ENSMMUG00000000476	0.14700032102314	5.49005590870197	0.226284457830282	0.634292638616958	0.733100757747451
ENSMMUG00000000477	-0.67880773293057	2.18894214827474	5.88970291618408	0.0152296694225784	0.0402562022164061
ENSMMUG00000000478	-0.045230897243651	4.84384213248221	0.0564649456433486	0.812173092939191	0.870073289111429
ENSMMUG00000000479	-0.147831015255855	2.55081282414053	0.343988055128658	0.557536236795119	0.666829898455462
ENSMMUG00000000480	-0.273318561466173	2.96716572104078	1.13485514295736	0.286742092506185	0.407739231797851
ENSMMUG00000000481	0.114532690598159	4.92867899784419	0.361816643348959	0.547499045312155	0.658301967258073
ENSMMUG00000000482	-0.820162614978848	-0.179507119779135	3.15759582966701	0.0755744051708963	0.14373446829978
ENSMMUG00000000484	-1.64856438622996	-0.723523252013521	4.558924115384	0.0327476391640653	0.0739594452488887
ENSMMUG00000000485	-0.735004963577094	1.96992536927915	3.76788778392854	0.052245568870531	0.10718703904924
ENSMMUG00000000486	0.671467940255469	6.91453969111156	9.07088794066257	0.00259710928024807	0.00968685103095348
ENSMMUG00000000489	0.364474009122575	6.09652343758676	7.978389396487	0.00473390397089446	0.0156877357908708
ENSMMUG00000000490	0.590375069051861	2.91216826523471	7.18626435513215	0.00734637671506794	0.0223250825297252
ENSMMUG00000000491	-0.218887579251801	2.63473258836667	0.946384157032149	0.330641389947726	0.454011795541717
ENSMMUG00000000492	-0.460970390114794	3.793055644808	1.464656104507	0.226190736410855	0.34042886404212
ENSMMUG00000000494	0.106292831647883	4.04422987886675	0.104680338129612	0.746283737394422	0.82208129420704
ENSMMUG00000000495	0.432018294392805	3.1406675690028	4.84279241990551	0.0277619056786033	0.0652131416761064
ENSMMUG00000000496	0.289140129045093	4.33912707717578	3.16257410698985	0.075344294766049	0.143358433140926
ENSMMUG00000000497	1.0993927750439	2.86334172204136	30.3712797665227	3.56771521187377e-08	9.8996892534966e-07
ENSMMUG00000000498	0.234332824221535	5.18344620536135	2.49575730921848	0.114153453654628	0.199399951181927
ENSMMUG00000000500	-2.16466725695343	2.56063129247334	30.1735014766776	3.95070609451248e-08	1.0736918968251e-06
ENSMMUG00000000502	0.344469045612716	4.37073803029444	5.69576865801974	0.017005862739343	0.0439633302990812
ENSMMUG00000000504	-0.767417860430371	4.96259318730397	6.38605217638116	0.0115020558697255	0.0322072565403334
ENSMMUG00000000505	0.285035729710415	4.81027568249171	2.3338452302763	0.12658883355399	0.216304198679201
ENSMMUG00000000506	-0.0642598259204448	2.91961793941136	0.029333324876518	0.86401167048094	0.907215523625517
ENSMMUG00000000507	0.640772696787139	6.34347232391918	10.5642378531556	0.00115296561983738	0.00505242435988674
ENSMMUG00000000511	-0.0715118412405528	5.74086301115417	0.209714373163258	0.646991367519394	0.743723981295216
ENSMMUG00000000512	-0.0788253726578454	7.32820648633404	0.25884598286456	0.610914090671641	0.71313445843252
ENSMMUG00000000513	-1.10083315004024	3.4378996138678	15.5877153335621	7.87646640485588e-05	0.00055221798779667
ENSMMUG00000000514	0.637754746365367	2.02149555707832	7.7667745796742	0.00532159886215202	0.0172492511900968
ENSMMUG00000000517	0.522722966409968	5.48832911566669	9.24586032264797	0.00236028381796073	0.00898036360632992
ENSMMUG00000000519	-0.0496454650835876	1.46320672724154	0.0362295858571535	0.849042154805936	0.896902429990662
ENSMMUG00000000521	0.159953582513556	5.85434556742625	1.18448921629555	0.276443971671023	0.396277888284218
ENSMMUG00000000522	-0.00165326283510404	3.05673806799921	4.24819969246926e-05	0.994799567686988	0.997106268241859
ENSMMUG00000000523	0.0134165410872069	4.17198519162904	0.00494133594852286	0.943959151244089	0.963594578733417
ENSMMUG00000000524	-0.667486685520149	5.35689502816585	4.80721892566022	0.0283407474237109	0.0662466899495997
ENSMMUG00000000525	-0.548579100682282	4.05147728008784	11.9826962919545	0.000536968326950194	0.00270388976361669
ENSMMUG00000000526	0.677187364414168	3.29173020861999	6.65420111662896	0.0098922311916342	0.0284120812886017
ENSMMUG00000000527	-0.21504187372711	3.03567185933208	0.694164923787547	0.404751338284757	0.527586627182134
ENSMMUG00000000529	-0.753724195075646	2.55508076841795	9.15766903249551	0.00247677859858672	0.00931771010136552
ENSMMUG00000000533	-0.117137515071478	1.33404970835307	0.202604997135879	0.652626333021677	0.748198497929537
ENSMMUG00000000535	0.588927973648699	7.0419924834892	13.1899698987819	0.000281451418642713	0.00158394808866554
ENSMMUG00000000537	0.817086504664981	7.19294122426129	14.6901832101877	0.000126704555306832	0.000820308119845516
ENSMMUG00000000541	-0.31530358052152	5.70274244009157	7.20076624172784	0.00728724598298145	0.0222161407532285
ENSMMUG00000000542	0.551656160595386	2.87846536950027	2.70196641331131	0.100224562634979	0.18008757064739
ENSMMUG00000000544	-1.47132289979823	6.58406339504694	17.9804108695033	2.23189966987884e-05	0.000193807425327801
ENSMMUG00000000545	-1.00149915342145	0.0235974518101186	7.68109485963347	0.00558023021541028	0.0178750529988599
ENSMMUG00000000546	-0.409202815016037	4.79084185800363	4.85106668433313	0.027629041102672	0.064972126229394
ENSMMUG00000000549	-0.275787602888886	1.10760567868545	0.743809452889963	0.388443300541428	0.512512036097901
ENSMMUG00000000550	-2.33260345093404	0.0462106532347841	2.08631003992323	0.148624672866313	0.245790235042537
ENSMMUG00000000552	-8.31297923479706	-0.309132302501661	5.38836222177912	0.0202714885084214	0.0507999834579292
ENSMMUG00000000553	-1.05840117488937	5.16041672329373	36.0713033758407	1.9022769679631e-09	9.17795202295905e-08
ENSMMUG00000000556	-0.773674639708059	1.47636953837259	4.04599522613226	0.0442762644897827	0.0939339326675529
ENSMMUG00000000558	0.531659519109438	4.6448574175142	17.8075941824839	2.44405804552385e-05	0.000209895704949588
ENSMMUG00000000560	-0.661498343526103	2.66943157613354	2.3322312929299	0.126720120943589	0.216463928128004
ENSMMUG00000000561	-0.601795550944389	7.44031054011968	11.3842357590921	0.000740700208571893	0.0035222222542721
ENSMMUG00000000563	-0.431895836073345	5.28578979493385	1.46638885682707	0.225916316132629	0.340231358693032
ENSMMUG00000000565	-0.476632774979782	5.4134824525883	7.57796593636687	0.00590860770240824	0.0187451507012493
ENSMMUG00000000567	0.143738453056073	2.59069189924897	0.349750707466214	0.554254282448813	0.663868309298522
ENSMMUG00000000570	-0.713762096068827	6.35531446856089	8.07297804040384	0.00449302137960625	0.0150433012117187
ENSMMUG00000000571	0.512288291680957	3.79332035015972	12.1423956498946	0.000492884220076831	0.00251583339198801
ENSMMUG00000000572	0.796438581943643	4.94917939922505	28.6064201513552	8.86876462983534e-08	2.0759504064139e-06
ENSMMUG00000000573	-0.0325818345915755	6.42846934622283	0.0671235615969792	0.795571855233477	0.8592556238125
ENSMMUG00000000574	1.10384740511587	2.55312276294031	25.3024093695758	4.90096175973653e-07	8.22863335144033e-06
ENSMMUG00000000575	0.117000218495396	3.19525976469977	0.47097435707407	0.492539259946445	0.609939028755597
ENSMMUG00000000576	0.30691016565134	-0.434509767550325	0.301407686017903	0.583001271005479	0.689169293240888
ENSMMUG00000000577	0.461028230458547	4.59580744004594	5.94126651380395	0.0147903867737534	0.0394043249923979
ENSMMUG00000000579	-1.8947340746905	3.47785884659201	6.43759748776755	0.0111729656444768	0.0314240802209814
ENSMMUG00000000582	0.591592458011498	6.52042839586703	19.2273409088694	1.16039504202166e-05	0.000112604210405446
ENSMMUG00000000583	-0.159381386730153	2.56886433016876	0.297518651176972	0.585442201457471	0.691245978705818
ENSMMUG00000000584	-0.571636108649482	-1.04692343815112	1.42405218563847	0.232737583034394	0.347729708263635
ENSMMUG00000000585	0.763024844236772	0.315301762608437	6.05437023861563	0.0138719217980623	0.0374487688081326
ENSMMUG00000000586	0.0791287497248755	0.359251037620695	0.0608277716349335	0.805192365077699	0.865185114956181
ENSMMUG00000000587	0.284472438119004	4.22870029234737	2.79155402639399	0.0947622891719375	0.172450705416809
ENSMMUG00000000588	-0.629389071249234	3.66099597556734	5.41319349283716	0.0199851228350861	0.0502362754010594
ENSMMUG00000000589	-0.362938590404031	3.34968245253357	1.17601434041114	0.278168892786895	0.398287550564193
ENSMMUG00000000590	-1.39319207067614	0.891147910540312	17.8672999539876	2.3685617395768e-05	0.000204331574279112
ENSMMUG00000000591	-0.798410088023296	3.99183220426836	12.8562392965994	0.000336355875472581	0.0018401249268394
ENSMMUG00000000595	-0.370029609861774	6.00719817789087	4.53461818251291	0.0332158659318516	0.0747433136703108
ENSMMUG00000000596	-0.131537821740559	4.36488529233684	0.789386241885975	0.374285777000401	0.498467279658749
ENSMMUG00000000599	-0.716652259751246	6.70804681266878	17.7091256079351	2.57388852335042e-05	0.000218532423514912
ENSMMUG00000000602	-1.10756904529428	0.308782478773335	6.5011709775699	0.0107803469677984	0.0305046523095396
ENSMMUG00000000603	-0.482171854954204	-0.541543324370347	1.110741084034	0.29192091005193	0.41315372042287
ENSMMUG00000000605	-0.783033148215974	4.68905727555801	15.9480729238847	6.51040237246475e-05	0.000469448661416686
ENSMMUG00000000609	-0.197688171590995	3.44988943775542	0.382481157864419	0.53627834485497	0.648168098742451
ENSMMUG00000000610	-0.859945509733553	6.61541159280314	9.2512808593814	0.00235330770298788	0.00896604781647744
ENSMMUG00000000612	-0.0153662569743719	5.28884573909318	0.00853852090523333	0.926376968245761	0.951414183603755
ENSMMUG00000000613	-0.913512354758576	4.09468095699456	17.4976277546307	2.87666396627687e-05	0.000240670142643797
ENSMMUG00000000614	-0.859689742720337	-1.18622906326048	1.4498235996515	0.228556259542365	0.343274074317914
ENSMMUG00000000615	-1.25473240981717	3.9239752406849	15.1622606022898	9.8655600330928e-05	0.000664773868687336
ENSMMUG00000000616	-1.23694697985214	-1.24663169399962	2.59403002479223	0.107267091941459	0.189580675701101
ENSMMUG00000000617	-0.931837991511849	1.08991370763013	9.72817224399609	0.00181464851178741	0.00728233711178985
ENSMMUG00000000618	0.114973107994201	6.67654298462101	0.945770074152801	0.330798330711593	0.454105491452718
ENSMMUG00000000620	-0.0478900136473479	5.80967840094927	0.0558495006783701	0.813180497199535	0.870880921555008
ENSMMUG00000000622	-0.0834402128513451	2.72227258287561	0.118685059529838	0.73046504738427	0.809919802070377
ENSMMUG00000000623	-0.251591984816086	3.55920287154622	0.753191265175992	0.385467734421936	0.509763238961645
ENSMMUG00000000628	0.364944513699197	6.93361821172387	8.7761408846854	0.00305196206645616	0.0110591773108547
ENSMMUG00000000630	-0.247972940111463	6.57445422501912	2.9840255135144	0.0840898896477401	0.156668613145632
ENSMMUG00000000632	-0.546495480305304	4.83620461767497	6.6186328486796	0.0100917271722617	0.0288796244436465
ENSMMUG00000000633	-0.177071149753869	3.22060226800986	0.849897134166181	0.356581439638016	0.480514891512833
ENSMMUG00000000634	-0.353981562483096	3.21808527420601	2.91792365765571	0.0876005189108341	0.161961949710709
ENSMMUG00000000637	0.269888278563748	1.94178242024597	1.04206033167413	0.307342776977648	0.43005454479577
ENSMMUG00000000639	-0.604674070103634	0.536942741219674	1.61953122298903	0.203157164225826	0.31374100456238
ENSMMUG00000000640	0.727305115177474	7.59697191348555	5.17660710104138	0.0228929853428877	0.0560384370382378
ENSMMUG00000000641	0.404502297985367	3.46813620608073	2.04224368463641	0.152983851646334	0.251714784546166
ENSMMUG00000000642	0.123760317197526	7.07551928277981	0.752434060356109	0.385706685397701	0.509921338392158
ENSMMUG00000000643	0.736140552147208	7.29793602518714	30.6564302452773	3.08004158111718e-08	8.74897487460573e-07
ENSMMUG00000000644	0.0712290454987557	5.72952973662943	0.0845900490785141	0.771170873055182	0.840565485188209
ENSMMUG00000000645	0.0983582980318162	5.56381553684827	0.54091801147834	0.462052521582211	0.582047239508329
ENSMMUG00000000646	-0.117172153549784	5.81463399559851	0.582775899126577	0.445226309471955	0.566585692486501
ENSMMUG00000000648	0.782188751773382	1.70075762101509	3.91572219826493	0.0478364578507554	0.0997376790537235
ENSMMUG00000000649	-1.48892824340415	1.02142495168307	15.860284192283	6.81949196882418e-05	0.000489067198565863
ENSMMUG00000000651	0.151091301355676	2.91701639891091	0.421261061571492	0.516308468886029	0.631757842955116
ENSMMUG00000000652	0.139808635147499	8.58504994003874	1.08103178159692	0.29846685405542	0.420935844855168
ENSMMUG00000000653	0.346273775597042	6.10467186872316	5.15877022066994	0.0231292689641951	0.0565023927932038
ENSMMUG00000000654	-0.486606027935896	2.68721141390289	3.21685695204764	0.0728834490647418	0.139590334649421
ENSMMUG00000000655	-0.159778479831876	2.97913138569429	0.71358681934937	0.398255640261852	0.521335178502978
ENSMMUG00000000658	-0.77589689858433	2.16573874035641	4.71618274583155	0.0298800040739056	0.0688699610807035
ENSMMUG00000000662	0.346755035656093	7.85796901997331	1.00627051465594	0.315797969094502	0.438811254523676
ENSMMUG00000000663	0.736292206695361	6.64064547157317	5.70669240744073	0.0169003531839876	0.043749881882166
ENSMMUG00000000664	0.562156046237046	6.16511862753784	14.732427489089	0.00012389690977146	0.000804557021638791
ENSMMUG00000000665	0.0243328539048372	-1.81632525497861	0.00102180276413577	0.974499444416297	0.984540768809413
ENSMMUG00000000667	-1.11349691274885	4.37559288848324	46.8523078391379	7.65429085828945e-12	1.39861808278702e-09
ENSMMUG00000000670	0.0260122675556227	6.33325182589358	0.033818656631297	0.854093085131949	0.900270195165778
ENSMMUG00000000671	-0.411414604740052	6.22780658206355	7.56565199069652	0.00594911291841008	0.0188427629975889
ENSMMUG00000000673	-0.785604668094858	0.269908844330359	6.09843369579526	0.0135301754733893	0.0367421808586458
ENSMMUG00000000674	0.725440946552727	3.28712672834675	21.8099771966874	3.01030682310158e-06	3.73861388240005e-05
ENSMMUG00000000676	0.325605757084616	6.1080763104268	6.46608783671149	0.0109952313673877	0.0309800022910518
ENSMMUG00000000677	-0.677584894402031	6.00582694754161	16.2339740577136	5.59811281493608e-05	0.000414990011693319
ENSMMUG00000000678	-0.915945947881739	1.35513913038218	4.62025137695431	0.0315966073282992	0.0720147727535653
ENSMMUG00000000680	-0.235419187736741	0.54228737723697	0.471995504467444	0.492070572817553	0.609578374231106
ENSMMUG00000000681	-0.695655816768387	6.26802403760388	21.7912164570284	3.03988613912224e-06	3.75363654389385e-05
ENSMMUG00000000682	0.590675894103754	6.46486137648971	21.3322270523836	3.86184434576379e-06	4.61915309769073e-05
ENSMMUG00000000684	0.307743916238678	6.29833552011534	3.57841989376393	0.0585348041040558	0.11760367239341
ENSMMUG00000000686	-0.27869325217296	4.32827848045405	1.01888840180215	0.312782828534393	0.4356349681168
ENSMMUG00000000687	-0.422974951342508	1.88703523874339	1.89512524736089	0.168624975403856	0.27149442984033
ENSMMUG00000000688	0.631823386650589	3.89750166711744	5.09181237096517	0.0240390564027814	0.0581869831981643
ENSMMUG00000000689	0.61790280168576	3.34567188066493	15.7611741363149	7.18622177828264e-05	0.000510633158286236
ENSMMUG00000000690	0.912846671332084	6.79988354938753	31.7875290486607	1.7199355070278e-08	5.49160870537026e-07
ENSMMUG00000000692	-0.48356655385678	1.12366341041318	4.2015325632119	0.0403874636552622	0.0873231464933011
ENSMMUG00000000694	0.415374466031487	6.4625570871553	4.64813451564372	0.0310873140047618	0.0710519900659731
ENSMMUG00000000695	0.0019961743870438	6.11989475869364	0.000143349530802084	0.990447262949177	0.994647655541139
ENSMMUG00000000696	0.566748120628074	4.32563715110195	13.7687406203781	0.000206747877024383	0.00122832982904559
ENSMMUG00000000697	0.692765206509854	0.996300606525168	3.25696092161635	0.0711208229631617	0.137116540039877
ENSMMUG00000000698	-0.169023446417832	-0.00721771101112333	0.134408156630009	0.71390459149963	0.797218988596167
ENSMMUG00000000699	0.0996351435839117	6.87524529245429	0.796441022923908	0.372159579896442	0.496405447254895
ENSMMUG00000000700	-0.524685181946738	5.08012353157319	5.63968450305455	0.0175583664399088	0.045147081133514
ENSMMUG00000000703	0.22814766839126	2.00658099759744	1.16350883409398	0.280739026005319	0.401296064469653
ENSMMUG00000000704	0.31623275298504	6.94057585345916	7.61435407273892	0.00579054967587694	0.0184421437479811
ENSMMUG00000000706	-0.68547781787786	9.65532898034906	7.83528792748251	0.00512359914983997	0.0167274166503804
ENSMMUG00000000707	-1.48702526891369	2.76689509563977	22.4905000528607	2.11185444678766e-06	2.77955647341186e-05
ENSMMUG00000000709	-2.16534288001527	-0.879951057313469	9.11868499127289	0.00253011771801954	0.009482282767773
ENSMMUG00000000710	-0.673162072648603	0.544362031504454	3.83622262060518	0.0501563985765481	0.103581375730527
ENSMMUG00000000711	-1.09326915884073	-0.508278355438276	6.73463373026741	0.00945586454455417	0.0273885209809886
ENSMMUG00000000712	-0.10099630444741	2.87253199704548	0.12647044145001	0.72212004889267	0.803415854371064
ENSMMUG00000000713	0.00958405387239242	0.781222033163248	0.00100145406093333	0.974754551264279	0.98466723775099
ENSMMUG00000000715	-0.590109520473385	-0.935103409861622	0.930878484961454	0.334634755313402	0.457837068445356
ENSMMUG00000000716	-1.39616738316253	0.448359907709621	19.5477712029473	9.81151385694478e-06	9.80352309522301e-05
ENSMMUG00000000717	-0.137640753822092	2.93374726465833	0.334024628750786	0.56329879601051	0.671983617188257
ENSMMUG00000000718	-0.0342965886621478	4.0685520705213	0.0208630820829114	0.885152572010601	0.922199476941288
ENSMMUG00000000719	0.729247702605985	1.89026379972847	6.26965597327238	0.012282298813533	0.0339656680761942
ENSMMUG00000000720	0.0917050389491488	1.0756489173156	0.0885947069318682	0.765971354465276	0.836756597614677
ENSMMUG00000000721	0.462630683704625	7.23442207854874	14.3071761841316	0.000155271821300497	0.000974761989275339
ENSMMUG00000000722	0.390245974812357	6.47736086729733	5.50726090055695	0.0189376824017906	0.0480818378319521
ENSMMUG00000000723	0.462666213108072	-1.62038671608309	1.01330323096799	0.31411278560145	0.437057737757428
ENSMMUG00000000728	0.60785961358871	1.22063891243197	5.65083965708753	0.0174470161599757	0.0448809269977151
ENSMMUG00000000729	-0.224950191463472	6.87472174351118	0.738781061926645	0.390051627419378	0.514003893858772
ENSMMUG00000000731	-1.063755737258	4.7292656264245	2.53024544567429	0.111682842860177	0.195781231778568
ENSMMUG00000000735	0.140427223745376	4.64154627389544	0.939454683098205	0.332418122672656	0.45556639870945
ENSMMUG00000000736	-0.555098502854644	5.11020390161935	10.1172496006539	0.0014688803473033	0.00614304573783334
ENSMMUG00000000737	-0.303551006114841	4.39217760001436	1.25625720937091	0.262360740592901	0.38143796177617
ENSMMUG00000000738	0.133594421221453	3.60644358986132	0.533959970240325	0.464946747268407	0.584771599940355
ENSMMUG00000000739	1.43901213861867	-0.588522118665388	9.93393065798467	0.00162259670406817	0.00664989763518846
ENSMMUG00000000740	-0.431977780249097	3.41466524488887	5.00793980764263	0.0252313168376839	0.0604425520228812
ENSMMUG00000000741	-0.418692406155752	3.31219001495977	3.58503840086824	0.0583020692177901	0.117190911747778
ENSMMUG00000000746	0.0567475645179324	3.50343498829538	0.126043384653274	0.722570193394029	0.803604353906749
ENSMMUG00000000747	-0.00640267846620756	4.36523246811205	0.00123162850683656	0.972004335083636	0.983108377069634
ENSMMUG00000000750	-0.194376160352665	5.17403394488555	1.67832267203954	0.195147479096216	0.303966291710721
ENSMMUG00000000751	-0.254396877582447	3.03101366915388	1.12862475062998	0.288068872237908	0.409083997483117
ENSMMUG00000000752	-1.5839072970951	1.30299232656431	17.2817724250541	3.22263400777494e-05	0.000264841922093504
ENSMMUG00000000754	-0.1404773603462	7.12365122977114	0.844188564287066	0.358201580559319	0.482092959386214
ENSMMUG00000000756	-0.355297192587531	4.14152006659224	2.50704956941834	0.113337946960027	0.198116484529354
ENSMMUG00000000757	0.364775936340983	7.08844990406765	12.9488604681416	0.000320116288572503	0.00176794770820621
ENSMMUG00000000758	-2.15970209576812	4.56488987913536	26.2411250818692	3.01336464824013e-07	5.54149370430112e-06
ENSMMUG00000000759	0.320762639258956	6.25685130771725	2.63347971061948	0.104632174278303	0.186176548783189
ENSMMUG00000000761	0.41335900198565	3.74226561422691	3.63851827000078	0.0564571590004038	0.114177341692092
ENSMMUG00000000763	-0.0784657141479638	0.179575673863405	0.0351495859270408	0.851282556403414	0.898520812928472
ENSMMUG00000000764	0.60765091319034	5.80275878734686	9.44475874079617	0.00211753352277388	0.00821937983890717
ENSMMUG00000000765	0.257879114350875	4.94748558639288	2.87101093989785	0.0901882023622854	0.165637119662363
ENSMMUG00000000766	-0.304189931135139	6.36434548712313	4.20277355376138	0.0403579205137132	0.0872883841150613
ENSMMUG00000000767	-0.898267453576207	3.91434379350331	19.9080744949418	8.12564121968077e-06	8.44830590733879e-05
ENSMMUG00000000768	-0.33337934070901	5.78193647769545	6.68464920092737	0.00972466580997554	0.0280394258774786
ENSMMUG00000000769	-0.248807081917204	5.42072563706966	0.401609906414066	0.526259003287398	0.639840351133599
ENSMMUG00000000775	0.255593197946219	3.25308429204966	1.77334585423032	0.182968544701479	0.289300167890325
ENSMMUG00000000776	0.741181825483828	-0.538411473454773	4.743649224347	0.0294066311188828	0.0680987321151316
ENSMMUG00000000777	0.159481447358053	11.0156059473638	0.906266861310201	0.341106874396948	0.464251321287004
ENSMMUG00000000779	-0.257361975282925	6.53385113553182	4.7909777255376	0.0286091824881659	0.0667031141572651
ENSMMUG00000000780	-0.925628777503069	-0.881146496300893	2.56714427594554	0.109104530542407	0.1921045019576
ENSMMUG00000000781	-0.409038646297967	-0.411509425079795	1.05349145224162	0.304704342209658	0.427058488926405
ENSMMUG00000000784	0.654399862565181	5.26409289259801	19.6555013620664	9.27359318290145e-06	9.37281009705734e-05
ENSMMUG00000000785	-0.998844415339933	4.96545919365966	15.9746910408675	6.41949779864848e-05	0.000464941281894235
ENSMMUG00000000786	0.086793163074524	3.174435014273	0.239922340061835	0.624262210485092	0.724432655043033
ENSMMUG00000000787	0.396678710444706	6.69528306649988	10.0137473470853	0.00155376057424885	0.00642521421993129
ENSMMUG00000000788	-0.658674601346395	0.579610452765379	3.88830011409047	0.0486236144324465	0.101084386527681
ENSMMUG00000000789	0.567619985847433	3.67621645515531	10.869540038464	0.0009775880619001	0.00441173214692489
ENSMMUG00000000790	-0.0909444244158451	5.66934779321538	0.385964985619545	0.534428039109724	0.646659809774471
ENSMMUG00000000791	-0.365510575754343	5.9270397880385	3.70703703507628	0.0541834950900962	0.110424265741278
ENSMMUG00000000792	-0.409224608527665	6.06679572460703	4.77954051721311	0.0287998042454326	0.0670641862418046
ENSMMUG00000000793	0.43442212416882	5.50869896444557	8.44855768872811	0.00365333055853242	0.0127643624233834
ENSMMUG00000000795	0.217375021524649	1.31739668914055	0.648742099868848	0.420562770950731	0.542718719297503
ENSMMUG00000000796	-0.0205990833286889	4.37121906168072	0.019613778392408	0.88862111751042	0.924467372159841
ENSMMUG00000000797	-0.584818343256939	6.82156360681209	10.3979024094113	0.00126158543263334	0.00541860249835215
ENSMMUG00000000798	-0.443789009390585	3.77071405796638	3.60639127194885	0.0575578894555228	0.115966487893028
ENSMMUG00000000800	-0.433110611790616	7.41145516453925	8.38082590401254	0.00379200069304884	0.013146221696817
ENSMMUG00000000801	0.474752185530845	6.38966326340336	20.2670712500243	6.73498090188071e-06	7.23905081168355e-05
ENSMMUG00000000802	-0.167988145464827	5.13835214662456	0.711296115877012	0.399013868364361	0.5219299522524
ENSMMUG00000000803	-0.221054401590966	7.48477661250826	2.84235102887769	0.0918097933462969	0.167954522368303
ENSMMUG00000000807	-0.0018494716748118	4.06157120762869	0.00013897881096625	0.990594014653395	0.994647655541139
ENSMMUG00000000808	-0.148841920293891	-0.170036250902276	0.205535250625331	0.650289565558071	0.74646618846658
ENSMMUG00000000809	0.452263789136257	2.58031714014988	2.76165431284841	0.0965483518862783	0.174946143263922
ENSMMUG00000000810	0.58557018637216	8.34543462791901	8.5031236258946	0.00354537323984423	0.012455580030183
ENSMMUG00000000811	0.035198003682347	6.30172518472386	0.0188073570486793	0.890920200703921	0.926279213766008
ENSMMUG00000000812	0.360881057497583	4.80580334589555	4.5738056095025	0.0324643699668262	0.0735463245220304
ENSMMUG00000000813	-6.13254068566582	-0.799846417424899	4.58033742814239	0.0323408457277223	0.0733218540416259
ENSMMUG00000000815	0.272618020524806	6.27156003592996	3.47544495873364	0.0622859686954098	0.123750583957473
ENSMMUG00000000816	0.278311746665507	0.0917813526981459	0.344249146675871	0.557386742572696	0.666783304807678
ENSMMUG00000000822	-0.38147833938927	5.64986976982985	8.51187781450514	0.00352835772470861	0.0124008742131359
ENSMMUG00000000823	-0.12207203190863	6.72828927853856	0.369379494020379	0.543342691453041	0.654495691731358
ENSMMUG00000000824	-0.263738524546319	-1.10090460184728	0.247502304550668	0.618839298482723	0.719841784555009
ENSMMUG00000000825	-0.528033817556562	5.21152355389958	4.41367407869912	0.0356519757689462	0.0790241754816648
ENSMMUG00000000826	0.253269570607974	3.06197017706781	1.22120646147811	0.269124013368856	0.388627563221583
ENSMMUG00000000827	0.198143035342088	6.80811474494421	2.76113983738898	0.096579403240515	0.174965492042937
ENSMMUG00000000828	0.242207573053181	6.80975346374926	2.40139294681261	0.12122726338299	0.209077163958855
ENSMMUG00000000829	-0.00619060084877789	8.00436700272928	0.00258999658365155	0.959411573126092	0.973985057037281
ENSMMUG00000000830	0.481642425969969	6.66008698824218	21.1004804830616	4.35818834432903e-06	5.08534259525784e-05
ENSMMUG00000000833	-0.0202488786512126	4.55898433062371	0.0178155530229773	0.893817801412235	0.92791360619338
ENSMMUG00000000834	1.06392651440262	3.13122079300913	38.5252943641046	5.40486343283856e-10	3.62632555947012e-08
ENSMMUG00000000835	-5.28408134546586	0.142216441074619	11.5716977854623	0.000669632492120271	0.00325271710538964
ENSMMUG00000000837	0.544636291850058	-0.952091366360237	0.629783563841791	0.427434715204786	0.549481226581649
ENSMMUG00000000838	-1.98279921671191	3.75330390670065	24.6555056504291	6.85486395815806e-07	1.08916876360151e-05
ENSMMUG00000000841	0.0617348069965669	5.25019947127694	0.132868037286087	0.715476698603057	0.798247987996499
ENSMMUG00000000842	-1.48778498989918	-0.484267600862735	6.06964532614225	0.0137524573299397	0.0372222198391182
ENSMMUG00000000843	-1.19285562114259	0.631394902798669	5.71306529055241	0.016839111320267	0.0436439680152264
ENSMMUG00000000844	0.0811010743193663	7.93944244206033	0.382217775570098	0.536418703857924	0.648292123379096
ENSMMUG00000000850	-0.330494570405107	3.20495116467355	1.06408641147342	0.302285016223966	0.424360232011675
ENSMMUG00000000853	0.417237712927476	6.3919255606826	11.3888106027474	0.000738878248832576	0.00351550493128762
ENSMMUG00000000854	0.83726153087285	5.04396396697459	39.0273460620591	4.17910478315315e-10	2.95392196524438e-08
ENSMMUG00000000857	0.274416414133889	7.6336506727891	3.75326792463744	0.0527043742986255	0.107973560705295
ENSMMUG00000000858	0.29995667290907	5.59828294473626	3.41996977266478	0.0644121926431126	0.126903397664384
ENSMMUG00000000859	0.259127165235417	3.16950324606898	2.37744145436598	0.123099011615192	0.211625325142883
ENSMMUG00000000860	0.0125577453130089	0.759418429213569	0.00160616619415066	0.968031735770494	0.980148998359078
ENSMMUG00000000862	0.459471917950966	-0.505763685099259	1.6829795354247	0.194529012355229	0.303196943395046
ENSMMUG00000000864	-0.00897165940868872	2.57173025331944	0.00231214121528112	0.961648716186613	0.975333826349056
ENSMMUG00000000866	-0.685534538399739	1.73696492971807	6.14888788678062	0.013149476327036	0.0359184805014584
ENSMMUG00000000868	-0.105560209308533	4.85024544043077	0.269630425079054	0.603579794028528	0.706541712140258
ENSMMUG00000000869	0.0161423649989288	1.77676992300399	0.00520443203527421	0.942489101386964	0.962666080246343
ENSMMUG00000000870	-0.118833456589648	2.52304283073045	0.257718176693619	0.611692149550462	0.713690649271168
ENSMMUG00000000871	-0.616785202163361	3.77153611526498	12.1008502865445	0.000503988349481334	0.00256641087776205
ENSMMUG00000000873	0.632301370515199	5.83798874811661	18.8881581308522	1.38610438924916e-05	0.000130811697745844
ENSMMUG00000000874	-0.757354893733283	-0.499937143087198	2.66820027378398	0.102371727033558	0.183026624703694
ENSMMUG00000000878	1.11639390669849	5.28762169791905	44.1030439820893	3.11536098334223e-11	3.84740379425463e-09
ENSMMUG00000000880	-0.107251670033002	6.8863909497645	0.268730436012177	0.604184680612937	0.707024164007482
ENSMMUG00000000881	0.61995407581152	5.62586444753831	26.1132598162164	3.21965358504117e-07	5.81501261584303e-06
ENSMMUG00000000886	-0.0451036057210687	2.52615708281086	0.0350211551187023	0.851551336894401	0.898623618124179
ENSMMUG00000000887	0.383561949024855	-0.534751574191137	0.543516145844087	0.46097916360337	0.581078681495044
ENSMMUG00000000892	0.039847521369532	-0.792670037632117	0.00803400400142351	0.928579173094572	0.952949377693605
ENSMMUG00000000893	-0.598318013224097	7.11253916391884	16.7385017119788	4.29014696349882e-05	0.000337242856956777
ENSMMUG00000000894	0.40769854709201	4.95463975338047	6.16813974252826	0.0130071311439439	0.0356146157386229
ENSMMUG00000000895	-1.15593177568325	1.03745491949681	8.5167082841423	0.00351900431375756	0.0123800893504103
ENSMMUG00000000896	-1.33831680463383	3.53820870269296	14.3293721351361	0.000153451838305805	0.000966515868991751
ENSMMUG00000000898	0.345544163732748	5.75318312313289	5.32224188244114	0.0210549061047469	0.0523810931713691
ENSMMUG00000000899	-0.717331537990808	4.34206079618413	10.2769301533855	0.00134703882094902	0.00571842283455768
ENSMMUG00000000900	-0.118788650182546	5.92519379469111	0.899405335108913	0.342941212702208	0.466009356754203
ENSMMUG00000000902	0.145963012509489	3.85653067613419	0.413796643891089	0.520048741965838	0.634715923541905
ENSMMUG00000000903	-0.0845461996414485	0.28597558424246	0.0688576366189544	0.793007378366038	0.857070930836073
ENSMMUG00000000905	0.590583964634452	4.21736202712759	1.56783010306853	0.210522415356639	0.322160816657665
ENSMMUG00000000906	0.614204806609975	4.93165919216338	16.1823802613786	5.75267141588471e-05	0.00042443249243658
ENSMMUG00000000907	0.233141927918528	1.72404499989163	0.893941342226203	0.344411471751515	0.467822177841362
ENSMMUG00000000908	0.587806822409669	7.95930751547758	21.9319833670606	2.82486459788796e-06	3.54863509431914e-05
ENSMMUG00000000911	-0.939634459302538	1.96306434614356	11.7574082062604	0.000606015520896091	0.00298803212685649
ENSMMUG00000000912	0.231698201881377	4.99919087099232	1.80665144992231	0.178910442551356	0.284542781197486
ENSMMUG00000000914	0.11445418183328	5.80733270992067	0.34242788958268	0.558431139367263	0.66761420267085
ENSMMUG00000000915	0.0785098661690045	-0.20233164082702	0.0538577340931035	0.816481554995562	0.873723321498851
ENSMMUG00000000916	-0.312811890415421	2.99292604348529	2.348742727077	0.125384096478181	0.214801240884624
ENSMMUG00000000917	0.137982061268622	4.90970655053406	0.355950093283383	0.550764098781139	0.661024677567245
ENSMMUG00000000918	-0.681963396517383	6.94065610036346	19.9468177203798	7.96263746820402e-06	8.31215939255314e-05
ENSMMUG00000000921	0.316602017711191	3.05217618245547	2.329076257686	0.126977208153513	0.216816833407371
ENSMMUG00000000927	-0.131870622147992	4.47879648410355	0.943769731999563	0.331310245018528	0.454634433635175
ENSMMUG00000000929	-0.0118148610810337	0.410415837975214	0.000236324470932914	0.987734724627487	0.99317009894636
ENSMMUG00000000930	-0.0372184395618974	0.0828760387810925	0.00799672322054334	0.928744633175758	0.952949377693605
ENSMMUG00000000931	0.358222716166875	8.07672001996329	7.20602442785168	0.00726592632957709	0.022162946303821
ENSMMUG00000000932	0.472214613585416	6.54018345187111	4.7456653574377	0.0293721931421811	0.068046505180753
ENSMMUG00000000933	-0.24938344508815	5.7814392811729	3.02743974537193	0.0818671044383842	0.153375805610132
ENSMMUG00000000935	-0.212903106355017	3.38241621321904	1.21613967835106	0.270119574244252	0.389683672704458
ENSMMUG00000000937	-0.467387106003325	0.533204010599798	1.44175419216498	0.229855684863516	0.344833718509543
ENSMMUG00000000938	-0.848059617283223	2.86451908824278	7.26096891570931	0.00704692617368665	0.0216448504934267
ENSMMUG00000000940	-0.750773332120227	3.85470620925458	3.0854221054268	0.0789967656174778	0.148940553923798
ENSMMUG00000000943	-0.180331492607603	6.50290772814484	1.80384907517358	0.179247856134852	0.284859472332736
ENSMMUG00000000945	0.335480492687119	6.09329087809783	2.76474157417444	0.0963622474432561	0.174714409747747
ENSMMUG00000000946	-0.251372008468694	5.44571413179693	1.71701182987623	0.190078142887428	0.298017542878545
ENSMMUG00000000947	-0.697856495707578	1.17956485739126	4.25715765441634	0.0390852669782681	0.0852444388953519
ENSMMUG00000000948	0.686659578464547	3.39967381637347	5.21591258741255	0.0223810975446142	0.0550111235584278
ENSMMUG00000000949	-0.373901130070899	0.105920061943496	0.587346204561101	0.443447163631724	0.56494944982484
ENSMMUG00000000950	-0.704020574479229	4.11401464221438	8.93882449226179	0.0027917232289941	0.0102861325258104
ENSMMUG00000000951	-1.05185199934865	5.02927679243511	8.53967861830583	0.00347486981237996	0.012255516200706
ENSMMUG00000000953	-0.544000861123134	1.74991261392099	4.20263483000161	0.0403612218585128	0.0872883841150613
ENSMMUG00000000955	0.767642302198731	7.94658817979891	41.4532851316654	1.20721521104572e-10	1.12690915570225e-08
ENSMMUG00000000956	0.284745820503697	7.57299502146399	5.67478724054571	0.0172104268754832	0.0443799400469388
ENSMMUG00000000958	0.737589422380147	0.367656928343361	2.10932643752382	0.146403745471217	0.243053424725849
ENSMMUG00000000960	-0.260875974519973	8.87078451155078	2.69095811291567	0.100919115016605	0.18101365074407
ENSMMUG00000000962	0.295914753225843	6.32671271214182	7.89174266831087	0.00496609926175967	0.0163061978436215
ENSMMUG00000000963	0.245002156951492	7.23995679374557	1.84668523301043	0.174169414069973	0.278645105818354
ENSMMUG00000000964	-4.57251226085935	-0.737704518928789	2.70991802652816	0.0997261158711072	0.179360813214883
ENSMMUG00000000965	-0.441274760808304	6.62116079562955	8.90906483907627	0.00283758539795658	0.0104141809391671
ENSMMUG00000000966	-0.255354323379483	5.3732775014579	1.43584285491421	0.230813243303522	0.345935330456783
ENSMMUG00000000969	-1.18663605601784	-1.10718305053255	3.13175989948753	0.0767808120931718	0.145497267046814
ENSMMUG00000000972	-1.87505856050886	3.47913918536474	19.4790116739505	1.01711151270943e-05	0.000100923785917372
ENSMMUG00000000973	0.421994588716027	5.42724353582684	11.0059751088258	0.000908186415243635	0.0041519855917553
ENSMMUG00000000974	0.320287645757526	6.11561055650575	5.1567104084988	0.0231567174821112	0.056551811369168
ENSMMUG00000000975	0.0186718258660151	5.0763503554626	0.00559427249076805	0.940377923998848	0.961024050848112
ENSMMUG00000000978	-1.36673917614594	2.4647617951976	28.6961493837995	8.4671924395415e-08	2.00730098431009e-06
ENSMMUG00000000979	0.103100055315958	6.80945202943523	0.665065995016374	0.414777133056569	0.537206499808209
ENSMMUG00000000980	-0.322400360221461	3.54061845046918	1.64776826502502	0.199262954519829	0.309200515568938
ENSMMUG00000000982	-0.174447211353837	6.01480366646043	0.731732425373089	0.392322217757629	0.51608534978977
ENSMMUG00000000983	-0.754658741429322	5.64565213156006	9.7175518668564	0.0018251647618592	0.00730916995796072
ENSMMUG00000000984	-0.77849989704002	6.88958424161409	10.1872777647227	0.00141412928945843	0.00595239831946843
ENSMMUG00000000985	-0.427122647196149	6.87005247191692	1.53260734365152	0.215721550364451	0.328216259107079
ENSMMUG00000000987	-0.887417951376431	0.715835520995028	4.07404701392312	0.0435468237064504	0.0926037196956782
ENSMMUG00000000988	1.9258519948303	-1.21628855173926	1.79868252599881	0.17987185270004	0.285692522838531
ENSMMUG00000000990	-0.233612864235022	6.61209770398352	1.94083283600744	0.163578134603809	0.265382293490612
ENSMMUG00000000991	3.46989633527954	0.801574525226193	5.93464271869183	0.0148460781999187	0.0395159211470329
ENSMMUG00000000994	-0.793811500525994	3.91041662007952	22.9633575263031	1.65118869640368e-06	2.25802683514567e-05
ENSMMUG00000000995	-0.346008759871695	4.00273958268324	2.68361913343814	0.101385078408936	0.181602889430794
ENSMMUG00000000996	0.0475562074402013	5.92980820907404	0.104653266350795	0.74631541805836	0.82208129420704
ENSMMUG00000000997	-0.154248866237464	6.26242575452499	0.728353583699633	0.393417377183832	0.517090363522307
ENSMMUG00000001000	0.0859263479597182	3.76111897170723	0.208726816266172	0.64776714764648	0.74431686700401
ENSMMUG00000001002	-1.57194883319667	-0.225565046350267	15.3740076781338	8.81931527454115e-05	0.000607136509641358
ENSMMUG00000001003	-0.543045865829234	3.91250183878717	11.2521884489781	0.000795291936766177	0.00372205294438579
ENSMMUG00000001005	0.00663495952608598	7.05521312483473	0.00149783403935544	0.969128089715868	0.980892402413657
ENSMMUG00000001006	0.360898465965848	6.39961223071696	9.14075492657567	0.00249977938854512	0.009391122217334
ENSMMUG00000001008	-0.589220311197203	9.10866582199382	9.48483706649142	0.00207177012540829	0.00807977832455562
ENSMMUG00000001009	-0.0372770741896222	-1.07455580592819	0.00512052352252468	0.94295379806899	0.962854434078412
ENSMMUG00000001010	0.647012915728372	2.37809058230094	9.19937854408704	0.00242097303481224	0.00916320688539776
ENSMMUG00000001011	0.268641952045458	5.36963964100306	3.49721979748703	0.061471944962775	0.122473277656957
ENSMMUG00000001012	0.215668913708539	6.74571321150044	1.43106326846635	0.231590990885624	0.346680047015119
ENSMMUG00000001014	0.169549224795859	0.730765963809473	0.174280430948091	0.676335337538081	0.767186353028271
ENSMMUG00000001016	0.163357875525729	1.9561997055044	0.3682668412429	0.543950507066144	0.654998170875496
ENSMMUG00000001017	-0.754446723993623	2.60761080746254	4.68309919626381	0.0304607464074958	0.069964399611547
ENSMMUG00000001018	0.528478952669548	4.38791141914682	11.2351846567443	0.000802611203076684	0.00375119728545445
ENSMMUG00000001019	-0.175345968945463	-0.518392542681422	0.204428054555915	0.651170140578285	0.747188555807983
ENSMMUG00000001021	-0.18122395336483	8.04770392113533	1.64205435872029	0.20004383483478	0.31013937977818
ENSMMUG00000001024	-0.402750338398237	5.75958798876086	3.39207320749616	0.0655105291928768	0.128654110383816
ENSMMUG00000001026	-0.000962437096021946	6.35066682526201	4.71520589329089e-05	0.994521180672145	0.996900834503926
ENSMMUG00000001027	-0.0144796028176149	7.77877556078486	0.0106284673368862	0.917888003206693	0.945404702842718
ENSMMUG00000001028	0.139399815828425	7.33252581364683	0.981757981741353	0.321765173857513	0.444620967512199
ENSMMUG00000001029	0.0391677246868914	7.27533247471047	0.0833076974353588	0.77286397788271	0.841930087151229
ENSMMUG00000001030	-0.665505328570964	2.42614387305819	5.25652785097414	0.0218645970450927	0.0540509958040461
ENSMMUG00000001031	0.440088488863926	5.32264778005333	5.23685940764722	0.0221131590619387	0.054485098271103
ENSMMUG00000001034	0.214934989647427	1.38838829334371	0.735968280162989	0.390955450548351	0.514799970761919
ENSMMUG00000001035	-0.048940560280152	5.17496607905563	0.162231372355691	0.687110400644074	0.775669289613054
ENSMMUG00000001037	-0.171429656333363	3.74894014000162	0.289373817096916	0.590622082651943	0.695688169772993
ENSMMUG00000001038	-0.799727636851137	1.84778240173393	5.3709950667874	0.0204742942366491	0.0512185374029543
ENSMMUG00000001040	-0.826447163204103	3.23430361796345	3.0339135891718	0.0815411178147404	0.152865121107398
ENSMMUG00000001041	0.379128859111864	5.26371198947795	11.0350201751635	0.000894067030195402	0.00409834409144282
ENSMMUG00000001043	-0.195313793652434	7.44592142798077	0.301642789885392	0.582854367336896	0.689043059630982
ENSMMUG00000001044	-0.741632043532296	6.2855840769677	9.00316668433413	0.00269512208749554	0.0099895159634923
ENSMMUG00000001045	0.786234665390911	4.80986425212151	31.6739973442467	1.82347390504878e-08	5.76795355306039e-07
ENSMMUG00000001047	-0.701444118853996	0.636853218454145	3.3964016040731	0.0653388107775262	0.128360907459086
ENSMMUG00000001048	0.50577570262154	4.54112537033406	4.83672958821528	0.0278596818724175	0.0653679612125771
ENSMMUG00000001049	0.109103747149044	5.49776206116591	0.120904702625673	0.728055330560352	0.807665075095563
ENSMMUG00000001050	0.00626092077810751	5.37165607594815	0.000705448077567894	0.978810459989746	0.987028031514347
ENSMMUG00000001051	0.223881781694772	6.07880653365412	2.1664318799469	0.14105318019404	0.235972477161082
ENSMMUG00000001053	-0.547469954547373	4.72555774736353	10.1057829146455	0.00147804788525961	0.00617086788459386
ENSMMUG00000001054	0.78641170889382	8.37691665228586	44.8257439937036	2.15372357760387e-11	2.94261639861483e-09
ENSMMUG00000001057	-2.43426757980338	-0.367680634841861	11.9930160929642	0.000534002940479252	0.00269290502221716
ENSMMUG00000001058	-0.812403263014106	4.77391386592103	24.0510446411222	9.38153514931654e-07	1.40977469575381e-05
ENSMMUG00000001060	-0.342637694003195	5.93077546438649	1.79492975693516	0.180326673158511	0.286229640344755
ENSMMUG00000001061	-0.808018346484087	5.25200546271086	32.5612162779847	1.1549665677484e-08	3.93460420189071e-07
ENSMMUG00000001062	0.098913900020479	7.50585985828975	0.83190391847857	0.361722568301475	0.485712364955515
ENSMMUG00000001063	-0.0776567495827721	7.07157744967968	0.324280396322134	0.569046567423773	0.677124801836045
ENSMMUG00000001074	-0.311634794663345	3.09049115790202	2.78552434410526	0.0951195561485455	0.172904381035815
ENSMMUG00000001075	-0.948437040740471	5.4966825348474	29.4411396894622	5.76409603756733e-08	1.44110791180868e-06
ENSMMUG00000001078	0.361641870220019	6.05446947111222	8.6846113557434	0.00320908001564146	0.0115065017390501
ENSMMUG00000001079	0.121921809644857	1.26978200904137	0.114190552103118	0.735422777700302	0.813635329933089
ENSMMUG00000001084	0.216685147396169	5.41541570332611	2.30901231766278	0.128625758080229	0.21882686418245
ENSMMUG00000001088	-0.224302235838975	2.54504859942746	0.14379534708403	0.704536701135265	0.790148376016931
ENSMMUG00000001089	0.322819173846504	1.47876604727534	2.17613055464796	0.140166477998542	0.234723109734738
ENSMMUG00000001090	-0.123691947652781	4.82152018305785	0.692900604011072	0.405179526640308	0.527975860506442
ENSMMUG00000001091	-0.0872626443808534	6.93988680991102	0.404797525743056	0.524621957592187	0.638482728236619
ENSMMUG00000001092	-0.744574076766677	0.661731020770305	3.27527098954697	0.0703313104360605	0.136083202438862
ENSMMUG00000001094	-0.107578163235987	-0.20433390515628	0.0392563175178182	0.842941733245451	0.892514314524958
ENSMMUG00000001095	-0.273105621524901	3.73392002732683	2.76377116557124	0.0964207028799724	0.174770155410131
ENSMMUG00000001096	0.235088625122323	5.52409824925093	1.44825449483212	0.228808240190767	0.343562403489519
ENSMMUG00000001097	-0.148927666347822	4.49080301353361	0.283341918527377	0.594519124335129	0.698984220657141
ENSMMUG00000001098	-0.228907998419317	5.16178130177556	2.43307743662194	0.118799468406154	0.205995920858048
ENSMMUG00000001099	-0.150372164280563	-0.489902323191937	0.202087094591693	0.653041451404504	0.748624438985768
ENSMMUG00000001100	0.381812309554453	3.59964876391772	5.02948606437514	0.0249192919478035	0.0599039550028653
ENSMMUG00000001102	-0.640639664233072	2.26497396581712	2.8526808824248	0.0912217058928703	0.167127895511034
ENSMMUG00000001103	-2.03654592473805	-1.41987937187105	1.79846368794957	0.179898338534827	0.28570817038134
ENSMMUG00000001105	0.281400236282363	2.86676238927989	1.35129965531993	0.245051037782807	0.361846339834722
ENSMMUG00000001106	-0.0950628459643835	5.45656148378359	0.38536263850078	0.5347471243155	0.646954751513913
ENSMMUG00000001107	0.672915188585571	3.77201477502484	3.20947438343376	0.0732129991368979	0.140065323365489
ENSMMUG00000001108	-1.5526386274296	-0.534742145500381	9.14974971406066	0.00248752089009015	0.00935120569231526
ENSMMUG00000001110	-0.47290586956479	1.31010701488249	3.44247597334198	0.0635404035732354	0.125545838234659
ENSMMUG00000001111	-1.25748320777573	3.17886133963329	9.19684159186378	0.00242433063411866	0.00917187290123834
ENSMMUG00000001116	0.465980486275656	5.66424896971925	11.0443518109253	0.000889577999191589	0.00408212442268628
ENSMMUG00000001118	0.070258075911267	6.57199897375557	0.389491683056065	0.53256671574254	0.645134770406507
ENSMMUG00000001120	-0.149554281703651	-0.702714322771525	0.102388817740717	0.748981576007065	0.824121740914347
ENSMMUG00000001121	-0.572529026903675	1.44400481832473	4.16061292000076	0.04137442951601	0.0890312204168113
ENSMMUG00000001122	-0.270028864846422	1.74060638662635	1.12513758062808	0.288814883308524	0.409872299075205
ENSMMUG00000001123	-0.485316003462131	-0.397421629030322	1.07092736734985	0.300736069423839	0.422911636517428
ENSMMUG00000001125	0.0304528962552394	4.15349937747429	0.0352582399020243	0.85105556159961	0.898444410045123
ENSMMUG00000001126	0.728381990069158	7.25981422826676	25.4410162301149	4.56116703569481e-07	7.7566935648608e-06
ENSMMUG00000001127	0.253447504720803	2.00508489377557	0.670191252263912	0.412984935746188	0.53541858173797
ENSMMUG00000001128	-0.00948293349036153	1.66239213890441	0.00102098542081208	0.974509641973034	0.984540768809413
ENSMMUG00000001129	-0.275217517286384	2.68424079418296	1.30569776916505	0.253175077484577	0.371403149184698
ENSMMUG00000001130	-1.95054513362388	-0.96474410791487	8.32839371284735	0.00390301538722702	0.0134668927864627
ENSMMUG00000001131	-0.539866895859281	5.21006388038188	12.5891573798473	0.000387991025661242	0.00207218092560867
ENSMMUG00000001132	0.122456905087953	5.91964726724547	0.17769259918542	0.67336372916551	0.764674076836152
ENSMMUG00000001133	0.519616733415128	2.49966868320043	1.79744464737226	0.180021731801694	0.285851277195702
ENSMMUG00000001137	0.183194955263336	4.94983094025951	1.76798950079656	0.183631089977208	0.290133340046502
ENSMMUG00000001138	-0.737080650638996	0.796231156732783	7.20913005639412	0.00725336430991544	0.022132489853812
ENSMMUG00000001139	-0.819530702356674	-0.395504506312229	3.89197341508859	0.0485173833059572	0.100887963155341
ENSMMUG00000001141	0.676417911269361	6.47686158730132	4.11143502575638	0.0425942064785171	0.0909947873725137
ENSMMUG00000001143	-1.64436312778406	3.36383308425251	8.21543251311139	0.00415356139225206	0.0141195462966127
ENSMMUG00000001145	0.273593047322048	2.5055853265789	1.76785701829182	0.183647512400185	0.290133340046502
ENSMMUG00000001147	0.224431455790943	4.75053831887418	2.31413871399722	0.128202294324046	0.218322685634525
ENSMMUG00000001149	0.26775789762846	6.73322188767259	6.01449099101278	0.0141888705790915	0.038127040216908
ENSMMUG00000001150	0.366749461951253	5.05141998335541	7.46949956032765	0.00627529924922372	0.0196974670878411
ENSMMUG00000001151	0.0370725605126174	7.85853448193271	0.0547568701073544	0.814983535301672	0.872447045562194
ENSMMUG00000001152	0.451356687332865	4.42338419779034	4.58208234584499	0.0323079304249418	0.073256899403142
ENSMMUG00000001153	-0.302780935330353	1.87225386827203	0.687873374758439	0.406888668033497	0.529328164973365
ENSMMUG00000001154	-0.00336249577085875	4.07693488428821	0.000389939680172091	0.98424528493673	0.991014382702159
ENSMMUG00000001155	0.499933718169702	8.23727224466554	8.44488917704142	0.00366070744712718	0.0127771410509767
ENSMMUG00000001156	0.307583042898676	-0.0818297421961085	1.05178738074899	0.305095795899903	0.427537357459145
ENSMMUG00000001157	0.268522582577022	6.55722895930271	5.40764230371169	0.0200487765229557	0.0503594304706476
ENSMMUG00000001158	0.485880236103085	4.29800695529839	9.91987256806948	0.00163503701767859	0.00668493116297251
ENSMMUG00000001160	-1.02823234714621	4.78085807260685	11.591897424128	0.000662397925974687	0.00322578587370037
ENSMMUG00000001161	-0.0490730899568569	4.47288416389057	0.136805728956936	0.711477429303665	0.795491233284712
ENSMMUG00000001163	0.381000539439762	5.50160288403509	3.37814640277377	0.0660663176751921	0.129519123601023
ENSMMUG00000001165	0.777673428228306	1.69240340097187	5.62221352023313	0.0177342371694996	0.0455311296895853
ENSMMUG00000001166	-0.838895532244334	-0.776004471071643	1.42883186238981	0.23195517377686	0.347043733866842
ENSMMUG00000001167	-0.157614659993603	3.47635806389094	0.352040322743978	0.552960419086947	0.66268826111062
ENSMMUG00000001168	-0.984994664211301	3.25807149045216	18.2050956527661	1.98347447710219e-05	0.000176153865660327
ENSMMUG00000001169	0.235520939355207	7.03217259276088	4.14978148476004	0.0416398971161005	0.0894455818992175
ENSMMUG00000001172	0.4277694870374	1.06972777340032	1.90149963600561	0.167910558077267	0.270822601086916
ENSMMUG00000001174	0.692556394506522	-0.853929007131631	1.74372821176248	0.186667130174036	0.293715154623418
ENSMMUG00000001175	0.576353605063786	-0.322796305845216	2.64453646156047	0.103906460918718	0.18515378905902
ENSMMUG00000001176	0.342666774407703	6.17897571076204	6.65548215701292	0.00988512194577335	0.028401949571864
ENSMMUG00000001178	0.483194248507508	-1.40910288277237	0.771043069871883	0.379894563630473	0.504022016446548
ENSMMUG00000001179	-0.285713987871187	6.159442083055	4.32730180105138	0.0375056549420678	0.0823570863314954
ENSMMUG00000001180	-0.392971578668895	3.83960795543791	3.8387849018131	0.0500798020373795	0.103472955586916
ENSMMUG00000001182	-1.52135257911209	1.48609475550594	12.3322394821347	0.000445201981229962	0.00232142963861743
ENSMMUG00000001183	-0.159058229819722	5.85172659704758	0.75925171408247	0.383562798287409	0.508025495325767
ENSMMUG00000001185	0.560985327953767	7.99444214220669	23.8572330117327	1.03751302789751e-06	1.53623480751445e-05
ENSMMUG00000001186	-1.0989057359601	4.39708757439437	18.9015858972713	1.37638199004442e-05	0.000130037057541271
ENSMMUG00000001191	0.036552401631108	4.20933555616585	0.0213855350838159	0.883733555732992	0.921223982112634
ENSMMUG00000001192	-1.00139955877894	3.79699833512563	8.83745111958935	0.00295111015157417	0.010756123564849
ENSMMUG00000001193	0.336115766869235	3.80947667923002	3.9232534652676	0.0476226331271504	0.0993763025867981
ENSMMUG00000001197	-0.382237370439981	5.05412602997927	2.56611191617604	0.109175770469602	0.192190533318221
ENSMMUG00000001199	0.188422386017329	7.01396020387214	3.33475066111008	0.0678306870517811	0.132313507798858
ENSMMUG00000001200	0.906485392646351	6.17691824386468	51.9359535600929	5.73407866977893e-13	2.1410551137418e-10
ENSMMUG00000001201	-0.509926674739631	2.42139549609461	4.5094362108894	0.0337083498350369	0.0755151450067292
ENSMMUG00000001203	-1.15169030427983	1.67575229505426	8.58774288867826	0.00338433229501576	0.0120052233579493
ENSMMUG00000001205	0.440729063754405	8.36674841949295	12.7146771640501	0.000362796915463773	0.00195832803897101
ENSMMUG00000001209	0.542783230371586	2.9058888227582	5.98959642156998	0.0143904944038399	0.0385782943468634
ENSMMUG00000001210	0.793644683502827	11.15069200993	23.6989442316541	1.12644314498227e-06	1.63825465353221e-05
ENSMMUG00000001212	0.43866365871044	1.90153630498907	3.30424182585434	0.069101226186099	0.134179962470302
ENSMMUG00000001213	0.550690989820855	-1.14897547718392	1.69246085635342	0.19327689157811	0.301715280867013
ENSMMUG00000001214	0.384995932048602	4.44080543528634	6.10601526077465	0.0134722534139981	0.0366196272572926
ENSMMUG00000001216	-0.151675246784483	3.4990560956485	0.315071506330273	0.574584653021857	0.681587810126722
ENSMMUG00000001217	0.381027158374179	8.65666212611221	5.20923359812215	0.0224672364145939	0.0551766213601046
ENSMMUG00000001218	-0.844030477237198	1.64119950871695	3.3002176022458	0.069270706241116	0.134439960496882
ENSMMUG00000001219	-0.61584442047977	2.36139560152497	2.51362613070727	0.11286595961204	0.197492432996781
ENSMMUG00000001220	0.41741821437294	3.07822621416057	1.55272727341354	0.212733272674813	0.324765987143815
ENSMMUG00000001221	-0.192808242433445	5.23475701452213	1.06522160062805	0.302027272911868	0.424067721698213
ENSMMUG00000001223	-0.286190935110158	-0.609887477160318	0.288774521017213	0.591006918280348	0.696045997557821
ENSMMUG00000001224	-0.350723894539625	0.576462409687405	0.959908672024724	0.327209888879339	0.450405277399545
ENSMMUG00000001225	-0.353377059622263	-0.850248716593374	0.280404748090021	0.596436053175832	0.700422921465069
ENSMMUG00000001226	0.199910436580162	7.26129024538704	0.356546602913426	0.550430447498805	0.660762745753388
ENSMMUG00000001228	-1.6319977673496	4.62180602981081	14.1516201866629	0.000168651801547238	0.00104200120265301
ENSMMUG00000001230	0.124333895591594	2.24512576577798	0.32097255796225	0.571023758655229	0.678888632841574
ENSMMUG00000001233	0.38574299791495	6.19652980761713	8.14512615302168	0.00431770514437828	0.0145727851365379
ENSMMUG00000001239	0.0313506847859611	3.59084250502118	0.0305723242718798	0.861197944556038	0.905185465729753
ENSMMUG00000001242	-1.01927033293084	1.9895837642358	2.15652430306793	0.141965493972558	0.23714391970679
ENSMMUG00000001243	-1.23927637642995	3.26425418061411	34.6250374681086	3.99731723199304e-09	1.68279217589981e-07
ENSMMUG00000001244	0.15990176463043	4.77981760303792	0.96301217814371	0.326429126709379	0.449654878527571
ENSMMUG00000001245	0.204766554144341	5.87742982543862	1.24435112032975	0.264634131669969	0.383801050879286
ENSMMUG00000001246	-0.528053318485989	2.83630096549163	8.00810754042297	0.00465683786364152	0.0154900375271022
ENSMMUG00000001247	-0.453961963566588	5.82126801749557	15.5185010305135	8.17016881965745e-05	0.000568095939066458
ENSMMUG00000001248	0.441074956157025	6.03071226426762	2.41952746508532	0.119831072450047	0.207398075413342
ENSMMUG00000001250	-0.235263202046866	5.83569357378841	2.15547069927509	0.142062901914742	0.237218430396838
ENSMMUG00000001254	-0.162842705851171	3.40411033555223	0.387779338324691	0.533468991405685	0.645863353519705
ENSMMUG00000001258	0.0974432570438395	3.42434400295681	0.301838807176477	0.582731943705855	0.688998558142906
ENSMMUG00000001260	-0.917426490404569	4.88164166850597	1.71014896813211	0.190966043787983	0.298945749918192
ENSMMUG00000001261	0.0468729091299292	6.35354817465776	0.0431979882994824	0.835352917178113	0.887433306868584
ENSMMUG00000001264	-0.26668896011481	6.44021059892595	3.2354485190092	0.0720605692349181	0.138431085692758
ENSMMUG00000001266	-0.463080844191199	5.29866670580621	11.3974351307513	0.00073545578222858	0.0035031027497388
ENSMMUG00000001267	-0.629748414455899	4.12451943406731	7.15371168767574	0.00748090101069181	0.0226617205925296
ENSMMUG00000001268	0.300106032729335	5.61153011539177	3.35083146317194	0.0671710766684167	0.131269816003723
ENSMMUG00000001269	0.20884399985411	5.61067556021503	2.94999607477734	0.0858777666427874	0.159274000632385
ENSMMUG00000001270	0.529423153237553	5.54741926440159	5.36909124476463	0.0204966535001101	0.0512520775248059
ENSMMUG00000001272	-1.42787321520858	-0.835489997254231	7.15134496306609	0.00749077917490526	0.0226836430021461
ENSMMUG00000001273	-0.404385239124248	2.21141939808166	3.42412170707906	0.0642504107183346	0.126686379806924
ENSMMUG00000001275	0.352021097269698	6.71085884762033	8.99253387303943	0.00271084855104004	0.0100391407314928
ENSMMUG00000001276	-0.347559318693842	2.05241377514112	0.293201099372922	0.588176455409325	0.693663746093832
ENSMMUG00000001278	-1.34961137793292	-0.962824920477324	2.22462509394239	0.135825623769257	0.228876769730281
ENSMMUG00000001282	0.770461956414774	6.13824686102471	37.5995209745586	8.68658108504105e-10	5.09217463196809e-08
ENSMMUG00000001283	0.365098044258596	2.77922083215793	1.50950588819031	0.219214498930987	0.332206479057581
ENSMMUG00000001284	1.43858943945495	-0.124793749348122	1.07148150661487	0.300611048205057	0.422770438382875
ENSMMUG00000001285	-0.541021103363719	-0.0675333432006721	1.79923328492125	0.179805214636971	0.285613092259744
ENSMMUG00000001286	-0.284446226950011	-1.81043283207067	0.128524167354776	0.71996716703708	0.801643722353746
ENSMMUG00000001287	0.112174703326124	4.8711878063786	0.710077039675632	0.399418237778035	0.522379323237305
ENSMMUG00000001288	0.350417265627191	5.60789486644397	2.64546997477475	0.103845442311436	0.185064257848229
ENSMMUG00000001290	-0.239569464245151	1.98940168322368	0.583145688513511	0.445081946267125	0.566485921384523
ENSMMUG00000001291	0.992304529934383	-0.917819929974938	3.86612119894215	0.0492702638444894	0.102193702667908
ENSMMUG00000001292	0.279916059411463	6.77364164106737	2.26307306018712	0.132490917289053	0.224203349296233
ENSMMUG00000001293	-0.250437187682339	4.14201081943717	1.01157429337223	0.314525982257195	0.437503909236279
ENSMMUG00000001294	-0.26376828288522	4.97139801718426	1.66254924454952	0.197259481208375	0.306645746152145
ENSMMUG00000001295	1.11859914858014	-1.36302734967402	2.88405825310353	0.0894602989373406	0.16477963480405
ENSMMUG00000001297	-0.686173859280379	2.38114690297898	6.33898884726247	0.0118112193948992	0.0329119896701475
ENSMMUG00000001300	-0.700698123436486	2.37328710610994	3.88377196733437	0.0487549055369786	0.101279659701451
ENSMMUG00000001302	0.287361746845449	1.75788092508201	0.45264057212237	0.501083648860717	0.617625601207871
ENSMMUG00000001304	0.124457298698207	5.12764284484415	0.546927693569515	0.459575761236025	0.579905471274608
ENSMMUG00000001305	0.0152654476308672	4.47683339503509	0.00902597713601594	0.92431074213042	0.949860075794669
ENSMMUG00000001306	-1.11031463659511	2.8872151378597	10.907459487547	0.000957777889984613	0.00434057863809386
ENSMMUG00000001311	0.849051443757942	3.33392937277265	21.8041345971775	3.01948752347275e-06	3.7418988241824e-05
ENSMMUG00000001312	-0.212020749459768	9.08055687575069	0.521837538989189	0.470058891042808	0.589151453046649
ENSMMUG00000001313	-0.548818558835557	5.79519993408044	11.6954874336152	0.000626518552764658	0.00307283913828834
ENSMMUG00000001314	-0.557127614859105	5.25364645824229	7.86385050104414	0.00504328778559273	0.0165091501820737
ENSMMUG00000001316	0.197329701963371	5.11332342501947	2.04466391610442	0.152740712843374	0.251362890083146
ENSMMUG00000001317	0.349313723409961	7.78123135333185	9.92738973779132	0.00162837293610411	0.00666744767267885
ENSMMUG00000001319	-0.157572880896266	5.74374305434531	0.940349587347839	0.332187952954274	0.455359958495021
ENSMMUG00000001324	-0.590761956997499	-0.849826361052607	1.22295730364567	0.2687810598478	0.388437819431705
ENSMMUG00000001325	-0.94385041785725	2.4968308418664	9.53533060722576	0.00201553863500226	0.00792920100659617
ENSMMUG00000001328	-1.56755674177076	3.43293716935422	11.2247654629436	0.000807129734180455	0.00376719030279443
ENSMMUG00000001329	0.08761634851984	5.38214781634085	0.334927865096233	0.562771689524101	0.671634695613254
ENSMMUG00000001330	0.681212771152543	3.45308703891723	14.1653527665414	0.000167425270639819	0.00103666057985203
ENSMMUG00000001332	0.332979295120599	4.4056952184559	1.32599840091196	0.249518355945153	0.367243126110879
ENSMMUG00000001336	0.0643587466494032	3.27051662806489	0.0781450926366105	0.779827040315276	0.847044156355858
ENSMMUG00000001338	0.350225278028649	7.99993799148423	7.1874792828875	0.0073414041417833	0.0223178685910212
ENSMMUG00000001339	-0.68546348303888	1.68930341653654	3.31392570302347	0.0686952057952258	0.133578767142348
ENSMMUG00000001340	0.512672000512588	6.09411315640276	13.0715487459056	0.000299815130825079	0.00167195606722453
ENSMMUG00000001341	-0.319064555133643	3.47883818882133	2.69909261491425	0.10040537554978	0.180318144128296
ENSMMUG00000001342	-1.98490615291998	3.59735451769085	49.9736585868426	1.55823869401509e-12	4.24830282673066e-10
ENSMMUG00000001343	-0.458201767728274	4.15605813159031	5.00976167183438	0.0252047769595072	0.0604026376876397
ENSMMUG00000001344	-1.46085851857473	1.31245731080032	8.12296588172982	0.00437079958434128	0.0147143970326628
ENSMMUG00000001345	-0.685634005636163	1.68859500536875	6.80398052721184	0.00909548709821911	0.0265375690004632
ENSMMUG00000001347	-0.696519551631601	4.71034694193983	11.7970576653342	0.00059324406124755	0.00293932109121117
ENSMMUG00000001348	-1.17926371693739	6.67814119591086	33.4239528533662	7.41056316407468e-09	2.78520422114107e-07
ENSMMUG00000001349	0.244473825070113	6.07240025372724	1.30536466628394	0.253235625836233	0.371409368061066
ENSMMUG00000001350	0.351138452561486	5.57503943032773	7.19655542125719	0.00730436511355266	0.0222448041953908
ENSMMUG00000001351	0.475963001195362	4.34085693182237	11.4066715318562	0.000731808264958569	0.00349163651051798
ENSMMUG00000001352	0.0193973207436567	4.09000463204207	0.012720736207303	0.910200026655922	0.940083924103555
ENSMMUG00000001354	0.520484388569164	6.4668647298792	16.4455183826947	5.00684061142219e-05	0.000380086651370347
ENSMMUG00000001356	-1.02566786114315	1.07976026497336	10.3470388315161	0.00129682550367864	0.00554230321806573
ENSMMUG00000001357	-1.15713124597281	1.28873361365142	10.7889726963543	0.00102106532348124	0.00457667484240966
ENSMMUG00000001359	0.223456095688453	5.16566075985159	2.39375577123117	0.121820640457512	0.20995297215515
ENSMMUG00000001360	0.0701818370164243	7.2213817181136	0.402993820621674	0.525547159524332	0.639246371502721
ENSMMUG00000001361	0.153701582590834	7.03075663639609	1.58548646808951	0.207972178720129	0.319054139129772
ENSMMUG00000001362	0.233286002046863	9.20207960490016	2.0406791543692	0.153141259269764	0.251935620134677
ENSMMUG00000001365	-2.53449516960072	-0.775974971703814	12.3840071125063	0.000433026839203669	0.0022675820091958
ENSMMUG00000001366	1.0041041373351	-1.23599332423827	4.99766725522002	0.0253815056039437	0.060734569553265
ENSMMUG00000001369	-0.575958546200296	2.5814534095657	4.25932735208451	0.0390353752536273	0.0851520505524128
ENSMMUG00000001371	-0.935715475573624	3.59637122085497	16.8328271922318	4.08210326161918e-05	0.000323853143748596
ENSMMUG00000001372	-0.127665099878865	5.41250567424893	0.610311551447065	0.434670529634493	0.556492323867177
ENSMMUG00000001374	-0.381385378600289	8.44786552302648	2.19709064328705	0.138271491805351	0.232200933051301
ENSMMUG00000001375	0.899127048564055	5.54992816085737	9.32569653831483	0.00225962409480449	0.00867291697259484
ENSMMUG00000001376	0.294465091817289	6.42363610908435	5.43519218268123	0.0197349189593656	0.0497237741009335
ENSMMUG00000001377	-0.360320808152494	6.74621817975026	7.65138697614558	0.00567286897267355	0.0181345984505194
ENSMMUG00000001380	0.804222352147477	4.16062078217611	14.4591879451913	0.00014322944905308	0.000910477060301891
ENSMMUG00000001381	-1.40416451598102	1.0385990804529	2.35424193249027	0.124942608908041	0.214215836554654
ENSMMUG00000001384	0.264538765077622	6.55224854071022	1.71305667646253	0.190589262174823	0.298655338665703
ENSMMUG00000001386	-0.756561728177685	0.0534250875644356	4.25701431099664	0.0390885654832203	0.0852444388953519
ENSMMUG00000001387	-0.11398919727837	5.86138808611157	0.704502741775332	0.401274831372017	0.523952704717867
ENSMMUG00000001388	0.47923393482055	2.7723282861448	3.42529981373324	0.0642045842652641	0.126610555607368
ENSMMUG00000001390	-0.419523485321528	4.81738929658278	8.76050128549639	0.00307824429169749	0.0111309313587781
ENSMMUG00000001391	0.77002887283297	0.160772152833186	6.96732093746614	0.00830116885218628	0.0246253672202334
ENSMMUG00000001392	0.608199386407067	4.76876332552506	16.4685305142503	4.94643232494012e-05	0.000376618515576403
ENSMMUG00000001394	-0.328720233767606	4.77360473337022	3.52441832221511	0.0604710405925106	0.120741280504365
ENSMMUG00000001397	0.335462535400501	4.4293711251272	1.99324047079737	0.158002471678204	0.258388122778714
ENSMMUG00000001398	0.701930927213262	0.573081751810378	3.3180627180667	0.0685225300116183	0.13334366616064
ENSMMUG00000001399	0.409765190442865	-0.347062088737367	0.975559988789588	0.323297437245897	0.446199821786703
ENSMMUG00000001400	0.493296030496558	3.79957571323305	6.64705791285712	0.00993196920885274	0.0285031751263583
ENSMMUG00000001401	1.08587101510087	6.4421292159249	53.8003698024091	2.21930946080185e-13	1.19056792459681e-10
ENSMMUG00000001402	0.22657792769552	1.38786400696674	0.277949227848289	0.598048526488786	0.701932587875591
ENSMMUG00000001403	-0.376234692949962	4.34348642898742	2.46475471120642	0.11642587638709	0.202487639631516
ENSMMUG00000001405	-0.389437994238643	5.43270340550899	4.9857849168879	0.025556388779753	0.0610085522836745
ENSMMUG00000001408	-1.04010678208712	3.09859706991928	27.5054158801623	1.56655212519015e-07	3.28873135469295e-06
ENSMMUG00000001411	0.197734230336041	8.09904153769437	1.21594876262259	0.270157176720376	0.389705187482084
ENSMMUG00000001413	0.523744609982859	6.13993203520212	16.9006513229647	3.93880651175783e-05	0.000313789149563787
ENSMMUG00000001414	0.317586307335218	6.23279035989376	8.83609599394418	0.00295330225873428	0.0107606957140475
ENSMMUG00000001415	-1.23768709669151	-1.29774485400165	4.1802151458825	0.040898508547789	0.0881949507616854
ENSMMUG00000001416	0.67935399077917	3.47360908994788	8.0333133843774	0.00459247528031971	0.0153195485365646
ENSMMUG00000001418	0.496554999670655	1.20622004788443	2.32793875095	0.12707003984333	0.216921693569624
ENSMMUG00000001420	-0.127113937879487	1.5156270924998	0.114915650990085	0.734615673558654	0.813261927750141
ENSMMUG00000001421	-0.934640340447697	2.70608329671856	3.58588255051504	0.0582724560958371	0.117145096664571
ENSMMUG00000001423	0.31465293022208	6.59205770949238	3.69706989756704	0.0545081106005004	0.110967323417589
ENSMMUG00000001427	-1.89178305464977	7.38440235666243	32.2627818128337	1.34668276636984e-08	4.48157413236067e-07
ENSMMUG00000001432	-1.68304268156927	0.154893622848943	19.052462484067	1.27173563580714e-05	0.000121408148981149
ENSMMUG00000001433	-0.397048311452928	3.2941432683649	3.61778039567912	0.0571650926748075	0.115364543741334
ENSMMUG00000001434	0.107629206876294	6.90733449227733	0.492819984949932	0.482672063290695	0.600616469270546
ENSMMUG00000001436	0.291637797298444	5.56930946193457	4.71743889864739	0.0298581825102241	0.0688445673389817
ENSMMUG00000001437	0.26953480936074	4.77752912301521	0.532683998245865	0.465480631606118	0.585121145233217
ENSMMUG00000001438	0.344136559611987	5.77282178751641	1.28136785222222	0.25764486117571	0.376429749536747
ENSMMUG00000001439	0.506764466169387	5.20680874767911	2.02865360191828	0.154357299882387	0.253585938094681
ENSMMUG00000001440	0.436853266909768	4.21837240866621	1.96074610797626	0.161433546042677	0.262623847966378
ENSMMUG00000001441	-0.203747268307375	3.15526774048141	0.258510040853814	0.611145629289614	0.713356257470501
ENSMMUG00000001442	0.352578970912525	7.86393888324509	1.03229111289573	0.309621157987126	0.43246751318101
ENSMMUG00000001443	0.323570861588059	7.25575768472982	5.94736820190555	0.0147392754414251	0.039304734510467
ENSMMUG00000001444	0.428207397899737	5.12751534040816	1.24287387173725	0.264917906671457	0.384115310230369
ENSMMUG00000001454	-0.602972028175408	7.22966828326536	10.6608536548559	0.00109426877988062	0.0048366342159623
ENSMMUG00000001456	-0.126161608526123	0.996624275187119	0.161120798442418	0.688126714485202	0.776561396057676
ENSMMUG00000001457	0.312467753823574	4.41212566214314	3.82714571801683	0.0504287401147449	0.104056227800439
ENSMMUG00000001458	-0.234901770865894	6.41627630756077	1.2502204770606	0.263510371540313	0.382558882729812
ENSMMUG00000001459	0.0983798825060611	3.94825314016799	0.316105650656141	0.573957459487299	0.681258857224742
ENSMMUG00000001460	-0.260189208520757	4.90051896944397	2.83095785423352	0.0924631963676001	0.16893392839165
ENSMMUG00000001461	0.409246078694298	4.85722392087822	4.78074565576779	0.0287796562554797	0.0670263560466602
ENSMMUG00000001462	0.522144663893348	4.04391634768904	3.46475372252812	0.0626898423115366	0.124308558247859
ENSMMUG00000001463	-0.318026521252617	5.88269693839133	2.46165252656034	0.116655993959331	0.202822487321132
ENSMMUG00000001466	-1.62722189202134	0.297592389298437	6.61562209454164	0.0101088021320662	0.0289092216817132
ENSMMUG00000001467	-2.51713063840568	6.41148183510307	27.6866796203459	1.42641541593522e-07	3.01937698149177e-06
ENSMMUG00000001469	-0.158337042460308	2.98277688206655	0.251320261976986	0.616146970892502	0.717049960840817
ENSMMUG00000001471	-1.18436830529424	-0.0281629162210889	6.97821580986988	0.00825078250152638	0.0245097613708435
ENSMMUG00000001472	0.542088990859434	6.19377288816144	16.6485662259048	4.49842982445211e-05	0.000350885697841914
ENSMMUG00000001473	-0.155088808249312	6.65440656428349	0.0916607108965053	0.762076427460972	0.833774426273626
ENSMMUG00000001475	-0.0423486182214783	0.616128310891836	0.0111300148795479	0.915979954155412	0.944068916081027
ENSMMUG00000001476	0.373559341570075	3.59381648367149	3.28110514980774	0.0700817232503191	0.135691993974465
ENSMMUG00000001478	0.596588907530135	1.50385793914651	6.37963440723915	0.0115437207860289	0.0323028589476755
ENSMMUG00000001479	-0.382954173741612	6.94053859027609	2.19773008889596	0.138214133475492	0.232127305815493
ENSMMUG00000001480	-0.224079745619031	-1.11541765106959	0.17028975672428	0.679854420030853	0.769754747425835
ENSMMUG00000001482	0.222998902941606	4.94491022203275	3.24352785194789	0.0717060808487568	0.137950677045055
ENSMMUG00000001483	-0.182112832721091	3.41429956524297	1.02537560391258	0.311247285590483	0.434032912016086
ENSMMUG00000001484	0.248769295620465	6.41428880292482	4.1253495355737	0.0422452927505685	0.0904857399032004
ENSMMUG00000001485	0.402162039215962	1.41846160353555	3.19797894725258	0.073729330531276	0.140864847742514
ENSMMUG00000001498	-0.0304552535008608	3.24347868710501	0.0190008905066783	0.89036393240789	0.925943987832279
ENSMMUG00000001500	0.669859831668251	0.37019887426337	6.02804926173459	0.014080285714687	0.0379004838482156
ENSMMUG00000001503	0.0832734531723482	10.393920520495	0.126314436073926	0.722284388913213	0.803453086994926
ENSMMUG00000001505	-2.79834826579155	1.09064688713627	5.33792719656098	0.0208662700372934	0.0520399381676422
ENSMMUG00000001507	-0.13607387896531	6.14959631872382	0.874840227984247	0.349618804848324	0.473253751808828
ENSMMUG00000001508	-0.491299471851015	4.53326181954332	9.05413930122483	0.00262100758139613	0.00976962374523871
ENSMMUG00000001509	0.582986229078802	6.59983306536755	30.829278171236	2.81754687708366e-08	8.16090812154957e-07
ENSMMUG00000001511	-0.36308512424498	4.45412160970644	1.9774104822449	0.159663473075041	0.260299994207096
ENSMMUG00000001513	-0.196040673767514	6.2014089745991	0.95233316058826	0.329126121593272	0.452462803304469
ENSMMUG00000001515	0.117631917905321	6.01735784722336	1.0739006134569	0.300066048802979	0.422245981831884
ENSMMUG00000001516	0.364346379982851	8.04806464248626	6.68721372304266	0.00971068591126687	0.0280132249264225
ENSMMUG00000001518	0.712921053117406	7.3751697679147	30.5649600892923	3.22872595695466e-08	9.09087444674597e-07
ENSMMUG00000001519	-0.143898572730952	0.122096592763776	0.0719152828342757	0.788568273818946	0.853623789696491
ENSMMUG00000001521	-2.11425509725266	0.447345696803464	14.9895149293089	0.000108110197751852	0.000718336849743061
ENSMMUG00000001522	0.454438606389338	2.39688313922815	1.63213437240221	0.201408088863029	0.311796785426894
ENSMMUG00000001524	-0.0254377967984999	4.69082203084685	0.0353195539390185	0.850927626977352	0.898367012168111
ENSMMUG00000001526	0.135951830281262	5.00103110690442	0.911755242875124	0.339649129701258	0.462780695839189
ENSMMUG00000001527	0.173904316562109	5.81706196345824	2.10065209964201	0.147236332690418	0.244105333039635
ENSMMUG00000001529	0.40004101708162	5.76779696020539	10.0414959136375	0.00153052862976053	0.00635445002290714
ENSMMUG00000001530	0.341072878530157	5.24524335338671	4.75308154375443	0.029245876787678	0.0678820513115077
ENSMMUG00000001531	-1.10695535081001	6.42274072940329	43.3880629256897	4.48918369880103e-11	5.03962217062787e-09
ENSMMUG00000001532	-0.203109370950285	5.80891287443435	1.7217492847487	0.189468029261138	0.297290864742775
ENSMMUG00000001534	-0.306488723960811	3.32131160284755	1.60683829170015	0.204936810925258	0.315489203700419
ENSMMUG00000001535	-0.339714527052149	2.40778040909786	1.29806325887784	0.254567294896129	0.373015994244729
ENSMMUG00000001536	0.169937753449631	5.78982070675559	1.33905307830712	0.247201028797517	0.364306282125449
ENSMMUG00000001537	0.484155311523303	6.62767573709292	5.16266525223023	0.0230774569496355	0.0564239716109523
ENSMMUG00000001538	-0.722519414645076	3.10226261467702	6.74146389022386	0.00941972976220468	0.0273253299097496
ENSMMUG00000001539	-0.239349033621569	4.67854542275185	2.90185181755662	0.0884778546952384	0.163250148484844
ENSMMUG00000001543	-0.764083884511063	5.03870988255546	15.0392503780569	0.00010529827472218	0.000703462919730904
ENSMMUG00000001544	0.283733218840879	4.09728863635926	4.13238348618613	0.0420700571424637	0.0902115439657805
ENSMMUG00000001545	-0.0618990268961618	0.441323712605329	0.0175942405972833	0.894475499744407	0.928199146221305
ENSMMUG00000001547	-0.376525679841213	7.40496970424995	6.62987579844894	0.0100282256595407	0.028712252696828
ENSMMUG00000001548	0.788444580923033	4.9785594896764	34.6690338131483	3.90798777143672e-09	1.6532905902019e-07
ENSMMUG00000001549	-0.819383612162075	2.9649593573691	4.61134303330383	0.0317611492651918	0.0722747085027736
ENSMMUG00000001550	-0.741165726700404	2.51032680011703	6.97898613964943	0.00824723176354343	0.024503451439305
ENSMMUG00000001551	0.245110634260052	6.04799071500231	5.41447903072875	0.0199704118148325	0.0502141223819626
ENSMMUG00000001553	-0.146106593849422	4.33567655184453	0.44828543630101	0.503150299857726	0.619772629830486
ENSMMUG00000001555	0.979148908651681	0.325366675060582	10.8381231060308	0.000994314679445236	0.0044754583160774
ENSMMUG00000001559	0.522502281736312	5.53035962309269	13.9098573980319	0.000191789978304662	0.00115383000608087
ENSMMUG00000001560	0.612800282234932	3.60042168392498	15.4667615092645	8.39689494649405e-05	0.000581552691939443
ENSMMUG00000001561	0.308316180868242	6.70979599407548	8.71510632475396	0.00315584012482189	0.0113612890345715
ENSMMUG00000001562	0.36392762996509	4.67642421595892	4.30560279999384	0.0379870305565428	0.0832332232222451
ENSMMUG00000001564	-0.208977703010368	0.947337713425189	0.588199637001832	0.443116153565441	0.564653390729284
ENSMMUG00000001565	0.00413173457470321	7.39816300970419	0.000934737816876918	0.975609690359575	0.985072720099704
ENSMMUG00000001568	-0.704058483455179	2.05152893981761	10.4440333904081	0.00123046282051533	0.00531550035341332
ENSMMUG00000001569	0.966912180321165	5.38044843335226	6.37852643950274	0.0115509295106446	0.0323145068660801
ENSMMUG00000001570	0.771093694910042	3.25995060178414	15.2276016592446	9.53002985357155e-05	0.000645966033010832
ENSMMUG00000001571	0.94332854127356	6.19648527860395	44.0901292306264	3.13598353048235e-11	3.84740379425463e-09
ENSMMUG00000001572	0.677922787243785	4.32404751901441	21.648893631546	3.27398795751971e-06	3.99673185205107e-05
ENSMMUG00000001573	0.677150989379023	5.13071288047315	23.8941472379108	1.01780730620967e-06	1.51227147849977e-05
ENSMMUG00000001575	0.077403606424944	4.88534322450414	0.164570906956317	0.684982589881681	0.773674029315956
ENSMMUG00000001579	0.33470178082807	-0.440538186554646	0.492749943369695	0.482703175466384	0.600616469270546
ENSMMUG00000001582	0.521624103721575	8.42728446100429	18.3370437059841	1.85073295780358e-05	0.000166256220100597
ENSMMUG00000001583	-1.55661691679408	-0.222435498078102	9.28292876594216	0.00231299309496075	0.0088461299040405
ENSMMUG00000001585	-1.19820324223322	2.68431290362083	15.2444452015201	9.44541459257867e-05	0.000641750162350203
ENSMMUG00000001586	-0.836213357505242	4.72303105447411	20.4743353332653	6.04362146972063e-06	6.63292283475537e-05
ENSMMUG00000001587	0.265418328409138	10.6266763122059	1.17883622567524	0.277593044257077	0.397659560313557
ENSMMUG00000001592	0.715546717330457	6.28971761282383	35.5573593876017	2.47649644369208e-09	1.13128465204402e-07
ENSMMUG00000001593	-0.197553754831071	0.709477335834525	0.380254495187355	0.537467066309149	0.649148043803244
ENSMMUG00000001594	0.399264140922954	5.37472062356307	9.3194096693062	0.00226739033078611	0.0086949534095964
ENSMMUG00000001595	-1.76435002527964	0.373125178661092	10.5537656075538	0.00115951621808683	0.0050741020539769
ENSMMUG00000001596	0.354898024850118	4.60292949430516	9.43900555621082	0.00212418641694146	0.00823589749376669
ENSMMUG00000001597	1.21735409523015	5.6299552851215	5.36168750182081	0.0205838465045181	0.0514401495069988
ENSMMUG00000001604	0.515185602932303	4.21177787550594	5.94043910620195	0.0147973316639582	0.0394106014359043
ENSMMUG00000001607	0.294144760601443	6.01127624969097	1.77529721294549	0.182727863570251	0.289015208123174
ENSMMUG00000001608	-0.327950637152659	6.41687295492751	4.40413387858752	0.0358519258375509	0.0793956521642308
ENSMMUG00000001609	0.0311008015592209	6.05210418125281	0.019815480136117	0.888053643634329	0.924263354678364
ENSMMUG00000001610	-0.965306100479246	5.63108292723661	12.0110307691293	0.000528865997326128	0.00267260836310034
ENSMMUG00000001611	0.719041145515407	7.92510009500243	24.5090883541639	7.39601512371468e-07	1.15590496601386e-05
ENSMMUG00000001612	-0.675903854840574	2.74043448768557	3.35002552911269	0.0672039711540791	0.131319159106082
ENSMMUG00000001613	0.309460194891652	5.21068986960512	6.32226250486949	0.0119231403975761	0.0331754186730549
ENSMMUG00000001614	0.347045155252972	6.87067208061926	5.60051743625738	0.0179551737870072	0.0459952371313402
ENSMMUG00000001616	-0.871197803001946	8.82820587264289	23.4847492527097	1.25907877332849e-06	1.80366447128358e-05
ENSMMUG00000001617	0.148146711092499	1.31033065875395	0.181581093757757	0.670017979866369	0.762083889953298
ENSMMUG00000001618	0.107409906349494	2.49636522553166	0.0563208420733403	0.812408449953455	0.870271144842244
ENSMMUG00000001619	0.567567315566009	6.21131677929506	20.442115772483	6.14622295691795e-06	6.71549144453071e-05
ENSMMUG00000001625	0.000231993229223909	3.7811429449704	1.4057170538706e-06	0.999054004835361	0.999810731635038
ENSMMUG00000001630	-0.569936491462487	-0.0551921359233332	1.16108396139013	0.281240849788534	0.401879603657891
ENSMMUG00000001631	-0.426082240801282	5.0117597778793	3.25896493384395	0.071033950979711	0.136964429953695
ENSMMUG00000001632	-0.362865606465858	3.84303535481372	5.28812284647884	0.0214713521657352	0.0532327650354298
ENSMMUG00000001633	-0.173120452965999	3.29555269003892	0.257990728016829	0.611503923955538	0.713628984771051
ENSMMUG00000001634	-0.133521256872267	5.82199961262306	1.23620021906826	0.266204622907263	0.385622889690069
ENSMMUG00000001635	-1.73964948478778	0.82633554412522	8.42504916179724	0.00370086639377654	0.0128989612783088
ENSMMUG00000001638	0.562820394869728	7.00711600328115	14.7653753910486	0.000121750659396793	0.000792672024289525
ENSMMUG00000001640	-0.892866505943629	0.72650853961183	2.85922235632071	0.0908514102163716	0.166627210024175
ENSMMUG00000001641	-1.37615157159555	2.70908135571923	9.01047211837668	0.00268437069581531	0.00995611122248406
ENSMMUG00000001642	0.386990477179853	5.11120111078898	7.64019802089077	0.00570816504224917	0.0182135320017967
ENSMMUG00000001644	0.00397227828794154	2.46299611503949	0.000579744544277006	0.980790483451476	0.988444366822892
ENSMMUG00000001645	-0.00343304913472854	5.96155830531802	0.000213226898736707	0.988349471595974	0.993497426355267
ENSMMUG00000001646	-0.27558227245842	5.39473693476206	5.78422535625897	0.016170622521165	0.04226854549133
ENSMMUG00000001647	0.82168344219357	5.96890919685138	27.3149359092725	1.72870929573163e-07	3.56204025544129e-06
ENSMMUG00000001648	-0.256689236262315	0.453114442212758	0.121661700232636	0.727239183336288	0.807124593757048
ENSMMUG00000001649	-0.677490383258944	3.37510620307124	7.37107495112673	0.0066281300780456	0.0206165813510524
ENSMMUG00000001653	0.817193084389685	3.48914569493689	12.6424479339612	0.000377085885666668	0.00202274427614325
ENSMMUG00000001654	0.803353855095571	-0.115119336721709	3.58072030918232	0.0584537999723342	0.117480679606196
ENSMMUG00000001655	0.745070292116549	3.19348023718058	13.9825112824466	0.000184518990355214	0.00111791822869177
ENSMMUG00000001657	0.235628220290901	4.88225883928553	0.690579398715471	0.405967375640503	0.528570015464014
ENSMMUG00000001659	0.547067126010728	5.60461812268144	11.6282727719589	0.000649568455749982	0.00316959880567094
ENSMMUG00000001662	-0.253407100411655	-0.479389636162036	0.452925406064072	0.500948989612607	0.617540582986107
ENSMMUG00000001663	-0.449644349526176	0.130911022027673	0.738403787409169	0.390172682163025	0.514123973059618
ENSMMUG00000001665	0.485034493424997	2.07228780246396	2.01888971712755	0.155352697732525	0.254952984545561
ENSMMUG00000001668	-0.113643846300392	2.88118254544587	0.260617168328913	0.609696468662012	0.711981953756387
ENSMMUG00000001669	-1.33331094935418	3.39102722970123	18.232266195484	1.95538023282236e-05	0.000174018709217393
ENSMMUG00000001671	0.311494192514789	3.93218477869074	4.73094853944421	0.0296245433303326	0.0684629037663334
ENSMMUG00000001672	-0.358756277143663	3.80124375432091	0.229036890359197	0.632238881077307	0.731416112439134
ENSMMUG00000001673	-0.2792203141351	3.45105603855198	0.567057233650914	0.45143066864836	0.572529953828859
ENSMMUG00000001674	-0.683569496787837	-0.322295232294484	1.81331221526277	0.178111408777178	0.283697647875186
ENSMMUG00000001675	-0.491455293148058	4.71789011072142	7.22262540170895	0.0071990339421903	0.0220018873649574
ENSMMUG00000001676	-0.239747623085689	5.10449192493373	0.703436200361836	0.401631484386621	0.524236064733232
ENSMMUG00000001677	-0.725429117378408	4.11245922077239	6.3339586753488	0.011844763903785	0.0329947558889737
ENSMMUG00000001678	-0.786593631446592	-0.933153330142506	2.26796589318237	0.132073148951716	0.223584506839609
ENSMMUG00000001680	0.326962517896051	6.36403434467597	6.98655469960235	0.00821242846090415	0.024412715687866
ENSMMUG00000001682	0.284566862546463	9.56529431287927	3.60736775072577	0.0575240998493172	0.115912005984499
ENSMMUG00000001683	-0.212861401246842	5.07106176470677	0.487962472724973	0.484837609187187	0.602879227930147
ENSMMUG00000001684	-0.572281561371009	-0.187000134674078	1.12920863823437	0.287944200723183	0.408974579642884
ENSMMUG00000001685	-0.450808802955552	-0.112066055760961	0.366153462621156	0.545108462765334	0.656024590558953
ENSMMUG00000001686	-0.0365689130886045	6.45112492120985	0.0398210910690509	0.841830793965743	0.891667841462481
ENSMMUG00000001687	0.0776237702407428	2.32890883081662	0.168044849328895	0.681855289479212	0.771393490598779
ENSMMUG00000001689	0.555430979719788	7.22918860503014	17.2431536652506	3.28880511200431e-05	0.000269249364174385
ENSMMUG00000001690	0.393758718227057	7.79941561879073	7.96014820421189	0.00478184984833433	0.0158191550452601
ENSMMUG00000001692	0.477556939572896	2.78407003287968	6.85776298292291	0.00882569735708773	0.0259039948402835
ENSMMUG00000001693	0.0507821603731492	4.80036174891553	0.160022100911362	0.689136169830065	0.777073181686037
ENSMMUG00000001694	-1.70345140382654	1.16724209217388	12.2424729539178	0.000467138761225532	0.00241673956711137
ENSMMUG00000001697	0.165422519068896	2.52360523318866	0.161027984543537	0.688211834752387	0.776606430175876
ENSMMUG00000001699	0.336856073783286	4.16070393499103	1.97034760874799	0.160410970093216	0.261306792708752
ENSMMUG00000001700	0.126058569254244	4.60191480934483	0.740996960084779	0.389341703317991	0.51342288646371
ENSMMUG00000001701	0.714232512339609	3.52516176528336	20.1468472589187	7.17183620441735e-06	7.60861387566846e-05
ENSMMUG00000001702	0.185539656647887	1.27717761299807	0.430087550525737	0.511945991665022	0.627681087360869
ENSMMUG00000001704	-0.374635272694044	1.63752337336177	2.85076871142804	0.0913302581477326	0.167291086055823
ENSMMUG00000001705	0.0948533210050131	5.74826764773009	0.0692375983082059	0.792450086816393	0.856745821616672
ENSMMUG00000001706	0.0827763877341986	4.64837689352217	0.272913185381196	0.60138424377695	0.704740108556519
ENSMMUG00000001707	-0.215736132003807	2.04312491053886	0.873009924102629	0.350123379996452	0.473782334737183
ENSMMUG00000001708	-2.17321747881159	-0.550529566189198	23.4624391236028	1.27376460668614e-06	1.82166368729734e-05
ENSMMUG00000001709	-1.49586321889333	-1.15767479322121	4.1509985172595	0.0416099798392069	0.0894036794743831
ENSMMUG00000001711	0.65204214568714	7.71333685165029	31.8265684590098	1.68571029896265e-08	5.401820913243e-07
ENSMMUG00000001712	-0.131795047919534	4.75896042889594	0.45557656958049	0.499698558054889	0.616582071347039
ENSMMUG00000001713	-0.00322662606550714	0.0373038408204748	5.47245827817733e-05	0.994097617775041	0.9965925805699
ENSMMUG00000001714	0.390867770764694	3.17547968398588	2.10953143372696	0.146384133702601	0.243044357706706
ENSMMUG00000001715	0.619620287360323	5.02015517970404	16.5443961545817	4.7524220702526e-05	0.000365878984664539
ENSMMUG00000001717	-0.469561647017396	2.64705385522456	2.80783412443109	0.093804944194842	0.170967075709954
ENSMMUG00000001720	-0.641278054410854	0.491524021647001	3.29011941635682	0.0696979529549493	0.135086884186142
ENSMMUG00000001721	-0.741773933556216	3.43871136507718	6.63938579677104	0.00997483184927652	0.028594358047706
ENSMMUG00000001722	0.205171252195358	6.03986352028681	1.9980832780777	0.157498261515869	0.257710787824766
ENSMMUG00000001723	-0.0771105699282905	1.87185773801076	0.0491169193921266	0.824607086020988	0.880209515225685
ENSMMUG00000001724	0.251396300411402	4.20674324915344	2.2601856787422	0.132738144930099	0.224555341014417
ENSMMUG00000001725	-0.740442850448776	4.20434257729437	15.8277160730045	6.9378764769668e-05	0.000495694535642187
ENSMMUG00000001727	-0.179376376206813	3.21979263999096	1.06730838976283	0.301554209169059	0.423645926442643
ENSMMUG00000001728	0.259308461013225	5.18709397972001	4.87169124788629	0.0273007319240189	0.0643793144797664
ENSMMUG00000001730	-0.635832804370838	4.69127803377916	7.21698006540605	0.0072217105018775	0.0220560503385277
ENSMMUG00000001731	-1.19723446646073	3.54808147638011	10.1641142737194	0.00143200694955735	0.00601814322622878
ENSMMUG00000001732	0.0482819597102409	2.09673880726552	0.0448117821377281	0.832350500696623	0.885667959358517
ENSMMUG00000001737	-0.343045085850889	5.2518786542572	6.87890071204382	0.00872191914443809	0.0256607884934684
ENSMMUG00000001739	-0.588338300558341	7.19176453650647	10.8544569924781	0.000985582583631852	0.00444197492953573
ENSMMUG00000001740	-0.991403813162422	2.95150490469944	15.0539472518462	0.000104481523935824	0.000698278075922843
ENSMMUG00000001741	-0.176230872073576	7.94308833294176	0.503268803085774	0.478067348952035	0.596316977893983
ENSMMUG00000001742	-0.276650664862941	6.68711317965959	2.75537975215	0.0969277992768162	0.175337744115702
ENSMMUG00000001743	0.989068014583538	4.92867499969178	30.1971703578336	3.90278462941663e-08	1.06403537769619e-06
ENSMMUG00000001744	0.201586238899062	4.42285633787937	1.24709894640629	0.264107286974695	0.383168703513575
ENSMMUG00000001745	-0.276581875970398	7.1644094043497	4.73482430385799	0.0295578670639557	0.068338393416409
ENSMMUG00000001747	0.177810757518772	5.66214128412996	1.76470628651457	0.184038576970506	0.290564077400994
ENSMMUG00000001748	-0.62520933818616	5.22158915160134	4.63303515231805	0.0313620362135024	0.0715846291034042
ENSMMUG00000001752	0.399837048470415	-0.881445530157203	0.263356092167193	0.607823793028225	0.710396126092324
ENSMMUG00000001753	0.288084815892494	8.52336230412901	3.02473385435292	0.0820037744851003	0.153564852873537
ENSMMUG00000001758	0.183624664005536	8.49306480991798	2.2070131972513	0.137384435096906	0.230996770613745
ENSMMUG00000001759	0.72708173890537	3.96263294819069	10.8140043900875	0.00100735181767684	0.00452583699200038
ENSMMUG00000001760	0.0451449378898179	5.14472762507522	0.0881286296440393	0.766569833526922	0.837144167132402
ENSMMUG00000001761	-0.16272096064759	7.9298828568909	1.16471680898954	0.28048945933573	0.4010060723781
ENSMMUG00000001763	-0.468882550635965	4.63733257049163	3.03236574810563	0.0816189308466026	0.152994298398041
ENSMMUG00000001764	-0.235582055004448	2.80009685150016	0.526246992741527	0.468188989446963	0.587407895013955
ENSMMUG00000001765	-0.835959738770549	2.4805057992965	4.3371601075128	0.0372890714787687	0.0820283160501192
ENSMMUG00000001766	-1.03963544043485	-1.57386892981709	0.832101573088753	0.361665540381018	0.485689391836151
ENSMMUG00000001767	0.578695305452266	3.67206474543198	13.8811432564973	0.000194742571232762	0.00116872760429557
ENSMMUG00000001768	0.451741500052305	5.71331287220553	8.82704459214444	0.00296798666161551	0.0108073222174916
ENSMMUG00000001770	-0.981219571445216	-1.4245015002184	1.74245261868521	0.18682836357347	0.293941922940178
ENSMMUG00000001773	-0.615929170238558	3.42363117083774	8.28087321815277	0.00400648567587509	0.013752077931421
ENSMMUG00000001776	-0.465284523105046	2.1088551538015	1.81103036640152	0.178384677164272	0.283960631600884
ENSMMUG00000001777	-0.492298112874255	0.975724111810863	1.56915999229051	0.210329045127373	0.321922266896075
ENSMMUG00000001780	-0.0161360113546048	6.58800602888763	0.00503812186695995	0.943413889054103	0.96315245829727
ENSMMUG00000001785	0.381418471291262	4.47836023478071	5.91584857973516	0.0150052737223371	0.0398213822411866
ENSMMUG00000001786	-0.098694273655482	3.49701035420069	0.363095441020612	0.546792112534919	0.657636112660162
ENSMMUG00000001788	-0.1838947103505	2.81400595271124	0.292412344204244	0.58867877453205	0.694006500977953
ENSMMUG00000001790	-2.00219184040617	2.69224120714656	20.3926912214199	6.30702142959664e-06	6.86933418356068e-05
ENSMMUG00000001791	-0.717164264076783	1.86153084275821	5.14103768457403	0.0233666773499498	0.0569204439317455
ENSMMUG00000001792	-0.768920794531458	0.510666746440674	5.02950402951556	0.0249190334615114	0.0599039550028653
ENSMMUG00000001793	-0.708066688001018	4.6017146462222	10.5489133442177	0.00116256415872302	0.00508107131413009
ENSMMUG00000001795	-0.4381924836551	5.26513531276913	8.63537742191409	0.00329696928354257	0.0117511401564904
ENSMMUG00000001798	-0.125733014061888	6.36468591758374	0.845918158714127	0.357709641424754	0.481544070939069
ENSMMUG00000001799	-0.697502700390111	4.41480332190237	9.73345875220073	0.00180943674737436	0.0072665152146135
ENSMMUG00000001800	0.294611345785833	7.45644411708669	6.05567727036838	0.0138616580357223	0.0374293096087984
ENSMMUG00000001801	-0.509100869609843	0.714052200108226	1.71986357962156	0.189710606204575	0.297577111613679
ENSMMUG00000001802	-0.617789751624377	5.49135306719776	6.15900099332124	0.0130745030564871	0.0357477975960241
ENSMMUG00000001803	-0.371426408711455	2.65658906193743	2.26500237544043	0.132326009210084	0.223990493169646
ENSMMUG00000001804	-0.123049842724081	-0.339051240348929	0.103766399153152	0.747355784860634	0.822807782762852
ENSMMUG00000001806	0.554770471642456	5.24873319895842	16.2749503394663	5.47834136478116e-05	0.00040837267118182
ENSMMUG00000001807	0.64272893404239	1.63813353521535	6.10125678865597	0.0135085775842626	0.0367015687479778
ENSMMUG00000001808	-0.557658861360067	-0.963676879055028	1.40228009954557	0.236342180466015	0.351829891808309
ENSMMUG00000001809	0.599514185156335	6.18655039803775	14.1500836812065	0.000168789596857518	0.00104247756764643
ENSMMUG00000001810	-0.559445528452299	8.32033960533773	3.2874469472348	0.0698114945542726	0.135275522389913
ENSMMUG00000001811	-0.283429019793275	4.42511960369913	2.13415452025999	0.144049865554378	0.240120389243206
ENSMMUG00000001814	-0.19908573635698	3.11356761229039	0.882324257967035	0.347565873252719	0.471212521824036
ENSMMUG00000001816	0.179187334297558	5.84912083459993	2.19320214670222	0.138620865524819	0.232673896829306
ENSMMUG00000001817	-0.66685859112278	-1.53293791470258	0.814924419695451	0.366668338034956	0.490834336691482
ENSMMUG00000001819	0.084960455561264	4.64511189939209	0.0233552983925023	0.878536752352707	0.917477184800273
ENSMMUG00000001820	-0.652156068352503	1.70471553343522	4.43179345919522	0.0352754228994577	0.0783209234386099
ENSMMUG00000001821	-0.342091592854926	6.73169795533232	5.33064690991893	0.02095360637815	0.0521895509209838
ENSMMUG00000001824	0.602801064545018	5.73709396573387	21.2103736599064	4.11531075794898e-06	4.85488662977733e-05
ENSMMUG00000001825	0.683412285429225	1.56482806031876	5.60338197350471	0.0179258414228257	0.0459406523841323
ENSMMUG00000001827	0.459072543138638	0.519263488605227	2.09279931799412	0.147994675040634	0.245031476624054
ENSMMUG00000001831	0.466805640458541	4.90009766652596	9.48449167440484	0.00207216019560244	0.00807977832455562
ENSMMUG00000001833	-0.280984952455472	4.57217839736671	2.8535139658116	0.0911744563064324	0.167076972316151
ENSMMUG00000001836	-1.39025824179501	2.34747529787466	9.85064532707636	0.00169772193965961	0.00689037618988504
ENSMMUG00000001841	0.243814207327604	7.84100302559552	2.3674431497744	0.123889818376192	0.212750601922562
ENSMMUG00000001844	-0.106564896695419	5.54399022629324	0.144656610665741	0.703694905514197	0.789462031163413
ENSMMUG00000001845	0.572427240708084	4.93617342064115	21.2354706268006	4.06177636754472e-06	4.80806829007224e-05
ENSMMUG00000001846	-1.51012537111858	-0.210831671023649	8.0116943953081	0.00464762313651481	0.0154674626996277
ENSMMUG00000001847	-0.168706039828541	3.8145891833781	0.368933330450737	0.543586269247072	0.654697269517404
ENSMMUG00000001848	-0.682070010399737	4.61568265093685	9.98888953058761	0.00157487548009536	0.00648371554317302
ENSMMUG00000001849	0.34685207008892	-0.114112909064146	1.17261222123889	0.278865148815256	0.399148983004237
ENSMMUG00000001850	-0.68155544318488	7.44285483474027	7.93223730501603	0.0048561714554356	0.0160095203298583
ENSMMUG00000001851	0.638060483119068	4.77421415983666	18.0857484155619	2.11176148995615e-05	0.000185437706295945
ENSMMUG00000001853	-0.452501787672279	3.74030822333496	2.28708969612229	0.130454332273077	0.221389547586441
ENSMMUG00000001854	0.492874150938002	2.17016855739598	7.21650128353651	0.00722363705898703	0.0220574560222509
ENSMMUG00000001855	0.141971321083902	3.23270085018577	0.585217106943862	0.444274616588843	0.565751839748663
ENSMMUG00000001856	0.0278602003804158	8.55301564974813	0.0633152735142346	0.801330728908815	0.862600689379406
ENSMMUG00000001858	-0.417095450231776	3.95732113177918	3.46672405871274	0.0626152014105433	0.124203568475285
ENSMMUG00000001861	0.245613324151236	7.45496216375797	3.40060467338732	0.0651725241413339	0.128136821732091
ENSMMUG00000001866	-1.03498228960114	1.91646633348756	8.06479086202636	0.0045133684536995	0.0150967120858311
ENSMMUG00000001867	-0.421930251794078	3.99899415844271	3.1174596888722	0.077457449511048	0.14658540687547
ENSMMUG00000001868	-2.3719848898719	0.681361290928145	28.1197132495695	1.14038342955568e-07	2.51118279308312e-06
ENSMMUG00000001869	-0.252414328322184	3.5653407709772	2.75936044179764	0.0966868832470035	0.175081795332799
ENSMMUG00000001870	-1.0503670111917	-0.566423246860939	6.26758519265676	0.0122966617925989	0.033988970542272
ENSMMUG00000001871	-0.620923063502681	5.46657059284038	3.17520562922785	0.0747638005656875	0.142496785630846
ENSMMUG00000001872	0.685023182573959	2.29342591132787	6.11563942771503	0.013399093278877	0.0364784951906787
ENSMMUG00000001873	0.531077154381133	6.98216141547307	20.3380422739194	6.48973781077764e-06	7.00614309477792e-05
ENSMMUG00000001874	0.365961437001481	9.35590648095719	6.53575590012255	0.01057272879781	0.0300359228963256
ENSMMUG00000001876	-0.984448210822974	5.32344533024506	8.88154449780412	0.00288067742538306	0.0105408000550446
ENSMMUG00000001878	0.168856028296438	-0.457410552082798	0.14864317988118	0.699835370739493	0.786467700066837
ENSMMUG00000001879	-0.865615435958021	-1.81649877491015	0.423756074903565	0.515068761350696	0.630699440005671
ENSMMUG00000001880	0.645143722443172	9.10941657928009	3.60860084950127	0.0574814603801985	0.115866865800996
ENSMMUG00000001881	0.117341334020824	1.78239137606965	0.281632116020912	0.595633460168849	0.699850749459591
ENSMMUG00000001883	-1.03913946992848	-0.785132172959759	3.11495374222628	0.0775766815913419	0.146762538056271
ENSMMUG00000001884	0.00103777382515281	6.28581164800362	7.14329420290483e-05	0.993256518666672	0.996291348127161
ENSMMUG00000001885	-0.24365402306637	-0.316832491495359	0.236358570065867	0.626848607438391	0.726523104681285
ENSMMUG00000001886	-0.343869825403671	6.65137222075125	4.8325929015263	0.0279266004096401	0.0654746503734614
ENSMMUG00000001888	-1.18237629939262	3.26355520616856	18.0791462644634	2.11909671752642e-05	0.000185891752912328
ENSMMUG00000001890	-0.402964487354684	1.65308752811729	0.956097410212749	0.32817209497931	0.451476484050031
ENSMMUG00000001891	-0.519494234130366	0.644635727127589	0.938769215176372	0.332594569138276	0.455771846140021
ENSMMUG00000001892	0.151464705083657	7.837663711029	0.559093047211299	0.454625898575401	0.575604779148687
ENSMMUG00000001893	0.423626672952276	9.44494614689246	7.51870675398746	0.00610615023614874	0.0192368372076469
ENSMMUG00000001894	-0.683695936515808	4.24325647199828	16.9792129185818	3.77913166218149e-05	0.000302699573892611
ENSMMUG00000001895	0.23113211993672	3.81888069299774	0.867357629707307	0.351687868554841	0.475500396314664
ENSMMUG00000001896	-0.617018721952318	6.9651610455886	26.7232864335289	2.34775052506347e-07	4.56681347887771e-06
ENSMMUG00000001897	-0.0555676268225923	-0.570128852828581	0.019646958531947	0.888527563715878	0.924450669698825
ENSMMUG00000001898	0.30874302903451	6.2232224578578	5.0709835507197	0.0243295754084796	0.0587742316759558
ENSMMUG00000001899	0.54415138311561	5.03802780665674	19.1818813415947	1.18836003300506e-05	0.000114993081278281
ENSMMUG00000001900	-0.377765074282381	7.13714208809865	4.47214416628093	0.034451732121358	0.0768397546963311
ENSMMUG00000001901	0.676206873229315	6.69899189096884	21.0632691834	4.44364900301584e-06	5.15703481593243e-05
ENSMMUG00000001902	0.18697368033434	5.53381743875999	1.69989625430763	0.192301545343465	0.300570692767254
ENSMMUG00000001904	0.102801773890304	2.12045530829948	0.0681080718323344	0.794111607382735	0.858040672764138
ENSMMUG00000001905	0.54320135586649	5.13040736246006	7.16330121617111	0.00744101259926502	0.0225687502039513
ENSMMUG00000001906	-0.293918957830487	7.92720361976335	4.08863329072913	0.0431725382303434	0.0919215962122696
ENSMMUG00000001907	0.677119468360076	3.2231455472828	9.02187349918371	0.00266767824541174	0.00991124324368575
ENSMMUG00000001908	-1.34818769456391	4.00495008276883	50.1716486638007	1.40868428480048e-12	3.96648545503819e-10
ENSMMUG00000001910	-0.763817140509339	2.13190282067913	2.20704284101775	0.13738179457679	0.230996770613745
ENSMMUG00000001913	0.934248050188882	5.2367615538248	39.0604018402061	4.10894040161757e-10	2.92842988955118e-08
ENSMMUG00000001915	-0.578206386463068	2.2542567544993	3.80879476505852	0.050984124095858	0.105012989023918
ENSMMUG00000001916	-0.316478576675281	5.91620847681049	5.98808609289752	0.0144028211879922	0.0385992911101505
ENSMMUG00000001917	-1.02758208031121	-0.361708145331726	3.46510601200752	0.0626764898124911	0.124304384655606
ENSMMUG00000001918	0.606101133374452	6.1378182840729	21.2667881069568	3.99595200771782e-06	4.74322541012863e-05
ENSMMUG00000001919	0.305521526532728	5.37814626590304	4.37566908598042	0.036455515250882	0.0804729379191811
ENSMMUG00000001920	0.372447085380137	5.5924995282478	6.32434257324371	0.0119091629451308	0.0331418961026516
ENSMMUG00000001921	-0.436257910692114	0.848553122005779	1.6183664333188	0.203319715644779	0.313963807957811
ENSMMUG00000001923	-0.230006314002175	7.69496627768962	0.485412688601265	0.485980766513206	0.603645186985163
ENSMMUG00000001924	0.574681817053234	6.52336028706481	23.3903283399184	1.32241750565929e-06	1.88028502294734e-05
ENSMMUG00000001925	0.326063158244101	7.00700479304503	4.40873009957668	0.0357554490050002	0.0792228575993142
ENSMMUG00000001926	-0.425317024362203	5.16935171078698	5.46171432556941	0.0194375674535996	0.0490753577220384
ENSMMUG00000001927	0.14672480185055	8.89759244626433	1.49596624029703	0.221293066401234	0.334559432136924
ENSMMUG00000001929	-0.311644118056449	8.2295595664432	2.09431833741073	0.147847640181113	0.244906072692719
ENSMMUG00000001930	0.145788972320225	3.8587995700127	0.558528170103806	0.454853873750477	0.575737695603291
ENSMMUG00000001933	0.524048739801962	5.21913184218407	9.34157613954753	0.00224012779180995	0.00861734265445188
ENSMMUG00000001936	-1.00329962882048	3.06480404288823	3.97116582838618	0.0462857158895377	0.097212454893458
ENSMMUG00000001938	-0.910266309518079	3.51647776735045	18.2021404210816	1.98655452418455e-05	0.000176336230012371
ENSMMUG00000001939	-0.33135205876448	4.56609706321425	3.42976849171943	0.0640310765414755	0.126340927131118
ENSMMUG00000001940	0.557384269009154	7.81883549164907	20.125553357966	7.2521256509263e-06	7.67956289644329e-05
ENSMMUG00000001941	-0.458064328222121	3.88195708522895	7.4663001730952	0.00628646129603662	0.0197216911818676
ENSMMUG00000001942	0.24876653946691	5.37484988226614	2.86366541868467	0.0906008307978125	0.166274160677768
ENSMMUG00000001943	0.750436529869335	5.75793494047902	10.8730408544223	0.000975741906999528	0.00440571582403362
ENSMMUG00000001944	-0.032207602337349	7.37770186310958	0.0604316460788006	0.805815002494757	0.865637530980671
ENSMMUG00000001946	-0.276418873368336	4.6845464818615	2.93134974730148	0.0868748332964037	0.160835302297936
ENSMMUG00000001948	1.04542739476344	-1.13797417206879	4.10162619898064	0.0428419877805636	0.0913877275358869
ENSMMUG00000001949	-0.509376421216261	2.20239385712317	4.97529225749124	0.0257118592930005	0.0613115223124499
ENSMMUG00000001951	-0.469285742814149	0.507262726410484	1.00151105663237	0.316945152431189	0.440050543414556
ENSMMUG00000001952	-0.122357740278533	4.94789572933144	0.486648919502525	0.485425964998074	0.603236653680982
ENSMMUG00000001953	0.010249714744447	3.37837122478364	0.00362158739417495	0.952012572339386	0.96892600345072
ENSMMUG00000001955	0.140197406994323	3.0034360262283	0.459148175972512	0.498022343522578	0.615265178187715
ENSMMUG00000001956	-0.773725500787543	0.811935193464792	7.83693686925008	0.00511892745049566	0.0167166275052937
ENSMMUG00000001958	0.128820584326856	3.78035928641985	0.685721711949853	0.407623408459914	0.529922772003291
ENSMMUG00000001959	-0.90697708918359	0.437327218532293	3.62084109769377	0.0570600187603864	0.115193098522378
ENSMMUG00000001960	0.00123952047158341	7.64502981907773	6.18242460390661e-05	0.993726426349526	0.996494033494175
ENSMMUG00000001973	0.54725289957739	6.22924563040166	18.7561499426349	1.48543550916056e-05	0.000138964271815587
ENSMMUG00000001974	0.304629788862112	9.97382652280939	4.66485448101025	0.0307860321735914	0.070541740743544
ENSMMUG00000001975	0.225691076509307	5.82030704217657	2.61350308234377	0.105957469042257	0.187911769568385
ENSMMUG00000001976	0.0443049095568243	7.41868778006633	0.0470944171419987	0.828198617865135	0.882696887215715
ENSMMUG00000001977	0.27456663915126	7.01019315787396	5.47234463285067	0.0193196900508133	0.0488639370214652
ENSMMUG00000001979	-0.0426199498937056	3.42585095642538	0.0130569201037574	0.909026235599944	0.939097475199365
ENSMMUG00000001980	-0.202762073196262	5.71206002646088	2.87651080207903	0.0898805873001372	0.165273977524053
ENSMMUG00000001981	-0.865197713219788	-0.47049476321593	3.46159762759059	0.0628096001373447	0.124488540498388
ENSMMUG00000001983	-0.193239447906453	5.03925022352817	0.601972895595466	0.43782626558025	0.559615033127293
ENSMMUG00000001984	-0.641499841662593	4.44417676803701	7.1486048977571	0.00750223223229764	0.0227063155633382
ENSMMUG00000001986	-0.930449507128919	2.72237653217231	8.72971823370887	0.00313064873185273	0.0112871584001475
ENSMMUG00000001987	-0.36949945538256	5.50850457802169	6.26000267490353	0.0123494017243103	0.034107304070872
ENSMMUG00000001989	0.444170064867996	4.19952994385585	9.75755396706452	0.00178587366533275	0.00718611347936052
ENSMMUG00000001990	0.602985982958179	4.47890256016371	2.73078138564223	0.0984311160367003	0.177645565729365
ENSMMUG00000001991	-0.28194245831503	1.47826350934342	0.339623131775198	0.560046838199388	0.66903355772101
ENSMMUG00000001992	0.182760267037926	4.82765099922038	1.56827719202025	0.210457383668912	0.322089995713912
ENSMMUG00000001993	-0.225231416646688	6.98056911085794	2.41122794296455	0.120467836815815	0.208164543777508
ENSMMUG00000001994	0.401884507662217	3.87930087823877	6.49148005035295	0.0108392697076294	0.0306410955395395
ENSMMUG00000001996	0.149285793686812	8.19171214269395	0.850863937406871	0.356308048928346	0.480372609763993
ENSMMUG00000001998	0.426584259063995	5.40167424059767	10.2431037663121	0.00137196545274808	0.00581131408542567
ENSMMUG00000001999	0.302089974770033	4.60353527939489	3.08892059951335	0.0788270818847217	0.14870224694695
ENSMMUG00000002001	0.564487433886668	4.73673445559353	9.86157191460084	0.00168766847519842	0.00685767535604637
ENSMMUG00000002003	0.0923523186445718	6.50194481106151	0.340495831608475	0.559543158265395	0.668524852974848
ENSMMUG00000002004	0.677729747416126	5.35356238938464	26.3082710292097	2.91039603776576e-07	5.41006085981219e-06
ENSMMUG00000002005	-0.606298878802089	4.48125817175764	5.39756304179458	0.0201648886804197	0.0506214744190132
ENSMMUG00000002006	-1.73073562289899	0.574751593575959	6.29690474672287	0.0120948979905114	0.0335880303775301
ENSMMUG00000002007	-0.0890271806982362	2.48735806024352	0.0221179200632946	0.881773831772868	0.919851037627135
ENSMMUG00000002008	0.260041062503217	3.79839807269807	2.90912867809001	0.0880794488470025	0.162619865999797
ENSMMUG00000002009	0.221673315954371	4.22339311886873	1.62397197935837	0.202538840002294	0.313102302127968
ENSMMUG00000002010	-0.160122966330261	4.44766280306215	1.4578352243282	0.227274873490274	0.341648278231135
ENSMMUG00000002011	-0.532776914765902	-0.75731984390829	0.945672178426918	0.330823359021184	0.454105491452718
ENSMMUG00000002013	0.582585702948336	4.64038107272517	17.3644783099947	3.08538813211754e-05	0.000254537111225988
ENSMMUG00000002014	-0.267411343874512	4.24275541692928	1.19023246431556	0.275282670499478	0.394975787193971
ENSMMUG00000002015	0.580696394299078	6.33972889417101	22.819319020412	1.77967733423469e-06	2.40123628380323e-05
ENSMMUG00000002016	-0.989142239735578	-0.248229635359303	4.09090930807808	0.0431144412436041	0.0918434382736133
ENSMMUG00000002017	0.826984570297906	8.89968329008568	31.7634292619129	1.74140997354208e-08	5.54522612957174e-07
ENSMMUG00000002020	-1.63709509438541	-0.709735553017586	2.47066530662327	0.115988819285512	0.201846399194322
ENSMMUG00000002021	-0.115133467788141	6.19734693951783	0.194903694292378	0.658866271977656	0.753892951001813
ENSMMUG00000002022	0.355775628899718	-0.898219964086519	0.42120232702802	0.516337715382157	0.631757842955116
ENSMMUG00000002024	0.0226042138611491	2.26708214562071	0.00637427605685659	0.936365255311269	0.958520151691183
ENSMMUG00000002025	0.547024197145888	4.58494342262027	9.47520471905903	0.00208267643191491	0.00810789900148925
ENSMMUG00000002026	0.974674441965458	4.91842541159142	25.1962766554401	5.17820716473326e-07	8.59332234410226e-06
ENSMMUG00000002027	-0.195123025501288	4.47170055009722	0.922085139324164	0.336928077745695	0.460204903646922
ENSMMUG00000002028	-0.226078046656299	2.00249386915364	0.420205366268299	0.516834588283585	0.632176514288574
ENSMMUG00000002029	1.14330492807253	8.05568366093629	33.9190397471919	5.74536933962462e-09	2.25281736047057e-07
ENSMMUG00000002030	0.112861550681783	3.60272495694356	0.325936818708762	0.568061488726963	0.676303051942491
ENSMMUG00000002031	-0.681307074111343	5.74080864982397	4.94537000940466	0.0261606386873111	0.0621573011610534
ENSMMUG00000002032	-0.319647080384895	6.49865057391926	9.43287935780268	0.00213129396529982	0.00825878495212774
ENSMMUG00000002033	-0.216041318580149	0.0667778973633651	0.316840707824134	0.57351247841189	0.680904840616757
ENSMMUG00000002037	0.675761677271348	7.10599193630209	10.8628978530887	0.000981100531789011	0.00442525807090547
ENSMMUG00000002038	0.0579388788102422	2.20543038055409	0.01554535075703	0.900776103002468	0.932818663039334
ENSMMUG00000002039	-0.283223218805514	2.17100149813984	0.806470398428687	0.369165840356067	0.493446885132748
ENSMMUG00000002041	-1.16780471438481	3.67386067538549	26.1861919314802	3.10031510866648e-07	5.66500130919739e-06
ENSMMUG00000002042	0.406708950658615	4.94920701327833	5.72872236440558	0.0166896206772576	0.0433480908441822
ENSMMUG00000002043	-0.761049183837147	6.41056144499145	8.84992865255762	0.00293100348522383	0.0106998758474399
ENSMMUG00000002045	-0.49353163959401	5.10798940237579	8.85183677317485	0.00292794097281694	0.0106909681439421
ENSMMUG00000002047	-0.0182016430587166	3.21241957906866	0.00401555165564815	0.949473165282624	0.966981979655757
ENSMMUG00000002048	0.235049798629306	4.72024559930863	3.21058793238707	0.0731631892727365	0.140001218688561
ENSMMUG00000002050	0.0254776183256239	7.07552090973664	0.0446358313552366	0.8326750797225	0.885793829388929
ENSMMUG00000002052	-0.792947060351715	2.43808813385952	8.28815131962754	0.00399045927411649	0.0137107678520154
ENSMMUG00000002053	-1.1071464918927	4.10563144622364	33.1905156601318	8.35570887764475e-09	3.06007794632039e-07
ENSMMUG00000002054	-0.712011416982313	2.50783263642625	8.22955137794895	0.00412137162477471	0.0140342345414612
ENSMMUG00000002057	0.542241550840302	5.71113934398465	3.99463184977753	0.0456454231028072	0.0961144767946324
ENSMMUG00000002058	0.200927984828582	10.0465464481093	0.252337200848615	0.615434169361098	0.716317496303192
ENSMMUG00000002060	0.192680309417371	5.32616912792827	1.80496079406981	0.179113914216678	0.284725644663181
ENSMMUG00000002061	-0.788842275587275	6.83871915210208	12.6094320887168	0.000383805098419568	0.00205493652445589
ENSMMUG00000002062	0.0568605834539729	8.67777024171605	0.0817085677178397	0.774995227694408	0.843363873920341
ENSMMUG00000002063	-0.0331840479634521	7.08430416124493	0.0291332129388451	0.864471818013052	0.907423329841238
ENSMMUG00000002064	-0.463721400218679	2.6296585924136	3.82586105587368	0.0504674109276099	0.10412351352464
ENSMMUG00000002065	0.333630625875698	3.4437480130561	5.32401133324544	0.0210335381514728	0.0523355137316669
ENSMMUG00000002066	-0.305806653222458	4.35672032477178	2.83887862237405	0.092008404161205	0.168282009357135
ENSMMUG00000002067	-0.199379369062043	4.07789865454866	1.69416849243861	0.193052380390926	0.301442516872232
ENSMMUG00000002068	0.456908076276617	4.29741522241415	9.37820453473365	0.00219580513465122	0.00847721937351527
ENSMMUG00000002069	-0.390371669630249	4.12240037394608	6.29601349483023	0.0121009807916149	0.0335994901514352
ENSMMUG00000002072	0.408515964838419	7.19153293133485	12.4263077997602	0.000423327990354504	0.00222784671195227
ENSMMUG00000002075	0.0752328128618012	8.06583615950859	0.155689270512248	0.693156716437204	0.780545450831012
ENSMMUG00000002079	0.689987548715895	4.49902531900475	13.86533873411	0.000196387199618813	0.00117613198767529
ENSMMUG00000002080	-0.804701313957905	4.35663624499666	23.3232718454754	1.36933142725642e-06	1.93259133891177e-05
ENSMMUG00000002083	1.05048110262393	3.0695995896212	20.1067052628617	7.32394560472294e-06	7.72703253726788e-05
ENSMMUG00000002086	-0.337968141291127	4.35354867849814	1.81257718495913	0.17819938131071	0.283797178803222
ENSMMUG00000002088	0.198778475492194	7.12901393244564	3.40512165209718	0.0649943216833626	0.127815716651412
ENSMMUG00000002089	-0.293697242322972	2.05756098498504	1.24792369102227	0.26394941185944	0.383034394905182
ENSMMUG00000002090	-1.60844056751773	0.493939078061607	12.9623596693613	0.000317816355556082	0.00175750602802037
ENSMMUG00000002091	-0.0477025094161044	7.28441495738301	0.11901178926896	0.730108764859484	0.809629294675349
ENSMMUG00000002093	-0.266688724759703	4.54588848953317	3.5575378734264	0.0592755993992906	0.118869549945384
ENSMMUG00000002096	-0.289880374475656	4.79781174443191	3.71209544594801	0.0540195340245993	0.11015546912104
ENSMMUG00000002098	0.323750898366023	0.0591554122013094	0.83807841714777	0.359946923371236	0.483948990671182
ENSMMUG00000002099	0.541942413155439	1.37067932543321	2.3612041881737	0.124386139742439	0.21345352544871
ENSMMUG00000002100	0.33408201686222	4.63635896366161	2.00818302354249	0.156452597854806	0.256341678980649
ENSMMUG00000002101	-0.189866948705337	-0.655885926792803	0.231664318854808	0.630292497806565	0.729951044590761
ENSMMUG00000002102	-1.49727099443851	3.12945573779045	6.53817760093785	0.010558345510415	0.0300000835169223
ENSMMUG00000002103	0.312048983242966	1.47461816301521	1.24863307288798	0.263813713615644	0.382902175516503
ENSMMUG00000002109	-0.261348460248415	4.63377872935211	2.87692551618284	0.0898574379499819	0.165263021118845
ENSMMUG00000002110	0.443237245342758	6.65546173236625	13.1751117116601	0.000283691816404094	0.00159551101458963
ENSMMUG00000002113	0.118020367448912	5.97818890247616	0.810944100294464	0.367841274309677	0.492076763294031
ENSMMUG00000002114	0.0876674726875842	8.15986238940184	0.171991101379135	0.678348281586725	0.76881186073532
ENSMMUG00000002116	0.425294144076433	5.01711357382213	6.14017285798225	0.0132144394972154	0.0360844535459733
ENSMMUG00000002117	0.864443817897535	4.20496302381319	39.8473419919105	2.74607641793053e-10	2.16360589698967e-08
ENSMMUG00000002121	-0.281671326207686	2.25258364838839	1.4646458687665	0.226192358659193	0.34042886404212
ENSMMUG00000002122	-1.0760560686653	3.58958551450727	9.75167749758887	0.0017915915286289	0.00720417116996241
ENSMMUG00000002123	-0.104885961778107	4.99999626443398	0.503098383645764	0.478141873789381	0.596363244193459
ENSMMUG00000002124	-0.456215202678496	5.84351226854313	6.66107032391821	0.00985417110804634	0.0283367224094766
ENSMMUG00000002127	0.154087428775838	3.80386126902278	1.19050477181882	0.275227761481067	0.394929994252198
ENSMMUG00000002128	0.475312622337116	-1.6161119126147	0.583547575782305	0.444925134422004	0.566370274129723
ENSMMUG00000002129	-0.099938076126338	4.14485221347399	0.279863047258466	0.596790994442402	0.700791831581506
ENSMMUG00000002130	0.64878868785737	7.20833236179624	24.7440773625859	6.54696698342717e-07	1.04898045622523e-05
ENSMMUG00000002131	0.0815989159043283	6.33116635859638	0.28712563439279	0.592068406646559	0.696770603121706
ENSMMUG00000002132	0.557054174993902	6.60587394485676	12.6832842904315	0.00036893896508942	0.00198773389723208
ENSMMUG00000002133	-0.0695753336095104	4.35530755354965	0.144382136019757	0.703962863889184	0.789607924649685
ENSMMUG00000002134	0.295168135086731	6.94785956635961	3.88363713012249	0.0487588208006113	0.101279659701451
ENSMMUG00000002135	-0.000327624093510998	8.5331566999638	7.04676557461426e-06	0.997881958508779	0.999161741829707
ENSMMUG00000002136	0.0293160321177643	4.67746462179925	0.0433315143827855	0.835102297953716	0.887331708608291
ENSMMUG00000002138	-0.69981196299449	3.23551236225107	11.8041442407562	0.000590990202217061	0.00293122948694203
ENSMMUG00000002139	-0.14052987267632	3.78631138458896	0.371051190466616	0.542431836139219	0.653536000107129
ENSMMUG00000002141	-0.337136453971067	2.44000181885807	3.00718069995831	0.0828963575084061	0.154848051828644
ENSMMUG00000002142	0.480537570587965	5.45683736473133	10.2610557466733	0.00135867905060988	0.00576356418208825
ENSMMUG00000002144	-2.23876760899495	1.30856277707933	10.22080681331	0.00138865091181122	0.00586751981827049
ENSMMUG00000002145	-0.21399342132026	4.63238767991175	1.47646445903007	0.224328510824917	0.338285030898048
ENSMMUG00000002146	0.392962165631111	5.31970081639927	9.05065933237906	0.00262600102447289	0.00978398993413153
ENSMMUG00000002147	0.355208650584742	7.68439818829825	9.10112674165767	0.00255452082742752	0.00956123241741495
ENSMMUG00000002148	0.884327624053609	5.50939521051827	24.5459378415147	7.25591463963946e-07	1.14232437993077e-05
ENSMMUG00000002149	0.224332969766277	5.28121331024861	3.21771659459046	0.0728451790931888	0.13959030753696
ENSMMUG00000002150	0.0640934777007203	3.11160746129493	0.109518411898115	0.740693084438913	0.817723641748475
ENSMMUG00000002151	0.661245599681088	2.80291461496067	10.5876452422487	0.00113845887388578	0.00499723220492263
ENSMMUG00000002152	0.847824261594816	0.809278755838548	12.1957364785561	0.000478988619353334	0.00246468200299966
ENSMMUG00000002153	0.226145108543199	8.25258770663731	2.68100646674616	0.101551527951622	0.181863105421443
ENSMMUG00000002156	0.386122292886016	5.83686639264359	1.04179221958516	0.307405015110154	0.430106593314761
ENSMMUG00000002157	-0.858614331401138	4.32007254493085	7.97435207255113	0.00474447346484637	0.0157166974411188
ENSMMUG00000002158	-0.0499510944401341	8.91256548822274	0.102063305846869	0.749367496777189	0.824293058669088
ENSMMUG00000002160	0.101239518659573	2.68808236688637	0.230818970422291	0.630917238104287	0.730428315022866
ENSMMUG00000002162	0.572755935847977	5.53566249417604	14.0324445517133	0.000179683417019777	0.00109402423634587
ENSMMUG00000002163	-0.942822738280233	7.67455632683033	9.83669817102958	0.00171064281954323	0.00692971723313078
ENSMMUG00000002164	0.136580129366739	6.85959766449323	0.969074998142816	0.324910980063225	0.447958821124254
ENSMMUG00000002166	0.0225378235815211	6.18239410470783	0.0406389871577701	0.840236373387054	0.890693078398818
ENSMMUG00000002167	-1.74276275769496	4.30055977653006	24.3968313898241	7.83975333486664e-07	1.21311354306009e-05
ENSMMUG00000002171	-0.537001995379388	6.46877797314173	10.5423010137711	0.00116673073711653	0.00509788021895535
ENSMMUG00000002173	0.465422432234558	3.54875011172537	9.37701073882253	0.00219723558407463	0.00847894660617334
ENSMMUG00000002174	-0.357510892803537	5.33568923088028	6.50481396304028	0.0107582819597972	0.0304622899672727
ENSMMUG00000002176	0.289644537160719	6.80024742450128	5.32420228665869	0.0210312335331644	0.0523355137316669
ENSMMUG00000002180	0.684174414644592	4.50526526537359	22.893771772782	1.7120570219193e-06	2.330134026029e-05
ENSMMUG00000002181	-0.706458328032921	3.21968228749476	15.0732790167443	0.000103416898346856	0.000691970645113208
ENSMMUG00000002182	-0.458184297900658	4.34446131837725	4.37419820219144	0.036486992584556	0.0805093168188195
ENSMMUG00000002183	0.288349256561985	1.87826359873977	0.968890682459779	0.324956995374413	0.447986303278828
ENSMMUG00000002184	0.209793037687592	-1.09465046044557	0.0965183526830771	0.756048442287156	0.829027582017632
ENSMMUG00000002185	0.610812229574107	5.15314373506359	18.1693865995452	2.02101516386281e-05	0.00017902504618106
ENSMMUG00000002186	0.00903193589978074	3.11441316021244	0.00233028015193071	0.961498691960555	0.975296848350233
ENSMMUG00000002187	0.833840061296911	3.08063602354801	8.18730940234144	0.00421844421412531	0.0142995851237056
ENSMMUG00000002189	0.455185499169039	5.31390236089555	6.07226106572178	0.0137321063449215	0.0371847167870679
ENSMMUG00000002191	0.0500457005861622	1.35307021742613	0.0154959907429308	0.900932944133596	0.932924835620586
ENSMMUG00000002192	0.844703897386697	3.80752130004515	8.67099735629976	0.0032331419567058	0.0115716703997456
ENSMMUG00000002194	0.10141647378637	7.58743686395185	0.522347404394353	0.46984206024143	0.588965642001664
ENSMMUG00000002195	-0.663667534323989	1.70586417986213	4.23604383629705	0.0395742815413848	0.0860839434380659
ENSMMUG00000002196	0.0760698178492911	5.40725911540066	0.135932663831873	0.712358451766048	0.796320778882763
ENSMMUG00000002197	0.419862886897986	6.34064779538644	7.88469824333482	0.00498547958777607	0.0163542011840416
ENSMMUG00000002198	0.0500893779952178	4.13926184847406	0.0539145780429422	0.816386460693216	0.873715113020542
ENSMMUG00000002199	0.37722874519408	2.5076851898047	2.71984811718901	0.0991074455217596	0.178528524832904
ENSMMUG00000002200	-0.215648850599223	6.99568166852115	2.1474824364516	0.142803883891025	0.238241185735182
ENSMMUG00000002203	-0.633647022899751	1.88854239420865	2.86141170995927	0.0907278413706862	0.16645389910093
ENSMMUG00000002204	0.0164020749009309	6.44002960348316	0.00497602856297874	0.943763091758969	0.963451700686601
ENSMMUG00000002206	-0.219867137278496	7.49637119339943	0.900895975100468	0.342541580872183	0.465674807433331
ENSMMUG00000002207	0.808230061198245	5.66836979398046	23.2410939108392	1.42910717372942e-06	2.00542032810265e-05
ENSMMUG00000002208	-0.623296634162513	0.521799042074601	4.24913112678714	0.0392704173611159	0.0855649738163805
ENSMMUG00000002209	0.423353261958233	7.96830932627211	8.5164205277886	0.0035195607998401	0.0123800893504103
ENSMMUG00000002210	-0.211326163005696	3.59648925549966	1.28374204894446	0.257204422326637	0.375882171180321
ENSMMUG00000002211	0.203573904467143	2.73350698751162	0.374760388889293	0.540420814033051	0.651661605014861
ENSMMUG00000002212	-0.0404238397042197	9.35845141399436	0.0683287980005503	0.79378577089334	0.857758062338095
ENSMMUG00000002213	0.348903283498976	4.78635634450842	5.00452913764537	0.0252810795736697	0.0605448721078292
ENSMMUG00000002214	-0.93422713680565	1.97484083619618	9.44948438782753	0.00211208466669225	0.00820193674770655
ENSMMUG00000002217	-0.931938144298346	1.9209182348713	10.8302958422342	0.000998526822017317	0.00448971117669357
ENSMMUG00000002218	-0.421149637579598	3.46260087279744	2.25365457554646	0.133299263983577	0.225238382506829
ENSMMUG00000002219	0.131075812478884	0.0282927727839401	0.166706260220842	0.683055803318936	0.772412040147873
ENSMMUG00000002220	1.68461697428832	6.2849595040541	6.07065087132008	0.0137446303160486	0.0372127632894783
ENSMMUG00000002223	-0.91220264954149	2.71268945569278	12.0788319449915	0.000509975378079454	0.00259075335518861
ENSMMUG00000002224	0.136830906239137	6.00705512650179	0.915022798047314	0.33878522562383	0.462102569401373
ENSMMUG00000002226	-0.216067996710173	5.56378069711624	1.88751247166373	0.169482757170289	0.27251050314894
ENSMMUG00000002227	0.37852969154535	7.63903006653244	2.61563857295812	0.105814921172621	0.1877365030535
ENSMMUG00000002229	0.462603232913807	6.85465942990189	19.7087331888235	9.0188267028635e-06	9.20092672133796e-05
ENSMMUG00000002230	-1.43141867009795	3.85565293492515	31.7612381058763	1.74337570445316e-08	5.54522612957174e-07
ENSMMUG00000002231	0.0702821559544848	6.82643933506645	0.327491684987315	0.567139821048338	0.675439853441011
ENSMMUG00000002232	-0.0211593293981664	4.79814012901054	0.0160012836407617	0.899339172407265	0.931708265036232
ENSMMUG00000002235	-0.210628859890011	5.84779352494055	0.983534278992956	0.321327804525727	0.444266793088134
ENSMMUG00000002237	0.373427281834539	6.97682792608032	4.80227905069902	0.0284221152762808	0.0663826831636388
ENSMMUG00000002238	-0.837594998559543	-0.847628174281106	1.56372199978687	0.211121079040983	0.322878557884318
ENSMMUG00000002240	0.528798437841305	6.2767425416919	6.59074141389921	0.0102510470761587	0.0292672846708945
ENSMMUG00000002241	0.380545232145007	6.20864899386772	4.81423633266668	0.0282255758078342	0.0660134109579739
ENSMMUG00000002242	0.00012814289444309	7.69226784285077	7.8582512230696e-07	0.999292701138527	0.999982455446566
ENSMMUG00000002243	-0.337694882010565	-0.89498436919835	0.529795503410583	0.466692846774211	0.586173041037941
ENSMMUG00000002244	0.375805307159725	7.10713410070189	7.80247959601307	0.0052174588471414	0.0169666575342209
ENSMMUG00000002246	0.569358309739259	5.62097772643381	20.5829973686809	5.7101004013056e-06	6.32752803179516e-05
ENSMMUG00000002247	0.257984275708967	7.08948205650369	5.4545669424165	0.0195172411431189	0.0492475589649199
ENSMMUG00000002248	-2.32348343171081	2.69468847654686	35.5187903364056	2.52602028137183e-09	1.14176116718007e-07
ENSMMUG00000002252	-0.070977759173029	2.77182399541542	0.0522641448119714	0.819169309812137	0.875689686101181
ENSMMUG00000002254	0.886035845581103	-0.262817740748443	5.71130107787824	0.016856042029156	0.0436746685612888
ENSMMUG00000002255	-0.574183658900012	-0.324761709486039	1.25390762843467	0.262807451730363	0.381828860676765
ENSMMUG00000002257	-0.310368873322968	4.85074125087496	4.70817798120963	0.0300194517132402	0.0691264382124431
ENSMMUG00000002258	-0.41849987407304	1.45821776693844	1.35639151373119	0.24416384404577	0.360815468065916
ENSMMUG00000002259	0.141990074047003	6.16620100524101	1.56452043742847	0.211004566877093	0.322769874776381
ENSMMUG00000002260	-0.155445598147104	5.31224959446061	0.631652201498753	0.426749922496966	0.548895875267138
ENSMMUG00000002263	0.178193655002304	7.656979344845	1.13125019916831	0.287508826206385	0.408558914446998
ENSMMUG00000002265	0.257948096401437	7.27564501873228	3.639185634919	0.0564345321248904	0.114158464701109
ENSMMUG00000002267	-1.48202095032243	0.871257955811985	12.8419315694599	0.000338937554478915	0.00185109480728521
ENSMMUG00000002268	-0.463733050552055	1.19750418372358	2.35250517919827	0.125081852180072	0.214307284797074
ENSMMUG00000002269	-0.087745513398902	6.80401968528868	0.352525128780179	0.552687184784225	0.662632657902453
ENSMMUG00000002270	-0.678780221213381	5.98856931908973	26.5928299595227	2.51174180275265e-07	4.83651089731834e-06
ENSMMUG00000002271	-0.0200877484538563	4.53964503637986	0.0193869084767826	0.88926296708936	0.924967039467502
ENSMMUG00000002272	0.097285998393501	8.02107556951162	0.601972455347749	0.437826433113912	0.559615033127293
ENSMMUG00000002273	-0.312706916490113	4.5535456099783	2.02694309014316	0.154531157198771	0.253847279652457
ENSMMUG00000002277	-0.00637477082095084	5.35281607896203	0.0016322759568439	0.967773086153403	0.980040712680317
ENSMMUG00000002278	-1.11381890342501	1.74050003662742	12.4611599033106	0.000415501848486031	0.00219589530756802
ENSMMUG00000002279	1.13211547818356	1.66945285884549	11.2368298552702	0.000801900064215674	0.0037488937133828
ENSMMUG00000002280	0.729709454869243	4.6984964018844	22.5722233145113	2.02389710680746e-06	2.68643405769127e-05
ENSMMUG00000002285	-0.372661154933542	5.21781443659505	5.1984897357353	0.0226065213697393	0.0554778698452125
ENSMMUG00000002286	-1.06951407468894	6.30998987018321	45.6309762238264	1.42765909212988e-11	2.18941719343061e-09
ENSMMUG00000002288	-0.582309507632928	2.84377925367867	1.77684719023515	0.182536950374528	0.28877725519323
ENSMMUG00000002290	0.327502819801289	3.77189477351259	3.4945929809535	0.0615695413045444	0.122568201373071
ENSMMUG00000002292	0.642438034543833	3.55750219980003	15.319566072283	9.07714629102783e-05	0.000622068391322927
ENSMMUG00000002293	0.0953986978831962	3.93445398558542	0.212204729391875	0.645044820742445	0.74227171413316
ENSMMUG00000002295	-1.88189579033113	-0.153084874262983	4.95310129104344	0.0260439093445352	0.0620000259046065
ENSMMUG00000002296	0.744149204042521	3.8155073725636	10.3016257215728	0.00132913063079723	0.00565918386578414
ENSMMUG00000002297	0.617008359403607	7.01729511327135	4.85413174007898	0.0275799918079713	0.0648923204511939
ENSMMUG00000002300	-0.471154648785146	2.26212500231154	3.77310715138821	0.0520827983676619	0.106942515811472
ENSMMUG00000002301	-0.803825136003611	2.2910974087941	9.23565019554336	0.0023734810715468	0.00902122391787739
ENSMMUG00000002302	-0.23817251812143	6.62392485871733	3.77771871200224	0.0519394293123833	0.106673638391665
ENSMMUG00000002306	0.0841044658574787	1.46965055587082	0.110707591554942	0.739339986579315	0.816702270852551
ENSMMUG00000002308	-0.171971628111341	2.23632459524117	0.346237348939315	0.556250842870173	0.665745770997129
ENSMMUG00000002309	0.303132653721879	5.03202332325893	1.55503513344328	0.212393655461788	0.324446231431134
ENSMMUG00000002310	0.543964609098614	4.07091115950524	9.81676830410745	0.001729279308214	0.00698379999950239
ENSMMUG00000002312	1.09984405810767	-0.385204219952955	8.65905981862814	0.00325439169519217	0.0116289230757549
ENSMMUG00000002313	-2.64864247374037	2.00339326256021	11.7318169567051	0.000614405782916366	0.00302037242764663
ENSMMUG00000002314	-1.1718703323324	4.50232097303213	10.1770080203541	0.00142202745903655	0.00598205820142342
ENSMMUG00000002315	-0.792264217827923	0.0504149180874386	6.22340993403371	0.0126072074173361	0.034684868839925
ENSMMUG00000002316	-0.184966179472091	5.51936945382639	1.71163967456593	0.19077276924726	0.298779345727267
ENSMMUG00000002317	-0.73143636285062	3.68743156597946	23.404490682	1.31271733607132e-06	1.86958813966509e-05
ENSMMUG00000002320	-0.247565202150958	10.9078181454901	1.85642491122758	0.173037984433573	0.277041426233319
ENSMMUG00000002321	-0.583054106209893	4.06732302687675	4.15239103962613	0.0415757763442938	0.0893637260029522
ENSMMUG00000002323	-0.359302985867583	4.71105549247373	5.25433459326272	0.0218921706275542	0.0541113718087308
ENSMMUG00000002327	-0.545303629648944	4.74052695281854	7.19383171045757	0.00731546027003109	0.0222626409635106
ENSMMUG00000002328	-0.68652867733029	5.83522919441021	7.68962397641315	0.00555391978981233	0.0178109870414784
ENSMMUG00000002330	0.31793303152049	3.51714295668892	1.14309593552399	0.284999090002529	0.405966525948203
ENSMMUG00000002331	0.692858789491813	5.94248091452912	20.9711122225637	4.66261074581177e-06	5.36403229538265e-05
ENSMMUG00000002332	0.160409752654873	7.05542602561975	1.24457324614533	0.264591494661987	0.383771619009821
ENSMMUG00000002334	-1.00854690341379	-0.249053970301522	4.03596070465187	0.044540308937926	0.0943775408731577
ENSMMUG00000002336	0.0292199132944361	5.35279845013866	0.0419703960186624	0.837676213338517	0.88905862628509
ENSMMUG00000002337	0.0749231671830894	7.22568485332631	0.301767280674309	0.582776609961582	0.688998558142906
ENSMMUG00000002338	0.465024157512676	6.46762160710552	11.8872733570578	0.000565187990830377	0.00282400077752343
ENSMMUG00000002339	0.574111734876041	7.20246934626417	28.7003396242629	8.44889135540945e-08	2.00716677621733e-06
ENSMMUG00000002340	-0.00585857303007203	7.44973492067093	0.00160420872754585	0.968051211467361	0.980148998359078
ENSMMUG00000002342	-0.229923428791435	1.6328176987858	0.563086157209554	0.453019448671389	0.574121010136484
ENSMMUG00000002345	0.179716656261133	7.4737097170112	2.11857118723844	0.145522248447909	0.242057925560844
ENSMMUG00000002346	-0.0341280845770287	4.95938513232406	0.0652422773341783	0.798394339673459	0.860626407570688
ENSMMUG00000002350	0.502828241297385	6.34435135334037	2.72645606171556	0.0986980755668764	0.177996445394442
ENSMMUG00000002351	0.0445407657081426	5.80624699937127	0.0530858683668356	0.817778080586547	0.874550545554731
ENSMMUG00000002353	-0.403280268655456	-1.19038013551715	0.611691648305293	0.434151584727882	0.555993708565919
ENSMMUG00000002354	0.388261643929724	4.09750901589729	4.67550693969966	0.0305956715891735	0.0702273493539548
ENSMMUG00000002357	-0.370829308589106	5.62452466699562	2.20763776934632	0.137328813325003	0.230988050847733
ENSMMUG00000002359	0.483126661239682	5.59073520130162	3.10936360385084	0.0778433707524258	0.147169811342176
ENSMMUG00000002361	-0.701745713499886	5.70327451832347	16.3875318455627	5.1623693756951e-05	0.000389581970109574
ENSMMUG00000002362	0.219986368813414	5.60072481160367	2.43080499750968	0.118971788734594	0.206139356734125
ENSMMUG00000002363	-0.0728467619481104	1.42969650260755	0.0768667040752753	0.78158933796961	0.848475443620656
ENSMMUG00000002364	0.0101121375580517	9.91420902248828	0.00285435780619991	0.957392338194183	0.972567471068328
ENSMMUG00000002365	0.636526089840415	3.11270472120356	13.8486123192664	0.000198143004165225	0.00118540725863528
ENSMMUG00000002366	-0.667642415561282	0.745294768695488	1.95907101097394	0.161612707019569	0.262865516644708
ENSMMUG00000002367	-0.0138613104073634	4.38513979554086	0.00243017409405866	0.960682772851568	0.974872226544874
ENSMMUG00000002368	-0.700537767725254	5.17477826432372	14.0067963817943	0.000182151046000026	0.00110630352407936
ENSMMUG00000002369	0.0713190506140386	1.94522860427309	0.117141422693972	0.732155768184004	0.811254025061506
ENSMMUG00000002370	-0.120895654260728	8.64157793184337	0.386683275033647	0.534047985854812	0.646291002962182
ENSMMUG00000002371	-1.32335522333381	6.1029057336436	27.0443970482055	1.98835720946604e-07	4.00363686292189e-06
ENSMMUG00000002373	-0.380899637942702	4.69914869309445	8.22307915483128	0.00413609608733602	0.0140732144207772
ENSMMUG00000002374	0.0799734928633705	6.43175910643654	0.216861926990838	0.641441445965663	0.739174657893742
ENSMMUG00000002375	-1.37782059618733	-0.52530519414743	6.28244944301019	0.0121939443236099	0.0337757116114052
ENSMMUG00000002376	-0.78516436566453	1.41336197519946	3.4000351107544	0.0651950313473669	0.128166402474805
ENSMMUG00000002377	-0.700217356138416	2.35021889349794	4.47837442686313	0.0343263553022761	0.0766258983194354
ENSMMUG00000002378	-0.988641934190206	0.669174505368422	7.06198375833352	0.00787367625740583	0.0236059108740099
ENSMMUG00000002380	-1.2383029649575	2.98570108993579	12.0337089007052	0.000522470112754937	0.00264484133707009
ENSMMUG00000002381	-1.75033812254148	3.8222090800452	48.9786568168198	2.58762928723016e-12	6.25987614612186e-10
ENSMMUG00000002382	-1.04702847986461	-0.412023067775189	3.17295715426262	0.0748667789610113	0.142619217951383
ENSMMUG00000002384	-0.440407972157156	1.5367863170047	1.15599835622692	0.282296994760568	0.402926663834341
ENSMMUG00000002385	-0.460356590968542	1.34647052734196	3.29010854309264	0.0696984145119698	0.135086884186142
ENSMMUG00000002386	0.0967506127951807	4.70863238544128	0.368183324425161	0.543996180983277	0.655007248830618
ENSMMUG00000002387	-0.0439187407914951	4.09969844872649	0.0545955651577685	0.815251320063829	0.872663384857056
ENSMMUG00000002388	-0.160591031817627	-1.2080113579153	0.102265727228879	0.74912743018722	0.824121740914347
ENSMMUG00000002389	-1.39274114979884	1.00242529572293	8.00951318078107	0.00465322452041026	0.0154831042934069
ENSMMUG00000002390	0.130131840594537	5.18711148722539	0.7080442318168	0.400093845074489	0.522922884926684
ENSMMUG00000002394	-1.41554800847375	0.308468484707207	10.9233411976063	0.000949601910272663	0.00430693488535602
ENSMMUG00000002396	0.322806911046091	4.7636989551593	3.2655645615393	0.0707486662770668	0.136583015845218
ENSMMUG00000002397	0.367271989187432	4.50842610000738	5.38449417789738	0.020316477172615	0.0508876725974225
ENSMMUG00000002399	1.38080070354277	0.341675246854439	4.47137192707339	0.0344673058587424	0.0768545301090173
ENSMMUG00000002400	0.651124247055629	6.13237052428591	21.8143270397875	3.0034899400829e-06	3.73284683146627e-05
ENSMMUG00000002401	0.42905906673532	2.70741243751565	5.16059830565708	0.0231049366337733	0.0564670449091762
ENSMMUG00000002402	0.235677580836422	2.6742789536112	1.25087621291537	0.263385191340661	0.382409471383533
ENSMMUG00000002403	0.22181176005197	3.45224076643027	1.42376018612627	0.232785485096033	0.347753347234463
ENSMMUG00000002404	-1.03089063668848	6.32639452910742	26.5194129505415	2.60903046900184e-07	4.98472829094279e-06
ENSMMUG00000002405	0.199793650844018	4.55638686780037	1.94248154547382	0.16339934492157	0.265168853776727
ENSMMUG00000002407	-0.818050267756922	0.930877814749688	5.9421327371037	0.0147831196776217	0.0393922613007564
ENSMMUG00000002408	-0.571769256267147	6.32948035469299	13.5319192248113	0.00023454007463895	0.00136743391785424
ENSMMUG00000002409	-1.55838203881994	-1.09633608175188	5.2682002209525	0.0217184561534474	0.0537552786863935
ENSMMUG00000002410	0.0824284418768671	4.5477753191267	0.360820928975215	0.54805066572107	0.658552556720351
ENSMMUG00000002412	-1.24758888872188	4.14763929581993	21.527307497779	3.48825921827576e-06	4.22229318767473e-05
ENSMMUG00000002413	-0.715258929534416	4.5580627135054	6.68226247392936	0.00973769502676754	0.0280676794408955
ENSMMUG00000002414	0.589086267027651	5.96701156598936	25.25348581634	5.02686366770579e-07	8.39896987903839e-06
ENSMMUG00000002415	-0.186362890552283	-1.02913542095344	0.157749164543386	0.691237317363652	0.778894716462513
ENSMMUG00000002416	0.531627820728901	9.13514178968647	7.98131014569435	0.00472627256303963	0.0156702485015402
ENSMMUG00000002418	0.00561436924895016	4.39718621814357	0.00080251173136503	0.97740003993444	0.986200149773135
ENSMMUG00000002419	0.531788632960125	3.1157169466002	2.19209189908987	0.138720800685392	0.232796138013902
ENSMMUG00000002420	-2.34947112910213	0.611481289684404	24.7909959514153	6.38952441670923e-07	1.02758868334642e-05
ENSMMUG00000002421	-1.12658362338785	-0.287430524698667	5.69905808479161	0.0169740197449928	0.0439141080192795
ENSMMUG00000002422	-1.39508509863305	5.43940114446487	31.1843766319352	2.34646975229701e-08	7.08312205016757e-07
ENSMMUG00000002423	-0.231764809240187	4.67362768446256	1.26967767865033	0.259827155868548	0.378734121978854
ENSMMUG00000002424	-0.771448729942607	7.09877773097477	16.226477854962	5.6203070718645e-05	0.000416455540407009
ENSMMUG00000002427	-0.386548064253593	-0.471170733258562	0.823841166540365	0.364059487401248	0.487987680602165
ENSMMUG00000002428	0.54064401875716	6.49832686975858	16.9085171988253	3.92251837560605e-05	0.000312926965255037
ENSMMUG00000002429	0.246062911366655	7.73378268256926	3.09444396208384	0.0785599866231918	0.148312412644531
ENSMMUG00000002430	-0.248587304142704	6.41608028427538	3.4954233986437	0.0615386702703086	0.122548681801583
ENSMMUG00000002431	-0.400099447400622	5.51976320234867	2.46654861887236	0.116293034551469	0.202314307855366
ENSMMUG00000002433	-1.20713036620318	0.991514838269192	10.4464353559713	0.00122886376348018	0.00530992805070078
ENSMMUG00000002434	0.618204114025149	4.39546014215027	14.7047463569923	0.000125729495497531	0.000815224543097616
ENSMMUG00000002435	0.360667675970135	5.93597062535303	4.00576434363713	0.0453449326025149	0.0956341554986243
ENSMMUG00000002436	-2.21456448896768	-0.536589122219353	5.12721141284914	0.0235535399008601	0.0572295376060508
ENSMMUG00000002437	-0.559270523054531	2.39689703155722	2.9736908624721	0.0846285699593172	0.15741610543873
ENSMMUG00000002438	0.0848945075950913	1.7034620254125	0.122195291514497	0.726665608580705	0.806592251065154
ENSMMUG00000002440	0.533579790243237	4.74579300625054	12.7412000534902	0.000357688116015195	0.00193379007890368
ENSMMUG00000002442	0.0543756136413644	4.7181648955943	0.191504767541224	0.661667152496812	0.755990131062463
ENSMMUG00000002443	2.28208159240824	-0.166556555584089	10.4799753446425	0.00120675366734428	0.00524075878389514
ENSMMUG00000002444	0.716174890205892	-0.617770299957834	3.28348813585506	0.0699800513269005	0.135525691914629
ENSMMUG00000002445	0.408836148789649	9.10387464204164	11.3894242102686	0.000738634220481445	0.00351531764228022
ENSMMUG00000002448	0.313542229050632	4.86566782893371	7.15542955608232	0.00747373936356911	0.0226480146980704
ENSMMUG00000002450	-0.0476955823489028	3.73763647869498	0.0696472956858294	0.791851010706235	0.85621669038354
ENSMMUG00000002451	-0.821921584824176	5.04406097843134	16.6361057522441	4.52807820155588e-05	0.000352079090945784
ENSMMUG00000002452	-0.397238045828877	5.11651222950889	3.89905797680875	0.0483131904808788	0.100524210744952
ENSMMUG00000002453	-0.859973808228265	5.75182512372859	31.2204326071016	2.30328966840864e-08	7.01441548662887e-07
ENSMMUG00000002455	-0.544694416023197	2.77788812890879	0.6883414903808	0.406729074806581	0.529240802187714
ENSMMUG00000002456	-0.933265438164215	2.44031927696706	12.8559605939379	0.000336405974573235	0.0018401249268394
ENSMMUG00000002457	-0.00671086492683117	5.86298592853011	0.0017932899985631	0.966221875077374	0.97898931844791
ENSMMUG00000002458	0.4499631544965	7.10988479280848	6.50009839528921	0.0107868522767053	0.0305180324007066
ENSMMUG00000002461	0.648954544545456	6.67265693692359	24.1708377059425	8.81571169563327e-07	1.34117505831884e-05
ENSMMUG00000002463	0.618448175558168	6.68281252561897	17.3815284580506	3.05783300010654e-05	0.000252871158448868
ENSMMUG00000002467	0.84623305704961	5.87332265165041	15.2392337202718	9.47151391955903e-05	0.000643268972251269
ENSMMUG00000002468	-8.46675405521738	3.27093274291242	11.2320683717926	0.00080395996807564	0.00375647889327182
ENSMMUG00000002469	0.4869004419483	5.81318523253985	16.903789475441	3.93230009689332e-05	0.000313416178488351
ENSMMUG00000002470	0.346592601270103	4.85411820283271	6.29335283580836	0.0121191585075192	0.0336336510785507
ENSMMUG00000002473	0.911608429735377	0.570199638293505	5.19236525971626	0.0226863200790787	0.0556260148006075
ENSMMUG00000002477	-0.193084634644142	1.06633733034196	0.381891174802231	0.536592845469574	0.648386329606318
ENSMMUG00000002480	-0.100995212676527	2.44492004167889	0.0659517877717946	0.797324831266529	0.860361989064126
ENSMMUG00000002481	-0.997845892786944	4.60668217591491	36.3843163796343	1.62001584383436e-09	8.06533105324607e-08
ENSMMUG00000002483	-0.136200897314938	8.01811785987487	1.07000887546674	0.300943441053727	0.423054421339788
ENSMMUG00000002484	0.36095676504891	3.68107395315272	3.85002005462176	0.049745395916578	0.103005053678498
ENSMMUG00000002485	0.253169759429403	4.40180404687816	2.40796207839744	0.120719430314178	0.20851537963358
ENSMMUG00000002487	0.108594014220771	3.49540987444505	0.393484878018686	0.530473266428926	0.643446778399187
ENSMMUG00000002488	-1.56680255290785	2.8235204076097	22.2065660220681	2.44835066087689e-06	3.14061769613304e-05
ENSMMUG00000002489	0.142509792716087	5.67151015810708	0.716386725128551	0.397331692501426	0.520522397254556
ENSMMUG00000002492	-0.743827900272294	3.17766113003692	12.1522124324606	0.000490296685000191	0.00250560424325001
ENSMMUG00000002494	-0.892957780576682	0.409395430573184	4.92519872601043	0.0264677578645496	0.0627135065638714
ENSMMUG00000002495	0.378959701566297	3.99403007158592	5.51298564247385	0.0188757985308201	0.0479672607730976
ENSMMUG00000002496	0.0584224282967889	4.94574337840655	0.0706749002846934	0.790356649171797	0.855182424478694
ENSMMUG00000002497	-1.10459787009615	2.47145311237799	18.0926128872785	2.1041618624326e-05	0.000185054194312045
ENSMMUG00000002501	0.567566393010449	-0.161240394299967	1.82589208819429	0.176613523114195	0.281767961453596
ENSMMUG00000002503	-0.483118275867392	2.46999559708524	3.23612240596587	0.0720309301101459	0.138405107458537
ENSMMUG00000002504	-1.028156028603	0.912187897737461	4.59445504923446	0.0320755382766525	0.0728164744171005
ENSMMUG00000002505	-1.13169651731725	1.05223964467862	13.3161505005093	0.000263129825179995	0.00150102888767988
ENSMMUG00000002506	-0.2114235332117	3.28428406997688	0.893660132297477	0.344487370392618	0.467888270904919
ENSMMUG00000002507	0.678651134703065	2.73381316173658	8.89424124077423	0.00286071457762174	0.0104766809350173
ENSMMUG00000002508	0.26620335783684	2.15770321748586	1.27388144595066	0.259039784272925	0.377857098485925
ENSMMUG00000002509	-0.525855582830537	0.510557179558035	2.01228224485583	0.156030442783953	0.25579640023453
ENSMMUG00000002511	0.300672180886435	0.851590580164962	1.31263698763441	0.251917768882795	0.369957583436575
ENSMMUG00000002512	-0.143706288451809	6.84532616911252	1.07559735066118	0.299684550665327	0.421916544444889
ENSMMUG00000002513	0.49994509703999	4.23059042927852	9.58147458675768	0.00196550481464303	0.0077661630311269
ENSMMUG00000002514	0.793170304247059	4.26061762329	19.8335510740784	8.44866218041838e-06	8.73324643422411e-05
ENSMMUG00000002515	-0.202167868425311	5.96798123466652	2.42336978749056	0.119537540413894	0.206973467152121
ENSMMUG00000002516	-0.17652714242982	7.05354727080869	0.991993693634591	0.319255586081851	0.44218481949374
ENSMMUG00000002517	-0.0722581213325728	3.19433474649393	0.111532287378587	0.738406346943076	0.816199616126219
ENSMMUG00000002518	0.266441070981438	1.89573130553268	1.52055904414594	0.217534912805076	0.330182886205799
ENSMMUG00000002519	-0.76889760635907	4.39806946927684	9.07236799639553	0.00259500808433304	0.00968111617213388
ENSMMUG00000002520	-1.34674319359523	-0.641971435928804	4.90779422251963	0.026735762491263	0.0632612558961196
ENSMMUG00000002521	0.0388157848989025	6.95528033522164	0.0958070327422824	0.75692059205733	0.829613176515646
ENSMMUG00000002523	-0.408406071931961	8.1593765570264	10.4686246824686	0.00121419077589763	0.00526108495631123
ENSMMUG00000002526	-0.212985636148815	5.93021737663531	1.14158926726908	0.285316757677817	0.406216895712382
ENSMMUG00000002527	-1.97243790993977	-1.45168983387889	5.83799371318297	0.0156837002490686	0.0412594938701182
ENSMMUG00000002528	0.414787696804951	6.60865813304599	14.35137455726	0.000151668924490014	0.000956689477429482
ENSMMUG00000002529	-0.624855198173705	4.02863117821272	6.11159913965595	0.0134297564978868	0.0365503878319924
ENSMMUG00000002532	0.0250688864850798	5.90809322851699	0.0301024362312603	0.862258006062232	0.905985410908723
ENSMMUG00000002533	-0.174578554967699	8.50555997378441	0.615575490123916	0.432696229392757	0.554750349783533
ENSMMUG00000002534	0.327271438263465	3.844158169446	2.09762034274002	0.147528588127976	0.244495467935751
ENSMMUG00000002535	0.449678442385678	3.22992141186458	3.58765604044538	0.0582102933714168	0.117047529729274
ENSMMUG00000002536	-0.5065125348873	-0.518824421640271	1.89427705510877	0.168720299981422	0.271596988986027
ENSMMUG00000002537	0.0997743381224	2.51667133176087	0.120948265079861	0.728008286711979	0.807665075095563
ENSMMUG00000002539	-0.343400385372608	3.6568133452468	4.36189838989795	0.0367513285781536	0.0809702213187766
ENSMMUG00000002540	0.602878014567122	6.91868782080152	22.3409129849547	2.28290714678559e-06	2.95710506434309e-05
ENSMMUG00000002541	0.224236814495762	1.39808646169033	0.89856800377725	0.343165972342883	0.466277884737074
ENSMMUG00000002542	0.460872172876719	5.40936121543015	10.2022915949213	0.00140266243181992	0.00591363032129087
ENSMMUG00000002543	0.0385468435953575	7.52094074151486	0.110815900944321	0.739217149443199	0.816676898428134
ENSMMUG00000002544	-0.916269113356659	6.39175527315308	19.6188892547858	9.45300002830336e-06	9.51727599567049e-05
ENSMMUG00000002547	-0.200543820184621	2.55657382060488	1.22229492824066	0.268910741206231	0.388527161083297
ENSMMUG00000002551	0.775187678676172	2.90925112183305	6.29383955901268	0.0121158311027747	0.0336298505205653
ENSMMUG00000002554	-1.43496537469715	3.70608956099125	25.9143779009115	3.56900924513428e-07	6.32624383843409e-06
ENSMMUG00000002555	-0.670927017814137	3.27169600747702	9.23967981949547	0.00236826359983193	0.00900338547824553
ENSMMUG00000002556	0.954487023348326	-2.43624446364622	0.765996822562904	0.381458323410991	0.505862273232488
ENSMMUG00000002560	0.515983827089279	6.52861218371298	10.8083441784312	0.00101043635344808	0.00453613560031996
ENSMMUG00000002561	-0.0959462016896788	6.10304959993911	0.501382898207936	0.478893118159797	0.596946281217901
ENSMMUG00000002562	0.272578659701443	3.86822272089832	4.17983077248798	0.0409077852496605	0.0882038814270863
ENSMMUG00000002563	-0.374804660160569	6.59443000684492	7.6942066564418	0.00553983552151093	0.0177821369683184
ENSMMUG00000002564	-0.646824545306211	3.95390941752988	3.58769359404417	0.0582089778394558	0.117047529729274
ENSMMUG00000002566	0.4138133270379	4.81484727895334	10.3712727461832	0.00127991281697876	0.0054781416756609
ENSMMUG00000002567	0.280685003120517	1.07797971812869	1.06118343762939	0.30294542542467	0.425148347666813
ENSMMUG00000002568	-0.6974381077691	1.52455566494789	3.36588156629875	0.0665599514592886	0.130283045728176
ENSMMUG00000002569	-1.52014167523347	3.07526654219059	26.2057896186394	3.06901021528258e-07	5.62575447787552e-06
ENSMMUG00000002573	0.133982356163518	7.03764173542663	0.733885825009949	0.39162653380961	0.515446539824816
ENSMMUG00000002574	0.538739096199657	4.98048887186658	7.03344743528066	0.00800011985633858	0.0238974015047776
ENSMMUG00000002579	0.341436776898046	6.21483946442551	1.06447149877346	0.302197550823362	0.424272121378296
ENSMMUG00000002588	-0.278205820996324	5.06433942617418	0.994234226525393	0.318709689937033	0.441678040532393
ENSMMUG00000002591	1.03347981551748	-0.119382907003817	6.71200089982315	0.00957662103616373	0.0276962523854434
ENSMMUG00000002592	-1.1356372713933	-0.905367977037152	6.25091115038141	0.0124129439721929	0.0342387547240061
ENSMMUG00000002593	-0.316149487548832	3.72867723334105	2.34664091459882	0.125553291949603	0.215026756658329
ENSMMUG00000002594	0.208340152392977	5.32763197615203	0.902494580620044	0.342113701929059	0.465363502362677
ENSMMUG00000002595	-0.359787680649219	7.61816804161982	2.34478321339842	0.125703047770297	0.215240471371827
ENSMMUG00000002599	0.968011994056923	6.03491318561018	45.2647932585792	1.72115536359163e-11	2.52194176622107e-09
ENSMMUG00000002601	0.484784623346765	4.13475815184369	8.64793753209289	0.00327431794767054	0.0116873825995821
ENSMMUG00000002605	-1.09195527434696	4.14921568055563	19.1302473921626	1.22094514073043e-05	0.000117287213295223
ENSMMUG00000002607	-0.194905585614798	5.45804664135045	1.80331382532213	0.179312385294507	0.284935658230961
ENSMMUG00000002608	0.82608121979962	0.55299923493748	12.7039702870948	0.000364880051755182	0.00196895374456394
ENSMMUG00000002610	0.0166835879523762	-1.59430646795459	1.96246951844614e-05	0.996465401401199	0.998325346154164
ENSMMUG00000002611	-0.674538078844744	0.63240473740882	3.77286012862172	0.052090489877483	0.106944626471838
ENSMMUG00000002612	-3.05375014609758	-0.457158517791156	13.9621231903513	0.000186530881479345	0.0011277206688804
ENSMMUG00000002614	-0.807159524016948	3.94827031849178	6.49862104318542	0.0107958191446959	0.03053837115107
ENSMMUG00000002615	0.215049586702947	1.42297341586675	0.787336812861195	0.374906631546681	0.499139315048895
ENSMMUG00000002616	0.22595901925945	2.47171799009866	1.40600486267056	0.235720742592785	0.351178721031631
ENSMMUG00000002617	-0.0198789399537885	4.35821760212871	0.0139488028797885	0.905984421990438	0.936743825674679
ENSMMUG00000002618	-0.481832697957416	2.20581961460289	5.09379000603449	0.0240116602134311	0.0581452524779209
ENSMMUG00000002619	-0.0288641596504216	6.35841368730763	0.0411727613323905	0.839204813225423	0.88987417409309
ENSMMUG00000002620	0.251552958149017	2.49648674022675	1.08175600657967	0.298305057256981	0.420802206261984
ENSMMUG00000002621	-0.822279181753447	4.59866747476384	6.78043092175921	0.00921626374373293	0.0268120843601553
ENSMMUG00000002622	-1.58857221438467	-0.811176190718213	5.02559910138918	0.0249752839109949	0.0599797925692461
ENSMMUG00000002623	0.328809811146851	5.79762919887199	8.7607682078886	0.00307779380743516	0.0111309313587781
ENSMMUG00000002624	-0.0424673971128668	3.3581750277133	0.0415566124544817	0.838467287822312	0.889531447537741
ENSMMUG00000002625	0.589420666696082	5.08575233184619	13.5371171292993	0.00023389138968675	0.0013645782979822
ENSMMUG00000002626	0.903750155765998	5.81532569988947	24.7915248547203	6.387771411332e-07	1.02758868334642e-05
ENSMMUG00000002628	0.635102385282854	6.12998752791838	12.5282974472896	0.000400834882347165	0.00213017943663209
ENSMMUG00000002630	-1.48610050154288	2.45028620361223	15.359126135687	8.88905225290584e-05	0.000610713445983643
ENSMMUG00000002634	-0.878417355672146	4.64206101560977	19.3967512031344	1.06187546997985e-05	0.000104520189526498
ENSMMUG00000002637	-1.02048752576655	5.73215780005587	32.8895221989693	9.75476047942516e-09	3.46173070236791e-07
ENSMMUG00000002638	-1.24244253169703	1.87191299972596	8.01230698673374	0.00464605123023786	0.0154652278935204
ENSMMUG00000002640	0.619904622227912	5.55360724409369	29.1833991387996	6.5840919689868e-08	1.6291040682162e-06
ENSMMUG00000002641	0.0260918104935563	3.57169607147414	0.00356450782761897	0.952391784677678	0.969070475357996
ENSMMUG00000002645	-0.216344290915777	5.35909648664917	1.61420377426209	0.203901886334669	0.314424767714645
ENSMMUG00000002647	0.0384032857351141	2.68995620208996	0.0272126767110734	0.86897337827083	0.910645927100657
ENSMMUG00000002648	0.299242012099966	2.38472658476362	0.783177573367176	0.376171083285131	0.500473627149916
ENSMMUG00000002649	-1.01548537223126	-0.238436432357579	3.09802360251855	0.0783874051829763	0.148051690281812
ENSMMUG00000002650	0.0750121618567908	6.2093716300833	0.462512540896766	0.496452069025178	0.613636828083192
ENSMMUG00000002651	-0.787172908645523	7.78448473492136	15.2130007559791	9.60399597665879e-05	0.000649953644188697
ENSMMUG00000002652	-1.4724213531919	3.36933744357705	27.3138951101771	1.72964004146758e-07	3.56204025544129e-06
ENSMMUG00000002653	-0.406528548289423	2.71415415195932	0.67698508193363	0.410626837512962	0.532939894296708
ENSMMUG00000002655	-0.830936947928687	2.10114791567072	4.85908492174371	0.027500918691903	0.0647506208981668
ENSMMUG00000002656	-0.676446932058865	7.17317313196165	26.1626303459577	3.13837588740226e-07	5.70166135594491e-06
ENSMMUG00000002657	-3.34193737829864	2.49352117958309	5.60010693072237	0.0179593813499993	0.0459991550950773
ENSMMUG00000002659	-0.24956996418331	4.28472512997364	1.31524497240764	0.251447215759066	0.369448877491679
ENSMMUG00000002660	-0.805600781045445	2.92094644796853	6.4457211309902	0.0111219886885463	0.0313063385307229
ENSMMUG00000002661	-0.454451334845239	2.12168160494208	1.27412396517907	0.258994450183476	0.377823057274621
ENSMMUG00000002662	0.309664724352332	1.32662394186726	1.69620225631602	0.192785389017012	0.301135125659895
ENSMMUG00000002664	0.16094619883149	4.21528820958743	0.632336385264022	0.426499605430935	0.548689777760598
ENSMMUG00000002665	0.829620512635012	7.16679058083698	13.9920940053013	0.000183580935335965	0.00111262743307358
ENSMMUG00000002667	0.235667040692246	6.36945831479651	2.73251454523908	0.0983243663848839	0.17747155496288
ENSMMUG00000002669	0.413502779339283	5.03751372053574	8.593612546833	0.00337344130410453	0.01197427166109
ENSMMUG00000002671	-0.348428990591862	0.630454448252214	0.791803293495732	0.373555405582585	0.497617766608343
ENSMMUG00000002672	0.408418718057807	6.14923389576034	4.81955318174056	0.0281386386154852	0.0658818507169538
ENSMMUG00000002673	0.0152399969021495	4.01818074816609	0.0103894738672494	0.918813214843575	0.946010145613373
ENSMMUG00000002674	-0.877323846006408	2.39521149774659	7.75871534925954	0.00534539671156824	0.0173033200764636
ENSMMUG00000002675	-0.388376518776607	6.45798197376095	2.66423496083083	0.102627160673876	0.183403748528139
ENSMMUG00000002676	1.03169833629849	4.25570954478286	25.5832134611711	4.23709490317666e-07	7.27763420569624e-06
ENSMMUG00000002677	-0.759049633436186	0.343684486607285	3.25186379909222	0.0713422916888649	0.137450948070437
ENSMMUG00000002678	0.563556452962505	6.74806135473216	8.54586374086443	0.00346308235820173	0.0122264959063665
ENSMMUG00000002679	0.517732285183336	3.26096945908185	6.29458332726947	0.0121107482632829	0.0336211753952071
ENSMMUG00000002680	-1.14134588263092	3.71992695759077	30.1595756445828	3.97917618196102e-08	1.07801782494262e-06
ENSMMUG00000002681	-0.281470351180866	2.56637953293299	1.1481215965464	0.283942710693363	0.404864685278864
ENSMMUG00000002682	0.37011464853872	8.65111172470282	5.50547463567603	0.0189570346208327	0.0481167469554341
ENSMMUG00000002684	0.265721672132613	2.60794314540424	0.239191748766004	0.624790486732322	0.724849807505192
ENSMMUG00000002685	0.692132549125351	6.10392982817298	25.1677324768554	5.25541895982082e-07	8.6962501015301e-06
ENSMMUG00000002686	0.233251552114216	6.64181785685959	4.10985549540479	0.0426340050774432	0.0910232033822455
ENSMMUG00000002687	0.378865686624275	3.71191015810952	3.7047370334982	0.054258220620916	0.110546898238571
ENSMMUG00000002689	0.225186072807497	5.08105673215112	2.43267438663485	0.118830011758919	0.205997606173919
ENSMMUG00000002690	0.0266458265256944	-0.386954389805433	0.00611022738806	0.937694461366084	0.959366218038114
ENSMMUG00000002691	-0.493155476916895	8.0434984680469	14.0943948349132	0.000173861108661308	0.00106537224486858
ENSMMUG00000002692	-1.04339497292345	3.12026165639862	13.8606024657918	0.000196882778183173	0.00117868895018271
ENSMMUG00000002695	-0.0118658030877084	-0.186068412889504	0.000935565706459585	0.97559889496848	0.985072720099704
ENSMMUG00000002696	-0.975644430778444	4.08683600667101	26.6166185181629	2.48100497012287e-07	4.78268702209095e-06
ENSMMUG00000002697	-0.656548822769608	3.39340695186448	7.03683964673847	0.00798498094793087	0.023860478907735
ENSMMUG00000002700	-0.335351367382829	1.19730927713645	1.05694908853934	0.303912059927467	0.426242253960772
ENSMMUG00000002701	-0.811098607449093	2.22096667132767	6.66641120046839	0.00982468273483856	0.0282708578746167
ENSMMUG00000002702	-1.01618701161688	3.06877391483605	10.162034433736	0.00143362333118629	0.00602051695267866
ENSMMUG00000002706	0.0816638102160875	5.06616529150875	0.110447662574067	0.739635052865856	0.816923134719564
ENSMMUG00000002707	-0.00720443496042945	4.59589374053499	0.00270628602662626	0.958511182500812	0.973243560571881
ENSMMUG00000002708	0.127789185104056	1.51547190122731	0.272570989142707	0.601612322121094	0.70491119754089
ENSMMUG00000002709	-0.373900750312068	4.06283208559575	3.85772889466723	0.0495173130980167	0.102631756941177
ENSMMUG00000002711	0.770526483198154	0.340416439492922	0.360323896584333	0.548326406652539	0.65874339796209
ENSMMUG00000002712	-0.102962581153476	0.527295745789487	0.107182591359418	0.743374800857975	0.819833002913639
ENSMMUG00000002714	-0.262193404690995	5.60037273366807	0.984519255722446	0.321085615807185	0.444097355200341
ENSMMUG00000002715	-0.642725225654177	4.0523839008743	11.4455407946218	0.000716657728815365	0.00343835562852869
ENSMMUG00000002717	-0.0967554621811605	4.00412046385156	0.43158832948386	0.511210606643768	0.626913706962256
ENSMMUG00000002719	-0.0561092191377223	2.45528767326895	0.0593877215837999	0.807466301457096	0.866676630079283
ENSMMUG00000002721	-0.430105103023111	3.57453307382131	4.10790917420464	0.0426830992893479	0.0911166931883967
ENSMMUG00000002722	-0.294830207119565	1.89109756699713	0.593736953084409	0.440977689511355	0.562512647237061
ENSMMUG00000002725	0.00111599325043793	4.33356020841935	4.1665258130763e-05	0.994849800124159	0.997106268241859
ENSMMUG00000002726	-0.571008313127631	5.74148365821275	8.25656640387506	0.00406048554583004	0.0138847102797485
ENSMMUG00000002727	0.212972992048075	4.0812050214174	0.834595515201578	0.360947045010478	0.485037510785652
ENSMMUG00000002728	-0.36490231364185	3.48816159299475	4.69864141788802	0.0301864698983833	0.0694551650334402
ENSMMUG00000002737	-0.00310013279127998	8.34950923908295	0.000125702385410875	0.99105453908458	0.994884744470367
ENSMMUG00000002739	-1.08315867991994	2.17021183608763	17.5289032739463	2.82973092292531e-05	0.000237785999668127
ENSMMUG00000002740	0.502792492345728	2.12491630803615	3.74528980876129	0.0529565431703162	0.108348014948583
ENSMMUG00000002741	-0.606706090787428	-0.134561304566014	1.53113036956378	0.21594287567796	0.328494804060282
ENSMMUG00000002746	0.543364770344594	3.40832842646591	4.48514955770428	0.0341905547806809	0.0763961192809907
ENSMMUG00000002749	-0.043137804073556	3.74142813290238	0.0403952160347316	0.840709824854214	0.89106616003341
ENSMMUG00000002750	0.325838826155921	4.82971243215968	1.46142959772709	0.22670279373646	0.341027078754374
ENSMMUG00000002751	0.144302391208038	5.17931309954081	0.388492880092244	0.533092673557737	0.645603328095727
ENSMMUG00000002752	-0.10653084142179	0.621546419217	0.108555927919625	0.741794218780444	0.81851840561306
ENSMMUG00000002753	-0.0476891827588575	4.27097630807531	0.0589484271028482	0.808165780471969	0.867132399137091
ENSMMUG00000002755	0.137251346612228	4.72713194147633	0.399523291693022	0.527335551590561	0.640877056118268
ENSMMUG00000002756	-0.0217533984869678	5.56477426908527	0.0218938893899363	0.882369728282792	0.920193227260792
ENSMMUG00000002758	-0.166220204389013	3.1999935935256	1.06811949235276	0.301370594540993	0.423502584364251
ENSMMUG00000002759	0.898603685134968	5.20958063379258	44.3009332347529	2.81581953326602e-11	3.63642979724641e-09
ENSMMUG00000002761	-0.26575148883071	6.98011791318623	3.88782472003604	0.0486373806672495	0.101088534649162
ENSMMUG00000002765	-0.28888510905345	5.05158793829188	3.77235943092409	0.0521060837117504	0.106951971060352
ENSMMUG00000002766	-0.89729002606482	1.41242127499601	5.26183608161454	0.0217980108670491	0.0539174301054774
ENSMMUG00000002768	0.00645699004009408	2.7988130791286	0.000801428233884849	0.977415297484169	0.986200149773135
ENSMMUG00000002769	-0.0669262613799268	5.38789014514252	0.293348788367993	0.588082496735058	0.693600560593377
ENSMMUG00000002770	-0.129416857545121	-0.607200136021086	0.0656435866685179	0.797788653396182	0.86051615564961
ENSMMUG00000002771	0.071511440641	3.82300183328163	0.198264924618233	0.656125008929921	0.751561257833925
ENSMMUG00000002772	-0.13850137153748	8.03652313197202	1.03380618270168	0.309266378322996	0.432134393754854
ENSMMUG00000002774	0.0359605748837025	6.9492022551701	0.0659380454999052	0.797345487835371	0.860361989064126
ENSMMUG00000002775	0.633545677659048	7.51535262899252	24.8112118186302	6.32286252064308e-07	1.02057231755654e-05
ENSMMUG00000002776	-0.00312654660047135	4.41359892898816	0.000268243625576758	0.986932715371586	0.992537989298107
ENSMMUG00000002777	-0.362681704226897	6.12121931086491	3.30111655577078	0.0692328082925411	0.134381592861644
ENSMMUG00000002778	0.831294449604466	3.11649803366652	15.0076639435022	0.000107075443327685	0.000712840238215629
ENSMMUG00000002779	-0.592752710860907	1.91640812800792	3.09510518320308	0.0785280770851954	0.148268467848226
ENSMMUG00000002783	-0.436451848706577	-1.13926214675353	0.528373467770422	0.467291491194586	0.586586965089742
ENSMMUG00000002785	-0.0673509976986147	-0.506071554602347	0.039674936262152	0.842117498440334	0.891861521347341
ENSMMUG00000002788	0.782272884153934	2.63203737064323	8.80942186278017	0.00299678976010407	0.0108914221158586
ENSMMUG00000002789	0.275798320527039	7.75251108959197	5.04746786489537	0.0246619536360351	0.0594017270582722
ENSMMUG00000002790	-0.180487395174969	2.82090589396561	0.535030090706915	0.464499747952972	0.584358578395975
ENSMMUG00000002791	-0.260555356274668	2.50371572607936	1.19254426658605	0.274816947705929	0.394538272634323
ENSMMUG00000002792	-0.0650685318099996	7.39228816236999	0.292364111085305	0.588709520217092	0.694006500977953
ENSMMUG00000002793	-0.1719241722628	-0.451010730773452	0.247385009612174	0.618922421150083	0.719889720706563
ENSMMUG00000002794	0.73588736325062	6.30730400349385	32.9904533362445	9.26125149324004e-09	3.32785053656676e-07
ENSMMUG00000002796	-0.242563446441022	3.44166806244742	1.4042514100769	0.236013041025263	0.351492239022798
ENSMMUG00000002797	-0.752169687342783	3.9236279146638	7.45424068857222	0.00632871699149907	0.0198252859832187
ENSMMUG00000002799	-0.162825163626142	6.20829340099754	1.42524358614385	0.232542258973912	0.347604921568356
ENSMMUG00000002805	-0.213219890551157	7.62963638571564	2.5385952706046	0.111093583574713	0.195006989420467
ENSMMUG00000002806	-1.19458232031524	1.83254176875838	6.19124052729001	0.0128384159589901	0.0351950035485879
ENSMMUG00000002807	-0.268670054735607	2.46321477317341	0.524862700530889	0.468774731181754	0.587842212366051
ENSMMUG00000002808	-1.14112951249382	5.45571896366417	33.2452695894623	8.12371314273702e-09	2.99278362609146e-07
ENSMMUG00000002809	0.0254448194838003	0.192376439310724	0.00604491697116671	0.938027664674343	0.959520473170886
ENSMMUG00000002810	-1.42547544786805	0.231880793960191	7.95473352043953	0.00479617701450555	0.0158543372596511
ENSMMUG00000002813	0.549755656849079	1.19364667077943	2.54875863669852	0.110380951645603	0.194093286800254
ENSMMUG00000002817	0.31379992071034	3.75693318634641	4.75133153762359	0.0292756327133297	0.0679290509925184
ENSMMUG00000002818	0.6043681604542	6.40354009368649	20.5684225181217	5.75373984223879e-06	6.36766981509622e-05
ENSMMUG00000002819	-0.332093891230918	6.38972573831815	4.55968625583535	0.0327330693097463	0.0739594452488887
ENSMMUG00000002820	0.250241672735475	7.67446392148071	4.76090984419218	0.0291131547282671	0.0676379745181545
ENSMMUG00000002821	0.523689909403336	4.78417994821641	17.5111187290337	2.85632379184427e-05	0.000239327476914356
ENSMMUG00000002822	-1.04611213906506	2.93747791884758	7.8236553119717	0.00515667978584071	0.0168066664139659
ENSMMUG00000002824	0.106087301684325	4.00608927291655	0.304589618266842	0.581019346218195	0.687583594504872
ENSMMUG00000002827	-0.0336627391190143	4.70609330071388	0.00903238215884983	0.924283972279871	0.949860075794669
ENSMMUG00000002833	-0.174357345683148	3.97011962357454	0.737751503148758	0.390382105190012	0.514278802580451
ENSMMUG00000002834	-0.467032079893327	5.36033883487999	1.47480302511447	0.224589410837294	0.3385595682413
ENSMMUG00000002835	-2.07385641621234	2.45799662484002	25.3303234100292	4.83054812052406e-07	8.13528535355723e-06
ENSMMUG00000002836	-0.484048679786026	3.31423057681554	4.31116984404403	0.0378629157972029	0.0830438705234026
ENSMMUG00000002837	0.628254202550469	5.2458566281988	19.8244817254877	8.48884309198173e-06	8.76228178773307e-05
ENSMMUG00000002838	0.796755408767426	5.8223171354801	37.8950844648758	7.46530981339533e-10	4.62903109584398e-08
ENSMMUG00000002840	-0.0720654943774399	4.61969343038242	0.249552317852693	0.617390480726862	0.718351097206651
ENSMMUG00000002841	0.172173470115191	5.00318655430877	2.22886891624932	0.135452974688595	0.228428109303025
ENSMMUG00000002842	-1.33034849217576	0.411566878821193	4.21778159931154	0.040002428084228	0.0867198920578947
ENSMMUG00000002843	0.0859817976579364	0.429475288036774	0.0609924496894507	0.804934154077419	0.865027949687704
ENSMMUG00000002844	0.760374049403035	3.88155307882121	19.3969016961893	1.06179179534275e-05	0.000104520189526498
ENSMMUG00000002845	-0.65846824389853	1.33727616330941	5.38510762324247	0.0203093353927441	0.0508799802663029
ENSMMUG00000002847	-2.39324861220288	2.27016651463401	33.7945083146293	6.12515247583802e-09	2.35887037948417e-07
ENSMMUG00000002848	0.594882507728387	9.48331132343144	11.1974880134708	0.00081908138792161	0.00380951581883065
ENSMMUG00000002849	-0.777690243463919	2.97622888702694	4.59502353824681	0.0320649025603235	0.0728164744171005
ENSMMUG00000002850	-1.24939171076585	1.85748061213062	10.6424352314637	0.00110522046247279	0.00487625652798168
ENSMMUG00000002852	0.000908554707659385	5.39835807320362	8.08765970816694e-06	0.997730914236539	0.999128105911657
ENSMMUG00000002853	-0.593220303794111	4.2942251989391	6.9692744491118	0.00829211118982806	0.0246069975460412
ENSMMUG00000002854	-1.43292735769202	0.746879378787599	8.62261112835125	0.00332015568980533	0.0118166774768821
ENSMMUG00000002859	0.456647313941978	6.56320498354774	7.89895822683314	0.00494632769643788	0.016250597649965
ENSMMUG00000002861	0.628079827408421	4.04691340407474	10.5404574240564	0.00116789511575502	0.00510167001734697
ENSMMUG00000002862	0.661713501654997	5.65460488842524	1.45040770717468	0.228462543716207	0.343223357899902
ENSMMUG00000002863	0.348527171656745	6.04048433364081	7.19960118610366	0.00729197842081951	0.0222226794457054
ENSMMUG00000002864	-0.121671357570504	4.68612069565792	0.219446363962334	0.639462085383951	0.737636049600721
ENSMMUG00000002865	-0.121338362187127	7.03595323543394	0.230701091688523	0.631004466188388	0.730480064113483
ENSMMUG00000002866	0.505633228239947	2.46378124482178	3.36835305773926	0.066460163102819	0.130161888421211
ENSMMUG00000002868	-1.31227636397966	2.26575990169001	7.2770725105872	0.00698402645265923	0.0215016379908362
ENSMMUG00000002870	0.0481864984398198	-0.528365801545684	0.014983482124709	0.902576667586074	0.934104303909974
ENSMMUG00000002871	-0.367566037906879	4.30178401784652	3.8473998710655	0.0498231722551681	0.103141232572589
ENSMMUG00000002873	0.21832022698922	2.11753123127716	0.21805609447788	0.640525085265524	0.738550476224525
ENSMMUG00000002875	-0.0618748760688454	-1.16581115184084	0.0177910898880427	0.893890296026552	0.92791360619338
ENSMMUG00000002876	0.0666057808513828	6.52011295789032	0.146567967539355	0.701836946587121	0.788201346579076
ENSMMUG00000002877	-0.115017313732806	1.07605799309521	0.134852223797822	0.713453200299464	0.797044433469398
ENSMMUG00000002878	0.587929672816427	1.44593191169299	6.16874767200414	0.0130026620968185	0.0356080555125884
ENSMMUG00000002879	0.452257517098862	5.15309680172948	15.1183101634598	0.000100979113080918	0.000677876991591442
ENSMMUG00000002880	0.155723533383349	2.72555785914127	0.440948613017479	0.506664955294154	0.62280729197533
ENSMMUG00000002882	0.749946357135465	1.45220317365765	10.4857932894369	0.00120295955623365	0.00522899476888855
ENSMMUG00000002883	0.150443234980922	0.511857189403509	0.217537425121392	0.640922717032145	0.738874326313452
ENSMMUG00000002884	0.21580018241812	4.41462591238519	2.69096815226786	0.100918479207618	0.18101365074407
ENSMMUG00000002886	0.189412096014059	4.61058038104083	1.3054221288196	0.253225179558416	0.371409368061066
ENSMMUG00000002887	-1.11506254933054	0.508786097963193	10.0713885835567	0.00150589497397055	0.00627036413888925
ENSMMUG00000002888	-0.634387861504075	3.5525670740977	14.8528799375877	0.000116230463070871	0.000763431905814637
ENSMMUG00000002889	-0.37841779187581	6.67154630542521	8.20392908018921	0.00417997730561339	0.0141944029658394
ENSMMUG00000002890	0.546110378030947	4.6340547193089	3.54865242679277	0.0595938298575012	0.119410128515217
ENSMMUG00000002892	-0.216129006015662	1.08843560089954	0.469928994035502	0.493019836419801	0.610358131061446
ENSMMUG00000002894	-0.177673214681955	4.42898097291717	0.787883165536364	0.374740978202747	0.498957445086076
ENSMMUG00000002899	0.383148218898462	7.42017361098208	8.45939089907888	0.00363163452885829	0.0127040640871018
ENSMMUG00000002904	0.964450591897091	2.24894143487615	2.69878970520046	0.100424454695835	0.180333552938387
ENSMMUG00000002905	-0.335255975931494	4.68405242378382	1.89729010991931	0.16838195583824	0.271204845599926
ENSMMUG00000002907	-0.268745386097386	3.63462608538623	2.73408042310755	0.0982280286308286	0.177372226636156
ENSMMUG00000002909	-0.968082666514897	1.69301303422134	9.71222374119406	0.0018304638934746	0.0073269745593847
ENSMMUG00000002910	0.174404437667243	4.31439091303488	1.69180218536976	0.19336357176824	0.301782284869881
ENSMMUG00000002911	0.471029641968703	6.40942404077209	9.34094165328009	0.00224090350467488	0.00861839646132911
ENSMMUG00000002912	-0.100325305062634	-0.460111019359118	0.0334323307555735	0.854919560049764	0.90075440825756
ENSMMUG00000002913	-0.455434141699638	2.39981266889734	3.38541215460696	0.0657757318674703	0.129071629219201
ENSMMUG00000002915	-0.143194029910058	7.03721721300205	0.695701598070588	0.404231799938811	0.527069414389207
ENSMMUG00000002916	-0.227517131189017	3.6697475412207	0.829569192084715	0.362397131180506	0.486481682309993
ENSMMUG00000002917	-0.766258964330934	3.00412881274183	5.95849519842282	0.0146465368127976	0.0391067257670679
ENSMMUG00000002919	-0.111717562602901	4.00144859550931	0.275850187921687	0.599434141095084	0.703078449020019
ENSMMUG00000002920	1.13496747061142	7.86458801937448	53.1716243616808	3.05642177910236e-13	1.47989352829721e-10
ENSMMUG00000002921	0.340719815501156	6.59446981403678	9.6519250859855	0.00189153251419052	0.00752059316290195
ENSMMUG00000002922	0.53681822128913	1.32039207870989	2.12993064875121	0.144447291184652	0.240584564749539
ENSMMUG00000002924	-0.0183243880166565	6.44576977111787	0.00468636742283479	0.945421810544903	0.964317070247147
ENSMMUG00000002925	-0.180733033840552	7.21249700801485	1.00380695809842	0.31639108555578	0.439528735482536
ENSMMUG00000002926	-0.726154961981397	3.74100447161703	13.7419278809156	0.000209720135511704	0.00124212174053415
ENSMMUG00000002930	0.345359568481861	-1.25146062327988	0.55828490281187	0.454952107812982	0.575763144989374
ENSMMUG00000002931	-0.503044022746581	4.4824715894868	9.52206279257695	0.00203016254486203	0.00796334602247283
ENSMMUG00000002932	-0.387426425182174	6.00223476880594	3.50740307337067	0.0610951511340795	0.121807349492623
ENSMMUG00000002933	-0.939218418043269	0.808705707240754	5.60109854046915	0.0179492193768422	0.0459894344707531
ENSMMUG00000002935	-1.99845570131427	3.04928557338935	16.1837298571101	5.74857430461198e-05	0.000424312472092889
ENSMMUG00000002936	-0.187084360992368	2.38997919734392	0.721476401625139	0.395660049295728	0.518965788980788
ENSMMUG00000002939	0.60577640804107	2.66340927886933	10.12689499794	0.00146121351590551	0.00612141545102271
ENSMMUG00000002940	-0.831119563480658	3.98260686413763	15.1914675977772	9.71413552238129e-05	0.000656114792498706
ENSMMUG00000002943	-0.0582795750062818	8.34260202310201	0.17976582375664	0.671574565163657	0.763348867133278
ENSMMUG00000002944	-0.0563708153560786	4.1939249677837	0.171988880913265	0.678350241583825	0.76881186073532
ENSMMUG00000002945	0.0347127584777644	7.01757035062802	0.0207827797953613	0.885372279881839	0.922316489522711
ENSMMUG00000002947	-0.830751152677217	3.3776454067998	7.96939635885017	0.00475748012247902	0.0157553866625876
ENSMMUG00000002948	-0.78714302454807	6.2490999065069	21.1637266385884	4.21670191758133e-06	4.95051757596561e-05
ENSMMUG00000002949	-1.11020007530966	0.449573871980589	6.80598993140176	0.00908525699458109	0.0265207977802387
ENSMMUG00000002951	1.10436258685296	3.32078605133777	4.66677215645068	0.0307516721834954	0.0705009156031244
ENSMMUG00000002952	-1.28369218139546	6.70780814966884	31.5398367699163	1.9539034237711e-08	6.09078860375544e-07
ENSMMUG00000002953	-0.16516792095124	2.98999448915604	0.692851881046501	0.405196040925168	0.527975860506442
ENSMMUG00000002956	0.671787446590614	2.14535864540383	4.23222691791471	0.0396633676241114	0.0861697447902527
ENSMMUG00000002957	-1.16376580207731	-1.95938942113211	1.39224442775933	0.238026434951599	0.353812499558106
ENSMMUG00000002959	-0.189412966561075	6.87225225248331	2.02042058505844	0.155196150041797	0.254769098071099
ENSMMUG00000002961	-1.07018634890879	5.82750955800653	19.1708551002353	1.19524432910744e-05	0.000115464097844485
ENSMMUG00000002963	-0.345569329741175	6.03788018708236	5.69605860066191	0.0170030535013607	0.0439633302990812
ENSMMUG00000002964	-0.95124154350099	1.83476332063696	6.81485994096471	0.00904023937286387	0.0264073386850867
ENSMMUG00000002965	-0.833967422054704	0.53286935894233	6.60830912039823	0.0101503998066897	0.02901851982019
ENSMMUG00000002968	0.346962039837743	5.78059197573483	6.58555332312357	0.0102809654595103	0.0293380732235502
ENSMMUG00000002970	0.986686011533601	7.8163589086099	26.1318279535978	3.18884058194626e-07	5.77758711345031e-06
ENSMMUG00000002971	-0.855646969293514	0.591545032346162	4.04607493326239	0.0442741737159206	0.0939339326675529
ENSMMUG00000002974	-0.443542834869891	5.22169245932982	2.36343943553447	0.124208068201517	0.213190544561732
ENSMMUG00000002975	0.189546689929232	2.81905591285249	0.453713637922668	0.500576662372061	0.61739945087624
ENSMMUG00000002976	-0.335282028350017	5.92536807234269	7.193203095363	0.00731802340672123	0.0222664960201672
ENSMMUG00000002980	0.514832981175067	6.19667801290099	15.2610131699911	9.36292124900759e-05	0.000636648991975275
ENSMMUG00000002982	0.00875220308934594	5.16813303271887	0.00440030581128426	0.947111277113363	0.965406096821586
ENSMMUG00000002984	-0.297390529993054	7.9846895866905	4.47823875020639	0.0343290805524019	0.0766258983194354
ENSMMUG00000002985	-0.901047351384278	6.56830517763354	41.3245594152596	1.28938681417675e-10	1.17800574044148e-08
ENSMMUG00000002986	0.525153000479152	2.2740856653757	6.40229069577125	0.0113973214757619	0.0319660995538351
ENSMMUG00000002987	-0.249145519677736	6.86334209565781	3.15690615304588	0.0756063435357964	0.14377258493596
ENSMMUG00000002988	-0.398166266961733	1.94065792076665	1.54862201430496	0.213338984211595	0.325398312123111
ENSMMUG00000002989	0.139090157184221	4.88284764379848	1.10340675244945	0.293519678351438	0.415156929908439
ENSMMUG00000002990	-1.2978162493551	4.34729328916726	20.7073721451531	5.35095911555113e-06	5.99139985454409e-05
ENSMMUG00000002991	0.243967157853602	5.0314191062593	3.13931717740416	0.0764257973839907	0.144920456598302
ENSMMUG00000002993	0.315876079377635	3.13156776848772	0.274127727363442	0.600576202024975	0.704129477541363
ENSMMUG00000002995	-0.154636443948105	5.37339027433229	0.946146037780618	0.330702234165255	0.454011795541717
ENSMMUG00000002996	-0.645329418759664	0.577833176018702	2.49999422128064	0.113846715745099	0.198945079828856
ENSMMUG00000002997	-0.155962921487784	3.04107309206067	0.270198557086111	0.60319860963849	0.706239899055944
ENSMMUG00000002999	-1.01902144881048	0.23909419460897	2.44775380218182	0.117693177267244	0.204439523942372
ENSMMUG00000003000	-0.192971441360512	4.27168182566874	0.990569176334724	0.319603302609825	0.442488015929901
ENSMMUG00000003001	0.329666911328452	6.10937273760519	7.2545510312627	0.00707215507588354	0.0217145755422552
ENSMMUG00000003002	-0.527637341789855	3.35414141661549	6.91622274178	0.00854172131715117	0.0252052346567682
ENSMMUG00000003003	0.0391402443374368	6.65390741431121	0.0584422577265968	0.808975173818848	0.867675632915732
ENSMMUG00000003005	-0.607513469733742	3.83827808251439	6.67042600580876	0.00980257549462143	0.0282166979546871
ENSMMUG00000003006	0.348180713474	5.51649594926791	8.08879267033851	0.00445398233947123	0.0149300547741526
ENSMMUG00000003007	-1.32434435548681	2.92814289766282	13.9346650664331	0.000189275408260751	0.00114069979378479
ENSMMUG00000003009	0.752149169418112	2.30715699446035	12.4477481344716	0.000418496073339397	0.00220696609016809
ENSMMUG00000003011	0.165531714148328	-1.3838079750143	0.0760419182276806	0.782734719291503	0.849128499876894
ENSMMUG00000003012	0.072239836649867	4.63309428005299	0.0753271268922617	0.783732769514726	0.849942406146283
ENSMMUG00000003013	-0.549166448755429	2.27493654579645	6.21387360193386	0.0126752974176469	0.0348321887826098
ENSMMUG00000003014	-0.0272566856772218	2.10775597904382	0.0053357109880281	0.941769551373865	0.962102766573337
ENSMMUG00000003015	0.0980355709690883	3.28470266368366	0.262552850452046	0.608371712020494	0.710794675577444
ENSMMUG00000003017	0.85587160230517	5.76898488850609	39.5951225990724	3.12462704218223e-10	2.43948154893282e-08
ENSMMUG00000003018	0.865975233524231	2.3722801546707	15.312235067228	9.11243997903379e-05	0.000623566809083204
ENSMMUG00000003019	1.20707799345301	-0.417070480941891	13.4655250716211	0.000242987153077948	0.00140523479503934
ENSMMUG00000003020	0.439212747012956	7.36748992779556	16.2661504053392	5.5038439166991e-05	0.000409770364600016
ENSMMUG00000003021	0.0073996387314016	-0.976106918534696	9.51266636448622e-05	0.992218123958618	0.995696336592266
ENSMMUG00000003022	0.631086580891804	0.408612898251258	4.90709072018449	0.0267466545609483	0.0632761910238503
ENSMMUG00000003023	0.650602763016422	7.72482106232552	29.3500252063779	6.04157308428822e-08	1.50458210814661e-06
ENSMMUG00000003024	0.399295659466866	-0.0326070992111644	1.29719319692851	0.25472655563451	0.373181791161578
ENSMMUG00000003029	-0.358914377377083	5.4137552585606	2.17186782837622	0.140555424711928	0.235254333936082
ENSMMUG00000003030	-1.36106451226332	1.68972032498075	8.19348023292028	0.00420411970147963	0.0142594707726331
ENSMMUG00000003032	0.144822707660554	6.19991905933226	1.23288871478739	0.26684598652564	0.386258778405899
ENSMMUG00000003036	-0.528214155802871	3.99493868525616	4.01329540837017	0.0451428347020258	0.0953074677707323
ENSMMUG00000003039	-0.917066528354029	2.20687174521016	7.12917299814851	0.00758396990343532	0.0228931928051678
ENSMMUG00000003040	0.268498563102232	7.17364961023444	3.20777047069367	0.0732892868553262	0.140180043544219
ENSMMUG00000003041	-0.374730985658491	8.07136600491361	5.36072008954756	0.0205952679190524	0.051461204797446
ENSMMUG00000003042	-0.394593001871444	4.09260117861003	6.51045344973998	0.0107242157680628	0.030380856017194
ENSMMUG00000003043	-0.476574390634658	4.78535829668511	12.3578821774839	0.00043912854133377	0.00229254462794797
ENSMMUG00000003045	-0.856073092885644	3.61169451283685	2.78197036182659	0.0953308211117346	0.173196761520537
ENSMMUG00000003046	-0.787014815565216	1.11917994604716	6.59264089137332	0.0102401156138045	0.0292506611978558
ENSMMUG00000003047	-0.378828498847867	5.26622265626408	5.59649247913482	0.0179964724024503	0.0460735444901606
ENSMMUG00000003048	0.680796168736901	6.06199665877689	36.2693235164007	1.71847628728111e-09	8.43329963152582e-08
ENSMMUG00000003050	0.235131404740217	7.09225410357312	0.876287094066612	0.3492206349975	0.472896060132219
ENSMMUG00000003051	0.199716348941051	8.48967118731536	2.42156261850005	0.11967549881442	0.207170567187712
ENSMMUG00000003054	0.948332203244221	3.21717442610695	3.26660153721244	0.0707039522167319	0.136543260731686
ENSMMUG00000003055	-0.407448369127387	0.993074282149566	0.791985061165505	0.373500560777652	0.497617766608343
ENSMMUG00000003057	0.17435158583296	6.69971408849682	0.758164570392616	0.383903526668947	0.508280811999216
ENSMMUG00000003060	-0.256861556800537	1.1279414603503	0.526429701193376	0.468111767049635	0.587353912692273
ENSMMUG00000003061	-0.375002801546217	8.61423374565299	2.47872104760484	0.115396054005024	0.201079702099045
ENSMMUG00000003062	-0.300925580504018	1.84278160933197	0.516413258067963	0.472375707236635	0.591159780387968
ENSMMUG00000003067	-0.303383187002092	6.35965233509494	4.7350092010143	0.0295546901166238	0.068338393416409
ENSMMUG00000003069	-0.484902276345467	0.0562424860920759	0.995266952842719	0.318458483426528	0.441436761466713
ENSMMUG00000003070	0.437935469780013	3.95117505053276	4.05267118006152	0.0441015091540148	0.0936094316892434
ENSMMUG00000003071	-0.197886576521762	5.5528956952685	1.67402543998747	0.195720226350438	0.304638931381525
ENSMMUG00000003073	0.608376905552879	8.91180673134018	21.0576605617008	4.45667498741342e-06	5.16187329519646e-05
ENSMMUG00000003074	-0.947551648250918	5.72184455165854	20.2548615709121	6.77810023432032e-06	7.27629060154287e-05
ENSMMUG00000003075	-1.202731055126	2.64255336512007	20.1731353134924	7.07394575607934e-06	7.52801067573846e-05
ENSMMUG00000003076	0.366086541848995	6.97529942482479	3.67605140799269	0.0551994286999475	0.112108949668949
ENSMMUG00000003077	-0.019867883621626	4.53803098153079	0.0104720531732312	0.918492322695992	0.945748104707533
ENSMMUG00000003078	0.264317256611057	3.65471465099071	1.7107567691066	0.190887213014811	0.298849582603445
ENSMMUG00000003081	-1.78769150935443	-0.135109243988164	9.21144452626272	0.00240506845319169	0.00911506084554731
ENSMMUG00000003083	-0.690384127134985	0.639334230789864	3.68795544732863	0.0548067597414386	0.111456417868689
ENSMMUG00000003084	-1.02336668638564	0.0818881784381311	3.23553197905861	0.0720568977573847	0.138431085692758
ENSMMUG00000003086	-1.24812808330486	2.41478374011244	22.2525587874363	2.39040025571604e-06	3.07546927282238e-05
ENSMMUG00000003087	0.920794291807515	-0.940688819326715	4.31867503858001	0.037696263066764	0.0827016240177212
ENSMMUG00000003088	0.548869443354819	2.47780975463009	1.59915190324205	0.206023439817163	0.316771873807143
ENSMMUG00000003089	0.125527469755997	3.9326349858095	0.529544857996676	0.466798273483905	0.586176863968383
ENSMMUG00000003092	0.311820016202186	5.54376347022885	6.28605183196507	0.0121691834300219	0.0337315668398561
ENSMMUG00000003097	-0.346920956530775	4.16871511360965	1.62653182670604	0.20218341749598	0.312715207466093
ENSMMUG00000003098	-0.113252943323983	5.42829326937557	0.561681487700703	0.453583537944875	0.57470867864718
ENSMMUG00000003100	0.721047792938658	0.630740614876137	1.76642135446219	0.183825585400476	0.290290187679432
ENSMMUG00000003101	-0.573394138401287	3.35190822403525	6.48323261833994	0.0108896758925994	0.0307565678467649
ENSMMUG00000003102	-0.187281050668716	6.91558559455069	1.93929096237272	0.163745540980415	0.265551532522417
ENSMMUG00000003103	-0.103478130613159	3.9536902906271	0.439749636677604	0.507243319822185	0.623428355010078
ENSMMUG00000003104	-1.16617637221888	2.73287354552315	11.7381588104939	0.000612315693126986	0.00301333471697609
ENSMMUG00000003105	-1.25959974941003	1.22853541068895	17.0711341212393	3.60054309885968e-05	0.000290823380127902
ENSMMUG00000003106	-1.50166237735757	5.38169967161611	53.6547070977095	2.39010356741454e-13	1.20742408452683e-10
ENSMMUG00000003110	-0.856354734445842	4.14879446755848	12.9534152365387	0.000319338397728631	0.00176478646054922
ENSMMUG00000003111	-0.479233518850409	6.14678726232493	4.7224167930214	0.0297718709576874	0.0687221684678454
ENSMMUG00000003113	-0.154951995545091	6.03988951949053	0.839765121339425	0.359463954868391	0.483375314242502
ENSMMUG00000003115	-0.252151698991869	-0.725929761276056	0.0954595622440095	0.757347915896873	0.829922661952577
ENSMMUG00000003116	-0.0956723379216077	5.12627733309264	0.384087096555135	0.535423967301091	0.647397457997092
ENSMMUG00000003118	-0.901330524982899	4.68088173619067	10.1615093509252	0.0014340316998587	0.00602075983299267
ENSMMUG00000003119	-0.0285998020657822	6.55401635475457	0.0659200425836488	0.797372552224487	0.860361989064126
ENSMMUG00000003120	-0.234899437828141	8.96097517243847	2.88113396103248	0.0896228879533469	0.165003468713312
ENSMMUG00000003121	0.0248296678792252	1.77220891625398	0.0091886324407362	0.923633864609622	0.949448516280739
ENSMMUG00000003122	0.161856752266728	4.3564344158479	1.16597632870785	0.280229541711297	0.400727229189845
ENSMMUG00000003123	0.906992021680699	1.65916888397843	13.3547663753011	0.000257766651846325	0.00147383489084969
ENSMMUG00000003124	0.565050869736114	4.33053871433686	10.3305053217107	0.00130849376969719	0.00558516127940331
ENSMMUG00000003125	0.288197446296618	1.65717223845484	1.05060269983807	0.305368320516812	0.427709881203357
ENSMMUG00000003126	0.262093127107408	2.47978232506772	1.52275382563672	0.217203232538707	0.329798684767046
ENSMMUG00000003127	-0.539784028169542	1.4990202942397	4.71727836425336	0.0298609703467288	0.0688445673389817
ENSMMUG00000003129	0.448579508911006	-0.803686493455995	1.14962154438715	0.283628387635428	0.404517245372923
ENSMMUG00000003130	-0.0304051158812341	6.45358322779787	0.056918944312951	0.81143366752665	0.869552325520198
ENSMMUG00000003132	0.500973445215938	5.58761100976175	14.0953641099437	0.000173771538733629	0.00106537224486858
ENSMMUG00000003134	0.097909157955195	4.59976317752252	0.41274835490573	0.520577834908079	0.635136020200395
ENSMMUG00000003135	0.356989061150884	3.91800065351516	1.55202572669759	0.212836637759759	0.324865568787571
ENSMMUG00000003136	0.0686986354958601	6.85434013493214	0.374496119825729	0.540563639826114	0.651788071439336
ENSMMUG00000003138	-0.69026494255079	1.51642808187199	6.47078894631022	0.0109661839645933	0.0309184464504028
ENSMMUG00000003139	-1.2480056253917	4.16978830115983	26.7745917232964	2.28623659724245e-07	4.46392111122007e-06
ENSMMUG00000003140	-1.21616881082426	1.51078772352812	8.28830416498387	0.0039901234083887	0.0137107678520154
ENSMMUG00000003141	-0.447112032996303	3.64341489047347	4.17641788399484	0.0409902509595989	0.0883414610819247
ENSMMUG00000003142	-0.794093056125627	3.15334090378858	15.9950787855355	6.35073508983856e-05	0.000461032231204848
ENSMMUG00000003143	-2.23178627937398	4.01304302953061	7.01893225843921	0.00806523110135707	0.0240417232552775
ENSMMUG00000003144	-0.0432593909193948	-0.328973040145016	0.0145263859979643	0.904066914161561	0.935155273570549
ENSMMUG00000003146	-1.07544656717703	2.69224333637493	5.21372587449397	0.0224092618232031	0.0550724683181193
ENSMMUG00000003149	-0.515148669181894	4.76680320149155	3.1058103563865	0.0780133985960314	0.147426354305802
ENSMMUG00000003150	0.320086591730342	5.35468778774234	5.18575284782237	0.0227728041445805	0.0558062040215887
ENSMMUG00000003151	0.44034965467325	5.17734999602131	11.1729610099291	0.000829980593341933	0.00384978306001649
[truncated: 15,177 more rows]
