# Supplementary material for: Macrophage-associated wound healing contributes to African green monkey SIV pathogenesis control
Source: Nat Commun. 2019 Nov 8;10:5101. doi: 10.1038/s41467-019-12987-9 (PMC6841668; doi:10.1038/s41467-019-12987-9)
Supplement: Supplementary file 4 — Supplementary Data 1 [file 41467_2019_12987_MOESM4_ESM.zip › 1_DElists/DE.AGM.Re.D1-BL.txt]

GeneID	logFC	logCPM	LR	PValue	QValue
ENSCSAG00000000002	-6.57477355781435	9.94378339171428	14.3210670049485	0.000154130298420268	0.00211267231452911
ENSCSAG00000000004	-3.02855639262156	11.2134321479431	11.3695065395887	0.000746597103322385	0.00765458991655855
ENSCSAG00000000006	-3.77157325151358	4.80194371172242	13.5211459896689	0.000235890325114842	0.0029919150548575
ENSCSAG00000000010	-3.86521777139868	6.08831720028277	12.5498896486433	0.000396229699971558	0.00452282374183153
ENSCSAG00000000011	0.464082937819023	-1.57493734512804	0.475436525322515	0.49049668705333	0.689785762457203
ENSCSAG00000000015	0.0810873405472968	-0.815881644100038	0.0290682190278098	0.864621618018479	0.931569162740458
ENSCSAG00000000016	-1.3783281420224	12.9979609783601	8.69487898110674	0.00319105303562415	0.0242552337733107
ENSCSAG00000000017	-0.936557445515115	-0.528357499613485	1.84778741448405	0.174040950588429	0.380974406749044
ENSCSAG00000000019	-1.77908157873854	11.4313263467228	11.4780132620417	0.000704243726238339	0.00730194201272984
ENSCSAG00000000021	-2.32231658687737	6.56956342120379	15.3598793938786	8.88550908522338e-05	0.00135625197627439
ENSCSAG00000000022	-1.79852163590047	8.69098580669901	9.94954946492408	0.00160888767633071	0.0143333321197165
ENSCSAG00000000023	-1.44727679495415	10.8990389368063	10.6767941577455	0.00108487912714883	0.0102746264582094
ENSCSAG00000000025	-1.84898935120669	5.11808071135205	21.4116875453674	3.7050577123589e-06	8.9468476951801e-05
ENSCSAG00000000027	-2.14549194592403	5.25674328900481	11.5810977509605	0.000666255988286458	0.00695170572237993
ENSCSAG00000000028	-2.75762366724292	7.10214759249555	11.1689820937257	0.000831762495364455	0.0083820751286972
ENSCSAG00000000032	-3.06889750515139	7.79521441371478	13.8447136031458	0.00019855452757025	0.00258433816538835
ENSCSAG00000000033	-1.60895756386528	4.42825045415118	4.72397812840217	0.0297448526006785	0.123340291176376
ENSCSAG00000000034	1.83356512400839	-1.1184334034546	2.65628108925102	0.103141630243687	0.276397060535256
ENSCSAG00000000035	-2.88445876548034	6.33473125528929	10.5681259450025	0.0011505430830747	0.0107913231704399
ENSCSAG00000000036	-1.1275053294235	3.3114955571488	7.99772824301198	0.00468360752849399	0.0322719257757312
ENSCSAG00000000037	-0.80681318123421	0.990753920532898	2.50707065609902	0.11333643013765	0.293367468513332
ENSCSAG00000000047	-0.212684396986141	7.19664918595904	1.11134099585338	0.291790631493088	0.513478144083885
ENSCSAG00000000048	-0.25850433483055	6.40515144990449	1.2265469495522	0.268079626676378	0.489483881695085
ENSCSAG00000000050	-0.15188298600277	4.02165747515135	0.6154485410911	0.432743682478598	0.643529399275424
ENSCSAG00000000052	1.27650074152981	5.34184545062188	13.7928494654017	0.00020411160169697	0.00264327196590809
ENSCSAG00000000055	-0.18299600411967	6.78001893857538	1.25727090361075	0.262168304140368	0.482637607073021
ENSCSAG00000000057	-0.439117145778496	2.64172943423161	1.09379156146048	0.295632645737492	0.517175537407571
ENSCSAG00000000058	0.255336758576578	6.09907860039719	1.88756431443051	0.169476898803141	0.375134003957583
ENSCSAG00000000059	-0.142445886117795	0.856853017030839	0.0757544254354272	0.783135531088519	0.88851831068753
ENSCSAG00000000062	1.52998415444501	1.97965408072398	14.8414066028909	0.000116939653336323	0.00170025726598243
ENSCSAG00000000065	1.66337399667253	1.7571647444246	14.6418041716699	0.000129998707544071	0.00184926858106545
ENSCSAG00000000071	0.330555784951582	5.59286417505912	2.85093798313905	0.0913206430860881	0.255348410674271
ENSCSAG00000000076	-0.463035715084398	4.8311446541058	3.54875567247824	0.05959012172031	0.194132157880544
ENSCSAG00000000079	1.01891742816808	3.01779232090389	15.8703920232999	6.78316497151344e-05	0.00108040053842322
ENSCSAG00000000080	0.205737507072321	1.91860604410909	0.194265685507908	0.659389786856181	0.812428364562641
ENSCSAG00000000082	-0.323826432116391	5.69695936204668	1.4574703806833	0.227333038864097	0.445463973453113
ENSCSAG00000000083	-0.292324360100999	3.67786568592678	1.08306914773217	0.298011979944613	0.519654117545759
ENSCSAG00000000084	0.384179849879991	3.11701827037853	0.598645339152071	0.439095357831548	0.64889627670287
ENSCSAG00000000086	1.17003810958409	-1.05820420328198	4.35826184824544	0.0368298651835528	0.14229681479222
ENSCSAG00000000088	0.471743423540268	2.51835893355243	2.49550972861151	0.114171405799807	0.294651423374282
ENSCSAG00000000090	-0.242023035159256	3.77558443720678	0.260475665436708	0.609793554503485	0.780348658846677
ENSCSAG00000000091	1.31963504203992	1.83580595900927	10.7633842977452	0.00103527901693345	0.00988993841682461
ENSCSAG00000000092	-0.294059683853023	-1.33421462760685	0.184734436415738	0.667335719578623	0.815921250775843
ENSCSAG00000000093	-1.20986353635041	-2.01441419395661	3.34324480796421	0.0674814114633869	0.210777320941899
ENSCSAG00000000097	-0.194775259563855	2.97521555915387	0.580469931146361	0.446128181864434	0.654879059709816
ENSCSAG00000000098	0.227221209711508	5.30975839582831	1.40227749763093	0.236342615261428	0.454708325716134
ENSCSAG00000000099	1.71415579245414	1.92991635668864	18.188400547773	2.00093792913093e-05	0.000384296415993669
ENSCSAG00000000100	-0.898192919182012	5.79022185346069	3.27166121284453	0.07048621437412	0.216452006291902
ENSCSAG00000000101	-5.43989542290009	-2.23354381173315	3.02588826412665	0.0819454370802142	0.238039532932448
ENSCSAG00000000103	-0.782218076293446	-2.05793866261137	0.390127212982058	0.532232540792392	0.723174592982297
ENSCSAG00000000104	1.12359232456791	0.823732012743676	7.22646660028822	0.00718364596964266	0.0441955076069224
ENSCSAG00000000105	-0.15591927944446	4.71959648721962	0.405780929975116	0.524118744100377	0.717703077373031
ENSCSAG00000000106	-0.678087969678394	5.05574192977138	1.21821221813366	0.269711790459597	0.491396761850712
ENSCSAG00000000107	0.255105871603346	2.32855255678563	1.0862232278196	0.297309537006092	0.51894894603362
ENSCSAG00000000108	-2.26693536767951	-1.43878720720022	8.40267304299197	0.00374669676037988	0.0274674613365267
ENSCSAG00000000110	1.08513893470115	3.20178959989855	10.2918670500831	0.00133617823027108	0.0123225325680555
ENSCSAG00000000112	0.461604971183916	3.24609658958763	3.10140188336027	0.0782249060219903	0.231256704528152
ENSCSAG00000000113	0.0849772400469577	1.09034932801812	0.0772162281037616	0.781105950057327	0.887177154453158
ENSCSAG00000000114	-0.245278301986963	1.28820581515287	0.928366364141215	0.335287784417907	0.55419229398913
ENSCSAG00000000115	0.40160779023917	1.84825504817682	1.65477307516916	0.198310533073588	0.412375056625513
ENSCSAG00000000116	0.282287724044313	3.87356719768583	1.33054665770028	0.248707990105446	0.46760499403206
ENSCSAG00000000117	0.467783576155824	1.16685650503102	1.39302262495406	0.237895313186567	0.45649947146031
ENSCSAG00000000118	0.0868289559138054	3.58868301021352	0.132197420216038	0.716164470400964	0.848253033891195
ENSCSAG00000000119	0.079232921903745	4.35910788673124	0.179904063719816	0.67145569962007	0.818482198570088
ENSCSAG00000000121	0.264505475959606	4.65103400079045	2.18615663915407	0.139256415661057	0.331713039727961
ENSCSAG00000000122	0.377043910608156	1.61358088178375	1.49239642451532	0.221845013018926	0.439723278535173
ENSCSAG00000000123	0.245310405247993	5.29583028743396	2.07848536606712	0.149388347369781	0.346494133463572
ENSCSAG00000000124	0.123385025112729	3.98024944165376	0.354113659662499	0.551793673568601	0.738691530745062
ENSCSAG00000000125	1.04290910248471	-0.984895445934783	3.34096662430505	0.0675749002913635	0.210863359914889
ENSCSAG00000000126	0.415217952892313	2.45642106601217	2.71046351066758	0.0996920215680248	0.270429685409159
ENSCSAG00000000129	-0.352852880082192	0.462869083666223	1.11919949190377	0.29009088933831	0.511905044786417
ENSCSAG00000000130	0.272960267095503	1.21066528648721	0.631420777956713	0.426834641721975	0.638069307387263
ENSCSAG00000000131	-0.0354994179116157	2.04022971318695	0.0192596250801209	0.889624748418247	0.9451412646725
ENSCSAG00000000132	1.64393580066027	1.0661725095594	14.6069957679569	0.000132422041952062	0.00187905057295723
ENSCSAG00000000133	0.629837964624845	-2.05195342629481	0.901444270965527	0.342394744026126	0.56076688022603
ENSCSAG00000000134	0.183785391552719	3.88593032863918	0.59055043314514	0.442206348542072	0.651554171174791
ENSCSAG00000000136	0.466526366698378	-1.02339110281758	0.65589329582297	0.418013519077296	0.630014535505036
ENSCSAG00000000137	0.502308208193709	3.31115192053343	5.14529580429119	0.0233094388444348	0.103886130975048
ENSCSAG00000000139	-0.595572013787496	1.76094328500174	0.855787459146697	0.354920232542713	0.573323032391165
ENSCSAG00000000141	-1.27642578894701	0.32590248659321	5.74370846095898	0.0165478181475265	0.081370956378834
ENSCSAG00000000142	0.00817239398382751	6.34237204604069	0.00128217465795899	0.971435879471464	0.98588057887743
ENSCSAG00000000144	-1.58154504665332	-0.00569418826909456	7.00921820833229	0.00810910827908845	0.0484580830121939
ENSCSAG00000000145	-0.139877463813169	-1.06677975678185	0.102103579107077	0.749319712825262	0.868466331958098
ENSCSAG00000000146	0.126961361943784	3.37199004913628	0.22475453699213	0.635440836576414	0.796850651975914
ENSCSAG00000000147	-0.485508609425781	6.92714547249161	4.81544643122206	0.0282057646296281	0.118663936420674
ENSCSAG00000000148	0.0870195668846653	1.55491518634108	0.147799611400917	0.700647059588951	0.838350295800544
ENSCSAG00000000149	-0.0667830242767265	5.21358201425285	0.0561708499375086	0.812653762521224	0.905261279065352
ENSCSAG00000000150	0.0344437332062448	-1.12602756682169	0.00360881628277099	0.952097156223312	0.977452976465954
ENSCSAG00000000151	0.468874370127205	0.759731491253766	1.3356140457509	0.247808923573282	0.466658304715529
ENSCSAG00000000152	-0.0135249387202019	1.80341298258805	0.00191343938220712	0.965109360148305	0.983237048631064
ENSCSAG00000000153	-0.197401184939729	0.228705877858733	0.40646460820577	0.523769406960531	0.717484880705589
ENSCSAG00000000154	-0.874221562521607	6.84117664147081	17.251027343596	3.27520407531784e-05	0.000590573643144375
ENSCSAG00000000155	0.117098439719594	4.74971446966852	0.455564458375942	0.499704258302498	0.696866011439099
ENSCSAG00000000156	-0.285412833401249	5.24277521723329	1.66309883861899	0.197185443783036	0.410811298557569
ENSCSAG00000000157	0.118716954587803	6.07787376259306	0.410783270607212	0.521572215661037	0.71569396743984
ENSCSAG00000000158	0.066151610152603	0.739956481607924	0.0438495907952969	0.834133698757965	0.915745184605205
ENSCSAG00000000160	0.855542256567572	3.06913932608795	10.7971539710915	0.00101656260160334	0.009750618171128
ENSCSAG00000000161	0.0595145256488684	2.37451504263854	0.0443702843950149	0.833166206094705	0.915497764766145
ENSCSAG00000000162	-0.359925671460568	3.04451046709732	1.91842290894632	0.166030622178065	0.370484705014199
ENSCSAG00000000163	0.116466745401982	0.794979865906178	0.0618501214104228	0.80359528842262	0.899253616455041
ENSCSAG00000000164	1.2999977073342	2.50613662452432	13.9262827608724	0.0001901213237967	0.00249819721968982
ENSCSAG00000000168	0.125159777146463	1.29066879936314	0.177087166341753	0.673888527048292	0.820297501750803
ENSCSAG00000000169	0.016490520362263	1.47320227937188	0.00133796419857646	0.970821331407096	0.985631119858015
ENSCSAG00000000170	-0.184049149519752	3.51647805722547	0.191409728326178	0.661745893798733	0.813550943645231
ENSCSAG00000000171	2.69738465021574	-0.490995147198695	21.7722685227376	3.07005661253804e-06	7.64461649248639e-05
ENSCSAG00000000173	0.382240684238922	5.12957584551919	0.873920209973839	0.349872310127928	0.568168414746139
ENSCSAG00000000174	-0.22172140235842	2.75415817988795	0.518481117503526	0.471490314110574	0.674718897778925
ENSCSAG00000000176	-0.0233211285728261	5.86703369761638	0.00791476270936897	0.929109763777532	0.964921149919108
ENSCSAG00000000177	1.25382832228037	-2.2096059127271	2.73786414315342	0.097995666944082	0.267492056009817
ENSCSAG00000000178	2.37330389988136	0.770961691247747	26.7943129873209	2.26302337675362e-07	7.67522733343729e-06
ENSCSAG00000000180	1.10845755298755	0.305690265563416	3.5533431814525	0.0594256056906428	0.193672598498885
ENSCSAG00000000181	-0.407922157966838	4.19020847833929	1.66983325439874	0.196280870147052	0.40959757805694
ENSCSAG00000000183	0.301827278125805	8.35919682559787	2.35360332461551	0.124993788927149	0.312285949434233
ENSCSAG00000000184	-1.24422864644604	-0.0744953353946728	2.38635451349337	0.122398760916668	0.30808600031402
ENSCSAG00000000186	-1.08647445036222	4.02165680763405	18.1486772366942	2.04311295932867e-05	0.000391032407291213
ENSCSAG00000000187	-0.0934035415546338	5.37910151334174	0.252035963855491	0.615645127256521	0.783628781715507
ENSCSAG00000000188	-0.313796230379791	0.427066696383419	0.408523971752139	0.5227196312448	0.716613558206371
ENSCSAG00000000189	0.0768834949705369	8.39985517229893	0.116890070155051	0.732432246840174	0.858522327183325
ENSCSAG00000000190	0.265415142588037	-1.07395001433411	0.252170244005672	0.615551070651493	0.783628781715507
ENSCSAG00000000193	1.32548019512185	-0.869303942225508	8.61955362700682	0.00332573334453002	0.0249914184038227
ENSCSAG00000000194	2.54559858828148	2.23214463598709	21.7290827465112	3.13994813219219e-06	7.77549074953798e-05
ENSCSAG00000000198	2.62764910558892	-0.203339340922696	27.6455116389592	1.45709769523332e-07	5.25477786728575e-06
ENSCSAG00000000199	1.02665750111084	1.4064925672354	6.28520172852394	0.0121750219266848	0.0653329555435521
ENSCSAG00000000200	0.764537364398231	-1.47459397044966	1.32908313710644	0.24896839414176	0.467881411029958
ENSCSAG00000000201	0.189342385730877	5.34123211257977	0.737029205214952	0.390614194668721	0.606272494963115
ENSCSAG00000000205	-1.08692005739498	5.21285523519612	2.44362540821285	0.118003216005458	0.300687923289441
ENSCSAG00000000206	-0.987027538446109	6.38783953275007	3.01663205823436	0.0824144572002933	0.238601312056431
ENSCSAG00000000207	-0.0466913934910326	-0.590184932517326	0.00650252135066864	0.935729675788413	0.96850588586021
ENSCSAG00000000209	-0.00663217106105699	2.01547894074265	0.000379389902150251	0.984459840041581	0.992685721187625
ENSCSAG00000000210	0.121952931795635	4.49697594555539	0.507108489191641	0.476393255138708	0.678685572459809
ENSCSAG00000000211	0.0429691868850933	5.23538973675303	0.0370884136767344	0.847285149398839	0.922214748772364
ENSCSAG00000000213	0.113120886235817	2.28458278084229	0.203346969022022	0.65203272505265	0.808105689179457
ENSCSAG00000000214	-0.022084685837689	4.77642358822278	0.00331420892091927	0.954091810566035	0.978499499231245
ENSCSAG00000000216	-0.590027178192019	0.202314151023036	2.61159130756456	0.106085262123813	0.280802928605612
ENSCSAG00000000217	-0.532296221578699	6.8277766143309	2.30989184424735	0.128552994607176	0.317214321842994
ENSCSAG00000000218	0.176112508310515	4.1143233961161	0.198327199591176	0.656074483836267	0.810803011561812
ENSCSAG00000000219	-0.528026129488632	6.00836483066289	2.23163912326526	0.13521034066228	0.325228771549133
ENSCSAG00000000220	0.256642956075222	0.394862589033613	0.188387224816999	0.664262319567536	0.814584904928236
ENSCSAG00000000221	-0.375112807387142	6.32545770450896	0.713603550856476	0.398250109767579	0.613734241303195
ENSCSAG00000000227	1.68784017909194	1.23187887962084	11.1063046167017	0.000860347468364885	0.00860191230931162
ENSCSAG00000000228	0.0479515721936676	4.46972546471124	0.0396598953226892	0.84214703462584	0.919470027162546
ENSCSAG00000000229	0.677762802979123	-0.690488683813324	2.28986723342593	0.130221061755982	0.318901010480174
ENSCSAG00000000230	0.0926661849277955	5.05948851985628	0.150497279004679	0.698060592967246	0.836588798000291
ENSCSAG00000000231	-0.41613395403695	6.38309295533175	4.46958817087658	0.0345033069856118	0.1363949430328
ENSCSAG00000000232	-0.122338970845983	0.556574003339195	0.137307539959338	0.710972490271737	0.84459367486035
ENSCSAG00000000233	0.0539986557048246	5.35363303736312	0.0641865358358089	0.799997283821032	0.897781976958281
ENSCSAG00000000235	-0.205918528419963	3.63805347698484	1.08660829665205	0.297223924300264	0.518893093506761
ENSCSAG00000000236	-0.10244948454047	4.29605149905201	0.192679546473027	0.660695748926106	0.813228384008681
ENSCSAG00000000237	0.299702257063346	3.05258377097387	1.43612698746573	0.230767107726674	0.448568745666818
ENSCSAG00000000238	0.152012015388223	6.9660804978241	0.711573573282443	0.398921918157573	0.614530248294034
ENSCSAG00000000239	-1.11769436377775	2.41155118574991	7.99790682326666	0.00468314562234125	0.0322719257757312
ENSCSAG00000000244	0.0398085246986108	7.8802036991826	0.0346018259170791	0.85243248043181	0.924952521304178
ENSCSAG00000000245	0.0228647188222388	7.44497258663745	0.0115687421331216	0.914346245572492	0.958423168495085
ENSCSAG00000000246	-0.363849139039209	5.77098521771974	1.52051541087966	0.217541512878967	0.435109368881315
ENSCSAG00000000247	-0.0417007340506194	1.6356275736492	0.0236665127729658	0.877736490470763	0.938597281697889
ENSCSAG00000000248	-0.80671778499653	4.90064858794724	9.51037118987324	0.00204313829432539	0.0172881737742687
ENSCSAG00000000249	0.121318804962945	3.51679163625135	0.183352088705742	0.668508195096371	0.816816096422562
ENSCSAG00000000250	0.352854312468178	4.69927501184536	3.55407375578342	0.0593994506384233	0.193625562698803
ENSCSAG00000000253	1.81970539044745	1.8796046481148	17.3686883600336	3.07856105882208e-05	0.000559390462140421
ENSCSAG00000000254	0.906143244057672	-0.344280871959557	4.02159013722276	0.0449213410313812	0.162072037967524
ENSCSAG00000000255	-0.101849154440875	6.16846362062847	0.153944889000542	0.694793630644459	0.834429317047518
ENSCSAG00000000256	0.0558213839899045	1.24836534872573	0.0407992049802832	0.839926003196254	0.918670266851851
ENSCSAG00000000257	0.19538434279288	6.09650049692138	0.808090046344844	0.368685532213799	0.584973961150367
ENSCSAG00000000258	-1.3948100619372	3.84105437665573	9.49608051946291	0.00205911285848635	0.0173788283513639
ENSCSAG00000000259	0.0234284600401563	0.323121620356099	0.00464259025045877	0.945676930558447	0.974589496601602
ENSCSAG00000000260	-0.0846227045839248	-0.191958547877148	0.0591860614875515	0.807787058997193	0.902110808212079
ENSCSAG00000000261	0.209119050211578	2.45320211496306	0.931278507406226	0.33453092595854	0.553485656020956
ENSCSAG00000000262	0.199796618739966	3.91979596447994	0.999483666926452	0.317435477613822	0.53927548667894
ENSCSAG00000000264	0.242726022946776	5.39050058315299	1.63646175909767	0.200811620922713	0.416004708739552
ENSCSAG00000000265	0.37929633214261	2.84187715763619	1.74578539517417	0.186407445354191	0.397116388333583
ENSCSAG00000000267	0.0433266505749427	2.93395896343365	0.0411056214401366	0.839334182042023	0.918405865934443
ENSCSAG00000000268	0.589607006877876	1.82796942831095	5.09380779899941	0.0240114138744659	0.105857643263399
ENSCSAG00000000271	-0.459235931618807	0.243167054343888	0.761103914329418	0.382983276150227	0.599622016666022
ENSCSAG00000000272	-0.513254190417267	2.21160369710297	1.0716387044781	0.300575594460094	0.522260371733365
ENSCSAG00000000273	-0.555534374153864	1.11343665546996	1.26465726836966	0.260771370778598	0.481060378934701
ENSCSAG00000000274	0.140838768543095	0.302671801763011	0.162186709990717	0.687151194147865	0.829230384579549
ENSCSAG00000000277	1.33128896201789	1.98473400131873	6.10362199538307	0.0134905100206463	0.0702854736084639
ENSCSAG00000000279	1.04827938675716	3.98491943929729	17.4674116154586	2.92275015075616e-05	0.000535794275694113
ENSCSAG00000000280	0.0965870159105399	7.8239827578489	0.256923153379578	0.612241913528006	0.781873812640123
ENSCSAG00000000281	-0.12110961767052	4.93389044211006	0.366423009526169	0.544960519752236	0.732929965373152
ENSCSAG00000000284	1.8468649013238	0.695011967329253	17.6816225190175	2.61137407020738e-05	0.000485175090186898
ENSCSAG00000000285	0.162424797074667	2.44590141217399	0.304021163904203	0.581372425170166	0.759910664668387
ENSCSAG00000000286	0.164923111339851	6.80377940642895	0.854162314157975	0.355377499848578	0.573825624784669
ENSCSAG00000000287	-0.0914830207303071	-0.186640454229767	0.031529099576872	0.859065121516157	0.928671942671795
ENSCSAG00000000289	0.0183260011763074	-0.580252334899264	0.00162611212403974	0.967833958624025	0.984513208801635
ENSCSAG00000000294	-0.642814982018887	-0.145764299261709	2.49719024627527	0.114049612070752	0.29461267947556
ENSCSAG00000000295	-0.372994408673162	2.16785378961728	0.62668472251994	0.428573993536697	0.639743032195719
ENSCSAG00000000296	-0.257760469221341	-0.649611568755591	0.324748640275548	0.568767764206424	0.75122040896782
ENSCSAG00000000301	0.136366225879383	6.72400533661917	0.607848207843972	0.435599150114923	0.645655020434798
ENSCSAG00000000302	0.167231015269285	0.225765432967043	0.0990448715743213	0.752978850015959	0.871423182855493
ENSCSAG00000000303	-0.280471561873314	5.55056579934477	1.26027057057187	0.261599881488588	0.482076597353831
ENSCSAG00000000306	-0.121999090055964	4.54353352614682	0.408849474588131	0.522554044947443	0.716505492312544
ENSCSAG00000000307	-0.461603752441256	2.58612736456926	2.23659415750723	0.134777556043952	0.324602054998244
ENSCSAG00000000312	-0.0643409916348335	5.1521282969877	0.0810784349875355	0.77584123424083	0.883793515205213
ENSCSAG00000000314	0.0510475911683264	-0.119609116328253	0.0206140548228042	0.885835329118754	0.943095285875277
ENSCSAG00000000315	3.10946545590366	1.24584711375515	24.9992446514624	5.73527786155429e-07	1.76405185175591e-05
ENSCSAG00000000316	0.0305609668036578	7.00057594561172	0.0286533607522337	0.86558188398107	0.932238913518214
ENSCSAG00000000317	0.440146305101837	4.40114754615642	2.57732921755058	0.10840443054774	0.284344287653965
ENSCSAG00000000318	2.96531059835524	0.628083050255029	35.4845029012567	2.57087848053549e-09	1.51654285225017e-07
ENSCSAG00000000320	-0.0472791078712702	5.36519596817605	0.0601034537113136	0.806332502384378	0.901217616854972
ENSCSAG00000000321	1.93023837625556	2.87132531334548	23.4160372921085	1.30486158280121e-06	3.62834996012249e-05
ENSCSAG00000000322	0.543909185490339	3.78419875189704	3.31338773568142	0.0687176943117961	0.213107427140056
ENSCSAG00000000323	2.06549526997433	0.0362035603706876	18.7435411902139	1.49528938088886e-05	0.000298281337006537
ENSCSAG00000000325	0.302735483328099	2.78819204273657	0.847588755304955	0.357235363309056	0.575323982753716
ENSCSAG00000000326	-0.569996738837636	4.44569444696257	8.48610580178879	0.00357868992452799	0.0264826261126473
ENSCSAG00000000327	2.93603062362835	0.000761111253813712	25.0044861211101	5.71970777659544e-07	1.76254502511244e-05
ENSCSAG00000000328	1.2862278887339	1.54009724892738	9.596900446948	0.00194906093554855	0.0166779021953017
ENSCSAG00000000329	0.412713106787513	5.55723346545077	3.37535993182464	0.0661781229668838	0.207885899019403
ENSCSAG00000000330	0.864022674327584	2.7850373093263	12.4218570110352	0.000424338079661194	0.00478089499438196
ENSCSAG00000000331	0.215843360147117	0.0939682110278553	0.397959071315935	0.528145164057874	0.720642187091608
ENSCSAG00000000332	0.446298875344069	4.20133897895833	3.10112255898521	0.0782383280803603	0.231256704528152
ENSCSAG00000000337	0.0898228281191558	1.60772872277222	0.11227670536427	0.737566879128105	0.860824769824683
ENSCSAG00000000344	-0.402556578710375	-2.31641119178628	0.187732522051501	0.664810558250979	0.814606472738895
ENSCSAG00000000345	2.2885974907599	5.48968618844039	24.8068213711794	6.33728050881253e-07	1.92060297548728e-05
ENSCSAG00000000346	0.337148266699901	4.02696357679862	1.0566928783617	0.303970676439258	0.525481183134404
ENSCSAG00000000349	-0.572539780522358	1.48209480619125	1.99711094104304	0.15759934966708	0.358450627712911
ENSCSAG00000000353	0.0987794861022279	-1.30567422968187	0.0391421833788961	0.843167247947469	0.920158139038543
ENSCSAG00000000365	-0.0995138689155428	4.00859554624135	0.260763423873904	0.609596156913586	0.780216948759527
ENSCSAG00000000367	0.269569727448221	2.84856936800375	0.994962199866219	0.318532586308012	0.540109098454925
ENSCSAG00000000368	0.214949184305347	1.35328863921348	0.454502827566515	0.500204353434399	0.697204667145651
ENSCSAG00000000369	0.163308270795153	8.01582646685307	0.780457861666143	0.377001145996227	0.593889168184995
ENSCSAG00000000370	-0.139405896974696	2.03448909500636	0.145845276481385	0.702537806510837	0.839370583872896
ENSCSAG00000000371	-1.1295901244902	1.52507886425303	5.16391198487112	0.0230608982462186	0.103140226464336
ENSCSAG00000000372	0.0666505602408907	4.3870516568396	0.0782621264614995	0.77966648436724	0.886404960108943
ENSCSAG00000000374	3.33519133309323	-0.770472722714565	24.5618220134695	7.19634725382415e-07	2.15720630837411e-05
ENSCSAG00000000375	-0.635917863355031	4.08032532054162	0.952187851230129	0.329163023178485	0.549167176574634
ENSCSAG00000000376	-0.349020623406215	4.58348621513567	0.323883066084719	0.569283356127081	0.75122040896782
ENSCSAG00000000378	1.94256368488841	3.00976461758731	26.6914843778392	2.38671057062455e-07	8.06161523415251e-06
ENSCSAG00000000379	2.08802666937006	3.89221028166415	20.963503912756	4.6811645986608e-06	0.00010982783476716
ENSCSAG00000000381	-0.0569437032773677	3.2538529798202	0.0406232648640028	0.840266864523306	0.918753329890868
ENSCSAG00000000382	0.0199059993199953	0.700633544297762	0.00323437258134618	0.954647521760402	0.978773699146729
ENSCSAG00000000383	-0.205584987617494	5.19817391532217	0.676084556620616	0.410938262376816	0.62424972681669
ENSCSAG00000000384	2.68986355150629	-0.606344881558134	22.3165419198275	2.31206355172402e-06	5.98563537364039e-05
ENSCSAG00000000385	0.567830985936557	3.27409833884109	3.09396003942361	0.0785833488517327	0.231861588600227
ENSCSAG00000000386	0.768565984538339	-0.849375351573313	3.34015128036178	0.0676083928395554	0.210894773282519
ENSCSAG00000000387	0.184579959147249	7.75660713153235	0.9776065514334	0.322790425263735	0.543811653823042
ENSCSAG00000000388	0.302430697458374	4.59153884076334	3.04747759542284	0.0808626416954149	0.235869110560206
ENSCSAG00000000389	3.66039308383506	4.48811154487414	51.7186489180113	6.40514644815426e-13	8.96557660035288e-11
ENSCSAG00000000390	-0.118291466685054	4.23194938887291	0.323925286202286	0.569258185946434	0.75122040896782
ENSCSAG00000000392	-0.0696506237366097	6.73435759249866	0.125259275969242	0.723398933811718	0.853029213233965
ENSCSAG00000000393	0.677344234747391	3.56666777555883	6.39674827906999	0.0114329581978333	0.0622201550423764
ENSCSAG00000000394	0.938747051164257	3.6070349765792	11.4509068131084	0.00071459119213593	0.00738142759256357
ENSCSAG00000000395	-0.0776515989017851	3.96148224934101	0.0822672058155476	0.77424815477808	0.883044936643388
ENSCSAG00000000397	-0.0905803007535406	5.71001304535727	0.173279779572411	0.677213262648469	0.822526028323021
ENSCSAG00000000398	-0.0675153691630529	4.03496549572647	0.103302749055395	0.747901637941242	0.867599986022514
ENSCSAG00000000400	0.7987876084939	7.66755411034482	7.99629627162464	0.00468731306750494	0.0322719257757312
ENSCSAG00000000401	0.111989034550204	2.11965911806032	0.0783157221281101	0.7795930009469	0.886404960108943
ENSCSAG00000000402	0.257584860422932	4.08674794909576	1.84423283784338	0.174455642030146	0.381451395209415
ENSCSAG00000000403	-0.386734437171177	5.55477414684973	3.39202287578465	0.0655125288102154	0.206482581701775
ENSCSAG00000000404	0.157155253978224	1.05938027866625	0.343071731552719	0.558061503911315	0.743286981703346
ENSCSAG00000000405	1.64478246579085	-2.56591464687186	1.87857348677755	0.170496368873346	0.376492182745286
ENSCSAG00000000406	1.45432674169644	1.90760546280365	14.1764784630539	0.000166438164760139	0.00224596337201244
ENSCSAG00000000407	-0.141709197709875	-1.62539988822004	0.0671696624349281	0.795503223315138	0.894811189811963
ENSCSAG00000000408	-1.10582971280679	4.623771695971	3.19929591877846	0.0736699794459628	0.222108224203713
ENSCSAG00000000409	-0.741731674866183	4.9451191943052	3.72480075763323	0.0536100235047561	0.181672812451036
ENSCSAG00000000410	0.184793470495344	2.93623773969165	0.618218461050251	0.431710088341634	0.642681886357708
ENSCSAG00000000411	1.95684502821754	0.102651700202846	17.0668436128874	3.60868697529331e-05	0.000644374948874807
ENSCSAG00000000412	-0.228879339215162	2.5396874570301	0.712016086323484	0.398775331497225	0.614470932785119
ENSCSAG00000000413	-0.328907919822929	0.362295290195805	0.951602376982805	0.329311761174616	0.549167176574634
ENSCSAG00000000415	-0.282895567302647	6.50518344389736	1.06322893405753	0.30247989363759	0.524100753826743
ENSCSAG00000000418	-0.375127455316013	4.5999998132704	0.412234054903024	0.520837759844827	0.71522092445602
ENSCSAG00000000419	0.0661944080288009	6.96125261633792	0.120097276057649	0.728929009765496	0.856290450390423
ENSCSAG00000000420	0.0379307019796507	4.25463455076714	0.0371685641624211	0.847122257193563	0.922158987811644
ENSCSAG00000000422	-0.235173713065391	3.33979446134806	0.439568729031571	0.507330684954474	0.703624905702482
ENSCSAG00000000423	-0.479517112976742	0.168714799163954	0.820501495800833	0.365033581054787	0.58203105109392
ENSCSAG00000000424	-0.103911908393001	7.49760530764458	0.174325004928733	0.676296299313961	0.822129993948971
ENSCSAG00000000425	-0.41692556274494	-0.724297581093412	1.02322444353433	0.311755381223392	0.533436613660704
ENSCSAG00000000427	0.0376465661246979	7.01217879551179	0.0384991357941509	0.844444262202649	0.920578567672177
ENSCSAG00000000428	-0.211962103754121	3.89477862526276	0.961800076607545	0.326733766118622	0.546885044079984
ENSCSAG00000000431	0.368714306670258	6.52688552821599	5.11364474066072	0.0237384006402404	0.105135260993195
ENSCSAG00000000441	-1.88310372730531	-1.92448388072087	4.75732424344513	0.0291738674576714	0.121683022423828
ENSCSAG00000000444	0.0911161772252193	8.45763484526239	0.12272572099684	0.726096823742351	0.854563291844977
ENSCSAG00000000445	0.465246559034166	-0.811352409959367	0.903568225512014	0.341826737174241	0.560114307332037
ENSCSAG00000000446	0.554963472186137	-1.93025751466355	0.688918108425803	0.406532616071512	0.620295539921771
ENSCSAG00000000447	-1.08857841900881	2.27778629128735	9.16768478540279	0.00246325995744283	0.0199635253763902
ENSCSAG00000000448	0.503926482586582	-1.35388527582678	0.748820857098494	0.386849811349758	0.603133692095899
ENSCSAG00000000449	0.00664909926079263	3.67812752443188	0.000712786358242568	0.978700561217546	0.989487529877854
ENSCSAG00000000451	-0.603046460807197	0.91023474541512	1.97597054392167	0.15981554594852	0.361302131457939
ENSCSAG00000000456	-0.0289095101869186	3.64213008652069	0.0219774396134138	0.882147131329959	0.941341673387503
ENSCSAG00000000457	0.167016773957266	4.88800754753176	0.743951142089607	0.388398118720338	0.604557315380592
ENSCSAG00000000458	0.26928464155866	4.33799426996636	1.15972114682323	0.281523379628458	0.502764514196197
ENSCSAG00000000460	-0.501601692308875	4.53443227906337	4.85775845301008	0.0275220714317202	0.116469908746534
ENSCSAG00000000466	-0.496028139529348	0.011108679830535	0.698385978297516	0.403326560934368	0.617571596083522
ENSCSAG00000000471	2.68943842628831	1.07242336309263	27.1358855545564	1.89644729907255e-07	6.61589926354733e-06
ENSCSAG00000000473	-0.614153928788592	4.06049530698813	3.64202487911468	0.0563383756144299	0.187427825730132
ENSCSAG00000000475	0.441162099793221	3.83117443384966	4.44577045542133	0.0349877995304185	0.137660845974053
ENSCSAG00000000476	0.108770702402723	8.10315403598469	0.286151705647733	0.592697227961451	0.768649181568726
ENSCSAG00000000477	-0.083092499543447	6.62237719224427	0.191824338575628	0.661402554112492	0.813431570087568
ENSCSAG00000000481	0.518841393758153	0.704883965312542	3.79081082269367	0.0515346785536163	0.177777419730593
ENSCSAG00000000482	0.418828479911866	-1.29055544307586	0.813154890732775	0.367189147188057	0.583678059030243
ENSCSAG00000000483	0.194257052686409	8.99329660825513	0.713781447895848	0.398191313891719	0.613734241303195
ENSCSAG00000000484	0.428742209332054	7.05212772708919	6.08794410845296	0.0136107370006413	0.0707612663014139
ENSCSAG00000000486	1.28545367278607	2.30672277491466	16.407256256117	5.1089277328744e-05	0.00085966885116745
ENSCSAG00000000487	1.20970044809799	0.798756811647286	7.70224536757601	0.0055152175080771	0.0363797314620245
ENSCSAG00000000488	1.49805500790605	0.282095791157103	13.6479430420157	0.00022048272699549	0.00282522358555819
ENSCSAG00000000489	0.561692779991843	2.61435550662432	3.82112349457855	0.0506102918273478	0.175924536931871
ENSCSAG00000000490	0.00152011814874374	0.902536226575003	2.37634532460618e-05	0.996110505898781	0.998528690048563
ENSCSAG00000000491	0.456087090344998	1.81752720707959	1.64685002974923	0.199388201672092	0.413834496986422
ENSCSAG00000000492	4.50195789671999	-2.27214671538066	27.9462298300194	1.2473375261323e-07	4.57828309313938e-06
ENSCSAG00000000493	-0.635859804108418	3.16620205394564	5.48721171316257	0.019156069813696	0.0904777824171623
ENSCSAG00000000494	0.975756631324091	1.42152720988355	5.5349213721445	0.0186406030029774	0.088549565660103
ENSCSAG00000000495	0.22726323072192	2.79494948998798	0.848339472373489	0.357022517760918	0.575119840282094
ENSCSAG00000000496	-1.15169803463749	-0.763425439000856	3.11734240728546	0.0774630253282057	0.229440290788257
ENSCSAG00000000497	0.0536926030579814	-1.53418980486219	0.011089628545573	0.916131966433311	0.959281051976008
ENSCSAG00000000498	-0.0757705561410064	2.92705181555361	0.113502369804625	0.736191435231626	0.860009472785966
ENSCSAG00000000499	-0.398769235014354	3.22933133291699	2.86326326071548	0.0906234807597245	0.254001023537819
ENSCSAG00000000500	-0.385164820414176	4.52760591373358	0.409631265417822	0.522156719801142	0.716257996923467
ENSCSAG00000000501	0.0822335580409926	4.79429216581688	0.187778581956998	0.664771951245684	0.814606472738895
ENSCSAG00000000503	-1.4254618803717	2.16087824790755	5.83343216812558	0.0157244163558918	0.0784229883857329
ENSCSAG00000000504	0.326888474768486	0.952844618071925	0.617390947545285	0.432018481689065	0.642967134804314
ENSCSAG00000000505	0.619235990192277	-1.86208364047505	0.959650339909146	0.327274990119303	0.547402634106382
ENSCSAG00000000506	6.02619487541547	-1.71451558931868	26.3139405979543	2.90186490571927e-07	9.54782921270223e-06
ENSCSAG00000000507	-0.442000488717369	7.02706354183658	2.36854873465933	0.12380209650052	0.310208071413964
ENSCSAG00000000508	0.280877248577527	0.68535688630201	0.966726910226143	0.325497836800971	0.54591783145119
ENSCSAG00000000511	0.321082661344643	0.305557674597417	0.813538831486945	0.367076058188922	0.583597579469288
ENSCSAG00000000512	0.743795691501627	1.67631514975241	7.91504961254672	0.00490252357519091	0.0332819489894896
ENSCSAG00000000513	0.126543233167485	2.65475094955983	0.327790054645348	0.566963290695008	0.750130438931538
ENSCSAG00000000515	-0.057688986186381	1.02291947148977	0.0323618622901449	0.857235761545584	0.9275424692036
ENSCSAG00000000516	-0.623371432699774	5.47033215300815	3.62509956361747	0.0569141665590918	0.188538164672387
ENSCSAG00000000518	-0.605822351353203	0.0473279403288721	2.41179334216519	0.12042433896641	0.304788355303125
ENSCSAG00000000519	-0.939994231054016	2.8205797381189	12.0668388776992	0.000513266572727855	0.00559210025181133
ENSCSAG00000000522	-0.153270890034148	4.02040963545216	0.353462031629192	0.552159870225589	0.738760574258995
ENSCSAG00000000523	-1.14687600524677	1.16850156891431	13.2549608946076	0.000271859455873504	0.00334348669595135
ENSCSAG00000000531	-0.012704679692056	2.48102357498866	0.00329612760542375	0.954217074487052	0.978567205966884
ENSCSAG00000000532	-0.433446930719265	2.79071400249602	2.10875685079776	0.146458252784745	0.342350829499807
ENSCSAG00000000533	0.0312725021775287	4.22613191670793	0.0174562376462113	0.89488775078191	0.948124081088842
ENSCSAG00000000535	-0.0766342304823494	1.61719994342964	0.0610161582860549	0.804897010069717	0.900161413455313
ENSCSAG00000000536	0.647089802013448	-1.66212781010264	1.18832331541932	0.275668024490106	0.496780728480647
ENSCSAG00000000538	1.64509543795118	-1.55329559682611	11.0406798598911	0.000891341684748374	0.00879993461266521
ENSCSAG00000000539	-0.0428486674700395	3.11116889220016	0.0183791096239361	0.892161559102598	0.946060122733539
ENSCSAG00000000540	-0.849461500768823	3.47179008325546	1.91587293011933	0.166312340784757	0.371013091942441
ENSCSAG00000000541	-0.16121111411191	3.93789497553239	0.338291288509897	0.560817186960525	0.745214599921721
ENSCSAG00000000542	-0.130421236109686	4.51367219193775	0.379478763290198	0.537882325474724	0.72737861223727
ENSCSAG00000000543	0.0946436361001874	3.91136740931103	0.249144611403404	0.617678027838769	0.785324548138926
ENSCSAG00000000547	1.3742439356526	3.58030455346636	22.6499266251845	1.94367642855992e-06	5.1448242901481e-05
ENSCSAG00000000552	0.537586857924106	4.17038606334318	7.39286120307584	0.00654832411318065	0.0412976973567792
ENSCSAG00000000553	0.0777354613744879	5.82852349745478	0.202281416744388	0.652885620004262	0.808677299258372
ENSCSAG00000000554	0.214979448384761	4.90429582837092	0.922127338224314	0.33691702200378	0.555969755983206
ENSCSAG00000000555	1.6103797792939	2.28909510757409	20.9382054817936	4.74339257506967e-06	0.000110659060963878
ENSCSAG00000000556	-0.0223481810870505	4.0713755696167	0.0156727781947588	0.900372368348732	0.95116408110112
ENSCSAG00000000557	-0.436820484973636	3.48637846907517	2.39962124388167	0.121364631521539	0.306370108335819
ENSCSAG00000000558	-0.0494259060780443	6.07608942565827	0.0589813570115005	0.808113251393896	0.902292068767186
ENSCSAG00000000560	3.3324396586798	-1.44900063177834	21.9925707162173	2.73707891502665e-06	6.94943216267437e-05
ENSCSAG00000000561	2.24571790077612	-2.15942443662357	8.17945020640438	0.00423675992765152	0.0301371936800259
ENSCSAG00000000562	1.76676001998351	0.362918403129084	13.0510556736217	0.000303113508518903	0.00363846353212698
ENSCSAG00000000563	-0.875803198312092	4.14524352813922	1.93067723051475	0.164684371518492	0.36882393974269
ENSCSAG00000000565	-0.957445027264522	1.15583003778187	4.95801133613637	0.0259700570277135	0.112201787059049
ENSCSAG00000000567	-0.0859671983191645	1.84745800530028	0.0874882773584034	0.767394910122866	0.87917987216181
ENSCSAG00000000568	-0.401746680038219	-1.25329887019887	0.903781302128527	0.341769824459716	0.560076613811005
ENSCSAG00000000569	0.6862434265254	3.30130786506719	10.1975399288431	0.00140628131234928	0.0128258136035743
ENSCSAG00000000570	0.180806400828281	4.02307194681759	0.690291175664164	0.406065358740104	0.619926197459127
ENSCSAG00000000571	-0.409076729609897	2.26020372738772	0.462009198620478	0.496686465598466	0.694691179338557
ENSCSAG00000000572	0.0571962656629838	3.26076114025057	0.0752399998310977	0.783854771092903	0.888967952083321
ENSCSAG00000000580	0.0435236507867404	2.18052472789948	0.0324529382937726	0.857037172692889	0.9275424692036
ENSCSAG00000000581	-0.115627056548427	5.51749093507742	0.323895958084471	0.569275670130309	0.75122040896782
ENSCSAG00000000583	0.205273643087221	3.03085589166276	0.718469977826842	0.396646243176695	0.612359444292778
ENSCSAG00000000592	-0.358909028462187	1.05169283998977	1.33212150509961	0.248428150265978	0.467238414705439
ENSCSAG00000000594	-0.377704543570324	3.59333144198534	2.56854550347991	0.109007917908552	0.285292945665593
ENSCSAG00000000595	-1.29343005600173	1.47791802522899	3.68270744428618	0.0549795051574857	0.184497457676999
ENSCSAG00000000596	-0.562726192615045	2.88585609519862	3.30091797696038	0.0692411780385922	0.214167890948207
ENSCSAG00000000600	0.121997619415982	4.88414698936621	0.222855014893049	0.636873097989214	0.797939236857153
ENSCSAG00000000602	-0.0423915744897926	8.15338887861263	0.0436805954353385	0.834448994174263	0.91596956448304
ENSCSAG00000000606	-0.166150220047892	3.97230918909772	0.553348918399983	0.456952547379807	0.663107118702536
ENSCSAG00000000607	-1.01896405325167	2.70045680973835	3.56801950422781	0.0589025229521305	0.19261393221151
ENSCSAG00000000608	-0.179642654791639	2.77288213756151	0.352206639895659	0.552866654904228	0.739408788587298
ENSCSAG00000000609	0.31003374370915	7.58750074404017	2.37822224198217	0.123037492115657	0.309045713794352
ENSCSAG00000000610	0.27409275385612	7.90324843195803	0.526240623085783	0.468191681974394	0.671921398345736
ENSCSAG00000000611	0.0419499151583752	3.73691106575125	0.0502461308982731	0.822635539885625	0.910935313956141
ENSCSAG00000000612	0.0478316504796842	-0.716005111748418	0.00972422693606134	0.921446742859977	0.961580571595712
ENSCSAG00000000613	-0.471869470300784	2.48018118907693	2.4710822124613	0.115958059780243	0.297866138940946
ENSCSAG00000000614	0.236512753971874	-1.57535892129804	0.14062441575151	0.707661046003977	0.842288498727945
ENSCSAG00000000615	0.357611338765574	2.22711534486651	2.40948686867931	0.120601892186159	0.305050758535802
ENSCSAG00000000616	4.96734709740415	4.10877797254318	43.8252303714449	3.59046504125475e-11	3.33166916215756e-09
ENSCSAG00000000617	-0.958832672205966	1.55310761133738	2.06335907804535	0.15087725669272	0.348637807868413
ENSCSAG00000000618	-0.65966521006597	0.758039822428346	2.75877621530675	0.0967222004264085	0.264891491368428
ENSCSAG00000000619	-0.156671003069884	4.37927883015354	0.411763294119023	0.521075881055526	0.71528322891008
ENSCSAG00000000622	-0.108770299780727	4.38603588303472	0.0906479755452239	0.763354999551894	0.876883713114804
ENSCSAG00000000623	-0.139598530892868	1.49028413936275	0.238299381365294	0.625437098179208	0.789842078952976
ENSCSAG00000000624	-0.107036358192866	0.405110514587504	0.0402175819172399	0.841055762078382	0.919311628763725
ENSCSAG00000000625	-0.668147074032698	2.39150020803813	1.64985073453406	0.19897924813616	0.413349294612621
ENSCSAG00000000626	-0.111071508134345	5.48205994264802	0.373102843892386	0.541317791278692	0.730409767057443
ENSCSAG00000000627	-0.0514007944514074	4.18586065193652	0.0714992017339107	0.789166321753072	0.891563620820485
ENSCSAG00000000630	0.139081645120403	3.67465597304798	0.491369528949804	0.483317024214959	0.684233075251434
ENSCSAG00000000631	-1.8375103603884	-1.17902702055493	6.29731240992354	0.0120921167328019	0.0649302640038001
ENSCSAG00000000637	-0.206559746530039	-0.578690695140728	0.349965429268295	0.554132700372867	0.740262844715193
ENSCSAG00000000638	-1.17060270876472	2.26546704128232	4.08880081084176	0.0431682593527072	0.157815435973587
ENSCSAG00000000639	-0.933890489306506	3.38831503434255	1.97473826941058	0.159945818307748	0.361448225610764
ENSCSAG00000000640	3.89894077372234	-2.43385138225134	13.9491590594986	0.000187821656315902	0.00247585817826796
ENSCSAG00000000643	0.0388427538618327	1.13931255681275	0.00540456412711166	0.941395718719753	0.972118354866781
ENSCSAG00000000644	0.534272264808482	6.19503222849529	9.22233972716367	0.00239079822120545	0.0195295817110042
ENSCSAG00000000645	0.728135657121564	-1.51229848321433	1.25546219021776	0.262511787083465	0.482845435924529
ENSCSAG00000000646	1.08365602878142	1.82726091274648	9.1297763974301	0.00251482454071279	0.0203017384843368
ENSCSAG00000000647	0.0789440737241576	3.60425261053547	0.159839547416695	0.689304284499842	0.830504125081333
ENSCSAG00000000648	1.07973074074672	-1.63693754064429	3.67849386822798	0.0551186187025784	0.18473908788768
ENSCSAG00000000649	-0.0186134082419024	4.57686683532304	0.000768919389784628	0.977877978279402	0.989254377237561
ENSCSAG00000000652	0.197909630397913	1.42527443822553	0.183235431073271	0.66860738047514	0.816816096422562
ENSCSAG00000000653	0.884250655764202	1.91500984937257	9.96266380659497	0.00159746753018662	0.0142855285306402
ENSCSAG00000000654	0.2664221647057	4.71392887994093	1.96199363349634	0.161300263362201	0.363613545783196
ENSCSAG00000000655	1.67079185383039	0.277699244428569	9.64078263971148	0.00190304132867416	0.0163600855200451
ENSCSAG00000000659	-1.86201547645974	4.29912754234322	7.43976773048413	0.00637981234480696	0.0405601849496446
ENSCSAG00000000660	0.514149401560125	1.66195578122481	1.86326486701671	0.172248460255561	0.37852951277822
ENSCSAG00000000661	-0.0590182810261026	4.560577009168	0.0527998448291314	0.818261041706284	0.908586058881525
ENSCSAG00000000663	-0.486451908157382	-1.1629884036535	0.804322997672102	0.369803999128334	0.586410585023299
ENSCSAG00000000664	-0.364425845429073	5.70401548796001	3.51989424104199	0.0606363165919972	0.196339941413452
ENSCSAG00000000665	0.120455058745435	0.55672715897358	0.0885335208573572	0.766049824224509	0.878669787966404
ENSCSAG00000000669	1.06930229885806	5.40551869094039	1.00093594196713	0.3170841432391	0.538944226364496
ENSCSAG00000000670	-0.762909084266289	4.48660670128156	3.79706922383103	0.0513423760534608	0.177410465538705
ENSCSAG00000000671	-0.666872549573244	-0.204461820095244	2.12551087321361	0.144864472165956	0.340262583442135
ENSCSAG00000000672	-0.49482827482964	-1.85715026818943	0.635623949551857	0.425299885129991	0.63621912412738
ENSCSAG00000000674	-0.24359815200797	-0.44102693971341	0.20324587620329	0.652113526706526	0.808145192122726
ENSCSAG00000000675	-0.678385999741576	5.75111602127471	7.10225906627765	0.00769868595716612	0.0465784919571132
ENSCSAG00000000676	-1.25392737766255	0.103611536692303	5.2376833834343	0.0221026874642914	0.0997731863481009
ENSCSAG00000000677	-0.0735515559599435	3.98993824313811	0.191448915977233	0.66171342346751	0.813550943645231
ENSCSAG00000000679	-0.227137227818269	3.28931916003885	0.692676451905694	0.405255509464085	0.619090385665768
ENSCSAG00000000680	-0.668643718416336	1.79774590459522	3.75750776387369	0.0525708808077249	0.17970058739677
ENSCSAG00000000681	-0.508941308382668	4.49047870884164	5.1996377094704	0.0225915962744202	0.101508540713982
ENSCSAG00000000682	-0.667893150044375	2.62210236672354	5.04249717766952	0.0247328122745575	0.108301129464174
ENSCSAG00000000683	-1.00841269181175	-0.873668524939419	3.6020046070592	0.0577099437619132	0.190173583215367
ENSCSAG00000000684	-0.694006087693551	4.1042441299565	4.6875825665573	0.0303813619692578	0.125201835241076
ENSCSAG00000000685	1.10965998568951	3.73393904827502	10.6832636473871	0.00108109160401647	0.0102446299618704
ENSCSAG00000000686	-0.563407167678656	3.9915225737245	3.32844181192443	0.0680913548815276	0.211641872144936
ENSCSAG00000000687	-0.0868924018533815	4.74703632549923	0.128938164298486	0.719535536775606	0.85047720487496
ENSCSAG00000000688	0.315166818135193	4.26210166549818	2.13361751518334	0.144100324176901	0.338998013734493
ENSCSAG00000000690	1.43114306342646	-1.72395536085259	3.64386828809486	0.0562760380843551	0.187363701076254
ENSCSAG00000000691	2.03033540423159	4.2509249392716	16.9260318030435	3.88649310268242e-05	0.000686558359112359
ENSCSAG00000000692	-1.05132545369388	2.19324517429138	7.84954868671187	0.00508333955375375	0.0342141480885699
ENSCSAG00000000693	2.44932178778512	-1.37216088275599	12.4091334241071	0.000427239081049703	0.00480048156578092
ENSCSAG00000000694	-0.137983661171654	5.69848675082237	0.673295796823407	0.41190489676752	0.625085738690659
ENSCSAG00000000696	-0.88981146256265	2.63307092795712	3.66718017529088	0.0554939961890787	0.185733401226953
ENSCSAG00000000697	1.2969327714467	0.93347584525832	8.86548841148614	0.00290612484425507	0.0226203883376819
ENSCSAG00000000698	-0.289336035417913	4.27140217189534	1.17233690009679	0.278921590283104	0.500476245686874
ENSCSAG00000000699	-0.0642516115802693	5.99326440379365	0.129860051954651	0.718577185959411	0.850013563023103
ENSCSAG00000000700	-0.598199987549805	7.17079777483045	7.70957939001466	0.00549285487316527	0.0363130245763471
ENSCSAG00000000701	-0.273470684662344	6.79492640783587	2.38821507184284	0.122253144957386	0.307813291960542
ENSCSAG00000000702	-0.769703744783083	-1.58255516094012	1.36438980147862	0.242778137157423	0.461711743400018
ENSCSAG00000000703	-0.66868438184815	-0.51799490432063	2.45022936887513	0.117507696301418	0.299841591195816
ENSCSAG00000000707	-0.963310437642637	5.65996720693772	6.81667845045545	0.00903103820943502	0.0525148543855041
ENSCSAG00000000708	0.371362441276873	0.729577141364538	0.968988273994441	0.324932630097378	0.545528791555031
ENSCSAG00000000709	0.200386720713907	3.51060699448157	0.516990529438868	0.472128267358814	0.6752223215833
ENSCSAG00000000711	-0.153890275782141	6.79929530886953	0.66879924311278	0.413470558977766	0.626317792902214
ENSCSAG00000000712	-0.432274924537455	1.35400466020088	1.70456188347249	0.191692461258275	0.403592655526185
ENSCSAG00000000713	-0.9241425807955	2.08048354315414	3.62835067212804	0.0568030827041216	0.18843472926772
ENSCSAG00000000714	-0.204032597529196	3.61152299865919	0.960262446314204	0.327120763490454	0.547255510034623
ENSCSAG00000000716	-0.230994085649129	5.14902427762923	0.417739018483374	0.518067391495128	0.713254905836879
ENSCSAG00000000717	-0.35554763000608	-0.695508286442479	0.482197872981949	0.487428453567158	0.687460999707006
ENSCSAG00000000722	-0.192975956750586	5.29689971105249	0.907891602707423	0.340674458123865	0.559149763816652
ENSCSAG00000000723	-0.177240795030204	2.4573339548575	0.414140368557113	0.51987546333534	0.714437622629026
ENSCSAG00000000726	0.0308827899724407	-1.1693619346057	0.00281075550413945	0.957718714274688	0.980089219558551
ENSCSAG00000000727	-0.329574257569645	4.18199971866529	2.40382059800787	0.121039316280028	0.305782561486267
ENSCSAG00000000728	-0.0343093775580374	4.62239017164024	0.0315834164715803	0.858945047251216	0.928602915659663
ENSCSAG00000000729	0.013779072347567	3.46862990706873	0.0044165230177029	0.947014049905789	0.975176500143013
ENSCSAG00000000730	0.383200746335211	-1.49860581659191	0.599887456177434	0.438620969868433	0.648469616838248
ENSCSAG00000000731	-0.683690093869866	1.90697674965949	5.57794026172286	0.0181881016483119	0.0871651788786369
ENSCSAG00000000732	0.16959601340754	2.52446833120374	0.388265734082449	0.533212416974934	0.723789405915104
ENSCSAG00000000733	0.318531166047944	0.259022066603207	0.504043007886285	0.477729025957842	0.679627560003728
ENSCSAG00000000734	0.186403335025942	7.01478966126357	0.980214160782175	0.322145939036803	0.543002803864769
ENSCSAG00000000735	0.335545271502964	-0.951486661360703	0.414457320142006	0.519715771654438	0.714392926133185
ENSCSAG00000000736	0.184306873814914	4.41934013188345	0.971134894905955	0.324397302414674	0.545305377205468
ENSCSAG00000000738	0.676994739993479	-0.442297107797088	2.90469564927767	0.0883219238039141	0.249754017371897
ENSCSAG00000000739	-0.092855713296053	3.86335879614987	0.122331614598387	0.726519295893703	0.854714825179329
ENSCSAG00000000740	-1.26798112929035	-0.958526291654658	4.05932392902381	0.0439280832301721	0.159463769387418
ENSCSAG00000000741	-1.26059848070007	3.3340027393476	4.42346270795722	0.0354480313074445	0.138907504888508
ENSCSAG00000000742	-0.327190478546099	1.22813123554844	0.429462908467976	0.512252608595091	0.708556765443859
ENSCSAG00000000743	-0.840496541733321	3.86002023419328	8.16879022210237	0.00426173226148146	0.0302757125861889
ENSCSAG00000000744	0.282447701395938	4.4792972204744	2.04527116650806	0.152679776608926	0.351368884770369
ENSCSAG00000000745	0.294803105948735	-0.924317038865644	0.216646651369359	0.641606967112633	0.801288189269436
ENSCSAG00000000746	0.000648274060785398	3.55166279616875	8.67539558413455e-06	0.997649912258913	0.998919956400368
ENSCSAG00000000747	0.0775166525537881	5.06416798525389	0.0501101196397826	0.822871768102022	0.911010992274354
ENSCSAG00000000748	0.311752917559199	4.04576168245577	0.632702502892379	0.426365747557593	0.637483755988844
ENSCSAG00000000749	0.384594806007659	2.99306723971992	2.25607464397736	0.133091035606634	0.322373461668101
ENSCSAG00000000750	-0.463039945063561	5.89753175386934	6.50655003212084	0.010747783157073	0.0595908474002601
ENSCSAG00000000752	1.24893180119015	2.46433773536936	14.6465599923888	0.000129671095874543	0.00184635990565503
ENSCSAG00000000753	-0.25390541091627	7.12940345273788	1.79912851144461	0.179817889312123	0.388394413203653
ENSCSAG00000000754	0.794011496958501	5.7871702391062	4.48278263480892	0.0342379333770743	0.135797066303722
ENSCSAG00000000755	0.0931318341710251	1.19427176260875	0.0388895197399819	0.843667697916924	0.920287820345469
ENSCSAG00000000756	0.513080156503105	6.50686084347364	6.16126630417956	0.0130577695555611	0.068861807071904
ENSCSAG00000000757	-0.121060922840378	6.3684757376614	0.102687035526316	0.748628607761494	0.867733767049742
ENSCSAG00000000758	1.50946613157148	-0.620235216901779	10.0911869708037	0.00148980111372648	0.0134833123262577
ENSCSAG00000000759	0.0218388483173637	6.00373299675485	0.0071588058629608	0.93257166596155	0.966692996528613
ENSCSAG00000000760	-0.11592722464342	9.52129977860872	0.232354103127932	0.62978376385621	0.79265737487673
ENSCSAG00000000762	0.576144837057648	-0.801916492181571	0.954174820799203	0.328658904332111	0.548744179622278
ENSCSAG00000000764	1.45689258245641	3.0478307013545	15.3605827510117	8.8822019245703e-05	0.00135625197627439
ENSCSAG00000000765	-1.52359781676786	-0.522853926756519	7.92484617602856	0.00487604903710178	0.0331397194702756
ENSCSAG00000000766	-0.181931599690585	4.57743631018094	0.584473711082627	0.444564092299103	0.653886238463049
ENSCSAG00000000767	0.824800464702069	3.37016327753527	11.3299053760279	0.000762687875389777	0.00778092380346692
ENSCSAG00000000768	-0.0158184934670448	4.62747931618019	0.00571980878233447	0.939713931749598	0.970988740113113
ENSCSAG00000000769	-0.623241119228841	0.775226677210673	2.69749354465516	0.100506139730784	0.271756834991827
ENSCSAG00000000770	-0.151100009143077	4.16272673148763	0.169922991472134	0.680180256654137	0.824674249369183
ENSCSAG00000000771	-0.26799938476762	7.67308867859093	1.77699044704952	0.182519316873671	0.392126893444644
ENSCSAG00000000772	-0.303432165335098	5.31715756087844	2.20497282895603	0.137566317765349	0.329063413545297
ENSCSAG00000000773	3.08897270570696e-05	6.79772528119107	2.52156979740903e-08	0.999873300308724	0.999992344256175
ENSCSAG00000000774	-0.0081857168707542	3.00655052078431	0.00126348978987423	0.971644684549473	0.985971324857385
ENSCSAG00000000775	0.863248893624911	1.02898979766066	3.33088217030866	0.0679903978115998	0.211579663379263
ENSCSAG00000000776	-0.0456249119103955	5.10722206055789	0.0498245976506624	0.823368768360123	0.911271579125438
ENSCSAG00000000777	0.0444406492603064	6.61228315531792	0.0365890757788634	0.848304105107945	0.922655004877382
ENSCSAG00000000778	-0.0186007391396128	6.24505609842118	0.0122504312133103	0.911868784964668	0.956943689005745
ENSCSAG00000000779	-0.50845294648389	2.48636796742562	3.62106726767679	0.0570522624834606	0.18871833011275
ENSCSAG00000000780	0.0522499481172787	-1.5254226281124	0.00887334902802195	0.924951511612891	0.96314614281365
ENSCSAG00000000781	0.0528403723488545	4.67315961014361	0.0690989903146217	0.792653193943178	0.893425194783641
ENSCSAG00000000782	-0.26903978277002	4.05200922678933	0.995399905492818	0.318426162123461	0.540088784106516
ENSCSAG00000000783	-0.627690835747524	3.94267388744691	4.34163431201582	0.0371912074232904	0.143157113262756
ENSCSAG00000000784	-0.224662728663979	-0.203068795544605	0.208407134154829	0.648018750708896	0.804761331237506
ENSCSAG00000000785	0.110531195406773	3.00334314449088	0.248702955325623	0.617989850747553	0.785372913108759
ENSCSAG00000000787	0.0267613041424752	2.98565828641524	0.0107191478706135	0.917539707880254	0.96010507724158
ENSCSAG00000000788	-0.267589843722092	6.27101438053329	2.7619757820043	0.0965289550203766	0.26480132039056
ENSCSAG00000000789	1.36853944002634	1.95140678069916	6.39697937278844	0.011431470025167	0.0622201550423764
ENSCSAG00000000790	-0.377939641708027	7.08935673626906	4.582121876967	0.0323071851337407	0.130341420824132
ENSCSAG00000000791	0.094399423546664	5.37998757431462	0.269273745177788	0.603819366647753	0.776554113440858
ENSCSAG00000000792	-0.0161846602511065	4.04871501918233	0.00456861626961214	0.946110790159376	0.97485414354725
ENSCSAG00000000793	-0.253280359092323	-1.39352607096013	0.181644978507883	0.66996336674625	0.817596181034047
ENSCSAG00000000794	1.24428009798135	-0.208048104907748	7.36224528996485	0.00666075649145973	0.0418151710260131
ENSCSAG00000000795	0.553178432082997	2.55091749040141	3.50908543806074	0.0610331385596031	0.197161030625653
ENSCSAG00000000796	-0.362527298524454	3.79610635461915	1.5289736157305	0.216266552094117	0.434119044853513
ENSCSAG00000000797	0.242017955969745	3.73171475173895	1.20419234681046	0.272485370448161	0.493870389958551
ENSCSAG00000000799	0.171953838189176	3.83495267541865	0.300991295187824	0.583261634144931	0.761087224140262
ENSCSAG00000000800	-0.467791008474138	3.83286765218211	5.3192458652346	0.0210911373616442	0.0966158629765748
ENSCSAG00000000801	-0.0805845257664091	3.18611845845081	0.0778028731662346	0.780297268180826	0.886821026528776
ENSCSAG00000000804	-0.548964208214162	6.8743396998217	4.51843931181167	0.0335314058298638	0.134003926951817
ENSCSAG00000000805	-0.330585630773877	4.27605680270059	2.63975082327869	0.104219888887101	0.277869234019088
ENSCSAG00000000806	0.115312473048673	7.99313432291865	0.218376589630328	0.640279669277236	0.80056769852022
ENSCSAG00000000807	-0.337143504124348	1.51425984840601	0.853938799506523	0.355440453300959	0.573825624784669
ENSCSAG00000000808	0.533270090001453	-1.23120936759584	0.654511724101347	0.418504223986687	0.63023653059702
ENSCSAG00000000809	0.248177726591523	5.53334720069468	0.871759935033552	0.350468544617271	0.568651476219746
ENSCSAG00000000810	-0.370607294148558	8.53928886076246	2.8164075191443	0.0933050221200537	0.259180493887385
ENSCSAG00000000811	0.0168396428682923	5.58868812871368	0.00591916501550571	0.938674371074823	0.970312365034624
ENSCSAG00000000823	0.227099823591336	4.05523929900256	0.590868590970402	0.442083436408258	0.651489303993148
ENSCSAG00000000824	0.0187703538467142	4.49970745347673	0.00573244998891198	0.939647477207634	0.970980817132038
ENSCSAG00000000825	-0.0736500955464159	0.676297858500796	0.040457603432106	0.84058851505121	0.918983353395607
ENSCSAG00000000827	-0.300699345422364	4.95881653724592	2.46636440548335	0.116306668143709	0.298252337175241
ENSCSAG00000000828	-1.02930608930787	-0.207046049562623	5.40367399850984	0.0200944082803706	0.0933875468674397
ENSCSAG00000000829	-0.284653735952225	3.0994674876753	1.06897728581042	0.301176566998863	0.522838729992658
ENSCSAG00000000830	-0.524499196614982	5.88388129629816	2.69455458697259	0.100691624140847	0.271885492224025
ENSCSAG00000000833	-0.343096750345558	5.18042731821254	2.49346001983553	0.114320150439612	0.294851018864938
ENSCSAG00000000834	-0.235483598150281	4.11802327189043	1.39802850500976	0.237053942201523	0.455493248411186
ENSCSAG00000000835	-0.326928856182122	3.87837114803292	1.23090838028741	0.267230452454236	0.4885682870956
ENSCSAG00000000836	-0.571752684191605	6.20561603733269	9.06963323557137	0.00259889190442072	0.0208075121596302
ENSCSAG00000000837	-0.345876188237802	4.99188703415	2.54009114894865	0.110988379081089	0.289147485375765
ENSCSAG00000000838	-1.89305096916159	-0.99162171741066	5.26217021799862	0.021793826509212	0.0987297401131803
ENSCSAG00000000839	-1.32800453959983	0.169228486697219	4.30567733798573	0.0379853659521681	0.145188630305725
ENSCSAG00000000840	-0.535590512424534	6.95387696859884	10.5102656623319	0.00118713187057146	0.0110716302124387
ENSCSAG00000000841	-0.160631277900416	6.30759427946594	0.461701306386054	0.496829936977324	0.694729094908099
ENSCSAG00000000842	-0.0342379945260236	2.08110003141112	0.0186143997981922	0.891477723366218	0.945638530398807
ENSCSAG00000000844	2.92333248553067	2.10610510152543	32.5534361369076	1.15959932884719e-08	5.78643568415981e-07
ENSCSAG00000000848	0.00821711573219357	3.86492637324033	0.000287811457354792	0.986464532242248	0.993435347253084
ENSCSAG00000000850	-0.104637880810219	1.6805774542462	0.118750912933979	0.730393193416256	0.857237573769366
ENSCSAG00000000851	0.123280938415091	1.50133987717572	0.197297467640606	0.656911152665841	0.811412018290584
ENSCSAG00000000852	0.0374327776984308	5.29100256177362	0.0399755416559557	0.841528410010408	0.919385901820166
ENSCSAG00000000853	-0.265584980302505	4.38065583977634	1.65963952968738	0.197652000860901	0.411471905497795
ENSCSAG00000000855	-0.209513983411896	6.66133851636344	1.1027575773527	0.293661726882558	0.51523377341398
ENSCSAG00000000857	-1.21860149320098	0.95301848336313	9.49699978079252	0.00205808147810728	0.0173788283513639
ENSCSAG00000000858	0.861798660831738	1.99954355282386	7.79294180565561	0.00524507247399094	0.035074033219801
ENSCSAG00000000859	-0.99913076533478	5.709613055667	7.14941695028628	0.00749883611082975	0.0456704557679111
ENSCSAG00000000860	-0.2535656313586	6.62818033529501	1.59406578433202	0.206746207134492	0.422120460682537
ENSCSAG00000000861	0.12573067900743	3.06313248558278	0.180234420637529	0.671171860523818	0.818377795679308
ENSCSAG00000000864	0.466529680442544	0.291043856256676	0.795504544184766	0.372440844847703	0.589301368376159
ENSCSAG00000000866	-0.362919929095845	5.17062758459468	2.78335139163737	0.0952486657590419	0.262805965035971
ENSCSAG00000000867	-0.935589732462283	5.33214968404821	12.7465344961502	0.000356669400241581	0.00415159160238915
ENSCSAG00000000869	4.41618436799228	2.28815352155479	54.1817553329059	1.82776063098687e-13	2.87515450876288e-11
ENSCSAG00000000872	-0.232464264364152	1.96334028254234	0.467069691077423	0.494338345446153	0.692769934815384
ENSCSAG00000000873	0.357358537936138	4.26437013643294	1.16367609738097	0.280704452823527	0.502263616865583
ENSCSAG00000000874	-0.338606213471113	7.73679767489318	2.648627679567	0.103639331219128	0.277171443287944
ENSCSAG00000000875	-0.29087346922683	5.91714705723344	2.97820605311239	0.0843927640720783	0.242736232084805
ENSCSAG00000000876	-0.0510798707574197	3.3517514130312	0.0556131332928729	0.813568957208609	0.905567657268994
ENSCSAG00000000877	-1.00682211361855	6.12770885839207	3.32550494670743	0.0682130649205266	0.211940405058754
ENSCSAG00000000878	-0.806678412652873	5.95121737420165	4.18227180180904	0.0408489094786276	0.152028264501688
ENSCSAG00000000879	-0.54621967227299	3.40835916160459	4.52301717757904	0.0334418063673048	0.133678198395153
ENSCSAG00000000880	-0.0907759858176104	6.43163136846046	0.257016898259902	0.612177032748242	0.781873812640123
ENSCSAG00000000881	0.174105046518124	6.96596061513738	0.73527029387445	0.391180196938706	0.606849188770228
ENSCSAG00000000883	-0.562540397078101	3.82769521913875	6.35474190400307	0.0117067972727956	0.0633555604701066
ENSCSAG00000000884	0.314791218839495	2.61595145836398	1.61966845389314	0.203138023143466	0.418424059107792
ENSCSAG00000000886	-0.44372966041541	10.8956655185308	0.940274035097673	0.332207376808422	0.551630566275732
ENSCSAG00000000887	1.42572892541652	2.29144593983822	7.04481401037564	0.00794950789741948	0.0476422430847886
ENSCSAG00000000888	0.342214996788496	4.52399167186083	0.538227887232544	0.463168076703541	0.668135119905013
ENSCSAG00000000889	-0.685340123326508	3.50431160579923	0.497024262237041	0.480810561782647	0.682204969415341
ENSCSAG00000000890	0.154450259959272	-1.80423511864445	0.0398462823189121	0.841781432873599	0.919385901820166
ENSCSAG00000000891	0.541012421735194	-1.83143089021845	0.787389461568104	0.374890664062189	0.591693177096528
ENSCSAG00000000892	-0.22976135666804	2.96155015959728	0.701637517283164	0.402234011177499	0.616701523744682
ENSCSAG00000000893	0.221649629994447	5.29164923871091	1.52870325536688	0.216307167354749	0.434119044853513
ENSCSAG00000000894	1.68036132381883	1.75180539447873	16.6683791433588	4.45168844430574e-05	0.000769149486082939
ENSCSAG00000000895	-0.00897114709834994	2.48438596823037	0.00102319126574457	0.974482130176768	0.987515880982249
ENSCSAG00000000896	-0.210772910233505	5.71248412800405	0.93366234178761	0.333913072614526	0.552799244737456
ENSCSAG00000000897	-0.125748747930372	8.48142732245195	0.31797676838567	0.572826077431966	0.753491413228612
ENSCSAG00000000898	0.319012031191418	0.343537876698152	0.618486194813013	0.431610382246177	0.642649299879212
ENSCSAG00000000900	-0.0466466693488869	5.91691970321791	0.067951727938091	0.794342743942591	0.894109247764739
ENSCSAG00000000901	0.175475283473429	6.00175331737754	0.663094861889746	0.415469462241057	0.628014011882084
ENSCSAG00000000902	-0.232247775325262	6.44928518518377	1.46989792216644	0.225361799973374	0.443794962713998
ENSCSAG00000000903	0.300610857266938	2.76741761188352	0.849319002203217	0.356745060130685	0.575032512752857
ENSCSAG00000000904	-0.79587969036472	4.20789184916714	3.4112880234979	0.0647518868943514	0.204886382343679
ENSCSAG00000000905	0.0200792890834082	6.02308716781187	0.0129319450851675	0.90946078001908	0.955968289879903
ENSCSAG00000000907	0.53591296755019	7.00168242114611	1.90308273100196	0.167733668886479	0.372874429205649
ENSCSAG00000000908	-2.09586723954763	-1.34626553501614	7.2768687801033	0.00698481861952518	0.0432901497706182
ENSCSAG00000000909	-0.206063944162888	7.04191622210943	1.26011401546512	0.261629510121677	0.482076597353831
ENSCSAG00000000910	-0.693603404045693	1.03340016662072	1.43381980637076	0.231142054313176	0.448938536111327
ENSCSAG00000000911	0.137845343953632	5.93439896440494	0.589471954102848	0.442623383456508	0.651994151837255
ENSCSAG00000000913	0.34284903046794	7.09717453257793	0.835233823542502	0.360763467220688	0.578124593779383
ENSCSAG00000000914	0.0627019490807335	6.32068860575814	0.0292373367006888	0.86423218828402	0.931448117237301
ENSCSAG00000000915	0.189351936079535	7.2114607789187	0.252111721494977	0.615592058920424	0.783628781715507
ENSCSAG00000000916	-0.821982316982673	7.15648072934976	3.57799894225681	0.0585496399035806	0.191992138631614
ENSCSAG00000000919	0.329529855208844	6.41823278024204	4.18888501217968	0.0406898505010765	0.151709765400966
ENSCSAG00000000920	-0.00756498300044786	5.94270413905497	0.00132774761468113	0.970932898352619	0.985631119858015
ENSCSAG00000000921	0.199014273648171	3.90649588330933	0.947085254468977	0.330462332049973	0.550093791263429
ENSCSAG00000000922	-0.248359868113768	7.00195169720048	1.874853841525	0.170920196799188	0.376910245298004
ENSCSAG00000000923	0.3583220736529	5.42588764637201	3.62699420083752	0.0568494026020605	0.188474825928991
ENSCSAG00000000924	-0.415216073251513	5.54369042369	3.77415953145864	0.0520500440338422	0.178836415443665
ENSCSAG00000000925	-0.14847087231221	4.82259925099732	0.423462929965655	0.515214147820747	0.710807891710264
ENSCSAG00000000926	-1.06133569362619	1.73116282612823	3.74366450597862	0.053008071479175	0.180582130619587
ENSCSAG00000000927	-0.135990772651818	5.52687253760019	0.229771919730034	0.631692998149661	0.794067056037891
ENSCSAG00000000928	-0.516028588168068	-2.24417871428159	0.374088580145784	0.540784032909149	0.730047394487978
ENSCSAG00000000929	0.0832454040299937	7.18425315613648	0.217960812223481	0.640598089069763	0.80069703958918
ENSCSAG00000000930	0.216496443015504	6.54502372722951	1.61594915299861	0.203657546738839	0.419114340827985
ENSCSAG00000000931	0.147198363914186	4.18378648074913	0.679462831901001	0.409771757388907	0.623200998556194
ENSCSAG00000000932	-0.470627722178385	4.79999683441718	2.38001489807973	0.122896374897657	0.308820846521313
ENSCSAG00000000933	-0.855719918100191	5.78074149721433	2.85525396402669	0.0910758553567599	0.25490125777074
ENSCSAG00000000934	-0.536575997888115	6.68059772862863	4.65225864070651	0.0310127156927961	0.127011412124452
ENSCSAG00000000935	0.118076956332035	5.31251351144874	0.404467401482975	0.524791076565678	0.718018046302639
ENSCSAG00000000936	-0.0300833880800676	-0.660835061520707	0.00154813022951572	0.968614304199006	0.984879390605346
ENSCSAG00000000937	-0.821988564780489	4.0316919751742	1.38574729122018	0.239124595223583	0.457873978588909
ENSCSAG00000000938	-0.426548656260426	2.96686903446764	0.777769970728066	0.377824030850576	0.594731679935096
ENSCSAG00000000939	-0.57748812852584	-0.415934586098114	2.01063117600398	0.156200320989082	0.356693032182589
ENSCSAG00000000940	0.0279615516062925	-0.425526436625583	0.00310435275748233	0.955567480489005	0.979128371145737
ENSCSAG00000000941	-0.244204344242481	5.06756118665694	1.34449142869592	0.246243446164118	0.465324660895421
ENSCSAG00000000943	-0.215079782929045	5.96241635328915	1.48336384340198	0.223248958563489	0.441416357648596
ENSCSAG00000000944	0.344059697629567	-1.82629994550597	0.378077425753734	0.538633965705091	0.728037415020539
ENSCSAG00000000945	-0.421553254025769	4.84755167093442	3.3470842227862	0.0673241677679638	0.210454517822163
ENSCSAG00000000946	1.57245574115773	6.26082756128908	19.8729470170776	8.27632646206192e-06	0.000177994901268069
ENSCSAG00000000947	0.0555878159678538	2.50981289246593	0.0113409320125228	0.915190564732208	0.95890989487647
ENSCSAG00000000948	-0.289319937284325	6.36845191564447	2.54815152981531	0.110423379077459	0.28799351843082
ENSCSAG00000000949	1.93847940536798	5.41007155115093	30.4316872264838	3.45832646739507e-08	1.50506892015694e-06
ENSCSAG00000000950	0.0725983765044158	6.89506729469659	0.214654192745069	0.643143697467895	0.801721090647338
ENSCSAG00000000951	0.703974149425266	-1.30459981429838	1.99842410106699	0.157462845609457	0.358238818310111
ENSCSAG00000000952	0.0821570841704899	6.10417068613928	0.213932776986773	0.643702242438875	0.802114669057933
ENSCSAG00000000953	-0.835488830840804	5.49399910612276	8.22514017290859	0.00413140142109388	0.029602221190926
ENSCSAG00000000954	0.530068486515725	3.95214182421702	4.59125398483729	0.0321354949487298	0.129966202269386
ENSCSAG00000000955	0.613781651971497	2.55088209033159	3.19517582193313	0.0738558280705692	0.222442872399998
ENSCSAG00000000956	0.643491381356666	0.829477457858729	3.41488144591598	0.0646110543654403	0.204636775638346
ENSCSAG00000000958	0.496529016061292	6.43187104134393	5.58640721397693	0.0181003849355176	0.0868828997326197
ENSCSAG00000000959	0.140456786463027	0.935328171351569	0.0551138327320331	0.814392411572787	0.906056814087816
ENSCSAG00000000960	0.148318488560056	6.64852817248742	0.211889505417425	0.645290442993926	0.803127270320774
ENSCSAG00000000961	-0.350818301265665	5.46322012191848	3.65032032610931	0.0560584288332309	0.186834351258472
ENSCSAG00000000962	0.292925817861705	-1.93710052824156	0.14715195851732	0.701272042785104	0.838671373429682
ENSCSAG00000000963	-0.146630443545138	-1.65926263969326	0.0452568845728294	0.831532374211614	0.915044103993249
ENSCSAG00000000964	0.74967046746284	1.17541762706688	2.6456656136861	0.103832659449188	0.277324615192514
ENSCSAG00000000965	-0.0753573192986055	5.27743778016092	0.207651583434561	0.648614328616524	0.805026518006273
ENSCSAG00000000966	0.163381728890082	2.71139523626688	0.403718730362527	0.525174971883114	0.718191340502848
ENSCSAG00000000967	-1.24138709436964	3.42940563508606	6.04423566179857	0.0139517716708201	0.0720579777007303
ENSCSAG00000000968	-0.747495168675504	-0.688603604161632	1.58538370653999	0.207986915195503	0.423590613845145
ENSCSAG00000000969	-0.361031384704386	4.26217935022333	1.70303685750287	0.191891300811999	0.40380540393831
ENSCSAG00000000970	-0.885617992485246	6.69157761917628	7.75070430543271	0.00536915980272466	0.0357349688766127
ENSCSAG00000000971	0.0489233421097166	1.10523464434217	0.0298069609666705	0.862928964295003	0.931021261806948
ENSCSAG00000000972	0.425222030476955	5.66000320881894	1.28150645323177	0.257619123622233	0.477885788956471
ENSCSAG00000000973	-0.892190423784053	3.42860674404943	1.77677496833031	0.182545840927097	0.392132872232132
ENSCSAG00000000976	-0.338151666511193	3.46786527732442	2.85511786036194	0.091083563804741	0.25490125777074
ENSCSAG00000000978	-0.610934318767464	8.01046477411412	1.55308367050584	0.212680784367057	0.429811393049147
ENSCSAG00000000979	-0.229339870011579	5.45699573145	0.975887119500683	0.323216323900373	0.544235976180674
ENSCSAG00000000980	-0.196030201260203	3.38588863823891	1.00714881479496	0.315586864982441	0.537614716252593
ENSCSAG00000000981	0.231153227482876	3.10401562308585	1.00507633196015	0.316085293940241	0.537947532201026
ENSCSAG00000000982	0.254891934548863	4.21074033769429	2.11206836273506	0.146141673451778	0.342143447257693
ENSCSAG00000000983	-0.0758273673466795	3.05362066112346	0.089108923744039	0.765313045543467	0.878081260631908
ENSCSAG00000000984	0.613743439601519	-1.69909946122306	1.03235756035802	0.309605587076897	0.531008442648579
ENSCSAG00000000985	0.0472020763705314	4.93130059820242	0.048989000237583	0.824831919726371	0.911897511253044
ENSCSAG00000000986	-0.741368569993128	3.61078618902011	1.43702460040234	0.230621432252399	0.448413187309976
ENSCSAG00000000987	2.17941198563015	2.15942212176044	22.2469464582572	2.39739736038314e-06	6.16788352047483e-05
ENSCSAG00000000988	-1.21162086949178	4.74356426523997	15.993546929337	6.35587581487015e-05	0.00102419513008986
ENSCSAG00000000989	-0.219286043325697	5.02406549363605	1.06515469106764	0.302042456779647	0.523707249488708
ENSCSAG00000000990	-0.251402479943786	4.31416111824825	1.78387200571407	0.181674584360548	0.391015782395858
ENSCSAG00000000991	-0.460391128946112	2.02945652755666	0.594013998954388	0.440871114439581	0.650377669492491
ENSCSAG00000000992	-0.511482832442429	2.95181069063789	2.60624204796451	0.106443733813836	0.281391029353894
ENSCSAG00000000993	0.385267909480258	-0.657213636503937	0.722309882972446	0.395387269362566	0.61096562148578
ENSCSAG00000000994	-0.49965856992439	-1.00676161137021	0.742412028045408	0.388889313411118	0.604864196818264
ENSCSAG00000000995	-0.900506292690792	5.46914742139761	17.8663124745349	2.36979112200367e-05	0.000445299658272293
ENSCSAG00000000996	0.354944996615297	2.24713810173368	1.00095611806884	0.317079265828418	0.538944226364496
ENSCSAG00000000997	1.09663633492957	9.17455133456166	1.5593497471024	0.211760455192277	0.428353321065675
ENSCSAG00000000999	0.461622928432303	5.2977280374997	4.44254367325884	0.0350539828649101	0.137788347210785
ENSCSAG00000001000	-0.00242693346161506	7.14827314978704	0.000171603036115187	0.989548223258019	0.994969745148396
ENSCSAG00000001002	0.247189335412105	6.05866409189796	2.27472551777282	0.131498404114688	0.320300713871451
ENSCSAG00000001003	0.605733133356077	3.74909066869645	3.6505025365292	0.0560522963609131	0.186834351258472
ENSCSAG00000001004	0.286525015015864	4.97161563683082	2.26676310537616	0.132175710951926	0.321195385387412
ENSCSAG00000001005	0.150712772410128	1.96377233598194	0.287907194522884	0.591564780966818	0.76779177369158
ENSCSAG00000001006	0.232964346243597	5.54572648908703	2.05150995228963	0.152055320566591	0.350376357393747
ENSCSAG00000001007	0.313367784604819	5.58650698137552	2.86962161601098	0.0902660898057624	0.253386302739935
ENSCSAG00000001008	-0.274881906718002	5.16546399257521	1.85317382068432	0.173414710991448	0.380030619801745
ENSCSAG00000001009	-0.392088446862841	4.89879451797464	1.5860818427532	0.207886823570235	0.423491201888206
ENSCSAG00000001010	0.0142784915244252	4.46936808128245	0.00450363168502577	0.946494847209679	0.975006572992532
ENSCSAG00000001011	-0.416676584126855	5.26357693117841	5.29172133421999	0.0214270307570108	0.0978193109490182
ENSCSAG00000001012	-0.217900853461635	3.87626418895812	0.49648120276467	0.481050345044862	0.682427943752124
ENSCSAG00000001013	0.0465473693312756	2.92661255976441	0.0391800691625157	0.843092352566185	0.920158139038543
ENSCSAG00000001014	-0.0210234766829817	4.0362583401586	0.0125508759084347	0.910799071199738	0.95640753506918
ENSCSAG00000001015	-0.222173680591645	0.403036538278041	0.400776782337999	0.526688366607596	0.719248594564503
ENSCSAG00000001016	0.644610196408499	4.81031473872142	13.4898893147564	0.000239852343398744	0.00303341589273894
ENSCSAG00000001017	-0.201054376981066	5.50288839825958	0.964392236499044	0.326082732304349	0.546135262976513
ENSCSAG00000001018	0.0757076618938667	6.41432224519585	0.191902288402712	0.661338053080224	0.813431570087568
ENSCSAG00000001021	-0.309432237155228	7.36739806623003	2.96529983021193	0.0850686858527424	0.243791493023953
ENSCSAG00000001022	-0.497966956816559	4.80527156013651	6.98290942285785	0.00822917212413841	0.0490867591095681
ENSCSAG00000001023	-0.0391270916869143	3.02256338900315	0.0283100806658041	0.866381889250163	0.93255325283447
ENSCSAG00000001024	0.804410395337695	1.18836486737141	3.80058942726104	0.0512345440369111	0.177320082015631
ENSCSAG00000001025	0.946339165021545	-2.84569734047362	0.838535275779122	0.359816018929738	0.57750278735424
ENSCSAG00000001026	0.122831070807977	6.32321887305404	0.186679229178754	0.665694958227817	0.814931580895039
ENSCSAG00000001027	1.08781556177663	5.49828909804952	10.2036067953107	0.00140166243901585	0.0127978211748064
ENSCSAG00000001028	-0.480432434365382	7.60855037006872	6.33863347834477	0.011813586024239	0.0637637568205403
ENSCSAG00000001030	-0.768599281941979	0.331504502253714	2.91845747482642	0.08757154088782	0.248493274206197
ENSCSAG00000001031	0.0483401891946856	5.24357291959427	0.0599162977579084	0.806628284224951	0.901304246417502
ENSCSAG00000001032	0.260671425351204	5.00173663379982	1.88620930113754	0.169630095166987	0.375231346049012
ENSCSAG00000001033	2.10055752824117	2.24485044506158	22.1079236425119	2.57743673878735e-06	6.5900189805806e-05
ENSCSAG00000001035	-1.38610522627412	5.96882497572765	5.32279885150272	0.0210481777038342	0.096543391039775
ENSCSAG00000001036	-0.114125753220048	6.63954263192553	0.236800963291778	0.626526235562255	0.790559627108408
ENSCSAG00000001038	0.150279903836516	5.45272450576177	0.767317620649157	0.381048149107131	0.597358796393553
ENSCSAG00000001039	0.684444138861905	3.96248134950519	3.87453775573449	0.0490238076502107	0.172168427266443
ENSCSAG00000001040	0.0343854699656293	0.583746573226185	0.00664117865844105	0.935049551918572	0.968220802968079
ENSCSAG00000001041	-0.462159018707643	-0.195398758665314	1.02613934791682	0.311067151818268	0.532590043182579
ENSCSAG00000001042	-0.474130795480461	7.77241871548073	5.55020183552418	0.0184785560361682	0.0880075865194319
ENSCSAG00000001043	-0.259406856224086	5.82219465707206	2.75941131337786	0.09668380866525	0.264891491368428
ENSCSAG00000001044	0.0888653295253073	2.53997846745155	0.134078930387833	0.714239794024652	0.847127579915638
ENSCSAG00000001045	0.409402896154638	5.13473348830159	4.71022130922058	0.0299837914189847	0.124016912874111
ENSCSAG00000001046	-0.0490974359687836	5.38036547383803	0.0844017274027706	0.771418640710105	0.881423336292978
ENSCSAG00000001047	0.604951188181715	1.07571712038472	2.44251367226746	0.11808686062343	0.30081266771145
ENSCSAG00000001048	0.537208134765331	2.97240509735424	5.76910046200511	0.0163103812602135	0.0804895629742896
ENSCSAG00000001049	-0.423185696661841	1.28131642498477	2.13232780154543	0.144221590889807	0.339090109142624
ENSCSAG00000001050	0.155120732334415	6.92277752017842	0.964373536025924	0.326087422865797	0.546135262976513
ENSCSAG00000001051	0.494693243919861	0.0367784775450345	1.47186843082609	0.225051128651342	0.443534355748152
ENSCSAG00000001052	0.122006298147054	3.74844246212183	0.0555238621913503	0.813715897237796	0.905609155358579
ENSCSAG00000001053	-0.316540054294508	6.53534390461048	1.09946973742691	0.294382504218396	0.516005075047782
ENSCSAG00000001056	-0.0488631756890973	6.81820634227209	0.0975450363018791	0.754795816498808	0.872610432041275
ENSCSAG00000001057	5.9166071340652	2.42583975028329	64.196574769407	1.12604346841331e-15	3.09980999463045e-13
ENSCSAG00000001058	0.401286294545738	4.4847846731556	3.74345755205406	0.053014636518398	0.180582130619587
ENSCSAG00000001059	-0.38108757948582	6.35868688660283	3.33260951504946	0.0679190347023765	0.211579663379263
ENSCSAG00000001060	-0.451784327078362	5.16435226469098	3.50086350416069	0.06133683984933	0.19779394451218
ENSCSAG00000001061	-1.07581505013863	5.85395501067393	6.92238116661035	0.00851235554179422	0.0503592301845843
ENSCSAG00000001062	-0.201488646112704	6.05219173230655	0.896132034905595	0.343820976366306	0.561988230246638
ENSCSAG00000001063	0.638389970662782	5.02933797637058	10.1343029189994	0.0014553527072666	0.0132222555918165
ENSCSAG00000001064	1.15368171310987	2.72721240465468	13.520055426255	0.00023602744544889	0.0029919150548575
ENSCSAG00000001066	-1.00686265312819	7.07983406079387	3.63316789783781	0.0566389106778525	0.188222996422209
ENSCSAG00000001067	-0.466685273401483	5.08225138768185	3.50457752763084	0.0611994527405855	0.197466567867992
ENSCSAG00000001068	-0.120051265126662	6.35754435068625	0.451566758083825	0.501591863499802	0.698608045318006
ENSCSAG00000001069	0.156126882558987	0.557475538818692	0.225275386540694	0.635049405441984	0.796681682339758
ENSCSAG00000001070	-0.814280815030275	-0.533713187978264	3.54538568148206	0.0597112839807189	0.194373527297898
ENSCSAG00000001071	0.0653695002958298	3.7767191216183	0.0515381327608466	0.820408100730403	0.909610616193763
ENSCSAG00000001073	0.040173137705833	5.47648462545636	0.0445834449439175	0.832771846777408	0.915412707157725
ENSCSAG00000001074	0.55801651345387	3.42902503001405	5.10824107487293	0.0238124499610211	0.105416841599085
ENSCSAG00000001075	0.0163663790737	-0.873965837220334	0.000760840329718349	0.977994473930625	0.989254377237561
ENSCSAG00000001077	-0.0365412385327252	4.57399020158373	0.0425541127109117	0.836567137152093	0.917130880436502
ENSCSAG00000001078	0.855079648797865	-1.07335530531181	1.98937992957675	0.158405728265942	0.359431947716914
ENSCSAG00000001080	0.438213282641322	3.92384796332074	6.00132464260726	0.0142951414605731	0.073349751942928
ENSCSAG00000001081	0.356809372649004	4.52019759290035	3.04902598455483	0.0807855788009483	0.235706660493776
ENSCSAG00000001082	-0.247911788162064	7.95505016065281	1.34411705876161	0.246309219563675	0.465324660895421
ENSCSAG00000001083	0.613411663430658	6.66312241284338	9.20985698900704	0.00240715496789259	0.0196243724603563
ENSCSAG00000001084	-0.520146463425464	6.14097236769361	5.32228672885508	0.0210543642603852	0.0965449568264248
ENSCSAG00000001085	0.266139025708655	2.92131029548542	0.708212572107083	0.400037833987203	0.615410768963693
ENSCSAG00000001087	-0.158354431182428	6.2024991917092	0.723375199458211	0.39503900932147	0.610598850548636
ENSCSAG00000001088	-0.516735227114468	3.82812916661075	0.817432810779586	0.365931822349383	0.582987386973955
ENSCSAG00000001089	-1.02555898110686	0.502799573862848	2.97298602809769	0.0846654441700756	0.243128843430217
ENSCSAG00000001090	-0.151724754039473	5.76916382284833	0.47293463157391	0.491640189748455	0.690805700899637
ENSCSAG00000001091	-0.084053576886213	4.78457214171696	0.189052109213645	0.66370671237037	0.814446045187326
ENSCSAG00000001092	0.331381571996666	4.64774465504523	2.58394111957603	0.107952578969984	0.283529596662632
ENSCSAG00000001093	0.815621955247042	-0.98612525601264	2.1411000431723	0.143399032320213	0.338167021249709
ENSCSAG00000001094	0.101140738087226	4.96418206239183	0.342679066548799	0.558286880953602	0.743347393205211
ENSCSAG00000001095	0.368172832669439	0.614932027328769	0.938544805440152	0.332652361643186	0.551870134317045
ENSCSAG00000001096	0.220612886390277	6.32029956448245	1.86397073717139	0.172167218929613	0.378502057109066
ENSCSAG00000001097	1.3929816506578	5.28002441114869	15.6002939287309	7.82424252763401e-05	0.00121803029056485
ENSCSAG00000001098	-0.637274147034905	7.85958174488686	10.9784272768709	0.000921786234559776	0.00904643091873073
ENSCSAG00000001099	0.221034372826364	0.981163222602653	0.220700235065884	0.638506891606133	0.799198115236322
ENSCSAG00000001100	-1.42963690152174	5.18612406501332	6.78493821696645	0.00919302117395953	0.0532589023957522
ENSCSAG00000001101	-0.449942254882585	6.36758415010329	4.0168178101951	0.0450486360351907	0.162318569239364
ENSCSAG00000001102	1.15782267628668	1.70309162293839	13.2176292400135	0.000277328186045898	0.00339156849202238
ENSCSAG00000001103	-0.33371859681694	4.68523889052639	2.72783056825937	0.098613155315964	0.268689126749221
ENSCSAG00000001104	-0.337396940220369	1.05082483324893	0.218986610723	0.639813157284572	0.80028730926689
ENSCSAG00000001105	1.82104021548046	2.41614662982036	16.1395862960412	5.88411977859865e-05	0.000964166729991209
ENSCSAG00000001106	-0.529375714094192	3.44316031647706	1.71863847325498	0.189868397710555	0.401472979275105
ENSCSAG00000001107	0.137254790473894	4.80327445331233	0.508557170525165	0.475764113827906	0.678132194347215
ENSCSAG00000001108	0.148237568971007	5.26278939141543	0.903116492527941	0.341947437206474	0.560256504348708
ENSCSAG00000001110	0.0843804557766008	6.03918860093302	0.261091713110837	0.609371123477895	0.780206250010309
ENSCSAG00000001111	0.339828130478388	0.582448802221904	0.684634536417313	0.407995391814971	0.621608697224229
ENSCSAG00000001112	0.206028217651044	3.74342998835389	0.727824848588142	0.393589149576573	0.609270101551665
ENSCSAG00000001113	-0.531275080855426	3.54436136597503	0.991888384266062	0.319281274471831	0.540604548012113
ENSCSAG00000001114	-1.0738932719369	3.04636411819455	4.25732822727603	0.0390813422714397	0.147611829475731
ENSCSAG00000001115	0.456813710668604	0.106157199255373	1.61921596387299	0.203201144880159	0.418459810028817
ENSCSAG00000001116	0.0655055760246519	4.23056985497414	0.0946756109057461	0.758315169279623	0.874364755310624
ENSCSAG00000001117	0.321310797623134	3.67884243583021	2.26066023867536	0.132697476100621	0.321939514211803
ENSCSAG00000001118	-0.128196038982185	3.09167945973807	0.210895148485672	0.646066698776239	0.803605969100621
ENSCSAG00000001119	-0.150570396132144	5.58222734554811	0.673120670612462	0.411965710435482	0.62512059157215
ENSCSAG00000001120	0.167851372915226	6.33543980091661	1.16087518050034	0.281284109638752	0.502681090642214
ENSCSAG00000001121	0.662392570596885	1.0520542787075	3.03860824319102	0.0813055973606633	0.236680393303855
ENSCSAG00000001122	0.809584639153999	4.7266807694647	13.0135930038956	0.000309238027876742	0.00370390464571439
ENSCSAG00000001123	0.00521049581782073	5.9893191462044	0.000716635836461421	0.978643137425785	0.989487529877854
ENSCSAG00000001124	0.00177383905963632	5.72275829449716	9.26093811735029e-05	0.992321774735539	0.996605785802438
ENSCSAG00000001125	-0.861777250351883	6.03157279349664	2.05583332180967	0.151624280127034	0.349914470068037
ENSCSAG00000001126	0.226848570887349	6.56414863520281	1.23542592825656	0.266354413449172	0.487465467804984
ENSCSAG00000001127	0.905921269776426	4.15758663156163	8.64333316715032	0.00328260319746816	0.0247913840935444
ENSCSAG00000001128	0.432203193749308	9.30645936243648	1.73872331459762	0.187300672547679	0.398125733215301
ENSCSAG00000001130	-0.868835596642452	3.39679052175201	7.8028866905071	0.00521628353778576	0.0349664590883147
ENSCSAG00000001131	0.205767664812718	5.03562631456473	1.49737631797324	0.221075499971651	0.439163549832689
ENSCSAG00000001132	1.4485522697547	0.594398485089117	12.1040857043873	0.000503114601887319	0.00549963195193438
ENSCSAG00000001133	4.98762357027523	-0.785449523633768	36.6211969362822	1.4346319295934e-09	9.11377522349776e-08
ENSCSAG00000001134	0.11482582671405	1.95093338758937	0.124636182914315	0.724059577218082	0.853381763729917
ENSCSAG00000001135	-0.0427686556959859	4.98850172954136	0.0328569438784321	0.856159698858437	0.927090101054694
ENSCSAG00000001136	-1.36260788262929	-1.2689660964533	6.42494138665734	0.0112528626012601	0.061666732443601
ENSCSAG00000001137	0.21158841370542	4.77037423047545	1.67485859068426	0.195609028058131	0.408816185807434
ENSCSAG00000001138	-0.143426837111238	3.43090058283034	0.173919267291794	0.676651863744944	0.822129993948971
ENSCSAG00000001139	-0.391071326932694	3.84193494734366	0.662546565210206	0.415662347026035	0.628058546617009
ENSCSAG00000001140	-0.194016701302287	9.36445641849752	0.602226878351843	0.437729630302435	0.648079984197321
ENSCSAG00000001141	0.622840779661367	7.18205985050851	12.0265992483886	0.000524466792166981	0.00569160184377269
ENSCSAG00000001143	0.177368756910683	6.90951860158864	0.91070868019797	0.339926454919766	0.558052405914896
ENSCSAG00000001145	-0.150092925228468	7.06702588821396	0.716489691517779	0.397297773457692	0.612885712543261
ENSCSAG00000001146	-0.574694958200985	1.68587179160831	2.35825225899564	0.124621740469887	0.31173364945345
ENSCSAG00000001147	-0.19717863640979	5.67101116958704	0.645640158347433	0.421675763137974	0.633222891149188
ENSCSAG00000001148	1.28285863948678	-0.251316226374018	7.86998648577676	0.00502620287985131	0.0339541075527624
ENSCSAG00000001149	0.288080766317709	3.33601116908062	1.44489683727559	0.229348566567888	0.44740170946047
ENSCSAG00000001150	0.0132219304369127	2.89665167956848	0.00376771944177001	0.951055184986769	0.976901647414582
ENSCSAG00000001151	1.92524867318711	-0.701770876267239	8.84841096678877	0.00293344167702998	0.0227592370819059
ENSCSAG00000001152	-0.285675602970534	4.75292820733004	2.58784114971664	0.107687024303067	0.28314475558901
ENSCSAG00000001153	1.29073224932831	0.304367856912977	7.26856516124965	0.00701718388098671	0.0434255624437083
ENSCSAG00000001154	1.2015690038372	4.95204933787396	12.4477969594636	0.000418485133600426	0.00472984056195947
ENSCSAG00000001155	-0.465509989134351	-1.79855170062411	0.600281508540874	0.438470637976378	0.648469616838248
ENSCSAG00000001156	0.487215872887338	4.52371479669637	3.88698076510683	0.048661829649037	0.171155758158676
ENSCSAG00000001159	-0.846537069905389	1.26986640379458	4.06193850703558	0.0438601221798731	0.159322110852202
ENSCSAG00000001160	-0.904906781662428	8.04769228952009	1.48659821235901	0.222745017421645	0.440766676980151
ENSCSAG00000001161	-0.455383588924432	9.61389451015538	0.446521728466053	0.503991375034997	0.700709220661031
ENSCSAG00000001162	-0.232632082420091	6.45864102200705	2.11267807656272	0.146083469191822	0.342055664961911
ENSCSAG00000001163	0.489083640967406	0.847593236029126	1.92885608591274	0.164883649187519	0.369003599278505
ENSCSAG00000001164	0.394223113837392	0.37753818327034	1.11443290453661	0.291120359466379	0.512744401444308
ENSCSAG00000001165	-0.234002468582595	5.50141887285785	1.84908829855103	0.173889467875205	0.380767909438521
ENSCSAG00000001166	0.281154860285052	2.13829995119706	1.18878143129149	0.275575493889984	0.496691448339248
ENSCSAG00000001167	0.0157541330443717	4.78282184386002	0.00515745019103875	0.942748825272421	0.972968154650374
ENSCSAG00000001168	-0.318284081971535	8.40426103304616	2.39472523062739	0.121745139389569	0.306979154715626
ENSCSAG00000001170	0.307768440385196	3.3386190892608	1.33123629618331	0.248585398472891	0.467480932093446
ENSCSAG00000001171	0.408542425948264	3.34384833111777	4.23245758594756	0.039657977911042	0.14910785821914
ENSCSAG00000001172	0.255658026872722	2.89277555046012	1.15031084043654	0.283484089292544	0.504830911357945
ENSCSAG00000001173	0.607453662501056	0.368626915332244	2.3280178326475	0.127063583560866	0.31535825840343
ENSCSAG00000001174	0.795422695457637	2.6607332550061	10.7439348258297	0.00104621642229204	0.00997711122805867
ENSCSAG00000001175	-0.462840125104203	4.90739603928824	1.30065130524438	0.25409428948595	0.473741435764695
ENSCSAG00000001177	-0.0679924800563887	6.00279029658075	0.157497992443469	0.691470579035516	0.831943683614769
ENSCSAG00000001179	-0.598948906886476	5.07560020749747	0.911574624862013	0.339696969349428	0.557871430781407
ENSCSAG00000001180	0.995226847793991	3.97797013086951	12.7561289517533	0.000354844510547639	0.00413617980290427
ENSCSAG00000001182	-0.46794312510494	4.98176027341145	0.705933869199143	0.400796982611931	0.615746967352217
ENSCSAG00000001183	0.0106306703493099	5.495544792697	0.00284544415836052	0.957458855084428	0.980005447693468
ENSCSAG00000001184	-0.418279702712674	4.15230123837568	1.34755201828361	0.245706532570359	0.464985042014009
ENSCSAG00000001185	-0.547438392412295	4.39536211368633	4.50690389779419	0.0337582946810928	0.134715088970188
ENSCSAG00000001186	-1.01438547210335	7.9899685560226	12.7695193623308	0.000352313351313448	0.00411538870130426
ENSCSAG00000001187	-0.142237582648141	6.14695007210972	0.82548717921151	0.363580712668513	0.580611295672999
ENSCSAG00000001188	1.40466020612849	1.41239115715077	11.956238082331	0.000544647246127641	0.00586436673030655
ENSCSAG00000001190	-0.0071179431730063	5.23954239102511	0.00149707885542583	0.969135869374492	0.984879390605346
ENSCSAG00000001191	-0.278348761799582	1.73689994723731	0.74387699665224	0.388421761265293	0.604557315380592
ENSCSAG00000001192	-0.0690071919820137	6.12998449615071	0.062289253780321	0.802913596442802	0.898989957836752
ENSCSAG00000001193	0.243966283324732	3.5753517954848	0.898534292109943	0.343175025519517	0.561394463577868
ENSCSAG00000001194	0.0281213603152507	2.31521554333604	0.0113646613626273	0.915102220274155	0.95890989487647
ENSCSAG00000001195	0.841130393596332	2.08665650473682	2.58754564956622	0.107707119898635	0.28314475558901
ENSCSAG00000001196	3.92783090219432	-2.19876553985413	12.7062418253107	0.000364437094042922	0.00422711199600206
ENSCSAG00000001197	-0.177844081404403	4.6724544807115	0.698009343620203	0.403453393122609	0.617651283177879
ENSCSAG00000001198	-0.417739854893123	5.12179218231214	2.79574213427919	0.0945149976246653	0.261360156666097
ENSCSAG00000001199	-0.12622686935394	6.19224066604619	0.464184682376967	0.495674722745194	0.694112708400371
ENSCSAG00000001200	-0.818567712261856	2.81952132883986	5.65413151285447	0.0174142964418198	0.0844190714865451
ENSCSAG00000001201	0.114542038431249	-1.20764073088257	0.0480967817973834	0.826408740104977	0.912770748358842
ENSCSAG00000001202	-0.453843556354533	4.32326725333926	0.685661983807492	0.407643831880814	0.62124498719094
ENSCSAG00000001203	-0.0598011084712529	9.91272030533107	0.0544733947764939	0.815454414705692	0.906749735269551
ENSCSAG00000001204	-0.952836762257716	5.19685504288366	2.23820293470123	0.13463737496475	0.324536792446351
ENSCSAG00000001205	-0.418331347147936	2.76166044190383	0.977124564325614	0.322909737433758	0.5438413232096
ENSCSAG00000001207	0.550311726945393	0.527567608866346	2.01500124543954	0.155751142353007	0.356011848636121
ENSCSAG00000001208	0.218212749580587	4.81893514058926	1.33932857443243	0.247152410165327	0.4659532426322
ENSCSAG00000001209	-0.719803987719995	5.15624321424756	10.8910297085965	0.000966310937615968	0.00940516072869944
ENSCSAG00000001210	-0.0626427802850477	5.25816504902874	0.10589912487119	0.744862117946309	0.866278524300745
ENSCSAG00000001211	-0.0293702961427915	4.06317442763575	0.00223913586886937	0.962258580096205	0.982422114442393
ENSCSAG00000001212	-0.311016803496136	3.05610277441831	1.66774917026817	0.196560285951517	0.410026047368174
ENSCSAG00000001213	-0.400941786476748	4.09243827396062	2.88306211918613	0.0895156474753632	0.25192195422569
ENSCSAG00000001214	-1.07258102667152	5.06693316012771	8.9958515530091	0.00270593156027368	0.0214412078988342
ENSCSAG00000001215	-0.186815984541264	2.31116140778075	0.412695380601402	0.520604597315212	0.715019635278177
ENSCSAG00000001216	0.223697873349015	8.50012156530503	0.846316874897809	0.357596368397401	0.575468111213007
ENSCSAG00000001217	0.0448011929691948	7.19312195282877	0.0324063766611893	0.857138663125199	0.9275424692036
ENSCSAG00000001218	-0.195659250575299	6.53615556137621	1.02942232485107	0.310294385564244	0.531763059386244
ENSCSAG00000001219	-1.1511411453429	1.6045491718245	7.11388250965496	0.00764892693269394	0.0463963739064656
ENSCSAG00000001220	-0.612434892700408	0.688534837560746	1.83676296859094	0.175330821479631	0.382403166298569
ENSCSAG00000001221	-0.492691125079631	7.77361201390046	7.03446873459372	0.00799555887145546	0.0478661275389017
ENSCSAG00000001222	-0.13702206887145	4.71897686413585	0.468997324226887	0.493448808250058	0.692172839227141
ENSCSAG00000001223	0.404037786672159	3.72885211456868	2.81617079877137	0.0933187865319536	0.259180493887385
ENSCSAG00000001224	-0.893264691774367	6.23115856476609	15.6876547530205	7.47102134652998e-05	0.00117299296179311
ENSCSAG00000001225	0.203980514844103	3.80387457135962	0.307568969630871	0.579175808071197	0.758095936545676
ENSCSAG00000001226	-0.613679621895043	10.103441397906	0.848728149990848	0.356912387098683	0.575119840282094
ENSCSAG00000001227	-0.0648645954761822	5.08355783250434	0.146439783152536	0.701961114030427	0.838837000396064
ENSCSAG00000001228	1.75581753829866	-0.281251824637648	12.5306343737644	0.000400333868290108	0.00456336404592665
ENSCSAG00000001229	-0.634290525543206	2.08759571095735	1.90408370009746	0.167621934468452	0.372726372053772
ENSCSAG00000001230	-0.054706003699462	6.32447706506741	0.100195861801467	0.751594718733326	0.870222008163632
ENSCSAG00000001231	-0.0614212816692204	5.05798672663725	0.124860022109782	0.723822035130388	0.853265365927143
ENSCSAG00000001232	0.0676450530797082	3.21790109042827	0.108884608913508	0.74141758330273	0.863549412834863
ENSCSAG00000001233	-0.925797820176066	6.54655342451645	4.72666979447251	0.0296983342356916	0.123220794800805
ENSCSAG00000001237	-0.135917867204005	3.74097129109567	0.445841472092651	0.504316417270639	0.700984117147113
ENSCSAG00000001238	0.350368406683388	2.64473430910283	1.55390098681501	0.212560472321123	0.429673396319665
ENSCSAG00000001239	-0.0437892445615074	4.67162274672688	0.0624200283192717	0.802711080697026	0.898989957836752
ENSCSAG00000001241	-0.290540124798388	5.85807259429131	3.2116342407703	0.0731164202599877	0.221262036880932
ENSCSAG00000001242	-0.976477523217505	8.2162912086691	2.77254773252358	0.0958934223506061	0.26380274100016
ENSCSAG00000001244	4.07715052853559	-1.5011117657336	29.8454431803765	4.67895293966578e-08	1.96646986525343e-06
ENSCSAG00000001246	-0.879106743678985	2.0452106212287	1.11716880021962	0.290528902222547	0.512301912186351
ENSCSAG00000001247	0.943887006668311	-1.11768116373637	2.81532664692072	0.09336788880932	0.259273271597771
ENSCSAG00000001248	-0.461659550798183	4.54553467531729	1.47688726715751	0.224262173994315	0.442866849338128
ENSCSAG00000001249	-0.473576197005413	8.38123100929804	3.47194505856929	0.0624178753462956	0.199909437151197
ENSCSAG00000001250	0.737083726672324	-1.67953750275827	1.71890080740607	0.189834596677319	0.401472219375067
ENSCSAG00000001251	2.83255587560433	0.00870081331083854	40.8607586655921	1.63470830896183e-10	1.30693182025374e-08
ENSCSAG00000001253	-0.249750192216274	-0.711476731534294	0.0971552279822987	0.755270554303167	0.872852207208607
ENSCSAG00000001254	1.07047802786273	4.97832464177346	14.1891592428911	0.000165320232192307	0.00223452886671059
ENSCSAG00000001256	0.820689918092062	2.34693284498356	6.40876599678773	0.0113558308480924	0.062004713427419
ENSCSAG00000001257	2.73167247317456	2.46257358426752	29.5003773913786	5.5905815620503e-08	2.30545593205267e-06
ENSCSAG00000001258	0.131243843942219	3.88943382852829	0.514554044703596	0.473174062605932	0.67613253673001
ENSCSAG00000001260	0.0556306203104474	6.47055199523571	0.0903947330809913	0.763675932810539	0.877043205550805
ENSCSAG00000001261	-0.0831499601824481	3.74291539469867	0.122315988348994	0.726536062572972	0.854714825179329
ENSCSAG00000001263	-0.0507340563281282	7.04519156045148	0.0938871373345549	0.759292434237151	0.874712591441582
ENSCSAG00000001264	0.480045240656495	6.91572726256114	4.39570355674233	0.0360295909690221	0.140486485844036
ENSCSAG00000001265	-1.04362944776682	6.81373463037104	3.20247542087163	0.0735269021591916	0.221897285394367
ENSCSAG00000001266	-0.0517844690228973	7.59759559617187	0.078556178728336	0.779263651323795	0.886173301062528
ENSCSAG00000001267	-0.0234462305770009	7.35970108417684	0.02111137180162	0.884475965954218	0.942713885950344
ENSCSAG00000001268	-0.206196171788833	6.68282779030395	1.54828357588718	0.213389010523476	0.430484402831977
ENSCSAG00000001269	-0.791506022476037	2.31949923044995	4.11116696063083	0.0426009580221649	0.156511354931764
ENSCSAG00000001270	-0.0337738856946229	5.9312935302761	0.0286100951496735	0.865682440857323	0.932279778130599
ENSCSAG00000001271	-0.0692903786327985	6.45753391833353	0.154112851826561	0.694635551255904	0.834429317047518
ENSCSAG00000001273	0.544451148282559	5.94594905212696	5.67753586557171	0.0171834845289764	0.0835992971914882
ENSCSAG00000001274	-0.59623045148351	5.02428780661406	8.36567902615332	0.00382373717303674	0.0278849217764144
ENSCSAG00000001275	-0.731488152406704	2.97284945101682	2.03003992234646	0.154216556322872	0.35338441464829
ENSCSAG00000001276	-0.321787867475166	4.17588676131982	2.21377001395591	0.13678403925761	0.327809340745493
ENSCSAG00000001277	0.723659401157656	5.73775274155649	6.82559700926313	0.00898605135918517	0.0522983122972732
ENSCSAG00000001278	0.984302690864574	2.25380567812911	8.10439848181577	0.00441579730100077	0.0309443037847389
ENSCSAG00000001280	-0.0270412752828112	5.95602055504608	0.0125083436979949	0.910949710619477	0.95646534678672
ENSCSAG00000001281	-0.312568356534211	7.0052203985182	1.85508402705712	0.173193247848227	0.379746830573365
ENSCSAG00000001282	-0.432612049931858	1.20097403742549	1.13341553325894	0.287047970389706	0.508564665614462
ENSCSAG00000001283	0.0332008086001276	2.32436889221316	0.00926002255442526	0.923338690295169	0.962593813692628
ENSCSAG00000001284	-0.359925482660851	8.37971648707508	2.67345352856807	0.102034398376179	0.274389801038643
ENSCSAG00000001285	1.68842116589193	3.33807557605739	28.7419512547391	8.26928783752302e-08	3.24427143022251e-06
ENSCSAG00000001287	-0.673322984605778	5.99902912921798	3.8629436379487	0.0493636501103958	0.173034679302506
ENSCSAG00000001288	0.255882723773285	5.19433552381433	1.414650406392	0.234285930783954	0.452457110158868
ENSCSAG00000001289	0.0583160149839693	4.38511039873292	0.0803168465225141	0.776868488642512	0.884323695858606
ENSCSAG00000001290	0.0225327233689323	1.69881415785251	0.00292097858945795	0.956898452616711	0.979710340340263
ENSCSAG00000001291	0.224806059280075	-1.148265524204	0.0988612338326718	0.753200501211575	0.871618628074798
ENSCSAG00000001293	-0.399336479251787	5.93389813523964	2.47878135144465	0.11539162929739	0.296872825717287
ENSCSAG00000001294	-0.32045539792276	5.78274514555419	2.46246535023373	0.11659565082166	0.298760528175823
ENSCSAG00000001295	0.432834029193947	3.04473129033056	3.82050402563775	0.050629006080693	0.175939258033832
ENSCSAG00000001296	0.324504796631381	2.91269327987167	1.51081591150046	0.219014627724546	0.436522819612203
ENSCSAG00000001297	0.247533794598916	4.49296864957989	1.73835655143341	0.187347197323977	0.398125733215301
ENSCSAG00000001298	0.0556592019151062	0.965594867408221	0.0342360581004719	0.853205595944536	0.92542663699868
ENSCSAG00000001300	-0.171697962482153	9.15930034426797	0.364794220883006	0.545855628976931	0.73365590559134
ENSCSAG00000001301	-0.445130286935498	4.01776334980745	4.70787863869299	0.0300246795688166	0.124107832907277
ENSCSAG00000001303	-0.371614684031586	3.81831305955167	2.27655600514662	0.131343245506298	0.320201084248373
ENSCSAG00000001304	-0.407324662136335	6.6613731590895	3.72776908847936	0.0535148246067455	0.181589090240984
ENSCSAG00000001306	-0.600193579731039	2.09786911807702	5.29696870476906	0.0213625702895378	0.0975789749646836
ENSCSAG00000001307	-1.09872418905699	4.38840943423514	11.1446332859254	0.000842751314200876	0.00845156251163076
ENSCSAG00000001309	0.14822391311886	0.981436015828858	0.109149946746644	0.741113992323671	0.863317569025325
ENSCSAG00000001310	0.267107908721144	4.59250309757973	2.43403391822821	0.118727020447393	0.301694491804553
ENSCSAG00000001311	-1.08816397237384	5.74898995455655	3.19461190519505	0.0738813042587885	0.222479034173639
ENSCSAG00000001312	-1.15626977621675	-0.913557153991291	4.46400622193124	0.0346162203496315	0.136620337279537
ENSCSAG00000001313	-0.666033516462522	5.7235327031136	2.23158599927453	0.135214989055391	0.325228771549133
ENSCSAG00000001314	-0.671096322714314	2.71251209419707	4.92664065768612	0.0264456797883104	0.113632490391135
ENSCSAG00000001316	-0.662031692826907	2.88540889145031	0.977003396446648	0.32293974075436	0.5438413232096
ENSCSAG00000001317	-0.291406826879652	7.97631079351744	1.99013969263554	0.158326274028122	0.359361696869932
ENSCSAG00000001318	0.867925825743188	5.44517548296493	8.91228617036813	0.0028325843432964	0.0221944001889121
ENSCSAG00000001319	-0.114812783368463	4.33132853686536	0.183475189014477	0.668403572465756	0.816811320391898
ENSCSAG00000001323	1.13657836984947	0.242660541685068	8.73953422600264	0.00311384047491945	0.023766775935418
ENSCSAG00000001324	0.0551398106530249	5.01262879165844	0.0894762741652926	0.764844023257951	0.877895076136436
ENSCSAG00000001325	0.664013203273917	1.84946821946712	4.07286629619082	0.0435772700216036	0.158538715627054
ENSCSAG00000001326	0.0254410533566564	4.5048975176183	0.0147436325522143	0.903355714518853	0.95274775077443
ENSCSAG00000001327	-0.422013601828815	0.361858151976246	1.47341953475696	0.224806942211173	0.443337385822373
ENSCSAG00000001328	-0.0385323881719052	3.51182195311096	0.028988100771862	0.864806514445931	0.931586069203903
ENSCSAG00000001329	0.00700199988027292	2.50628920157482	0.000654528967370283	0.979589336486513	0.990073362885507
ENSCSAG00000001330	-0.764848972759102	6.16725920890045	1.92494783743909	0.165312238340493	0.369505909817076
ENSCSAG00000001331	-0.772601941501758	4.10124130398199	4.6689057694512	0.0307134901141025	0.126103285910405
ENSCSAG00000001332	1.5591294162294	-0.737673792429014	14.9580172258019	0.000109929968130887	0.00161110317978515
ENSCSAG00000001333	0.975586188563659	3.52578003942014	7.8243970514407	0.00515456395661309	0.0346229901876285
ENSCSAG00000001334	0.787548589445535	3.64591208536639	6.07075782684564	0.0137437980598267	0.0712511966585554
ENSCSAG00000001335	-0.322192825312494	5.07660190726981	3.01637062301608	0.0824277463579339	0.238601312056431
ENSCSAG00000001336	-0.748583358832157	7.55486749881553	5.68826832503874	0.0170786996833226	0.0833103610955224
ENSCSAG00000001338	-0.320500192735946	0.816312285748731	0.853771024225594	0.355487717658901	0.573845839774439
ENSCSAG00000001339	0.033453017235527	6.95401608681121	0.0438802971926151	0.834076477816824	0.915743232125797
ENSCSAG00000001341	0.0589987750874437	6.7112896531344	0.0854489062160155	0.770044683485796	0.880805265729564
ENSCSAG00000001342	0.412656157364491	5.32916384852402	4.5012167637375	0.0338707441453838	0.134903081998867
ENSCSAG00000001343	-0.00972582057423246	4.08891131927046	0.00167082616455616	0.967394957525496	0.984319750720668
ENSCSAG00000001344	-0.0515435108394824	3.57662717205565	0.0376115311306862	0.846225270074535	0.921662447415371
ENSCSAG00000001345	0.00826914471804838	3.64384777985635	0.00110838817449732	0.973441363103688	0.986990441574613
ENSCSAG00000001346	-0.478256594016164	7.47612559716932	5.36115809829304	0.0205900959099652	0.0949962609343284
ENSCSAG00000001347	1.35732986195934	3.24830004464578	14.1422452147364	0.000169494324912654	0.00228347289117644
ENSCSAG00000001349	0.968316357313838	4.16442791208588	11.2729166206485	0.000786460674679143	0.00799382828533872
ENSCSAG00000001350	0.00891484770261992	5.21182597007067	0.00167835556056772	0.967321615569405	0.984319750720668
ENSCSAG00000001351	-0.139758279761951	8.5832084396005	0.488484020501062	0.484604328585224	0.684832895730991
ENSCSAG00000001352	0.917896911590837	3.22367483421445	6.88766335698051	0.00867926489879468	0.0510161631079686
ENSCSAG00000001353	0.357559783316824	7.24836015991404	3.37568932792531	0.0661648956420265	0.207883884595654
ENSCSAG00000001354	1.48311020315784	2.65435097206808	14.498960002413	0.000140236943191188	0.00196796396829979
ENSCSAG00000001355	1.15161225892337	4.99386544232235	21.3415692198361	3.84307090204221e-06	9.23959273493903e-05
ENSCSAG00000001356	1.05354528243969	0.00655019770424185	4.5406218069095	0.0330995663603799	0.132727734298227
ENSCSAG00000001358	-0.188775791061381	7.04856105272563	0.067975196823582	0.79430802977888	0.894109247764739
ENSCSAG00000001359	0.476271603622568	3.11392979315639	2.99740385522217	0.0833980570212715	0.240440863644675
ENSCSAG00000001360	-0.0861654836420613	6.76775419029478	0.242367047426312	0.622501711281703	0.788208308807761
ENSCSAG00000001361	-0.807417500857496	5.05512188045479	7.29871658092233	0.00690038826953019	0.0429564869642979
ENSCSAG00000001363	0.140812614641125	0.794316716933435	0.0949315647658224	0.757998888259703	0.874231383100727
ENSCSAG00000001364	0.69346608881642	2.22707313055265	5.63828031832674	0.0175724348325839	0.0849908949135543
ENSCSAG00000001365	-0.267125854314227	7.88732064537263	2.18133851184241	0.139692924081251	0.332230469365475
ENSCSAG00000001366	-1.0440249652623	3.91929285778076	14.9744156790074	0.000108978737722861	0.00160000160974978
ENSCSAG00000001367	-0.349804194753787	4.74227437108736	2.1584073386616	0.141791590231898	0.335670301828903
ENSCSAG00000001368	-0.0838872297938614	2.38415505021501	0.115632633747449	0.733820390129949	0.858940640902585
ENSCSAG00000001369	0.868901062554355	6.15430790872642	9.7751638810971	0.0017688495402729	0.0154716020311002
ENSCSAG00000001371	-1.07565361171122	3.93482133825332	3.02082036374759	0.0822018741439747	0.238409021416034
ENSCSAG00000001373	4.67702184117467	2.68466939482373	63.252747292521	1.81813904262921e-15	4.41620625986862e-13
ENSCSAG00000001374	0.208005799409152	4.79058944835363	0.927363323551578	0.335549002329538	0.554392604929177
ENSCSAG00000001375	-0.0859781993188537	6.70489820260957	0.198450040632373	0.655974847983826	0.8107405390713
ENSCSAG00000001376	-0.156037118099806	6.25053931605495	0.964169157448945	0.326138692113461	0.546165748518507
ENSCSAG00000001377	-0.999171139623463	5.49094779749877	4.01144359053733	0.0451924405556314	0.162649421294912
ENSCSAG00000001378	1.19118009416905	3.69325851123063	12.5240522515347	0.000401746629341232	0.00457630970815802
ENSCSAG00000001379	-0.391829169331478	4.91525112539438	2.76944653031577	0.0960793773343699	0.264006500654099
ENSCSAG00000001380	4.86029817867319	3.10312593430834	70.3942184814337	4.85620390006452e-17	2.21528005413124e-14
ENSCSAG00000001381	-0.106618326729225	3.00336299451107	0.176457688637598	0.67443528826888	0.820902553893669
ENSCSAG00000001382	0.0274495403570613	5.62233829006442	0.0210501920154336	0.884642306125883	0.942747078539338
ENSCSAG00000001385	2.44551675009221	-1.21568849367226	13.2341284654508	0.000274897663303815	0.00337287971206458
ENSCSAG00000001386	0.101341200702578	6.38315620197317	0.356239945979617	0.550601925456135	0.737873590487545
ENSCSAG00000001387	0.445495165238702	2.87161357778552	3.28621408649087	0.0698639401797828	0.215325061267576
ENSCSAG00000001389	0.308404603233123	0.871541156734504	0.462050391907745	0.496667275684414	0.694691179338557
ENSCSAG00000001390	-0.467067172075896	7.59897996599195	2.26666612183669	0.132183984634393	0.321195385387412
ENSCSAG00000001391	-0.180870581146782	5.58124880142402	0.700467653335238	0.402626600562319	0.616858768652891
ENSCSAG00000001395	1.46978023323375	0.1957002250162	15.1271257228238	0.000100508689655736	0.00149828702801787
ENSCSAG00000001396	0.00959844619028006	6.96946589414684	0.00307326113178519	0.9557903182397	0.979128371145737
ENSCSAG00000001397	2.25035415725086	0.299018476199377	16.4695703657317	4.94372002170326e-05	0.000836633438508942
ENSCSAG00000001398	0.668142229377098	6.63801950810284	10.8378540891111	0.000994459148887314	0.00959993089548321
ENSCSAG00000001399	0.0813148335530306	7.01722172487744	0.278424796812207	0.597735524100799	0.771858911808343
ENSCSAG00000001400	0.672484032219474	5.6357614781572	7.6381113689563	0.00571477222145706	0.0374121651929474
ENSCSAG00000001401	3.86157099045788	5.21779570738383	54.4371067675936	1.6050331889777e-13	2.54907049830237e-11
ENSCSAG00000001402	-0.292782290043564	7.304220415995	1.73386384205747	0.187918200463307	0.39890051626429
ENSCSAG00000001403	2.17699413884673	5.60470538876814	44.1551382487361	3.03354465724117e-11	2.86314612020871e-09
ENSCSAG00000001404	0.0607535993013053	-0.737468843362319	0.0268538203291691	0.869832419209991	0.934288737142074
ENSCSAG00000001405	-1.57972337210967	5.00388282552411	5.44023989704191	0.01967796660151	0.0921522467698159
ENSCSAG00000001406	2.63424552276293	4.38599102445459	28.6904050288236	8.49234576668966e-08	3.31603014251568e-06
ENSCSAG00000001407	0.70397532518227	7.1685636708223	1.12372894248493	0.289116930730844	0.510841286358725
ENSCSAG00000001408	1.83136395453242	5.72649520134395	6.87824665070172	0.00872511153527939	0.0511945531894173
ENSCSAG00000001409	1.00809396608667	3.37512491115424	9.43262459254843	0.00213159006296968	0.0178355993262767
ENSCSAG00000001410	0.224963803993421	7.00786557115552	1.17629979003765	0.278110574115125	0.499625011165926
ENSCSAG00000001411	2.39314250394034	5.32202606634902	32.6613241896581	1.09698425972746e-08	5.50726109967128e-07
ENSCSAG00000001413	-0.378645572124053	8.88419138716738	2.34088003914819	0.126018343586973	0.313838338608971
ENSCSAG00000001414	-0.873979863418588	4.43446315844175	6.30387702418859	0.0120474203870358	0.0647534144265117
ENSCSAG00000001415	-0.610715958981185	-1.57393827172924	1.21336776000643	0.270666169834804	0.492305156551818
ENSCSAG00000001416	-0.149939125840863	3.03354233818102	0.163581671493066	0.685880139917103	0.828450885449479
ENSCSAG00000001417	-0.139689210710553	3.80338888564374	0.616105147015332	0.432498330837673	0.643421752961742
ENSCSAG00000001418	0.349676970359059	1.74165980501178	0.942430458319315	0.331653572821692	0.551320658443628
ENSCSAG00000001419	-0.0409440584447735	3.37722386570602	0.023528346455894	0.878091104777802	0.938775194783505
ENSCSAG00000001420	1.09732561525889	5.20463495148856	11.29626971029	0.000776629709668283	0.00790363087775172
ENSCSAG00000001421	-0.375207009851593	1.77932178681524	0.6804710955697	0.409424551265817	0.622970263782837
ENSCSAG00000001422	0.212968325106827	4.1769845483113	0.200448775367228	0.654358851083111	0.809702865301593
ENSCSAG00000001423	0.06301619977094	2.56296329460209	0.0415088613324635	0.838558842317076	0.918405865934443
ENSCSAG00000001424	-0.448028372656357	0.434840995231735	0.815419668241027	0.366522759855296	0.583163498742555
ENSCSAG00000001425	1.79584790019715	5.34512576952954	23.254081507099	1.41948880989844e-06	3.88817523600208e-05
ENSCSAG00000001426	0.196578408794559	1.21824419193639	0.362740949182573	0.546987909189373	0.734460555733752
ENSCSAG00000001427	-0.34555267434566	6.54125011985108	0.881699451847659	0.34773663543677	0.565924328259842
ENSCSAG00000001428	-0.892610077548631	7.33172356399651	6.76114008557278	0.00931642193908876	0.0537475868557209
ENSCSAG00000001429	0.426971891746791	1.78640083923168	0.587953860422829	0.443211440710826	0.652685749484728
ENSCSAG00000001430	0.338838529532719	4.20817101209754	2.59542251238785	0.107172855691412	0.282504637321265
ENSCSAG00000001431	0.537785941430251	1.14819695229399	1.46905669684549	0.225494584670929	0.443867721965169
ENSCSAG00000001432	-0.224875966181995	3.99224187237458	1.21096521755564	0.271141047247417	0.492731508129121
ENSCSAG00000001433	-0.740243611355875	2.10637411061034	0.641776828162058	0.423068113449693	0.634563751348401
ENSCSAG00000001434	-0.929528244639253	12.1172138432537	0.776937475621708	0.378079408111244	0.594971322457211
ENSCSAG00000001436	-1.97966078655504	8.40411069862923	3.41911985139296	0.0644453637451156	0.204268676449448
ENSCSAG00000001437	-0.0918350342098732	2.6223509502224	0.114859785444242	0.734677756139494	0.859073011639831
ENSCSAG00000001439	-0.290141556289401	7.09271630290882	2.92529651144502	0.0872012040330398	0.247839720943067
ENSCSAG00000001440	0.0682639094633442	7.80348651569009	0.12722711247018	0.721324568115592	0.851437394929877
ENSCSAG00000001441	0.362404947792161	4.2827431442154	1.89311825611742	0.168850632158567	0.374450307648101
ENSCSAG00000001442	0.37865310646082	5.66033305875146	2.62327669341973	0.105306781079414	0.279554622210141
ENSCSAG00000001443	0.103737088457172	3.25740442223706	0.211886417669628	0.64529285005915	0.803127270320774
ENSCSAG00000001444	-0.0641041769963657	6.35900450827572	0.147687028257586	0.700755589004322	0.838392908814881
ENSCSAG00000001445	0.243707803082449	6.12599191512359	1.76836524861332	0.183584521849139	0.393545171626507
ENSCSAG00000001446	0.0291406532457588	5.02282430301356	0.0255595295667668	0.872980739775737	0.936377610972637
ENSCSAG00000001447	-0.954977215995761	4.27134240291433	2.69847636809666	0.100444194791685	0.271750493918798
ENSCSAG00000001448	0.707707103971986	6.49175943753623	1.54788674933106	0.213447685233288	0.430484402831977
ENSCSAG00000001449	0.384772078998226	5.98853906985712	0.53319305382638	0.465267518284664	0.6694680372426
ENSCSAG00000001451	0.653844926586346	6.69734754508515	2.75156153795798	0.0971594969723466	0.265965453192096
ENSCSAG00000001452	0.690343481846148	3.66890272390321	2.54083138466493	0.110936359163052	0.289057555497101
ENSCSAG00000001453	-0.041596447511561	4.60549218623636	0.0327614775221612	0.856366540611192	0.927150376984469
ENSCSAG00000001455	0.959890558074727	4.10644696618919	14.993446778009	0.000107885175238469	0.00158676708763473
ENSCSAG00000001456	-0.456461162691995	3.99814448389002	3.54412613857021	0.059756635925338	0.194444514495431
ENSCSAG00000001458	-0.304015077069385	8.17891655872894	1.98924120077568	0.158420241095802	0.359431947716914
ENSCSAG00000001459	2.73513392925703	4.04751649301023	45.1768217875436	1.80023156258071e-11	1.81307467799668e-09
ENSCSAG00000001460	0.0265002929744198	3.41890620697031	0.0100285678170735	0.920231006452205	0.961321582035992
ENSCSAG00000001461	1.57891583596962	6.82583876631517	28.3988068782153	9.87261349486725e-08	3.74004488749363e-06
ENSCSAG00000001463	-0.0723106662649707	-1.18090609858331	0.0130280584315479	0.909126401347884	0.955841416520591
ENSCSAG00000001464	-0.433476950003072	1.43236607082708	2.30328214093085	0.129100941655319	0.317741059949471
ENSCSAG00000001465	-0.221821058778962	3.53799278654101	1.06891685479878	0.301190230843737	0.522838729992658
ENSCSAG00000001467	0.323787789962259	4.38501078297915	2.28249942798293	0.130840866486968	0.319547329848477
ENSCSAG00000001468	0.390050617571169	4.90191522753947	4.15621340715368	0.0414820420944144	0.153726472800862
ENSCSAG00000001469	0.193790283104947	1.20445687703149	0.180293189126409	0.67112139944437	0.818376681773544
ENSCSAG00000001470	0.353629638980971	5.48431597294996	1.86333287858088	0.172240630623402	0.37852951277822
ENSCSAG00000001471	-0.0926410859959296	6.69853083887994	0.147147040564008	0.701276794626809	0.838671373429682
ENSCSAG00000001472	0.375206421755753	3.66987626113075	2.26996937171189	0.131902509050231	0.320765466048177
ENSCSAG00000001473	-0.084991194544147	0.491935388879332	0.0859800003842626	0.769351349540229	0.880281414366412
ENSCSAG00000001474	-0.19995554233732	5.05546162546151	1.01991268680534	0.312539720976026	0.534205757043885
ENSCSAG00000001475	-0.355822852931734	5.07685337899497	3.02522526663143	0.0819789357838565	0.238094967881477
ENSCSAG00000001476	-0.576566727315398	3.56207357164274	3.9213414458205	0.0476768227421397	0.168868936080595
ENSCSAG00000001477	-0.0157242198094075	6.44007050087759	0.00990370356548453	0.920727510521273	0.961345730075774
ENSCSAG00000001478	-0.506786120329511	7.11177756788068	3.25902803568765	0.0710312174230927	0.217343945568215
ENSCSAG00000001479	-0.623003361653683	6.58596938833234	5.24780530859219	0.0219744700340373	0.0993573286482874
ENSCSAG00000001480	0.0277789072611151	6.67566397271995	0.0249507984955812	0.87448972285258	0.936954619447775
ENSCSAG00000001481	-0.289631019111678	4.35015490628877	2.22338765976789	0.135934498558262	0.326294159669642
ENSCSAG00000001482	-0.117651810344722	2.15765410435001	0.152727210036485	0.695942644284418	0.835165565702384
ENSCSAG00000001483	1.78409373433323	6.01924482642733	28.531627441824	9.21803690150208e-08	3.55734382014276e-06
ENSCSAG00000001484	-0.655169908513434	7.9900228027065	5.15297444189531	0.0232065882021512	0.103567472935675
ENSCSAG00000001485	-0.53498244756373	5.01678388848567	1.18292042879467	0.276762255295725	0.498123806333168
ENSCSAG00000001486	-0.594582828050057	6.29697988963998	1.5900129037755	0.207324290239592	0.422928934750064
ENSCSAG00000001487	0.594029268896973	7.67634961912938	7.29400088075822	0.00691852333496463	0.0429979027796742
ENSCSAG00000001488	-0.439590492560074	4.08413874684152	2.46725001603341	0.116241140451781	0.298222261081403
ENSCSAG00000001490	-0.253163744527724	6.02450470272304	1.03565271130568	0.308834696119385	0.53019672339714
ENSCSAG00000001491	-0.297406645410069	2.83897667032765	0.948364302058337	0.330135999887701	0.549960293509346
ENSCSAG00000001494	2.78089283319048	5.96787356361701	41.7863527355898	1.01811577745989e-10	8.57970321240051e-09
ENSCSAG00000001495	-0.0316981127050999	7.20843067248925	0.0189061673433315	0.89063583030869	0.945408781986653
ENSCSAG00000001496	-0.544002289150222	6.12095312703152	8.87507403555546	0.00289090517568337	0.0225783944777823
ENSCSAG00000001497	1.73759596885234	1.16220985597536	8.13363261288828	0.00434516038359358	0.0305933900749741
ENSCSAG00000001498	2.38140786759709	-0.0181936988858095	14.2952083538304	0.000156262141574494	0.00213128141402636
ENSCSAG00000001499	2.82975032182868	3.58530896844744	59.7953214417302	1.05253266522866e-14	2.20059266222554e-12
ENSCSAG00000001500	2.77438003805042	-1.93407227696924	13.215853727875	0.000277591026726416	0.00339156849202238
ENSCSAG00000001501	-0.686822041649862	6.13119473367022	2.43843009995727	0.118394662915977	0.301267084791741
ENSCSAG00000001502	-0.261003100952338	7.90840141507581	1.41587494469661	0.234083561984485	0.452438954065642
ENSCSAG00000001503	-0.496428122843268	7.08699164572449	1.92654593741806	0.165136832593357	0.369288527476913
ENSCSAG00000001504	0.446098539155521	5.75008543406291	6.58978573912903	0.010256551492142	0.0574457310938315
ENSCSAG00000001505	-0.785956870424602	4.58463599166108	7.62593438214394	0.00575348534741948	0.0375613903096156
ENSCSAG00000001506	-0.246810453552114	3.08224127027493	1.06236960211919	0.302675355253818	0.524100753826743
ENSCSAG00000001507	0.0973943173455129	0.523433051030731	0.0923556215641312	0.761203561894722	0.8755131759882
ENSCSAG00000001508	-0.205331393689631	4.91517973375756	1.22329646513476	0.268714688258482	0.490223471715562
ENSCSAG00000001509	-0.294082885039898	5.56177510030414	2.61944969185972	0.105561044255416	0.280044889874349
ENSCSAG00000001510	-0.68896479069123	6.16584314830325	6.19769672929414	0.0127916668175223	0.0678266326886084
ENSCSAG00000001511	0.434727520096211	6.89023866040363	1.06733055609166	0.30154918931441	0.52334642848651
ENSCSAG00000001512	0.19079222054171	4.4531428661429	0.952184637739361	0.329163839312643	0.549167176574634
ENSCSAG00000001513	-0.186246551141432	5.27961174187741	0.618748913708369	0.431512577672572	0.64256159803623
ENSCSAG00000001515	0.547152442299225	3.30607576289817	6.10709237425081	0.0134640451347076	0.070197485318802
ENSCSAG00000001516	3.28168498442822	-0.57541769021612	25.8645762684703	3.66228647149524e-07	1.17228654359858e-05
ENSCSAG00000001517	1.03955295803576	1.85559231127389	5.09993697802663	0.0239267127897369	0.105667784798953
ENSCSAG00000001519	-0.0247368672821228	2.91630806060829	0.00719357804648268	0.932408497193227	0.966645188811231
ENSCSAG00000001520	1.28185522269699	1.32661958769196	7.27290935961972	0.0070002323055539	0.0433531447284716
ENSCSAG00000001521	1.61689973777716	1.72138425991252	10.8354541688944	0.000995748911400705	0.00960676680467607
ENSCSAG00000001522	0.0543299387607426	3.49638933177498	0.0703003533997784	0.790899967078578	0.892418224170891
ENSCSAG00000001523	2.39217212465963	1.08960176918697	17.5994652260128	2.72665011373341e-05	0.000504888788436488
ENSCSAG00000001524	-1.11481782773751	7.96606711145207	5.71588180367962	0.0168121182913638	0.0823260473816945
ENSCSAG00000001525	-0.702988530328561	6.75260156542425	8.83716279917946	0.00295157641211084	0.022826754204008
ENSCSAG00000001527	-0.605105026825125	-0.176990313446846	0.640250614835487	0.423620060483153	0.634930357441038
ENSCSAG00000001528	0.654787025020208	-1.7273788039843	0.670021269634574	0.413044191570829	0.625952005888191
ENSCSAG00000001529	0.139911681895525	7.15641898338086	0.512365424580004	0.474116670876159	0.677043150842152
ENSCSAG00000001530	0.992754212432304	-0.897775637255642	2.42554210029187	0.119371940003102	0.302955833373446
ENSCSAG00000001531	0.224912627892772	5.3307275829592	1.26944136736164	0.259871505156776	0.480069080715184
ENSCSAG00000001533	-0.23649825995131	6.82771748753467	1.9139750035057	0.166522376574848	0.371281060189898
ENSCSAG00000001535	-0.194755019628141	5.86414745673999	0.696685110774162	0.403899791837555	0.618101076269613
ENSCSAG00000001536	0.600137291312071	5.64572201080992	6.65580803041418	0.00988331431829993	0.0560201450224296
ENSCSAG00000001537	1.12192555724648	4.61866338523791	21.8661226675571	2.92349852680763e-06	7.33851446311272e-05
ENSCSAG00000001538	0.10574700211174	5.61083225409337	0.358468361301478	0.549358101285703	0.736556272176478
ENSCSAG00000001539	-0.134779913529716	3.42279493238794	0.389494673771154	0.532565142274917	0.72320796308105
ENSCSAG00000001541	-0.644348112299439	6.60190807157752	1.46099177571534	0.226772384783746	0.445119497294804
ENSCSAG00000001542	-0.097337171715603	5.35523600469773	0.225724475358017	0.634712349121761	0.796488513843951
ENSCSAG00000001543	-0.918541916403369	0.833128678871935	2.80309579545114	0.0940824896299895	0.260556754060788
ENSCSAG00000001545	-0.549136632821506	6.89479061809875	3.61368647932008	0.0573059581043147	0.189266648672059
ENSCSAG00000001546	0.215672388984748	6.55002830526543	1.1833298066968	0.276679154195575	0.498028508047985
ENSCSAG00000001547	-0.515699156951918	-0.585401361448911	0.59527149344806	0.440387874128375	0.649969195456581
ENSCSAG00000001548	-0.693067846400922	1.08853516161293	3.03227105317857	0.0816236939477569	0.237313598474758
ENSCSAG00000001549	-0.578226596585087	0.811993531826139	2.71366401756906	0.0994922370540095	0.270192910131712
ENSCSAG00000001550	-0.0520023853442068	6.76680610029359	0.104962689775139	0.745953585663822	0.866981747671596
ENSCSAG00000001551	-0.454266337595881	-0.762105508578982	0.683533672167648	0.408372566177888	0.622011220542252
ENSCSAG00000001552	-0.147617536201835	4.40490436890414	0.460531480230056	0.49737568991235	0.694992021597779
ENSCSAG00000001553	0.27686043188174	3.23676285700764	1.14735674169425	0.284103160467384	0.505334040646111
ENSCSAG00000001554	-0.296771598188506	7.14072838902632	2.13287122542764	0.144170480871476	0.339018199395526
ENSCSAG00000001555	0.910438486176021	2.62250752042977	10.2449743960132	0.00137057486795816	0.0125625888424334
ENSCSAG00000001556	-1.40681875841981	7.03387755992503	4.62128654973992	0.031577544885183	0.128559602876156
ENSCSAG00000001557	0.31194724660784	3.32202211908291	1.2694622024081	0.259867594601029	0.480069080715184
ENSCSAG00000001558	-0.100571924628038	6.7787229210385	0.308117161242993	0.578837875116656	0.757889428850956
ENSCSAG00000001559	-0.198248035675885	5.11166154860498	1.625845122717	0.202278690939681	0.417502155014474
ENSCSAG00000001561	0.898886025020663	-0.801179309191658	3.05543175002413	0.0804676060956292	0.235291120831303
ENSCSAG00000001562	1.14865798116089	-0.739572294132216	4.68111420191488	0.0304959625808957	0.125568086696585
ENSCSAG00000001563	-0.21546478100988	4.74203623896983	1.09734206458278	0.294850150823156	0.516386379084515
ENSCSAG00000001564	-0.119534245921629	2.36542294081569	0.161663943118967	0.687629162622955	0.829564741731309
ENSCSAG00000001565	0.284406230428411	4.28208893514875	2.15427490478756	0.142173546744805	0.336285331746234
ENSCSAG00000001566	5.28820579406705	-2.90437085023076	19.9825640274967	7.81515553675857e-06	0.000169178144168599
ENSCSAG00000001567	0.428877732447408	6.37448564083711	1.32731521475225	0.249283406014659	0.468153953057888
ENSCSAG00000001568	0.482958846337675	4.48028921577366	6.65376137166819	0.00989467280269512	0.0560268463085757
ENSCSAG00000001569	-0.244764159939454	6.28881989273418	1.42227027563006	0.23303008803963	0.451120248962796
ENSCSAG00000001570	0.0586153950924941	5.98424051538062	0.121740299584621	0.727154605819917	0.854998383142511
ENSCSAG00000001571	-0.272248794975195	5.61673491721098	0.295138135693676	0.586946550536889	0.763857270488884
ENSCSAG00000001572	0.339640457917386	2.89819969163252	0.148532920078182	0.699941313152286	0.838005054026277
ENSCSAG00000001574	2.52280440433851	1.71754787637301	34.7138499048972	3.81904889895006e-09	2.16024762547802e-07
ENSCSAG00000001576	0.815580273534779	4.74434867299185	15.1571914371691	9.89208215591521e-05	0.00147728319140372
ENSCSAG00000001577	-0.225246617496729	7.38907186463387	1.2638859958948	0.260916804332521	0.481169530763935
ENSCSAG00000001578	0.67454413952902	1.29875803692049	2.45138453943709	0.117421256119434	0.299765836675192
ENSCSAG00000001579	0.207078854265498	2.23820094606463	0.557585149881252	0.455234861943836	0.6619656587612
ENSCSAG00000001580	-0.0336341835531311	6.98873889237757	0.0135448790586707	0.907349428792241	0.954985258855713
ENSCSAG00000001581	1.83777290897139	1.11445818052572	15.0723748070129	0.000103466450110169	0.00153544955657651
ENSCSAG00000001582	0.395034417885053	5.42287565224201	5.85436136450113	0.0155384954932849	0.0778669083927751
ENSCSAG00000001583	1.47507880793795	1.09634616896296	11.077223279774	0.000873945711282886	0.00868860018239943
ENSCSAG00000001584	-0.487968965267909	0.224625791171236	1.76691966603003	0.183763754491445	0.393724988057492
ENSCSAG00000001585	0.126120169246839	3.22284797662344	0.458179268481442	0.498476125982849	0.696235118263248
ENSCSAG00000001586	-0.466113367343211	6.82806637144825	5.24906379476131	0.0219585823516826	0.0993398807731421
ENSCSAG00000001587	0.583965409311529	1.68472530666999	3.57869727744285	0.0585250303190617	0.191980429294676
ENSCSAG00000001588	-0.44102284063958	6.77230982206834	3.53800835550726	0.0599774386225408	0.194779267347327
ENSCSAG00000001589	0.368980091138347	5.60816776699274	3.85670067081952	0.0495476713867556	0.173340806850778
ENSCSAG00000001590	-0.103386149349485	6.93591392405698	0.377359691383333	0.539019683050107	0.728178781542776
ENSCSAG00000001591	0.0514507015727854	0.606802111040129	0.0196721040081336	0.888456717874858	0.944678743989895
ENSCSAG00000001592	0.647260585866279	2.26305170976839	5.65510565603448	0.0174046259984941	0.0844017051136604
ENSCSAG00000001593	-0.192924563349093	1.91953384346083	0.536661911727808	0.463819440397497	0.668549236150227
ENSCSAG00000001594	-0.25060269302184	7.8419606582015	1.04822095555557	0.3059171728077	0.527007934235654
ENSCSAG00000001595	0.0842596645117828	3.34737320169814	0.132293985906518	0.716065312950995	0.848196412364571
ENSCSAG00000001596	1.18303110164042	1.76991184823707	15.3306918530038	9.02384599000568e-05	0.00137065848460222
ENSCSAG00000001597	0.627290836942582	3.41571088302645	7.0107995665724	0.0081019488733788	0.0484328228525507
ENSCSAG00000001598	0.0209493218530544	8.89533884479745	0.00708421192393871	0.932923050523299	0.966817727228265
ENSCSAG00000001600	-0.330213290105278	4.88902896179331	1.0781938857089	0.29910194768267	0.520685799944631
ENSCSAG00000001601	0.476551392551622	2.01152435626521	4.1862670140647	0.0407527399106141	0.151774130980252
ENSCSAG00000001602	-0.287316937365407	7.83120415791428	0.941629272136709	0.331859186505296	0.551502628369002
ENSCSAG00000001603	-0.0104599685997184	2.88538434903618	0.00190657974159336	0.965171917604443	0.983237048631064
ENSCSAG00000001604	0.421301111395397	4.46141009152646	3.89389552393331	0.048461893967689	0.170743409271399
ENSCSAG00000001605	0.404018568170976	2.71890117365753	2.70763488229982	0.099868957089946	0.270641150299882
ENSCSAG00000001606	-0.16299134818592	-0.355331821804574	0.123179087398423	0.725611767262846	0.854418589853884
ENSCSAG00000001607	-0.636995694783319	1.7912875824844	0.747628871893191	0.387227983859582	0.603552383637702
ENSCSAG00000001608	0.0646823821830167	3.57547663757304	0.0491729331889736	0.824508731559059	0.911706166392428
ENSCSAG00000001610	0.554031199570729	2.60600706781927	2.88480602627725	0.0894187745428775	0.251778025762821
ENSCSAG00000001611	-0.840304830426817	5.87846472111637	4.45440244223681	0.0348113936104117	0.137161209032245
ENSCSAG00000001613	0.286574961040737	4.59889034224806	2.26423444406057	0.132391620613997	0.321528069060638
ENSCSAG00000001615	0.5871313010812	2.17021335873763	3.07396788996931	0.0795550756797362	0.233477467129034
ENSCSAG00000001616	-0.111732727953543	4.75480181963259	0.446886991521346	0.503816991647135	0.700584715527508
ENSCSAG00000001617	0.242299175900603	5.52542114831777	2.00568327465757	0.156710669373376	0.357413715277554
ENSCSAG00000001618	-0.187122005487785	4.64708525252763	0.216068493562886	0.642051996891323	0.801327854968564
ENSCSAG00000001619	0.564429632306484	3.54861513697094	5.69073817072904	0.0170546791404346	0.083242356785626
ENSCSAG00000001620	0.624892464358037	4.08794118713234	7.60410798040013	0.00582354672075486	0.0379288332755158
ENSCSAG00000001621	0.735200072202954	1.12320820710209	3.02090235820667	0.0821977183169391	0.238409021416034
ENSCSAG00000001622	0.128112687660324	4.41976795355173	0.465903107355647	0.494877993192581	0.69334971698718
ENSCSAG00000001624	0.27684724381633	4.10855832047117	2.19864310498608	0.138132282082629	0.330034847845912
ENSCSAG00000001625	0.334842666937618	5.21623103204843	2.68422221244412	0.101346699424993	0.27293078657923
ENSCSAG00000001626	-0.0280695408462927	0.527300419622618	0.007842386710049	0.929433783280018	0.96513628809481
ENSCSAG00000001627	0.731645340044376	3.66364722378434	8.2847751482931	0.00399788548671056	0.0288606095209783
ENSCSAG00000001628	0.40487163381149	3.93911905626703	3.97833858976751	0.0460890018585949	0.164951688775387
ENSCSAG00000001629	0.699693543810266	1.39089021900308	6.25908117509286	0.0123558270002942	0.0660456940336112
ENSCSAG00000001630	-0.508493116600734	7.51889441444204	5.77806320996843	0.0162274130459578	0.0801519680861498
ENSCSAG00000001631	0.279955532264628	4.26077211061572	2.07210823584935	0.150014025186767	0.347368800506074
ENSCSAG00000001633	-0.0464814354813632	0.961353273153337	0.0134146096370422	0.907794045637341	0.955155704662503
ENSCSAG00000001634	0.507034772651844	2.10308475292909	3.01256681011716	0.0826213619763975	0.238952378876581
ENSCSAG00000001635	-0.112866028296288	6.840649926022	0.454409727930253	0.50024824975008	0.697207015536417
ENSCSAG00000001636	0.137575382111541	4.97236559073217	0.11416334591685	0.735453116284333	0.85943125442744
ENSCSAG00000001637	-0.558638598331101	5.38786364275184	0.837780042521459	0.360032452542993	0.577596959568827
ENSCSAG00000001638	0.191392804611805	4.03676718238103	0.738549717125476	0.390125851834805	0.605998324504113
ENSCSAG00000001639	0.133726390367311	4.29624917616389	0.371275635079225	0.542309757531682	0.731032726628262
ENSCSAG00000001640	0.699316813206659	4.90124068199978	6.85806094445176	0.00882422573043119	0.0515745705553899
ENSCSAG00000001641	0.816032456267239	2.13112287447195	9.22536702072244	0.00238684842991194	0.0195069646298147
ENSCSAG00000001642	-0.319306845804693	2.80814890097946	1.60929952409928	0.204590295375294	0.42021332623125
ENSCSAG00000001643	0.555060825663221	5.40687420200407	8.03935256417611	0.00457718935459376	0.0317656103321667
ENSCSAG00000001644	0.389737869601977	2.86273860755282	2.23475199911491	0.134938273364707	0.324799688307326
ENSCSAG00000001645	0.0560882258219439	7.36383251113323	0.0926440534272004	0.7608423210309	0.875421871633409
ENSCSAG00000001646	0.615415009365832	5.32179499416733	6.6959807082859	0.00966305004718192	0.0551687251063738
ENSCSAG00000001647	1.34247440825838	5.92400698599347	30.4593743157687	3.40931854487492e-08	1.48972789433066e-06
ENSCSAG00000001648	0.448402848977796	-0.40026978526037	0.887687092123002	0.346104854512157	0.564325161103385
ENSCSAG00000001649	0.216653562285325	6.312811769444	1.11200950224374	0.291645544173262	0.513386918161544
ENSCSAG00000001650	0.216119160404695	2.61374688477121	0.818301238579554	0.365677312324514	0.582869537745313
ENSCSAG00000001652	0.232573597281927	5.51171877066926	2.00699259800161	0.156575435898253	0.357228107335559
ENSCSAG00000001653	1.14050847968793	1.48916046155021	12.2222407356775	0.000472231813671879	0.00522428189311347
ENSCSAG00000001654	0.759168497872339	5.33100229317788	17.4104139288013	3.01171374616065e-05	0.000549662717628015
ENSCSAG00000001655	-0.235183636828884	-1.33468912674613	0.0966577634330577	0.755877924058715	0.873248630599272
ENSCSAG00000001656	-0.417693169497807	5.83194591702056	2.64998211901592	0.103551060948581	0.277012501087251
ENSCSAG00000001658	0.330506565372371	10.1232513201823	1.07836261712923	0.299064138659363	0.520682211530265
ENSCSAG00000001660	0.205950454680236	6.3157525527272	1.46110195805356	0.226754869076381	0.445119497294804
ENSCSAG00000001661	0.00753899023547444	5.16127773652476	0.00152704378516688	0.968828673327306	0.984879390605346
ENSCSAG00000001662	1.89495511813593	5.5652034137476	26.9496323969192	2.08826862320066e-07	7.15600266585174e-06
ENSCSAG00000001664	1.46423506782706	-1.30535025352298	5.81245554706458	0.0159130594689774	0.0791075912786875
ENSCSAG00000001665	1.81170073170374	2.71791342546784	21.7900495944126	3.04173548879613e-06	7.59059799691049e-05
ENSCSAG00000001666	1.3442942468176	2.69223431933355	15.4610586133361	8.4222696290824e-05	0.00129530716640691
ENSCSAG00000001667	0.678524141154359	3.65560611429013	5.33896699817954	0.0208538270679147	0.0959183129158304
ENSCSAG00000001668	0.915164808699746	2.76740733121254	7.71828378246006	0.00546643369827439	0.0361880101781155
ENSCSAG00000001669	0.855100004305689	3.64507315526729	10.9915194477989	0.000915297402908811	0.00899371961325597
ENSCSAG00000001670	0.179177229714732	2.22408639949012	0.382446824197249	0.536296637814856	0.726185568682405
ENSCSAG00000001671	1.12677918439542	2.5461048877582	14.4274418884795	0.000145664150338482	0.00203203950265262
ENSCSAG00000001675	-0.746212047525731	2.3167928571896	7.6778509872207	0.00559027017184954	0.0367909949368871
ENSCSAG00000001681	1.42678968343743	6.49713698208779	13.2785200117554	0.000268464346203846	0.00331159492625013
ENSCSAG00000001682	0.0315658849640208	1.11689320761034	0.00991681672618938	0.920675220001323	0.961345730075774
ENSCSAG00000001683	-0.721247058969177	4.86426307171969	8.39860038281602	0.00375510020126663	0.0275168544917129
ENSCSAG00000001684	0.224891341620731	3.87809955191266	0.879750819859026	0.348269936914595	0.566637044493262
ENSCSAG00000001685	5.19535437299141	6.10023085245041	59.8655534231934	1.01563553717765e-14	2.15067335481581e-12
ENSCSAG00000001686	-0.312444144064227	3.42077497736526	1.0662153812216	0.301801868962281	0.523576337016425
ENSCSAG00000001688	-0.922388638980292	0.603481121854508	3.47912647683808	0.0621475375124587	0.199443856591678
ENSCSAG00000001691	-0.777990461850243	10.3919929767694	3.06788185609042	0.0798534540256435	0.233978978204994
ENSCSAG00000001692	0.169407313642244	1.8933238725083	0.424720356183979	0.514591026587995	0.710066832594312
ENSCSAG00000001694	-0.0468336707638431	5.32080878679381	0.0636339045815824	0.800841946845552	0.89809348438061
ENSCSAG00000001695	-0.0395013612951747	6.33413529801177	0.0314414772107483	0.859259046769906	0.928820790281317
ENSCSAG00000001696	0.424743371855938	4.67401271651448	0.793407159466113	0.373071859653499	0.589950014925499
ENSCSAG00000001697	0.441401017596186	7.57867836860991	3.49732636846022	0.0614679889195866	0.198100833753134
ENSCSAG00000001698	0.279190933541659	3.11158820295144	0.439494563676625	0.507366508864598	0.703624905702482
ENSCSAG00000001699	-0.58561334477597	4.85841397996185	2.59957404869047	0.106892440292523	0.282080593754849
ENSCSAG00000001700	0.673938123842013	2.32147203076285	5.32154446198989	0.0210633343517018	0.0965592821224143
ENSCSAG00000001702	0.0628959013887732	6.55094482069249	0.118223809091319	0.73096895319425	0.85748680397084
ENSCSAG00000001704	0.236038025887709	5.11616481190941	2.02238635986828	0.154995390965691	0.354824514564147
ENSCSAG00000001705	0.111007827225592	5.39133994519119	0.310137799504503	0.577595638377306	0.757094449573682
ENSCSAG00000001707	0.58417559312366	-0.89670456995927	0.623077809699772	0.429905846911327	0.641035918880057
ENSCSAG00000001713	-0.171769919011527	3.85758899676057	0.656565676958863	0.417775013073319	0.629997744020252
ENSCSAG00000001718	0.173437453652372	-0.42633124198866	0.212150837180086	0.645086797829743	0.803127270320774
ENSCSAG00000001719	0.886501653473754	3.53699899068751	2.67830730527481	0.101723801781709	0.273732817534782
ENSCSAG00000001720	-0.828622814965693	4.51502210401017	7.78149653492568	0.00527840533208934	0.0352541127659198
ENSCSAG00000001721	-1.15702730978207	10.6657788781435	2.0163055963319	0.15561735871013	0.355903062007092
ENSCSAG00000001722	-0.251807475127272	6.38061116602734	1.46259819209711	0.226517173276205	0.445084957292777
ENSCSAG00000001723	0.784606731766346	-1.28575744823777	0.822679104149124	0.364398021445713	0.581522910166071
ENSCSAG00000001724	0.704087186489317	0.29659040313357	2.72362478834185	0.0988732498962929	0.269131421973809
ENSCSAG00000001725	-0.570948415243718	-1.16688745564009	1.11472565218235	0.291056998735019	0.512744401444308
ENSCSAG00000001726	-0.493139659606341	2.54332750015554	2.77877491683228	0.0955212091937454	0.263217185894744
ENSCSAG00000001727	-0.551662095979426	1.00275699956324	1.4200725020521	0.233391469962977	0.451713957039898
ENSCSAG00000001728	-0.544303262216545	2.42080272770638	4.67759873574041	0.0305584353368288	0.125743317503339
ENSCSAG00000001732	1.36739799061504	1.39133696976228	8.67470320094975	0.00322657399033241	0.0244689268128193
ENSCSAG00000001733	1.53530686577736	1.33184287032812	13.6504566528932	0.000220187763370636	0.00282363454005652
ENSCSAG00000001735	-0.305883787873248	3.51389475181891	1.24824675799344	0.263887601361226	0.484238585899719
ENSCSAG00000001736	-0.0687162296246918	3.70911058202424	0.0386371790456792	0.844169196773933	0.920449601091514
ENSCSAG00000001738	-0.467531579027595	5.57982959847379	0.984288229363656	0.321142399602403	0.542521664703825
ENSCSAG00000001741	0.186111300033017	7.8607511377452	0.640027134122551	0.423700971679969	0.634936395321906
ENSCSAG00000001743	0.159940190730684	5.90813071022139	0.937889869908885	0.332821104577677	0.552008670664185
ENSCSAG00000001744	-0.476967714668917	0.420338241782882	1.70392871424757	0.191774987421142	0.403644582169987
ENSCSAG00000001745	-0.925684202348051	2.68794629454686	3.87318409684123	0.0490633578877551	0.172201334940937
ENSCSAG00000001746	-0.527546541557238	6.20552295427792	4.11739206546968	0.0424444611413235	0.156276229307008
ENSCSAG00000001747	0.636259281901994	1.47188791170826	2.5554596425169	0.109913843503956	0.287163390249106
ENSCSAG00000001748	-0.389831014156654	3.32316340984455	2.62253092429962	0.105356276721296	0.279635163523325
ENSCSAG00000001749	0.402155247420282	2.3075318327885	1.1714235060024	0.279108941329025	0.500547490111999
ENSCSAG00000001750	-0.881462842017743	5.28533736902951	9.40176382815538	0.00216776798431908	0.0180196395556106
ENSCSAG00000001751	-0.314061064751458	-1.77849188250273	0.265153942358349	0.606601232271592	0.778471783356798
ENSCSAG00000001752	-0.536420797900016	9.13571108108619	0.656354757199793	0.41784980842416	0.629997744020252
ENSCSAG00000001753	0.102791496810761	3.39919883317479	0.0851156063408141	0.770480995617646	0.880938294657113
ENSCSAG00000001754	-1.33219224827666	7.71887936602147	4.57471837369935	0.0324470789800031	0.130826375003123
ENSCSAG00000001755	-0.0835713132630555	4.9752128528383	0.178302303727353	0.672836291514791	0.819558596120158
ENSCSAG00000001756	-0.802192263074839	0.273856150872216	2.73786697596496	0.0979954932033143	0.267492056009817
ENSCSAG00000001757	-0.565091019990406	0.469465189235817	1.20638375154455	0.272049495042733	0.493567828385415
ENSCSAG00000001758	-0.206677505643224	-0.0359715723050515	0.133777106663338	0.714547506918027	0.847370543706393
ENSCSAG00000001759	0.685392494987468	-2.25258638429741	1.06272332865402	0.302594877710625	0.524100753826743
ENSCSAG00000001760	-0.183811664795468	5.58666304939182	1.16954042467807	0.279495690977837	0.501023478172448
ENSCSAG00000001762	-0.358011714344692	4.16247289760756	1.79729708960718	0.180039607341299	0.388614036447069
ENSCSAG00000001763	0.647077916226649	2.39299213398748	4.94185778072712	0.0262138468846941	0.112930127541599
ENSCSAG00000001764	0.563157688941635	5.47163661341305	2.76039469578136	0.0966243958303243	0.264891491368428
ENSCSAG00000001765	-1.17254248708907	2.07053209972552	3.69427683797473	0.0545994458173861	0.183595082769903
ENSCSAG00000001766	0.544770602968969	0.52813555916553	2.51702582862879	0.11262281912663	0.292204999058262
ENSCSAG00000001767	-0.52071028516541	3.55472592705252	2.69637422336034	0.100576738632089	0.271833086977386
ENSCSAG00000001768	0.396873119901823	2.25020345705224	1.90967045967106	0.166999869123783	0.37180678137416
ENSCSAG00000001770	-0.918713755109092	0.186551510923955	0.384073941889703	0.535430955684238	0.725370168556149
ENSCSAG00000001771	0.858059666567572	0.639382532771657	3.69596886651163	0.0545440958207738	0.183498261404835
ENSCSAG00000001772	-0.0977319922990753	-1.29609241215914	0.0130691146952913	0.908983947420875	0.955841416520591
ENSCSAG00000001773	-0.326318600171354	0.143936108338663	0.355130633348054	0.551223073556827	0.738226830936358
ENSCSAG00000001774	-0.330148607116205	-0.912082033014461	0.384369383149838	0.535274043153841	0.725217075774915
ENSCSAG00000001775	-0.127474087257972	0.437525000310085	0.110454086025889	0.739627756445347	0.86231606220144
ENSCSAG00000001776	-0.815247275298705	-2.79985777696295	0.568172357339385	0.450986088215013	0.658329933026493
ENSCSAG00000001777	-0.0815561984976404	4.56095644407935	0.240493788529369	0.623849701969187	0.78856091891215
ENSCSAG00000001778	0.153328138407241	0.79362124981091	0.244804971329426	0.620757048010573	0.78712146184482
ENSCSAG00000001779	-0.106510699152233	4.64920481044949	0.370530922409724	0.542715012099872	0.731297211765391
ENSCSAG00000001780	1.31531438297545	3.11306750826321	15.8429790895461	6.88214047622474e-05	0.00109300302159427
ENSCSAG00000001781	0.316834214841306	3.60468644740979	1.42918174026745	0.231898025318509	0.449666551324938
ENSCSAG00000001782	1.03529658859323	10.2585391305585	8.92826557818853	0.00280790862709419	0.0220566119185923
ENSCSAG00000001783	2.97209182926397	0.278858766990511	19.5265098359536	9.92132258479752e-06	0.000209821363806787
ENSCSAG00000001786	1.14732392106922	3.44609957463625	14.7525418583882	0.000122582159179428	0.00176059958536228
ENSCSAG00000001787	0.434452999953717	1.0464796565159	1.58649328252374	0.207827862221362	0.423423313224404
ENSCSAG00000001788	0.488116288420265	2.33129419983276	1.98141990014087	0.159240903139428	0.360298903719717
ENSCSAG00000001789	0.504984300399014	2.55940159315432	3.28314461642488	0.0699946980986889	0.215432414553651
ENSCSAG00000001790	-0.0799961182764937	3.73802311432752	0.192235526806302	0.661062484695124	0.813316131077047
ENSCSAG00000001792	-1.3504461457332	-2.29653281271484	2.00059240122619	0.157237743157461	0.358071943158939
ENSCSAG00000001793	-0.0717646502455487	-0.298941983793377	0.0326279100850329	0.856656456949263	0.927281912276753
ENSCSAG00000001794	0.105036022228957	5.25235657474534	0.372959472095316	0.541395505152236	0.730454954958298
ENSCSAG00000001795	0.22824992399241	5.01506851280497	1.44271077478356	0.229701181433286	0.447582282553021
ENSCSAG00000001797	-0.515126104916639	4.10161663788729	6.1884535164899	0.012858650837727	0.0681380609197104
ENSCSAG00000001798	0.0141979386238019	5.04299201752359	0.00673587734431891	0.934589147926319	0.968089707173533
ENSCSAG00000001799	0.416446458482049	6.18021223760724	4.26357699855876	0.0389378489845314	0.147326398890643
ENSCSAG00000001800	-0.903779875100503	10.6226702232361	2.74748691826096	0.0974074200360846	0.266370588863578
ENSCSAG00000001802	-0.00875432258892515	7.75623111962589	0.00196426228176705	0.96464933070588	0.983149162088687
ENSCSAG00000001803	0.168112756084911	5.56271260477051	0.644033386524917	0.422254012258936	0.633860721665078
ENSCSAG00000001804	-1.0583402529456	7.42011649818313	4.30859600410592	0.0379202455049439	0.14503393930391
ENSCSAG00000001806	-0.865641303303885	6.51955042481873	8.04480591259237	0.00456343076254338	0.0317498676937359
ENSCSAG00000001808	0.180734351513185	-0.575082179878891	0.16581481688355	0.683858417146405	0.827251316537803
ENSCSAG00000001809	0.567661685350582	5.06680830702971	7.72722159511235	0.00543943882559626	0.0360526529223007
ENSCSAG00000001810	0.211333073209438	4.02316253117422	0.76105016072902	0.383000077243236	0.599622016666022
ENSCSAG00000001811	1.06818375940901	2.69876315086657	15.9399985103262	6.53823273705713e-05	0.00105255350992176
ENSCSAG00000001812	-0.556729462233987	0.0377504697831217	1.73887714999394	0.187281162163414	0.398125733215301
ENSCSAG00000001813	0.534727898688873	2.74804667291869	2.89713620922459	0.0887370754463767	0.250538258755656
ENSCSAG00000001814	-0.442105822619719	2.84058893510482	0.767687310408505	0.380933453559527	0.597349079316691
ENSCSAG00000001815	0.564223626906161	4.3679714763577	10.4688347025819	0.0012140527475807	0.0113099318848226
ENSCSAG00000001816	-0.100577203503011	4.90368471212964	0.401348373340528	0.526393721127429	0.719103185916754
ENSCSAG00000001817	0.785548489819039	4.79689976434013	11.5737824562992	0.000668882181847691	0.00697030094484436
ENSCSAG00000001819	0.510925144118436	2.95899954674805	3.70849209852772	0.0541362773612193	0.182513194121495
ENSCSAG00000001820	0.91150559149419	2.38340892011053	7.4047203280085	0.0065052956158995	0.0411835828623273
ENSCSAG00000001821	0.715729059346315	3.35088358243779	8.27340040717364	0.00402300898009567	0.0289780182212653
ENSCSAG00000001822	-0.464918423491275	5.41308906276668	5.57656860498989	0.0182023531253317	0.0871949729034523
ENSCSAG00000001823	-0.564951200549679	7.45354327575062	8.28187657306499	0.00400427239913312	0.0288940879058461
ENSCSAG00000001824	-0.0197682968806437	6.44359923056913	0.0161134708955011	0.898988799807627	0.950310272411045
ENSCSAG00000001825	-1.05421322298029	4.85295449893798	8.63602262372137	0.00329580183314915	0.0248456224911568
ENSCSAG00000001826	-0.08178405755664	5.78512227020129	0.127941916918111	0.720575546815001	0.851172133411101
ENSCSAG00000001827	-0.594325965244467	3.59338637403977	3.24266814258731	0.0717437123816477	0.218310776972674
ENSCSAG00000001828	-0.123535490506412	3.61743865779283	0.0409864148163237	0.839564147191819	0.918405865934443
ENSCSAG00000001829	-1.01470478821956	8.39748121305931	5.77858085057703	0.0162226345541077	0.0801519680861498
ENSCSAG00000001830	-0.171000829991997	7.98223733215092	0.551804488622906	0.457581317066323	0.663498538628464
ENSCSAG00000001834	1.46427928938894	-2.76728301813213	0.907181401659031	0.340863383498485	0.559259385629121
ENSCSAG00000001836	-0.929147877040098	4.73736106284982	8.72611809437441	0.00313683645349134	0.0239201882282163
ENSCSAG00000001837	-0.877763426455314	-2.33640515868938	0.918274804603399	0.337928360323891	0.556414647371142
ENSCSAG00000001841	0.086254797520515	0.573976442826906	0.0576049571119874	0.810322250707536	0.903597935115877
ENSCSAG00000001842	-0.993056780972914	-2.55844099594946	0.548542176002933	0.458913972742185	0.664334959005361
ENSCSAG00000001844	-0.929390504547534	-0.0444974259768185	1.75175078427824	0.185656785708073	0.396290143388504
ENSCSAG00000001845	0.0573360935080182	0.461889694663077	0.0171438933731913	0.895826971260671	0.948789617461526
ENSCSAG00000001850	-0.350117454350153	0.837278131520831	0.0671663770623638	0.795508113531444	0.894811189811963
ENSCSAG00000001851	-0.167674189607489	9.75568728941748	0.281637936763332	0.595629659247832	0.770832770592043
ENSCSAG00000001853	1.34634616029459	4.83298962553751	16.2527752659603	5.5428344081538e-05	0.000919186706018839
ENSCSAG00000001854	-1.41919372668827	-0.923078330623848	3.21468824805943	0.0729800923248486	0.221054866115812
ENSCSAG00000001855	-0.289128958501429	-0.967695267225526	0.163227574947072	0.686202185090419	0.828569448873342
ENSCSAG00000001856	-0.394280483223936	7.20109219388644	1.45280019174237	0.228079169018782	0.446084503810921
ENSCSAG00000001857	-0.69197619275002	7.52974744147595	1.30421759805667	0.253444265584079	0.473078962470214
ENSCSAG00000001858	-0.486964745628603	-0.27175062990078	0.217813159907351	0.640711256416379	0.800743630616626
ENSCSAG00000001859	0.205326819682725	5.31917186373836	1.14969861817445	0.283612248267383	0.504950253813989
ENSCSAG00000001860	-0.420990709352893	1.36625571560334	1.89838247084213	0.168259483798951	0.373791781292169
ENSCSAG00000001861	0.416238528517069	5.03956460413426	1.01819839141558	0.312946737250859	0.534644317249941
ENSCSAG00000001862	-0.075263100003895	4.94783428010851	0.18516197686407	0.666974142158777	0.81578879635934
ENSCSAG00000001863	0.777661186331961	-1.62568187976865	2.19953187536465	0.138052656502131	0.329892321679066
ENSCSAG00000001864	0.346956922771115	3.69175247289603	3.1971496229897	0.0737667314730986	0.222229834576053
ENSCSAG00000001865	-0.179547397479363	2.55562538261577	0.386756445456786	0.534009298214251	0.724394840555584
ENSCSAG00000001866	0.0351566472159436	4.37241437189125	0.0255197940917178	0.873078674131416	0.936377610972637
ENSCSAG00000001867	-1.35087715612065	-1.03713914252033	2.25357681459411	0.133305960751936	0.322468446651982
ENSCSAG00000001868	-0.315882842638337	2.14008699985372	1.04978154069114	0.305557405360457	0.526705454428999
ENSCSAG00000001869	2.14738591886379	3.61689454832774	34.3524392166765	4.59823709223344e-09	2.55720814991312e-07
ENSCSAG00000001870	-0.412298812321371	-1.4423739687763	0.355966082834357	0.550755150253491	0.737970071159485
ENSCSAG00000001871	0.189512266952021	-1.04848924200199	0.193119970550278	0.660332480453968	0.813162737983161
ENSCSAG00000001872	-0.108422986887823	5.17362359406354	0.326009574839443	0.568018296605584	0.750616705739214
ENSCSAG00000001873	-1.28458343811754	3.90595003521567	16.1526574067122	5.84365254557394e-05	0.000959439454227085
ENSCSAG00000001874	0.187672786590108	0.974502060506906	0.140463244922955	0.707820917826641	0.842357381637195
ENSCSAG00000001875	-0.47150909006921	4.54246429390192	3.84308170609843	0.0499516311681175	0.174208423142693
ENSCSAG00000001876	0.563247445536161	3.70251971851332	2.26098455446044	0.132669690896923	0.321919389532023
ENSCSAG00000001877	-5.61008412358671	1.20547122774116	5.54349267494963	0.018549525719619	0.088218403775107
ENSCSAG00000001878	0.677888261230267	2.10244100791966	3.99614867920462	0.0456043574006483	0.163678220596808
ENSCSAG00000001879	-0.383397429198954	2.72109658328293	2.43490265805368	0.118661260770265	0.301666622155221
ENSCSAG00000001880	0.310992017448938	1.41038958290789	0.247548703456893	0.618806424043576	0.785729926885177
ENSCSAG00000001881	-0.201926403910251	3.90758840793728	0.668061246538613	0.413728362358579	0.626528959482594
ENSCSAG00000001882	-0.464501679600596	2.96370553510094	1.83041252597094	0.176078827747243	0.383477584111448
ENSCSAG00000001883	0.532277592963892	-1.08913841624712	0.579557045698081	0.446485997261894	0.655012682583845
ENSCSAG00000001884	-0.366350704499401	4.48733963075923	3.28296950674132	0.0700021655814886	0.215432414553651
ENSCSAG00000001885	0.270237743994706	1.25085543801046	0.391443698192752	0.531541507337737	0.722827598063389
ENSCSAG00000001886	-0.0495255734594483	3.41945416340417	0.0298892086733495	0.862741855456044	0.931001386813503
ENSCSAG00000001887	-1.07580008536571	0.819743606771385	1.43837748809247	0.230402078668932	0.448233973560706
ENSCSAG00000001888	-0.255475687458164	-1.14423778145723	0.172887535884534	0.677558210494016	0.822703003949839
ENSCSAG00000001889	0.302555720263164	2.27675618742972	0.550483580230711	0.458120170826548	0.663896918308414
ENSCSAG00000001890	0.155797994467864	2.62314170302378	0.295350029744533	0.586812327580939	0.763841060340009
ENSCSAG00000001891	-0.354863238249168	5.24377881732163	2.72116754933517	0.0990255573107693	0.269412803508809
ENSCSAG00000001892	-0.440293110057435	3.20446744069267	3.59411757073116	0.0579844050552508	0.190820565510575
ENSCSAG00000001893	-0.505453821978801	2.99143833504055	4.98367047153235	0.0255876399278928	0.110985044298583
ENSCSAG00000001894	-0.121730645942767	7.06586675935369	0.49518475221489	0.481623576067717	0.683002612168448
ENSCSAG00000001895	-0.860971822575396	3.56355734995054	2.9592238878547	0.0853889183002643	0.244431328174258
ENSCSAG00000001896	-0.681943811478535	4.34517467437042	4.43809893954746	0.0351453616199471	0.137950555579056
ENSCSAG00000001897	0.150377420103997	1.48409602691977	0.319146983822082	0.572120727897539	0.753058100020244
ENSCSAG00000001898	-0.118530660155514	4.22666637392388	0.233265195087405	0.629113234088958	0.792182914343777
ENSCSAG00000001899	1.41313848917968	2.3712551970197	16.6148695690676	4.57906090546113e-05	0.000786199053799392
ENSCSAG00000001900	-0.895863733342212	2.82753316952914	9.90234539635578	0.00165068262852534	0.0146267837850606
ENSCSAG00000001901	0.0627507339014254	5.82650913055267	0.119250947489927	0.72984832147752	0.856928230102003
ENSCSAG00000001902	0.175659745292252	5.32242266202516	0.918283876953634	0.337925973938173	0.556414647371142
ENSCSAG00000001903	-0.205805067550006	4.9492830275346	1.28883231696912	0.256263251310638	0.476119248807402
ENSCSAG00000001904	0.178672346274328	3.68331128069072	0.718459405681543	0.396649717400955	0.612359444292778
ENSCSAG00000001905	-0.271729797700343	4.5342258132088	1.21128872671234	0.271077042980581	0.492722450946687
ENSCSAG00000001906	0.123059406072005	6.03341874805575	0.481460259466754	0.487761622598392	0.687592804085809
ENSCSAG00000001908	2.03151720359862	3.35639256497881	24.0576817170564	9.34925381035617e-07	2.72348545300975e-05
ENSCSAG00000001910	1.54291115019283	1.03514722923045	3.18938003953221	0.0741181156570013	0.222949297043767
ENSCSAG00000001911	0.840968492871692	0.809618069950338	4.36180295413254	0.0367533874152806	0.142267976975906
ENSCSAG00000001912	0.535498187046466	-1.35595367204473	0.613763232210808	0.433374394924969	0.643709072030191
ENSCSAG00000001915	1.05397316709774	0.317526437426891	5.40725234131697	0.0200532559697255	0.0932458455724124
ENSCSAG00000001917	-0.63979145093509	6.96749379071599	3.55944708104008	0.0592074576303263	0.193228527500513
ENSCSAG00000001920	-0.808976054342449	-1.01364481103913	1.71467028978261	0.190380543776133	0.402060534656742
ENSCSAG00000001922	2.54359805352383	-1.72655235434381	10.7797762388673	0.00102615085623787	0.0098311680350817
ENSCSAG00000001924	0.0956818518412221	5.50403051544751	0.333699855621044	0.563488558013096	0.74723665361404
ENSCSAG00000001925	0.633111641661666	3.34041708725949	5.88564073693171	0.0152648421272728	0.0769156184918137
ENSCSAG00000001927	0.140999148585938	4.54511949334776	0.525414856263339	0.468540953961034	0.672070424365992
ENSCSAG00000001928	-0.154428182392767	0.924680598098056	0.195180859920267	0.658639164101128	0.812042266232126
ENSCSAG00000001929	-0.0101881486215239	5.8705228065682	0.00365468170457461	0.951794080541495	0.977235210312916
ENSCSAG00000001931	0.16139746901256	4.13627791775879	0.64886209779921	0.4205198032501	0.632119183680552
ENSCSAG00000001932	-0.0453757451714709	4.41865812083678	0.0514780015883467	0.820511112606272	0.909610616193763
ENSCSAG00000001933	0.162974971096163	5.89271962086676	0.98678586773547	0.320529207337309	0.542047805630218
ENSCSAG00000001934	0.229122977572473	4.99520536683058	1.02439843003084	0.311477956356343	0.533127606750023
ENSCSAG00000001935	0.53176125720117	4.69746381808355	7.73222424932518	0.00542438867900672	0.0359817782374113
ENSCSAG00000001937	-0.719751913090266	1.83904980959596	3.37226925816734	0.0663023706100671	0.208156325420483
ENSCSAG00000001938	0.285009009718136	5.43272443302563	2.8072665540944	0.0938381423669785	0.26018417468276
ENSCSAG00000001939	0.767167774176705	1.76823545642357	5.6814214214401	0.0171454720695607	0.0834881374330584
ENSCSAG00000001941	0.925335106522436	5.35923040154591	10.8284473729044	0.000999524183379029	0.00962632124598917
ENSCSAG00000001942	2.04907621527638	2.49928708202814	18.9580943550207	1.33621182787013e-05	0.000270137218616045
ENSCSAG00000001944	-0.123731371100224	6.05026451702917	0.471638220154055	0.492234474558472	0.691170349084611
ENSCSAG00000001945	2.19456087553371	-2.5044636021137	4.97538220295693	0.0257105223979149	0.111401022677429
ENSCSAG00000001946	0.843497485096878	1.87844409707386	4.2268831929475	0.0397884427139185	0.14939434151075
ENSCSAG00000001947	0.240971964929813	3.82771453431002	1.0006749063786	0.317147255367578	0.538977386244088
ENSCSAG00000001948	0.839370825276157	3.29652925531182	8.15021717390729	0.00430560044761689	0.0304537027751712
ENSCSAG00000001949	0.607097898143976	2.82963499256335	4.97400800502287	0.025730955524222	0.111438693193597
ENSCSAG00000001950	0.619170076117465	0.7363008944707	2.22845972176673	0.135488856073666	0.325697778455646
ENSCSAG00000001951	0.886107625758769	1.8562114870062	5.5607452150145	0.018367594017819	0.0876307193507555
ENSCSAG00000001952	0.401548486816389	5.42042833591938	2.80613408247795	0.0939044207877213	0.26018417468276
ENSCSAG00000001953	1.91009087721583	-1.0071700632495	10.3105027626777	0.00132275241961593	0.0122123542285055
ENSCSAG00000001955	0.279170795877632	4.58537405349146	1.82503000123381	0.176715706676288	0.384256625483445
ENSCSAG00000001956	0.0934314646551984	4.56270196509803	0.21030604352028	0.646527635950906	0.803876615703186
ENSCSAG00000001957	0.374041989459395	5.47808645061983	4.49707453537681	0.0339528931180257	0.135027985463211
ENSCSAG00000001958	0.0695009492706397	5.12163516918686	0.0685469065966338	0.793464350287319	0.893668706269176
ENSCSAG00000001959	0.0662695364979288	6.46057735958619	0.183667712897591	0.668240030169623	0.816671888887286
ENSCSAG00000001960	0.866931403125422	1.77249413441891	5.92315590141569	0.0149431693092562	0.075757006593304
ENSCSAG00000001963	1.46463864757761	1.01944968171913	12.4746730483966	0.000412506848154703	0.00467269308571295
ENSCSAG00000001964	-0.210120849230284	7.85212760334277	0.470679123046967	0.492674906010323	0.691612393555371
ENSCSAG00000001965	2.76998131360485	2.32114920080822	27.4474441047784	1.6142206729312e-07	5.7214770074688e-06
ENSCSAG00000001966	0.0732611050982726	4.09339497384935	0.178606838547225	0.672573245146374	0.819300264774884
ENSCSAG00000001967	0.0353280094433371	5.65872591997138	0.0207771147723008	0.885387795790701	0.943029631570533
ENSCSAG00000001968	0.706268954715565	7.21379817392603	8.54975906064679	0.00345567962423617	0.0257540304914375
ENSCSAG00000001969	-1.13023677381902	3.33762948901974	5.63932503729739	0.0175619667856409	0.0849651451079174
ENSCSAG00000001970	0.0901200640458258	2.71436032298492	0.156046251376802	0.692823036051101	0.83309593129712
ENSCSAG00000001971	-0.177620774087239	4.69067258371552	0.769843177826736	0.380265570888571	0.597131133617789
ENSCSAG00000001972	0.417789299933408	4.26462522965221	3.84520373451909	0.0498884603414861	0.174024857330586
ENSCSAG00000001973	-0.264389760566389	4.16287322912053	1.48977999021704	0.222250598738822	0.440131415849755
ENSCSAG00000001974	0.268866821396393	5.00525504981278	2.48101291273151	0.115228023276218	0.296590503421114
ENSCSAG00000001975	0.143728154542232	7.79626318946281	0.716822043761635	0.397188318985521	0.612831337196063
ENSCSAG00000001976	0.822840103433396	5.11851449047312	9.92331972598755	0.00163197763847937	0.0144999325738374
ENSCSAG00000001977	-0.339884183787535	3.60184566838221	1.83767362841836	0.175223857145994	0.382220344490278
ENSCSAG00000001978	-0.268280007916483	5.03144203883612	1.64243399063528	0.19999184180483	0.414834500497109
ENSCSAG00000001979	0.0709362788264758	-0.200750024938953	0.0441012767150895	0.833665300540217	0.915738734264699
ENSCSAG00000001980	-0.635137434624042	6.32583939855868	3.23076539018786	0.0722669057391548	0.21957919096645
ENSCSAG00000001981	0.276425074384922	3.5648473049985	1.13291463010522	0.287154495888144	0.508564665614462
ENSCSAG00000001982	0.572486914877045	2.90677278135821	5.77549859559355	0.0162511091636381	0.0802450134695993
ENSCSAG00000001983	0.0405848372465761	5.67863191334845	0.0598454982353331	0.806740303637447	0.90130746720642
ENSCSAG00000001984	-0.364611942274131	4.02894905066334	1.40816173985438	0.23536179470354	0.453596468727824
ENSCSAG00000001986	-0.431236191189309	11.5111028132508	1.91252546981264	0.16668299505409	0.371506723998539
ENSCSAG00000001987	0.0371755501741758	3.39355207850909	0.0298067802914943	0.86292937561316	0.931021261806948
ENSCSAG00000001988	0.0825704477271427	5.1954095823084	0.154422318577833	0.694344554598048	0.834253946919034
ENSCSAG00000001989	0.190515744834099	0.00183911028260875	0.151442173687734	0.697160957711225	0.835753196292372
ENSCSAG00000001990	-0.490143033026969	0.61717409139501	0.637106763127768	0.424760426073372	0.635831788785017
ENSCSAG00000001991	-0.208303676792756	7.36098326286778	1.20081824237784	0.273158199328391	0.494547186047027
ENSCSAG00000001992	0.809951334812877	4.00134591761321	17.0777079768955	3.58810098890139e-05	0.000642087367645549
ENSCSAG00000001993	0.307070821274161	5.19076628959597	2.73361606122054	0.0982565868965926	0.267894362127933
ENSCSAG00000001994	-0.884901269192342	5.33010899829819	6.85740357785477	0.00882747278657845	0.0515752982015976
ENSCSAG00000001995	0.97393175426212	3.78280996059767	12.9619131277081	0.000317892168191412	0.00379654731888471
ENSCSAG00000001996	1.02937823422102	3.64769275400395	7.42157275268346	0.00644464593063876	0.0408977652811301
ENSCSAG00000001997	0.77948101162135	3.77207233264548	6.52482874347791	0.0106378791408533	0.0591602187776005
ENSCSAG00000001998	-0.509471679574926	6.17529590501176	3.43599220626541	0.0637902578327151	0.202724410402861
ENSCSAG00000001999	0.0753941816334289	6.39860705086041	0.212648787616097	0.644699185867579	0.802811855622347
ENSCSAG00000002000	1.72738274221437	2.83806245105866	18.5254479025738	1.67650873792786e-05	0.000328870484849816
ENSCSAG00000002002	-1.07988392548506	3.75273067998295	2.69129026100018	0.10089808184539	0.272220453747193
ENSCSAG00000002003	0.617170497323194	4.88861629041494	5.08669430409912	0.0241101076726562	0.106108885805825
ENSCSAG00000002004	-0.333527068631501	4.23484009938532	1.9338075012334	0.164342486404402	0.368409995648956
ENSCSAG00000002005	0.111963930094516	4.3098382092563	0.226720006150998	0.633966632393871	0.796036272866933
ENSCSAG00000002006	0.207686121694446	3.95179278782354	1.09403528995416	0.295578845447922	0.517175537407571
ENSCSAG00000002007	0.914612322372589	3.86808220366033	17.4936612431419	2.88267186991055e-05	0.000529034347503472
ENSCSAG00000002008	0.597199118993412	3.60225040200306	7.48865259577475	0.00620889969558599	0.039795264366315
ENSCSAG00000002010	-0.469236279972374	5.70058515460185	2.90211029296605	0.0884636698424687	0.250112022387548
ENSCSAG00000002011	0.336990310989883	0.653989426931516	0.419865951648035	0.517003939358715	0.712503468200909
ENSCSAG00000002012	0.242952000431097	0.839088571188672	0.294295391400954	0.587481000030779	0.764289829671422
ENSCSAG00000002013	-0.551456597043919	3.8261756611625	4.23343650497957	0.0396351133612063	0.149089767111602
ENSCSAG00000002014	0.558649931816798	3.11751772528329	2.64294304661292	0.104010704382505	0.2774470112582
ENSCSAG00000002015	-0.699804308042729	3.57412903149068	3.58846122984558	0.0581820938770427	0.19128058211925
ENSCSAG00000002016	0.200451586528235	0.563745009809117	0.154046206303839	0.694698263253017	0.834429317047518
ENSCSAG00000002017	-0.11482854694113	4.50983839921484	0.262680496877476	0.608284569304227	0.779546484837387
ENSCSAG00000002018	0.117785154346954	1.34577813999198	0.0512798978403168	0.820850936223716	0.909688332904396
ENSCSAG00000002019	-0.10131446276289	3.85272886566032	0.223305858629196	0.636532482709508	0.797794939924122
ENSCSAG00000002020	-0.692218780547596	0.588447768531914	4.03591081170521	0.0445416259349173	0.160983377585783
ENSCSAG00000002022	-0.0482086607107778	6.10759393529664	0.0383478727614488	0.844746258099129	0.92077129515713
ENSCSAG00000002023	-0.212798577743982	4.91523434988705	0.842643088898885	0.35864193861779	0.576514734807789
ENSCSAG00000002026	-0.123464408231004	1.09988732252934	0.0520240857265932	0.819577914089384	0.909273476078072
ENSCSAG00000002027	0.280292740625709	7.66505635302833	1.30746744853072	0.252853699984289	0.472281416107713
ENSCSAG00000002028	-0.20950063005477	-2.06630690455944	0.0897321772516904	0.764517913231826	0.877644034810264
ENSCSAG00000002029	-0.742775372768361	5.2787713488637	5.56534812906148	0.0183193674358486	0.0875139342460312
ENSCSAG00000002030	-1.321321285564	5.66316525449426	7.38695495503565	0.00656986205940675	0.041370343741983
ENSCSAG00000002031	0.37450108312539	6.1825482796654	4.36513560364361	0.0366815635930961	0.142122950066345
ENSCSAG00000002032	-0.489727629765024	-1.27420545329093	0.625433543188393	0.429035284577981	0.640200180266917
ENSCSAG00000002033	-0.161690519093702	1.41810890228214	0.318068737775722	0.572770580814493	0.753491413228612
ENSCSAG00000002034	3.67842481063287	-1.9673882802848	16.326957779994	5.33002956275561e-05	0.000888356188577543
ENSCSAG00000002035	-0.196513597943593	6.16335562491379	1.09718402276251	0.294884925177156	0.51639252641551
ENSCSAG00000002037	0.646040445524463	-1.43310768221116	1.48333050507876	0.223254160052294	0.441416357648596
ENSCSAG00000002038	0.492638300777343	1.98523602681781	2.26958619510402	0.131935125854108	0.320765466048177
ENSCSAG00000002039	-0.145810864287656	-0.612892841837917	0.115143420320759	0.734362730748438	0.859027565422943
ENSCSAG00000002040	0.319925397848083	-0.215526116166961	0.796194985276916	0.37223344683639	0.589188293377734
ENSCSAG00000002041	3.32506274822629	-2.5228130374706	8.53777918491781	0.00347849788623748	0.0258686850909431
ENSCSAG00000002042	-0.0400292066766756	-0.862448551552648	0.00245514699449956	0.960481438214218	0.982035661617306
ENSCSAG00000002048	1.50728878925858	-0.959405053638152	9.34734146592076	0.00223309166550087	0.01843710088825
ENSCSAG00000002049	0.271894424514521	5.49201145746131	2.60546508558599	0.106495911059052	0.281402620533474
ENSCSAG00000002050	3.5000944597726	-2.61311668573377	11.3938998522859	0.000736856743476723	0.00756411611684589
ENSCSAG00000002051	4.78864495731909	-2.52855173821928	16.9413408305359	3.85527691614529e-05	0.000681773113747022
ENSCSAG00000002052	0.684951632605765	4.46695068237752	8.75906482028915	0.00308066976105636	0.0235571400200777
ENSCSAG00000002054	-0.215333413135879	4.53766802283315	1.43258003686063	0.231343836231963	0.449119198759208
ENSCSAG00000002056	0.0114657065652648	5.12565631660061	0.00481133076343454	0.944700077256705	0.974008188267727
ENSCSAG00000002057	-0.123787833226981	3.42597317010447	0.344781210330785	0.557082332513502	0.742479040217579
ENSCSAG00000002059	-0.118192125404048	8.88096720049588	0.289655312241562	0.590441498974632	0.766957433585264
ENSCSAG00000002060	0.0186922136517768	6.22696563254398	0.0134604459352055	0.907637355323199	0.955155704662503
ENSCSAG00000002061	1.33197775171327	3.63437484255155	10.5992355156345	0.00113134428809384	0.010647529120482
ENSCSAG00000002062	0.506801220601163	4.21056942243025	6.36544075037291	0.0116364188100659	0.0630573259468041
ENSCSAG00000002063	-0.418726293651469	5.88419462363736	5.29097360919472	0.021436232441553	0.0978342777665463
ENSCSAG00000002064	-0.310232543466411	7.08413299952601	3.29953345429476	0.0692995633258515	0.21430516897275
ENSCSAG00000002066	0.13158270578718	5.04674396689848	0.443097796945615	0.505631057920032	0.701925381044308
ENSCSAG00000002067	-0.789551241821754	3.34223616286902	5.27064016735802	0.021688035473248	0.0985642627688732
ENSCSAG00000002068	0.362040806892362	3.11333605205796	3.43664081016796	0.0637652165599587	0.202724410402861
ENSCSAG00000002069	-0.920156417115431	2.2101203364198	2.74643093416324	0.0974717845983442	0.266502477439307
ENSCSAG00000002070	-0.534338517445333	2.61649202584912	2.29837313063826	0.129509584462008	0.318225201808836
ENSCSAG00000002071	-0.0859859096349552	4.8424923057113	0.187695997581212	0.664841176737969	0.814606472738895
ENSCSAG00000002072	1.85866641737233	4.40595743864117	33.488643560899	7.16813097117754e-09	3.79474420676088e-07
ENSCSAG00000002073	-0.236221170357706	2.99660197283956	0.795649000557113	0.372397438981989	0.589301368376159
ENSCSAG00000002074	0.110536996323303	4.50989513146131	0.423204627833098	0.515342313233529	0.710925330967861
ENSCSAG00000002076	-0.0995607466938955	5.25625525017797	0.240224645693246	0.624043910891894	0.78856521078661
ENSCSAG00000002078	-0.575519750589219	3.64665239392606	3.2965891656494	0.069423899141417	0.214365954875578
ENSCSAG00000002079	-0.71198837542328	1.67127552348124	5.6655279940604	0.0173015082600632	0.0840002974519292
ENSCSAG00000002080	-0.40836689322292	1.3261243990877	0.764216726857512	0.382012121808364	0.598529142089617
ENSCSAG00000002081	-0.504224935636398	1.06909694701096	2.55645323018933	0.109844768541351	0.287047567843956
ENSCSAG00000002082	0.895405079460023	5.22811280099539	17.2682536388735	3.24564408554939e-05	0.000587166520931207
ENSCSAG00000002083	-1.3415972055777	5.54803166269396	15.2388887553797	9.47324407751804e-05	0.00142764208420041
ENSCSAG00000002084	0.431512812462285	1.42458985713537	1.40909381090486	0.235206884030148	0.453461053162316
ENSCSAG00000002086	-1.21179841148867	5.58616016843007	8.77608408964404	0.00305205709646782	0.0233816452051758
ENSCSAG00000002087	-0.29083718520952	5.67716522782373	2.22752134072578	0.13557118086401	0.325800843057013
ENSCSAG00000002088	-0.124387755043492	6.45339163356982	0.475980702257118	0.490248556125339	0.689554236696094
ENSCSAG00000002089	-1.34259744196157	1.16804129952708	5.31776030762049	0.0211091263442243	0.0966350997304745
ENSCSAG00000002090	0.0277708093509419	7.80659282242972	0.0180453873575175	0.893139163935756	0.946732099263694
ENSCSAG00000002091	0.872485822048604	-0.77976129956933	3.01488096388359	0.0825035121981617	0.238736950066054
ENSCSAG00000002092	-0.33543287471836	5.10435580440053	2.33109111693735	0.126812961011915	0.315162455166084
ENSCSAG00000002093	-0.0623441179904622	3.37543359435018	0.0900403158405041	0.764125908642617	0.877313961286317
ENSCSAG00000002094	0.0378005162445984	5.86292384644389	0.0518962075692997	0.819795980278465	0.909290428836656
ENSCSAG00000002095	-0.00730384046970996	6.40873312368864	0.00189701276182497	0.965259353608567	0.983237048631064
ENSCSAG00000002096	-0.575214916708456	6.56841674384389	0.741604197376041	0.389147480625488	0.605095381495499
ENSCSAG00000002097	-0.746383044441172	-1.66566723601446	1.84058506256857	0.174882389821667	0.381878957256011
ENSCSAG00000002098	-0.429187802101371	1.39747694367436	1.9960533005846	0.157709390089217	0.358602147040694
ENSCSAG00000002099	-0.278246408092172	8.76485100652461	0.803788256001553	0.369963151309921	0.586508074520755
ENSCSAG00000002101	-0.231555842287863	5.97640549314824	2.25514159661955	0.133171274117164	0.322466280495753
ENSCSAG00000002102	0.020383536947916	3.84234726995007	0.00264776723551563	0.958961796058152	0.980996654619875
ENSCSAG00000002104	0.151271019921212	4.79226616886103	0.775114181462856	0.378639574413474	0.595504651550881
ENSCSAG00000002105	-0.395623217027131	5.21626402389643	1.07641251561898	0.299501489193199	0.520996955977258
ENSCSAG00000002106	-0.656297381988445	6.34884833291696	2.5839531332676	0.107951759849581	0.283529596662632
ENSCSAG00000002107	-0.51011809454789	3.03827016746219	2.28265185626346	0.130828010423009	0.319547329848477
ENSCSAG00000002108	0.340870289550851	-1.78889589247413	0.323573546368372	0.569467947480492	0.751225175207224
ENSCSAG00000002109	-0.271655690075483	3.94283271981677	1.64766291120974	0.199277320071703	0.413812358011607
ENSCSAG00000002110	-0.190932017502092	4.72904494195141	0.918859650416785	0.337774569065984	0.556414647371142
ENSCSAG00000002111	-0.353511650839165	4.61908936636226	2.01170904959142	0.156089394960153	0.356583383223539
ENSCSAG00000002112	-0.89134642347874	-1.19257774339267	3.16860425655689	0.0750665715189506	0.224711480763196
ENSCSAG00000002113	-0.146599460457483	5.82191210508844	0.574953977197694	0.44829702586244	0.656371064282415
ENSCSAG00000002114	0.102552687474295	-1.37173615009196	0.0222289208145341	0.881479724959216	0.941012457647882
ENSCSAG00000002115	-0.158587889383223	4.69233106006468	0.642270201209396	0.422889918087488	0.634469323013084
ENSCSAG00000002116	-0.582092109116129	2.70876529027678	3.44042001122138	0.0636195176324392	0.202570883925381
ENSCSAG00000002117	1.38402716155812	0.410759042368618	7.66212436801003	0.00563920667236323	0.037034901235556
ENSCSAG00000002118	-0.251299129507542	2.78812308725642	0.654301233313472	0.418579061061773	0.63029176329267
ENSCSAG00000002119	0.308587111988666	4.99835715296068	1.74606373329511	0.186372342104905	0.397099067923984
ENSCSAG00000002120	-0.198146164963593	7.23521372480948	1.17124282240393	0.279146021080373	0.500559638495767
ENSCSAG00000002121	0.102350671878452	5.25206643919284	0.441792945746025	0.506258343921395	0.70250097173399
ENSCSAG00000002122	-1.04630462972528	5.50230130610912	2.57659957250391	0.108454420968513	0.284430243114786
ENSCSAG00000002123	-0.412635582567477	5.48474882794264	3.58371086350435	0.0583486721318662	0.191599407077939
ENSCSAG00000002124	-0.278564335786782	4.84127656378035	2.64778372732366	0.10369437414668	0.277184006761727
ENSCSAG00000002125	-0.200036247438416	1.99294316562698	0.643431195896465	0.422471035746626	0.634013637781848
ENSCSAG00000002128	0.116087868348319	8.30020776372805	0.403176984424533	0.525453074109752	0.718452684194601
ENSCSAG00000002129	-0.204912428764482	5.6018650152139	0.835438927931648	0.360704506425057	0.578086195674624
ENSCSAG00000002130	0.748388235125461	-1.37145673336768	2.42403875556508	0.119486516360871	0.303018392558346
ENSCSAG00000002132	0.580464494845306	7.67954383878141	4.08332541221981	0.0433083458151634	0.158017181201039
ENSCSAG00000002133	1.6991276198371	-1.30115365111732	6.44031752927631	0.0111558703728172	0.0612571512459512
ENSCSAG00000002134	1.70727284978277	4.13846058368688	23.3214010074048	1.3706639641641e-06	3.79217030085401e-05
ENSCSAG00000002137	-0.821681552248369	-0.297094185138284	1.25785377714697	0.262057732575411	0.482602867857043
ENSCSAG00000002138	0.0043588471425715	5.22856603606394	0.000311933414117505	0.985908785276993	0.993305807394174
ENSCSAG00000002139	-0.616170897681937	1.42961901943515	1.47176469460739	0.225067470934484	0.443534355748152
ENSCSAG00000002140	1.04455335079488	1.2952375264277	6.04323520546309	0.0139596798229299	0.0720633621195728
ENSCSAG00000002142	-0.588859345793639	5.75769397923714	11.2029963338314	0.000816653581650288	0.00824994936276318
ENSCSAG00000002143	-0.660965723042505	4.7435910700882	7.20659794777785	0.00726360481464555	0.044599613651859
ENSCSAG00000002144	-0.792511330402362	5.79141894363749	2.75150959245236	0.097162653300303	0.265965453192096
ENSCSAG00000002145	-0.00367272931312322	6.45162279817129	0.000456293559395249	0.982957660829645	0.992087484504934
ENSCSAG00000002148	-0.516697076104224	1.69977916086008	3.52755199986401	0.0603568405470833	0.195741986121377
ENSCSAG00000002149	0.662194575005435	2.83750720661557	5.05204026902551	0.0245969586970464	0.107734809546305
ENSCSAG00000002150	-0.0925629115802399	6.39207428335816	0.31201004857992	0.576449350625668	0.756011904421483
ENSCSAG00000002151	-1.02030263301259	4.32836518266602	3.68527702717618	0.054894851710352	0.184332189218653
ENSCSAG00000002152	0.623859828239399	-0.991445497752302	1.40012178344962	0.236703181187636	0.455189945706856
ENSCSAG00000002154	-0.214818334976079	2.75931980926062	0.346385456750177	0.556166401733584	0.741899806881281
ENSCSAG00000002155	-0.35544843027816	5.16433604412737	0.669514827743484	0.413220811295465	0.626143194927205
ENSCSAG00000002156	-0.107364694960075	-0.683621746325729	0.0200628301828871	0.887361747235379	0.944122260956375
ENSCSAG00000002157	-0.607634864621848	4.15433455243248	6.27496522871082	0.012245552384206	0.0656261481927095
ENSCSAG00000002158	0.145899628735036	5.80463041167364	0.760417888811777	0.383197777056652	0.599760985847125
ENSCSAG00000002159	-0.990031579870607	4.56775441396635	15.3583334256679	8.89278252894089e-05	0.00135625197627439
ENSCSAG00000002160	0.67024616593871	2.56472114753214	3.84588220074234	0.0498682808405435	0.174024857330586
ENSCSAG00000002161	-0.0671838411982259	3.39751517644702	0.0739289990579621	0.785699775106363	0.889655390788496
ENSCSAG00000002162	0.104277830056764	-0.0171236026052628	0.0278898552026305	0.867368034258193	0.933120209639599
ENSCSAG00000002163	-0.50169885463238	5.40049200716845	4.05646017084871	0.0440026484259447	0.159594146695505
ENSCSAG00000002164	0.0577476138858605	3.65705998846447	0.0681750543644206	0.794012668080746	0.893981406863646
ENSCSAG00000002165	-0.532072954645273	3.40990721005372	2.94101883915431	0.0863562474779116	0.246133932630313
ENSCSAG00000002166	-0.683331268434568	3.32525440315648	1.10314213074171	0.29357757064499	0.51523377341398
ENSCSAG00000002167	-0.214958224907222	4.93312806323817	0.650157442235646	0.42005639547486	0.63187182128365
ENSCSAG00000002169	-0.290297783898839	-0.328146608154709	0.305487262298815	0.580462674936161	0.759187217502861
ENSCSAG00000002170	-0.748722196918397	2.8975889041275	5.41746364826857	0.0199363005832507	0.0929929050363038
ENSCSAG00000002171	3.36814826369035	-2.00080380753309	14.099032713314	0.000173432946688502	0.00232515582829058
ENSCSAG00000002172	-0.36531840657123	2.50953964764554	0.786891485803125	0.375041730079149	0.591761965582471
ENSCSAG00000002173	0.343143721244977	4.17124060410201	1.27075908265624	0.259624324813313	0.479827120168009
ENSCSAG00000002174	2.93343481790103	2.91172894149852	35.7591898823536	2.23276263730783e-09	1.34593213432166e-07
ENSCSAG00000002175	0.78003920434074	-0.680611233758078	3.58435581529509	0.0583260262962475	0.191563129118139
ENSCSAG00000002176	3.17943552602385	-1.1692452994726	14.3346440713477	0.000153022726149007	0.00210447657602261
ENSCSAG00000002177	0.0656855736308829	3.2328508165641	0.116436508210588	0.732931989790738	0.858581791637307
ENSCSAG00000002178	-0.566211314235262	3.23326963447333	2.912181481309	0.0879128880189706	0.248938311573691
ENSCSAG00000002179	-0.248854089616341	5.26865990132941	2.13891285294457	0.143603626201792	0.338358783391134
ENSCSAG00000002180	0.271884903145399	5.45819407419909	1.27226283329627	0.259342602798118	0.479735890963883
ENSCSAG00000002181	-0.451924647246258	5.21045804489268	2.48635033181405	0.114837749750731	0.295862597509409
ENSCSAG00000002182	1.58940954562837	-1.89340986034069	5.90704790052647	0.0150804230561046	0.0762655687745498
ENSCSAG00000002183	0.257128911554236	0.0492846621661351	0.125905444575636	0.722715774286886	0.852527956284566
ENSCSAG00000002184	-0.0528813646143057	3.2371174139509	0.066258867087754	0.796863844862628	0.895726155273991
ENSCSAG00000002185	-0.604616799154459	3.0294034903542	4.21869167420016	0.0399809772944785	0.149844747441094
ENSCSAG00000002186	-0.852692122166084	8.37709765727696	1.81433593964533	0.177988967274176	0.385856906742034
ENSCSAG00000002187	-0.920258280082617	2.10595764574177	5.78749956867142	0.0161405306729251	0.0799140123275492
ENSCSAG00000002188	0.455979043640029	3.14635545071552	0.466738036590861	0.494491664218193	0.692926004741826
ENSCSAG00000002189	-0.517449515939647	3.69543032120892	5.04200809350359	0.0247397957260592	0.108302996556406
ENSCSAG00000002190	-0.781411568392112	2.67439302504171	2.22470844792964	0.135818293436162	0.326157422606148
ENSCSAG00000002191	-0.44983884664655	10.4574235294439	2.84002113556802	0.0919430045010421	0.256610781572104
ENSCSAG00000002192	-0.366803784994834	7.60430121208556	3.20988669405114	0.0731945519389541	0.221262036880932
ENSCSAG00000002193	0.214694198356234	2.50365123863124	0.810067177407007	0.368100390419801	0.584607129669602
ENSCSAG00000002194	-0.398598755478909	4.20498470351461	4.72968282049243	0.0296463519058264	0.123158553318971
ENSCSAG00000002196	-0.22625216417937	-1.83115591468207	0.146432703572636	0.701967973571133	0.838837000396064
ENSCSAG00000002197	-0.870985599159258	3.14190285990446	6.55223983525085	0.0104752208542612	0.0584326993751544
ENSCSAG00000002198	-0.468922686705241	2.4316684689749	1.53591307564178	0.215227162273334	0.432786345175148
ENSCSAG00000002199	-0.295901535869088	0.306971741246119	0.471696705647286	0.492207638484792	0.691170349084611
ENSCSAG00000002200	-0.341301820881898	0.679578079955031	0.365434451066811	0.545503462306513	0.733361605641923
ENSCSAG00000002201	-0.456912547284524	4.28381082545119	5.51209277265901	0.0188854365921807	0.0893528376376537
ENSCSAG00000002202	-0.528140827204006	3.28850633963442	4.35852771471361	0.0368241174457573	0.14229681479222
ENSCSAG00000002204	0.478931077801641	5.15713586658896	9.57607102886432	0.00197129818129892	0.0168442483499815
ENSCSAG00000002206	-0.135423315632871	4.39625318219563	0.594119366726195	0.440830591557731	0.650377669492491
ENSCSAG00000002207	-0.091023939236497	6.31196283182786	0.237222511873561	0.626219399516778	0.790467391808836
ENSCSAG00000002208	-0.423166284596861	4.24607819730807	1.88498670253463	0.169768457227934	0.375376922092877
ENSCSAG00000002209	-0.772305264904321	7.57248554724966	1.44229498673177	0.229768322495655	0.447582282553021
ENSCSAG00000002210	-1.21060796800446	1.58689164133769	3.04079904233247	0.0811959410097342	0.236444527090582
ENSCSAG00000002211	0.0995819521377631	2.12652020176254	0.195313731742109	0.658530358052873	0.812026666402181
ENSCSAG00000002212	-0.560865136304689	4.51716458166652	3.28494397527067	0.0699180145477061	0.215374085468941
ENSCSAG00000002214	-0.1866550301634	3.51160455403054	0.441386038387172	0.506454231239555	0.702713754820542
ENSCSAG00000002215	-0.724469321324323	-1.68580064832111	0.782687517959047	0.376320459498446	0.593043128473985
ENSCSAG00000002216	-0.279930984628219	4.64002480610243	1.58320294178267	0.208299938188705	0.423966738023764
ENSCSAG00000002217	-0.610764271270605	5.98032493452297	3.37392819126949	0.0662356491787474	0.20799186415328
ENSCSAG00000002218	-0.805835897942293	5.93518321354723	7.87128734433655	0.00502258838071694	0.0339435729477503
ENSCSAG00000002219	0.951475001167433	2.99390195346764	9.06501967021094	0.00260545732143737	0.0208398734034775
ENSCSAG00000002220	-0.444217803911499	8.98454576714914	3.14449845304701	0.0761834191224874	0.226801919014943
ENSCSAG00000002221	-0.0687869733621429	5.4337073242441	0.00739247512010621	0.93148271026467	0.966170555478621
ENSCSAG00000002222	0.138846942582286	1.27236391040721	0.265898632429915	0.606096369095143	0.778089050858424
ENSCSAG00000002225	0.392915968247471	3.99356252650345	1.7020974098347	0.192013909936985	0.403960482795718
ENSCSAG00000002226	-0.967632317062953	5.87580222105275	13.5941662583384	0.000226889514226126	0.00289567729513823
ENSCSAG00000002227	-1.73880719048354	2.13767630874538	8.82684694837299	0.00296830813205897	0.0228779959949687
ENSCSAG00000002229	-0.250220281045451	-0.49930677055997	0.174115037175667	0.676480241888566	0.822129993948971
ENSCSAG00000002230	-0.580524693281734	5.12024941734199	2.65418290092152	0.10327781454222	0.276473203046003
ENSCSAG00000002231	0.174943975121528	0.134344636242503	0.147214049867976	0.701212056500918	0.838671373429682
ENSCSAG00000002232	-0.240962942429079	5.66397925481871	1.90276835402203	0.167768779213585	0.372902291248928
ENSCSAG00000002234	-0.3682736684163	5.00003511852289	1.80306642133218	0.179342221132882	0.388063807965242
ENSCSAG00000002235	-0.978283131554103	6.22970973134762	5.61624997019265	0.0177946843468247	0.0857394403023641
ENSCSAG00000002236	2.49589967820087	-1.16021992341538	12.9280469544666	0.000323695332695997	0.00384362028047432
ENSCSAG00000002237	0.797816622403967	0.585886549857206	4.26467407662677	0.0389127133692132	0.147299844912193
ENSCSAG00000002238	-0.472498110205772	7.07238698297478	3.40448264599414	0.0650194999450162	0.205379055381877
ENSCSAG00000002239	-0.365105429465956	6.94949751653551	2.27130157685944	0.131789178954591	0.320630706848282
ENSCSAG00000002240	0.317021099311689	4.6540995855863	1.85394632056756	0.173325110640996	0.379935083272373
ENSCSAG00000002241	-0.856863724555551	4.74608841488317	12.2136443278032	0.000474412714538067	0.00524489612183752
ENSCSAG00000002242	1.01753546631997	-0.278271613924196	3.82768660799423	0.0504124676515031	0.175482134499447
ENSCSAG00000002243	0.0424542785915118	7.29418937777477	0.0323404693167895	0.85728245019252	0.9275424692036
ENSCSAG00000002245	0.334670780591087	2.27999126528778	2.10962091217065	0.146375574324005	0.342343190236525
ENSCSAG00000002246	0.180942211643167	4.8694090207956	0.813646937825997	0.36704422440928	0.583597579469288
ENSCSAG00000002247	-0.348954987459727	3.31242705573752	1.47371459449085	0.224760527672507	0.443337385822373
ENSCSAG00000002248	0.101951338348832	-0.368007347995137	0.04142537492557	0.838719044893157	0.918405865934443
ENSCSAG00000002249	-0.338031708688906	0.62867453840137	0.846956678902465	0.357414706590829	0.575424184096493
ENSCSAG00000002250	-0.267764121116568	6.26169436660953	2.7722670179664	0.0959102384732517	0.263805063923847
ENSCSAG00000002253	-0.890191677929918	5.60287685811763	12.8025693252887	0.000346143644980714	0.00406030907639687
ENSCSAG00000002254	-0.0963698535256168	6.53301923375908	0.239261241734326	0.624740194731103	0.789203349627046
ENSCSAG00000002256	-0.214017112924237	5.67540323355404	1.2644212307971	0.260815868097127	0.481060378934701
ENSCSAG00000002257	0.0358033138538742	4.97854973271598	0.0308564623927232	0.860561002040437	0.929619756095611
ENSCSAG00000002258	0.0680029294454646	-0.942046579985912	0.0235131335566194	0.878130214894058	0.938775194783505
ENSCSAG00000002259	-0.044770669739178	2.45260742414764	0.0440166044534998	0.833822723101772	0.915738734264699
ENSCSAG00000002260	0.249272545055154	3.75153048259054	1.17203170612916	0.27898417257662	0.500476245686874
ENSCSAG00000002261	-0.0800537039282403	5.36437404887844	0.219795958890712	0.639195431442015	0.79963576013995
ENSCSAG00000002262	-0.109710276144811	4.74839430854549	0.349428969271981	0.554436554814979	0.74048908998779
ENSCSAG00000002263	-0.337787371521005	8.04274390905406	1.53693193400005	0.215075058966033	0.432585819403551
ENSCSAG00000002264	0.503379844936207	-1.08696310266705	0.548143358980671	0.459077310497901	0.664334959005361
ENSCSAG00000002267	-0.188454339673588	4.87610168096407	0.813750543057886	0.367013719657533	0.583597579469288
ENSCSAG00000002268	0.159699520196166	1.91851043798504	0.25451291000892	0.613915172871715	0.782772650171539
ENSCSAG00000002269	0.0164413683603584	5.40338397389561	0.00737780179514758	0.931550576798967	0.966180274850144
ENSCSAG00000002270	0.0345260928234607	10.093777526888	0.0185359820365587	0.891705141220592	0.945697561162226
ENSCSAG00000002271	0.117547167138281	6.89423620344562	0.480540605534983	0.488177546536824	0.687930085841543
ENSCSAG00000002272	-0.203950883404291	5.56169392432808	0.87972325660364	0.348277488387455	0.566637044493262
ENSCSAG00000002273	-0.270805084333571	7.28912607180567	2.28340886541748	0.130764183836893	0.319454522176299
ENSCSAG00000002274	-0.188285887571467	3.56040518787616	0.837720434213242	0.360049542636111	0.577596959568827
ENSCSAG00000002275	-1.0329059448229	2.6496793012053	10.7682920854319	0.00103253744288401	0.00987517136312405
ENSCSAG00000002276	0.0808443021346752	5.55592407871239	0.230699206725525	0.631005861248934	0.793657057163208
ENSCSAG00000002277	2.41782124044406	5.49520093772362	34.134593545662	5.14288077921138e-09	2.84096862308476e-07
ENSCSAG00000002278	-0.111597776811593	1.21731994617583	0.0810942691407064	0.775819932095211	0.883793515205213
ENSCSAG00000002279	1.85137075746924	-1.40399745879959	9.40363571533261	0.00216555594339557	0.0180193891773626
ENSCSAG00000002281	0.419587150284714	4.18237581024424	5.39337566815788	0.0202133311190781	0.0937819073297228
ENSCSAG00000002283	-0.490833856417499	5.5579669182049	3.72341541160237	0.0536545150420241	0.181679958917248
ENSCSAG00000002284	-1.07007944406354	3.92696679646491	6.66625112251769	0.00982556525110865	0.0558653567134463
ENSCSAG00000002286	-0.399373460237435	-1.19450564020334	0.636297964075105	0.42505454592707	0.636018209258635
ENSCSAG00000002288	-0.478860543278775	2.61706495002328	2.49695050591159	0.114066978234526	0.29461267947556
ENSCSAG00000002290	-0.496263887838267	6.34033906888973	3.5641005689784	0.059041718022632	0.192947634419422
ENSCSAG00000002292	0.924690324610618	0.291846814406684	6.28863065025054	0.0121514897353247	0.0652278699897164
ENSCSAG00000002293	-0.686648537870227	1.26019747127608	3.83040068758584	0.0503308993759948	0.17541821652079
ENSCSAG00000002294	-0.487537231586495	4.38550853281235	1.6898487534116	0.193620907998087	0.406048316074708
ENSCSAG00000002295	5.58133770399837	0.806612614315708	45.8392796328422	1.28363677639287e-11	1.34188788833424e-09
ENSCSAG00000002296	1.89148524973739	0.391182553971383	11.0331239064785	0.000894982035793041	0.00883059634718857
ENSCSAG00000002297	3.97690458038687	7.26607003100824	63.8559640177456	1.33856506016031e-15	3.56598049978514e-13
ENSCSAG00000002298	-0.319426959773864	8.27917861961435	1.64226375944737	0.200015154096089	0.414834500497109
ENSCSAG00000002299	-0.114113223890304	2.32476269459905	0.129808844086966	0.71863031825744	0.850015537572195
ENSCSAG00000002301	-0.654585483657869	3.49158425508248	6.59380330690904	0.0102334318262198	0.0574330932632252
ENSCSAG00000002303	-0.282185896482092	4.94573055797513	2.38450148874353	0.122543978450549	0.308247377616342
ENSCSAG00000002304	-0.0634703217037095	5.71142439826461	0.140966323608225	0.707322239512938	0.842188684402768
ENSCSAG00000002305	-0.492305562254826	6.63703031116963	7.02755702777281	0.00802647760307652	0.0480164181709579
ENSCSAG00000002306	-0.787915548550357	6.58973274745416	19.4243707630787	1.04662926170278e-05	0.000218825006525883
ENSCSAG00000002307	-0.0906447496239522	4.63597824195726	0.139486310825919	0.70879222373445	0.843088085800224
ENSCSAG00000002308	2.33667333261	3.70532035916273	36.776535989341	1.32475104562024e-09	8.58075020412138e-08
ENSCSAG00000002309	-1.45583397083121	7.65717507558653	8.94534683789382	0.00278177271593129	0.021921059135991
ENSCSAG00000002310	1.06080892679732	-1.30673606472246	1.61993872700805	0.203100331432279	0.418424059107792
ENSCSAG00000002311	0.428818414392852	6.3494725905845	3.82099679797998	0.0506141187564479	0.175924536931871
ENSCSAG00000002312	0.840330111265651	1.77601205917226	8.09006085452952	0.00445086677434343	0.0311240332395557
ENSCSAG00000002313	0.188243240219973	3.94392217706736	0.77830130444972	0.377661165229667	0.594696100485712
ENSCSAG00000002314	-0.370846468398702	7.18140913405019	1.85449861652298	0.173261083852327	0.379845144941451
ENSCSAG00000002315	-0.814818757933168	0.231060442421839	4.73618598991076	0.0295344785820086	0.122845878302452
ENSCSAG00000002316	-0.559831336866335	6.62106269520065	8.41410025386119	0.00372322007579134	0.0273682358664199
ENSCSAG00000002317	-0.323377713560904	5.13670764831944	2.31994168649192	0.127724814224426	0.316191660153604
ENSCSAG00000002319	-0.0666766194494556	8.70902834177807	0.019952670137485	0.887669350424281	0.944327879747382
ENSCSAG00000002321	1.19797443099326	1.48755425152198	4.7236561638278	0.0297504219922916	0.123340291176376
ENSCSAG00000002322	-0.578217721964945	6.31152111767835	4.84238704928353	0.0277684320006383	0.11739216569095
ENSCSAG00000002323	-0.325710978255204	2.93613500166805	0.759343653207424	0.383534002762637	0.599889310949856
ENSCSAG00000002324	0.32410805110051	5.76064460770718	2.83508644221921	0.0922258383846759	0.257088935798521
ENSCSAG00000002325	0.21580746529734	1.62868500383187	0.36482228187181	0.545840184841379	0.73365590559134
ENSCSAG00000002326	0.0518484359609175	4.71491701957546	0.0861528560139639	0.769126191388473	0.880189820103438
ENSCSAG00000002327	-1.00159636763477	0.375946512609612	5.41132863002827	0.0200064832680671	0.0930836856728631
ENSCSAG00000002328	0.374828971187224	1.58003105797883	0.812348661706249	0.367426777998867	0.58395801809568
ENSCSAG00000002329	-0.629945967802036	3.85520585499218	3.76698940669564	0.0522736398018601	0.179278178697534
ENSCSAG00000002330	-0.79041843838189	-1.55872283205623	1.85072750234693	0.173698805234972	0.380501746162603
ENSCSAG00000002331	0.126384195261677	2.36802602430565	0.242238636039289	0.622593908742417	0.788208308807761
ENSCSAG00000002332	0.256225094687841	-1.00262117980509	0.074704854343679	0.784605791641444	0.889348236611874
ENSCSAG00000002333	-1.87721738465756	0.286332160888275	13.7920116862384	0.000204202641429965	0.00264327196590809
ENSCSAG00000002334	-0.254059290173754	3.5000254955181	1.07335469165655	0.300188928005354	0.521898273513951
ENSCSAG00000002336	3.35283652407413	0.178435267262188	28.6543625257312	8.65188606109945e-08	3.37035853941461e-06
ENSCSAG00000002338	-0.549689175224695	4.49438899003241	2.81630758893948	0.0933108324216492	0.259180493887385
ENSCSAG00000002340	-0.615130048444493	7.68772947954604	8.33954703832215	0.00387912679735217	0.0282253468334211
ENSCSAG00000002341	0.920947048182638	2.67488380821678	8.29257153356547	0.00398075780229568	0.0287746943634651
ENSCSAG00000002342	0.464444737183419	2.35364216832947	2.88102226225556	0.0896291046947755	0.25200900386252
ENSCSAG00000002343	-0.0155552454310783	-0.138013858647072	0.00191233342322406	0.965119438491027	0.983237048631064
ENSCSAG00000002344	-0.0873476446423456	4.60107645182724	0.148619610254794	0.699858013667729	0.838005054026277
ENSCSAG00000002345	-0.227781514342636	3.51090928765399	0.70163275957939	0.402235606665948	0.616701523744682
ENSCSAG00000002346	-0.124007361672053	1.3554561385077	0.0491798931486187	0.824496514692206	0.911706166392428
ENSCSAG00000002348	0.306954459299434	2.36013645289588	1.29839686821021	0.254506261807036	0.474202650311344
ENSCSAG00000002349	0.190861011454004	2.30845310498868	0.562162860538262	0.453390103537887	0.660607298882788
ENSCSAG00000002350	-0.333968272054587	2.92742753705373	0.758620226509365	0.383760664422072	0.600130173665912
ENSCSAG00000002352	-0.581457789682451	4.94639533481763	8.83480925908965	0.00295538526501129	0.0228423483491771
ENSCSAG00000002354	0.400729194372617	5.13211246226401	5.5657346244168	0.0183153239243384	0.0875139342460312
ENSCSAG00000002355	-0.557134249523606	-1.29682625692731	1.00304293256445	0.31657532582075	0.538435914792913
ENSCSAG00000002356	-0.709210994511745	3.1119344659204	7.27723836573389	0.00698338162453998	0.0432901497706182
ENSCSAG00000002357	0.900014057435342	4.29347364020969	7.86272040091009	0.00504644086013796	0.0340590341700839
ENSCSAG00000002359	0.343856195085792	1.23241027217064	0.248897827344585	0.617852222458066	0.785324548138926
ENSCSAG00000002360	-0.488227194053581	7.61287999347201	1.61250536391898	0.204139982461685	0.419793337938203
ENSCSAG00000002362	1.34703530349261	-0.96500445125982	4.55483629220824	0.0328259018083933	0.131950698507966
ENSCSAG00000002363	-0.499658184042058	6.68334001142341	1.30011603961832	0.254192028723172	0.473816695454309
ENSCSAG00000002364	1.16218766493228	8.23033813590805	16.2295320600829	5.61125372320352e-05	0.000926828454091129
ENSCSAG00000002365	-0.588233752159681	5.33069724532191	4.41465167919086	0.035631552558299	0.139362148616013
ENSCSAG00000002366	-0.429899165167246	2.302169528284	1.49654957164162	0.22120303088071	0.439186198155635
ENSCSAG00000002367	-0.0942597492691628	3.98804381826375	0.19023788101585	0.662718704946107	0.814065968288578
ENSCSAG00000002368	0.187574879392195	3.34958683491216	0.0684504720675534	0.793606395704224	0.893706745608964
ENSCSAG00000002370	-0.51653145295015	5.70073092073737	4.15342922577589	0.041550295368178	0.153841342433579
ENSCSAG00000002371	1.50533503766352	-0.829907905193365	0.881294698871251	0.347847316934288	0.566048683133363
ENSCSAG00000002372	0.849882744757864	2.87956683142906	10.6864414193751	0.00107923609811589	0.0102372880256308
ENSCSAG00000002375	0.647876052779827	3.74466653923136	6.88481702123293	0.00869309664787052	0.051065800953528
ENSCSAG00000002376	1.13370946280759	3.57025973890167	9.4430734300899	0.0021194801987984	0.017761265572579
ENSCSAG00000002377	-0.318019553609316	-1.92039085912065	0.220957977194658	0.638310955302787	0.799013776269333
ENSCSAG00000002378	-0.329187081342341	0.234700770280213	0.578907079776972	0.446741029884325	0.655216178072916
ENSCSAG00000002379	-0.0426216852321664	1.69410331059571	0.0250146304143222	0.874330610713074	0.936954619447775
ENSCSAG00000002380	0.742941720188995	1.94764465844994	4.69809138011605	0.0301961324503064	0.124610567959152
ENSCSAG00000002381	-0.344036581735237	5.92071770886534	0.993403615608948	0.318911921552978	0.540398966754112
ENSCSAG00000002382	-0.225970632196699	3.85641063138274	1.56184044782115	0.211395946682543	0.42794789206466
ENSCSAG00000002383	-0.300789986936028	-0.693416977759549	0.295821116868542	0.586514143720084	0.763753871950854
ENSCSAG00000002384	1.09399476089384	1.4804679117297	8.5865028865073	0.00338663765440499	0.0253656959229078
ENSCSAG00000002386	1.22310849507151	0.641230560151166	7.7832009024155	0.00527342793340546	0.035235116980606
ENSCSAG00000002389	0.388018073622255	3.47130933362807	0.533445982408779	0.465161689117296	0.669432396893821
ENSCSAG00000002390	0.0553657323532102	3.07708510260991	0.034088768769994	0.853518124040473	0.925641068372285
ENSCSAG00000002394	-0.111017509993241	3.52549396248519	0.307552695479597	0.57918584629593	0.758095936545676
ENSCSAG00000002395	0.437624012501324	-0.657443924143781	0.519758994219018	0.470944506296539	0.674568374403001
ENSCSAG00000002396	-0.0806994920150096	6.45214519111878	0.151083020831162	0.697502525920902	0.836041307738428
ENSCSAG00000002402	-0.671125436224838	2.83839899951679	1.36221479457434	0.243154006909141	0.462213687664665
ENSCSAG00000002403	0.839113620031213	3.46755873494306	14.5083140962979	0.000139542320420749	0.00195988138298428
ENSCSAG00000002404	1.33416066792005	-1.49472077245633	4.93732907022401	0.0262826202191088	0.113167371782852
ENSCSAG00000002406	0.336673386718794	1.98537182150846	1.20755462492355	0.271816963482208	0.493365974061156
ENSCSAG00000002407	-0.784139779884033	1.19263951506513	4.16500901255149	0.0412671934739186	0.153308644761294
ENSCSAG00000002408	0.188967494495782	2.45976349394433	0.362188294066094	0.547293417688818	0.734691594600635
ENSCSAG00000002409	-0.229078214295437	4.30288636517519	1.16587827704872	0.28024976498127	0.501781237773498
ENSCSAG00000002410	2.52867861315652	4.77902026497536	46.3156485712894	1.00656831192944e-11	1.0910088981008e-09
ENSCSAG00000002411	0.94051026669691	11.1172359637281	9.54739079042643	0.00200233846632868	0.017030187666504
ENSCSAG00000002412	0.49631173599853	4.07628849995221	3.25207465328925	0.071333115487029	0.217695104709963
ENSCSAG00000002414	-0.219876666443304	1.23813240534979	0.0926650837069545	0.76081600611336	0.875421871633409
ENSCSAG00000002415	-0.736085391881427	3.53818981687132	2.26985464851187	0.131912273587713	0.320765466048177
ENSCSAG00000002416	0.706123995804978	3.72372010181684	7.33099526926988	0.00677755145637401	0.042387284136664
ENSCSAG00000002417	-0.266832622241527	4.24943820785051	1.06604650397658	0.30184015747838	0.523576337016425
ENSCSAG00000002418	-0.388767276489592	3.78554392820746	2.2480068180825	0.133786627899975	0.323026314664091
ENSCSAG00000002420	-0.456863940953903	3.62451459090757	4.77308145913281	0.0289080399371671	0.121063411673983
ENSCSAG00000002421	-0.622763256596543	5.42351487817268	10.0445191903954	0.00152801879721513	0.0137613339550721
ENSCSAG00000002422	-0.450277903055089	3.90479475607738	2.11880042510174	0.145500466517689	0.341257891089704
ENSCSAG00000002423	0.333323623535222	0.217693035391572	0.453502301222443	0.500676442701809	0.697627197916802
ENSCSAG00000002424	-0.729406988811332	1.32000628190533	1.49999366064073	0.220672337336323	0.438609506111196
ENSCSAG00000002425	-0.462346618234406	2.76078259441974	3.48102356670289	0.0620763317720178	0.19936122338682
ENSCSAG00000002426	-0.013654647556799	2.78299048265412	0.00326511940162177	0.954432698595345	0.978727564580575
ENSCSAG00000002427	-0.260311213512453	4.08959645802285	1.14186648976927	0.285258274066521	0.506407019857773
ENSCSAG00000002428	0.264385582941215	3.82760703660527	1.06625235259371	0.301793487502685	0.523576337016425
ENSCSAG00000002431	-0.640372303780589	3.70202765941921	6.50412448521447	0.0107624544650759	0.0596211950380378
ENSCSAG00000002432	-0.207827642606042	5.9076095320914	0.972000545224766	0.324181755013046	0.545210268562313
ENSCSAG00000002433	0.76492603764954	1.41284423590129	4.48753136658867	0.034142947382191	0.135523816704557
ENSCSAG00000002436	0.546487330619458	4.86227852522828	1.73245665634713	0.188097463679644	0.399181233059228
ENSCSAG00000002437	-1.03945853228897	8.45719776218506	5.7264309935117	0.016711412450091	0.0818814593408936
ENSCSAG00000002438	-0.230261108453386	4.93601964820484	1.01529030173981	0.313638773704962	0.535234613376782
ENSCSAG00000002439	-0.190684965934107	1.96663234324545	0.12434159984759	0.724372559828581	0.853567922571782
ENSCSAG00000002440	1.93219554567904	1.84656989579667	14.5642003516108	0.000135463853910094	0.00191563054369265
ENSCSAG00000002441	-0.0754355527224082	5.70408676929054	0.107797917767812	0.742665238871901	0.864453964090711
ENSCSAG00000002442	0.42412381098392	8.27641097172025	1.51123067193376	0.218951392761378	0.436502130867794
ENSCSAG00000002443	0.765225482030463	0.58158601336852	2.79396339467747	0.0946199394071424	0.261606551588177
ENSCSAG00000002444	-0.773907684695514	0.505384228328824	1.21705931195407	0.269938536188938	0.491682267559847
ENSCSAG00000002445	0.461935987031602	4.3905726421139	0.844947897563721	0.357985493138183	0.575795733777717
ENSCSAG00000002446	-0.510148495760719	4.10368513838191	4.154120645277	0.0415333344465917	0.153841342433579
ENSCSAG00000002447	-0.146935369910103	1.32008279322848	0.213591939069438	0.643966528638931	0.802240868304416
ENSCSAG00000002448	1.83829798252376	3.05411591604079	33.3146786021652	7.83887178185448e-09	4.06621050252377e-07
ENSCSAG00000002449	-0.195654198232114	1.2228370652899	0.538589839400588	0.463017730952957	0.668094599855831
ENSCSAG00000002450	0.223081896218459	4.41768416316014	0.247485905555443	0.61885091837799	0.785729926885177
ENSCSAG00000002451	-0.210703457326576	1.85844749655893	0.425425533816146	0.514242148659409	0.709941287981232
ENSCSAG00000002453	0.64978796009605	5.00842653741348	8.13279786310966	0.00434716130486255	0.0305933900749741
ENSCSAG00000002454	0.919269757935127	-1.25391912898101	3.23174819175642	0.0722235514887625	0.219487838075417
ENSCSAG00000002455	-0.306810352607022	4.64305197004443	1.87353017963526	0.171071310725162	0.37709660206159
ENSCSAG00000002459	0.956015831527222	7.14773891998505	1.35003116844628	0.24527266797162	0.464594260922262
ENSCSAG00000002460	-0.733537912730238	1.05509653697531	3.00841153082463	0.0828334286818541	0.239314280485951
ENSCSAG00000002461	0.895681167280908	-0.14126854339274	3.25440390208178	0.0712318326041168	0.217639419750178
ENSCSAG00000002462	-0.174410773752674	4.57757809232219	0.640989187170682	0.42335282503041	0.634795353929087
ENSCSAG00000002463	-0.139961486958884	3.72158620620678	0.230618332896505	0.631065722552793	0.793657057163208
ENSCSAG00000002467	-0.00817576873738685	7.56427862850541	0.000155176103021404	0.990061032965509	0.99513140277566
ENSCSAG00000002468	-0.0476475220116945	6.86848443869977	0.0047670265171007	0.944954869444977	0.97421007294318
ENSCSAG00000002470	-0.271787351655926	8.81973045505359	1.37763199618885	0.240504916655563	0.459155346026857
ENSCSAG00000002472	1.40636869277693	2.20758687572668	12.9650826826472	0.000317354444094384	0.00379561430348077
ENSCSAG00000002473	-0.367692114195115	2.28004493794457	0.584426130580269	0.444582629909446	0.653886238463049
ENSCSAG00000002474	0.190455037126149	5.79149276471141	0.856897275156861	0.354608426164334	0.572986438559608
ENSCSAG00000002475	-0.148993143872632	1.36430776698265	0.133170844817201	0.715166789415742	0.847861747113107
ENSCSAG00000002476	-1.41495111103613	0.605281367750004	6.65789568702177	0.00987174207125257	0.0559929820710435
ENSCSAG00000002477	-0.458878854865094	5.63058336627667	3.45592143129352	0.0630255970109776	0.201197098150428
ENSCSAG00000002478	0.615205744653118	1.36497624531017	1.25177468798326	0.263213792016718	0.483485565251348
ENSCSAG00000002479	-1.96712080815688	6.28739446512791	2.79154062868598	0.0947630813836821	0.261958462797368
ENSCSAG00000002480	-0.317918024614336	4.70080094161236	1.70886411569309	0.191132812022235	0.40300298039379
ENSCSAG00000002481	-0.798677152654717	2.71404088039508	6.66218140898142	0.00984802905466618	0.0559353149573319
ENSCSAG00000002482	0.732335377301143	3.0502855298815	4.31339666957699	0.0378133887720199	0.144805894769101
ENSCSAG00000002483	-0.646053148772903	2.94624774216054	1.20140597425733	0.27304085033504	0.494531646784062
ENSCSAG00000002484	0.311781133296332	6.0485626512544	1.05093238284086	0.305292448430062	0.52646850811436
ENSCSAG00000002486	-0.692206431905584	3.62905900479214	3.61807060916223	0.0571551208348137	0.188919577912471
ENSCSAG00000002487	-1.99860500902796	-2.01718019749155	6.1010439963118	0.0135102043020871	0.0703174909173931
ENSCSAG00000002488	1.36512814018373	5.80910428041945	14.415020943806	0.000146628054181573	0.00204031640346844
ENSCSAG00000002489	-0.172649889710448	0.0604032243763846	0.169998593848735	0.680113057373236	0.824674249369183
ENSCSAG00000002490	-0.196041408609428	0.314349188634047	0.146936562095291	0.701480249287674	0.838739632075033
ENSCSAG00000002491	-0.532826764965339	-1.91509583145308	0.832699518101737	0.361493094960176	0.578722751800988
ENSCSAG00000002492	0.09894592803494	3.79019094384593	0.240516426138395	0.623833373200055	0.78856091891215
ENSCSAG00000002493	-0.279302456594443	9.04604726432738	0.647564271639482	0.420984864377785	0.632472894754218
ENSCSAG00000002494	-0.164550641756776	5.78881967772357	1.17192913424449	0.279005209678425	0.500476245686874
ENSCSAG00000002495	-0.543222416154274	1.41093684358796	2.10769211504393	0.146560205397779	0.342431323539702
ENSCSAG00000002496	-0.159875967728504	5.20538384835985	0.866506630006691	0.351924240009278	0.570028736303513
ENSCSAG00000002498	-0.64333980750931	4.62032956747844	1.11011052926827	0.292057923190321	0.513729575860973
ENSCSAG00000002499	-0.0627149934181268	4.69442831042176	0.065696400846587	0.797709089314436	0.8962493046872
ENSCSAG00000002500	0.329504656134501	2.29349684046391	1.02553521044888	0.311209630166907	0.53277086083863
ENSCSAG00000002501	0.603276478669971	0.630293561144338	2.57416975545609	0.108621078510953	0.284686504881848
ENSCSAG00000002502	-0.265205577407143	4.51046534449099	0.939786551322662	0.332332741238077	0.551727800485408
ENSCSAG00000002503	2.64159667950641	6.41402916115165	42.1150500335815	8.60583224542549e-11	7.32693459781922e-09
ENSCSAG00000002504	0.070259461121364	6.15366206523289	0.0930528784277165	0.760331347224955	0.875332324675164
ENSCSAG00000002505	-0.0966195908296654	4.76896071900761	0.220510819168819	0.638650975164808	0.799257323594266
ENSCSAG00000002506	-0.276332057079356	7.35419058042758	2.04813119747007	0.15239314890461	0.350958957118996
ENSCSAG00000002507	-1.13073324144955	5.10082351016313	3.25766176985029	0.0710904289361085	0.217368162466892
ENSCSAG00000002509	0.165920832441423	6.05310378751168	0.675473593472272	0.411149747181004	0.62449577430173
ENSCSAG00000002510	-1.43406116039872	5.22144381429748	4.94301567499609	0.0261962930533527	0.112930127541599
ENSCSAG00000002511	-0.703321850670265	2.180030586219	2.01382805352766	0.155871584953609	0.356188567885828
ENSCSAG00000002512	0.393124612945101	2.44622965147515	0.911755025750516	0.33964918720484	0.557871430781407
ENSCSAG00000002513	-0.341008051181911	7.50930440409741	1.34600727587991	0.245977344892977	0.465118237618466
ENSCSAG00000002514	-1.09799211899765	5.59651492963963	15.240560974598	9.46486009198715e-05	0.00142764208420041
ENSCSAG00000002516	0.127808671698872	5.6980992465765	0.572226605467446	0.449375476851793	0.657018212902634
ENSCSAG00000002517	-0.661351996120058	6.36770286950258	0.850605068468184	0.356381223188121	0.574826847303695
ENSCSAG00000002518	0.0662241847890571	3.05477026941776	0.0621920540920016	0.803064264959554	0.899075188726871
ENSCSAG00000002519	-0.450367245747472	1.03124218658667	1.04034633543118	0.307740937136443	0.528877263192928
ENSCSAG00000002520	0.00325856309723021	6.69489681536448	0.000398887752307786	0.984065569708309	0.99265976639014
ENSCSAG00000002521	-0.703047961511523	2.87135331895469	1.48989097613161	0.222233376281795	0.440131415849755
ENSCSAG00000002522	-0.344336941911976	4.46172127709732	2.25408917060621	0.133261843604517	0.322466280495753
ENSCSAG00000002523	-0.838939603202416	-0.238035738158434	3.32119229610061	0.0683922123428614	0.212377170758985
ENSCSAG00000002524	-0.325548362325217	3.03040099141395	1.13880582959963	0.285904803190737	0.507173196681496
ENSCSAG00000002526	-0.11317599350235	0.592803931779848	0.0849804363489355	0.770658206480246	0.881018936630276
ENSCSAG00000002527	2.7559083745646	4.80074845062381	35.0592205004312	3.19828940361024e-09	1.85354898524317e-07
ENSCSAG00000002528	-0.529171827230191	4.9850038194276	2.78067342044369	0.0954080444244414	0.263122604676743
ENSCSAG00000002529	0.0901152721480665	0.820814477300436	0.0739922565636455	0.785610349581324	0.889615120254677
ENSCSAG00000002530	0.414131079795406	0.286838874269986	1.17532667107384	0.278309450058378	0.499887198245504
ENSCSAG00000002531	-0.270286322488187	4.03437468793412	2.04012856874684	0.153196697428609	0.352086778422577
ENSCSAG00000002532	-0.201094865189448	5.31943440802568	1.18464569120196	0.276412250492474	0.497760873656751
ENSCSAG00000002533	-1.09579170907799	1.53515701737302	7.39778364521015	0.00653042883665855	0.0412414840071773
ENSCSAG00000002534	0.224318300372015	9.3001752343398	0.99792929889405	0.317812076208941	0.539503010995985
ENSCSAG00000002535	-0.759398983082914	1.93570289317467	7.26413550601379	0.00703451210353302	0.0435002008289236
ENSCSAG00000002536	1.56843741744668	0.403996634770322	10.064616576095	0.00151144017260243	0.0136417799622264
ENSCSAG00000002537	0.21207856952918	8.09566734306074	1.25328927829771	0.262925171625265	0.483199107318869
ENSCSAG00000002539	-0.046870852144147	0.697582811370927	0.0132968638083355	0.908197804970747	0.95543658404719
ENSCSAG00000002540	-0.0944809457673899	5.90368134477939	0.332898019721988	0.563957591393032	0.747583269425258
ENSCSAG00000002541	-0.252037025659334	7.28121732488239	0.822181937626397	0.364542990005358	0.581610781273347
ENSCSAG00000002542	0.289656063928859	2.57350080216894	0.563875951228447	0.452702764811016	0.660119013320731
ENSCSAG00000002543	1.73429533882658	-1.90123770300688	4.88230312373215	0.0271333917280636	0.115446221322109
ENSCSAG00000002544	-0.364071171933816	4.92977585941615	2.2739223139864	0.131566551076366	0.320419452097957
ENSCSAG00000002545	0.261539584873472	5.0737710623746	2.36068015542565	0.124427927950003	0.311390316053061
ENSCSAG00000002546	0.0115804896490878	5.64228007365679	0.00306655876432416	0.955838502913657	0.979128371145737
ENSCSAG00000002547	0.203598326990139	3.77456163663278	0.895953087281885	0.343869159885135	0.562002416814457
ENSCSAG00000002548	5.50358213018052	0.855125378849205	53.3193510970224	2.83500040492217e-13	4.29593593468803e-11
ENSCSAG00000002549	0.15069102550729	6.81923150462924	0.840793527661631	0.359169920115282	0.576982825488175
ENSCSAG00000002550	-0.301874948989836	7.51181835060608	3.12472577005657	0.0771128451523608	0.228913167394238
ENSCSAG00000002551	1.01384970298243	4.42399090188691	15.4575409044806	8.43795991374741e-05	0.00129646310600341
ENSCSAG00000002552	0.0141124527867025	1.89053302796079	0.00304824451261254	0.955970437779356	0.979128371145737
ENSCSAG00000002553	-0.545647406365733	3.17762655383345	2.7662116241503	0.0962737681635601	0.264408684529019
ENSCSAG00000002554	0.504267417471555	6.20378156444954	4.29880580617618	0.0381391448313014	0.145315860479494
ENSCSAG00000002555	-0.653858557158891	8.53639503775533	4.91720571742508	0.0265904903974939	0.113987835425748
ENSCSAG00000002557	0.106052527937015	5.63588247671673	0.320500081417645	0.571307269240403	0.752664107339502
ENSCSAG00000002558	2.30904889528819	3.71911644580393	34.8906685861765	3.48748302306371e-09	2.00009573235914e-07
ENSCSAG00000002560	-0.360399767244895	2.83428094927519	1.02373236609709	0.311635314481908	0.533286416214016
ENSCSAG00000002561	0.0633107660633206	1.58395236968436	0.00727907647161175	0.932008976170668	0.966473647627507
ENSCSAG00000002562	-0.284368634059826	5.35277886591742	2.71302181507849	0.0995322900295385	0.270257247150729
ENSCSAG00000002563	-0.189339760972588	8.90378037203914	0.769462599671499	0.380383352766635	0.597131133617789
ENSCSAG00000002564	0.494375108469991	7.68782610143628	6.86106504475035	0.00880940255847009	0.0515435455304905
ENSCSAG00000002565	-0.27178488252859	3.62835653256608	1.10552287273611	0.293057251446369	0.51471997257972
ENSCSAG00000002566	-0.498833504730321	0.0480068815200633	1.62005278834528	0.203084427153593	0.418424059107792
ENSCSAG00000002567	-1.06778487113886	0.677617690328396	7.44455635934973	0.00636286011362406	0.0404891684932952
ENSCSAG00000002568	-0.555218277176501	6.3690413672161	5.72696733868604	0.0167063089827864	0.0818807434625173
ENSCSAG00000002569	-0.417535676311575	3.96713535434943	2.59571284843029	0.107153218721261	0.282497959077264
ENSCSAG00000002570	-0.0234010764866953	8.27538001782855	0.0154266292120298	0.901153769259844	0.951563534513799
ENSCSAG00000002571	0.39256633794014	4.59818245014239	3.70056871255398	0.0543939250429787	0.183202377637618
ENSCSAG00000002572	-0.417272961189913	6.17640787835347	4.57047742903199	0.032527499018376	0.131006267077912
ENSCSAG00000002573	-0.380069824303491	5.30184839901866	2.95131123815466	0.085807910537256	0.245120937105475
ENSCSAG00000002575	-0.0726683761778797	3.18540678605163	0.079642226294677	0.777782841164307	0.885059537548113
ENSCSAG00000002576	-0.151825761283688	5.51302624667671	0.682189599227051	0.408833761731016	0.622426697622932
ENSCSAG00000002577	0.199808906501042	3.11296331860199	0.454655541551258	0.500132363216371	0.697163156658351
ENSCSAG00000002579	-0.208126257015849	5.63930690014611	1.1110844050136	0.29184634440336	0.51352147336852
ENSCSAG00000002580	-1.40412720309482	2.36469043473305	18.9056758192119	1.37343430369301e-05	0.000276984302736232
ENSCSAG00000002581	-0.335264809795496	5.18495812757698	4.45848474806639	0.0347282905370446	0.136964463896936
ENSCSAG00000002582	0.266738189496484	1.66301089452192	0.192830237217052	0.660571401226547	0.813182151846621
ENSCSAG00000002583	1.11937311737467	-1.18186235489578	4.80549474945658	0.0283691198581856	0.11922970806556
ENSCSAG00000002585	0.205603521607623	6.21225178940274	0.749694875578889	0.386572852160997	0.602909695120583
ENSCSAG00000002586	0.46094503186628	2.54217305191952	1.62001965216884	0.203089047384727	0.418424059107792
ENSCSAG00000002587	0.0546635725537574	-0.304719770241637	0.00739578015724618	0.93146743329112	0.966170555478621
ENSCSAG00000002590	0.200506593879892	4.64808156527656	0.671373447109225	0.412573170351839	0.625640016039417
ENSCSAG00000002591	0.218989769678687	3.83703849686275	0.214546746689095	0.643226813597996	0.801764189887413
ENSCSAG00000002592	0.198014878222063	4.30311850860008	1.11863936244999	0.290211623121573	0.512008692490817
ENSCSAG00000002593	0.371381963236503	5.35194601399996	1.10047156162653	0.294162639538529	0.515838657740512
ENSCSAG00000002595	0.196755704014438	2.36550058099214	0.351694175943386	0.553155661415679	0.739555776234642
[truncated: 14,518 more rows]
