# Supplementary material for: Macrophage-associated wound healing contributes to African green monkey SIV pathogenesis control
Source: Nat Commun. 2019 Nov 8;10:5101. doi: 10.1038/s41467-019-12987-9 (PMC6841668; doi:10.1038/s41467-019-12987-9)
Supplement: Supplementary file 4 — Supplementary Data 1 [file 41467_2019_12987_MOESM4_ESM.zip › 1_DElists/DE.AGM.Re.D4-BL.txt]

GeneID	logFC	logCPM	LR	PValue	QValue
ENSCSAG00000000002	-7.43692754151832	9.94378339171428	16.7961205492806	4.16182988442096e-05	0.0014846856198916
ENSCSAG00000000004	-3.12309491843085	11.2134321479431	11.9392305719603	0.000549641746411471	0.010911577795046
ENSCSAG00000000006	-3.5755270246143	4.80194371172242	12.4606494196885	0.000415615419113894	0.0089036574286695
ENSCSAG00000000010	-3.71996617891253	6.08831720028277	11.8417863742355	0.000579162389911352	0.0113207398747524
ENSCSAG00000000011	-0.399587569545543	-1.57493734512804	0.292394046463876	0.588690437844836	0.808061161961535
ENSCSAG00000000015	-1.50143333082581	-0.815881644100038	7.13906697462926	0.00754223908942312	0.0657735813305183
ENSCSAG00000000016	-0.600699706325234	12.9979609783601	1.82932857671312	0.176206871238901	0.442244171440955
ENSCSAG00000000017	-1.34979945176364	-0.528357499613485	3.49558679550061	0.0615325978824005	0.241532998274757
ENSCSAG00000000019	-1.27186108294943	11.4313263467228	6.28333978172009	0.0121878198014697	0.0892710508473944
ENSCSAG00000000021	-2.0144173504327	6.56956342120379	12.0513190632141	0.000517557440069103	0.0104122974879676
ENSCSAG00000000022	-1.61177018288525	8.69098580669901	8.1960869465388	0.0041980835513199	0.0448220724092766
ENSCSAG00000000023	-0.926367960497774	10.8990389368063	4.68910411356684	0.0303544698559958	0.159315150496181
ENSCSAG00000000025	-1.15048467996243	5.11808071135205	9.10991469123474	0.00254227728849501	0.0320295911320153
ENSCSAG00000000027	-1.85705085709356	5.25674328900481	9.02236103587925	0.0026669668103405	0.0329860439721201
ENSCSAG00000000028	-2.52527433230984	7.10214759249555	9.66459620274713	0.00187853046673576	0.0263392934796897
ENSCSAG00000000032	-2.50617416648832	7.79521441371478	9.95870036555229	0.00160091026350922	0.0237362969680267
ENSCSAG00000000033	-1.53353253333573	4.42825045415118	4.33384655805344	0.0373617224215927	0.180757778894645
ENSCSAG00000000034	-2.56426395976164	-1.1184334034546	2.84193855596917	0.091833361116603	0.306364699164397
ENSCSAG00000000035	-2.68996637932499	6.33473125528929	9.43413397124075	0.00212983641522321	0.0287404832085053
ENSCSAG00000000036	-1.44415405440734	3.3114955571488	12.5089771971307	0.000405001260815268	0.00870111481649494
ENSCSAG00000000037	-1.06484711410964	0.990753920532898	4.15509958201628	0.0415093329987556	0.193075092407898
ENSCSAG00000000047	-0.136469464751443	7.19664918595904	0.461422554401643	0.496959889929575	0.746886851862311
ENSCSAG00000000048	-0.765039683088318	6.40515144990449	10.0667954525724	0.00150965376609393	0.0228971085900583
ENSCSAG00000000050	0.0352669015570826	4.02165747515135	0.033715421872234	0.854313457548148	0.938647999622348
ENSCSAG00000000052	0.62981902716845	5.34184545062188	3.16684985818721	0.0751472580863838	0.27159528832565
ENSCSAG00000000055	-0.103639200421318	6.78001893857538	0.406454955474953	0.52377433631275	0.764389734301004
ENSCSAG00000000057	-1.03623011611137	2.64172943423161	5.59886056857279	0.0179721624398018	0.114479833018977
ENSCSAG00000000058	0.0396538034791718	6.09907860039719	0.04433530576107	0.833231013007731	0.930663610934708
ENSCSAG00000000059	-0.271318705667371	0.856853017030839	0.267550154431717	0.604979903818382	0.816043533798955
ENSCSAG00000000062	0.939034314988608	1.97965408072398	5.25686545231362	0.0218603559247553	0.129183362722427
ENSCSAG00000000065	1.1162154037811	1.7571647444246	6.21246703800198	0.0126853723034698	0.0917356805325792
ENSCSAG00000000071	-0.145099597582819	5.59286417505912	0.51847889639031	0.471491263683343	0.727883092088773
ENSCSAG00000000076	-0.17690055806442	4.8311446541058	0.535476868610338	0.464313327654325	0.722520018743517
ENSCSAG00000000079	0.7916467729497	3.01779232090389	9.27145784616336	0.00232752370405905	0.0303144285316467
ENSCSAG00000000080	0.153088470764347	1.91860604410909	0.106384310199537	0.744298705296469	0.888188261016841
ENSCSAG00000000082	-0.237752458454068	5.69695936204668	0.793171202754479	0.373142942707799	0.648227153424059
ENSCSAG00000000083	-0.249293511499497	3.67786568592678	0.787437303361592	0.374876155262703	0.649365019736542
ENSCSAG00000000084	0.0977485656731912	3.11701827037853	0.0374560929535548	0.846539397820396	0.935251861960314
ENSCSAG00000000086	1.14709527893798	-1.05820420328198	4.03456674421932	0.0445771199858696	0.201169478362461
ENSCSAG00000000088	0.284658143989424	2.51835893355243	0.881023322988121	0.347921552654542	0.627565827803327
ENSCSAG00000000090	-0.507854875976581	3.77558443720678	1.10547998993093	0.293066613195792	0.573596545817619
ENSCSAG00000000091	1.00303256442306	1.83580595900927	5.982714755987	0.0144467483202316	0.0998815161177332
ENSCSAG00000000092	-0.087621174129204	-1.33421462760685	0.0165251409959524	0.897713613654148	0.957721922583502
ENSCSAG00000000093	-1.45874834651978	-2.01441419395661	4.25144141364164	0.0392170311641517	0.186188818654052
ENSCSAG00000000097	-0.066166772594742	2.97521555915387	0.0674638844876547	0.795065795635711	0.913156369273002
ENSCSAG00000000098	0.143838638115259	5.30975839582831	0.55492664273066	0.456311628625206	0.71712651475639
ENSCSAG00000000099	0.886450345038682	1.92991635668864	4.48050094166269	0.0342836708980344	0.171646981577094
ENSCSAG00000000100	-0.35600723753357	5.79022185346069	0.550596368543303	0.458074120628711	0.71838304694497
ENSCSAG00000000101	-1.93809834827181	-2.23354381173315	0.44699441781146	0.503765723957175	0.752087588243299
ENSCSAG00000000103	-0.794541623216215	-2.05793866261137	0.394654111930102	0.529863091845397	0.768978884808929
ENSCSAG00000000104	0.67320430691254	0.823732012743676	2.418330758573	0.119922657035094	0.356009355822193
ENSCSAG00000000105	-0.105198846113572	4.71959648721962	0.1852994301696	0.666858000924167	0.848247485657641
ENSCSAG00000000106	-0.446528561956115	5.05574192977138	0.543783524449147	0.460868927200899	0.720303943090201
ENSCSAG00000000107	0.31008003669141	2.32855255678563	1.59144453212018	0.207119871845056	0.481061815766527
ENSCSAG00000000108	-0.96454775857375	-1.43878720720022	1.87618778448587	0.170768064217577	0.434135157254381
ENSCSAG00000000110	0.599125353463654	3.20178959989855	2.97478063954448	0.0845715912035832	0.289927142363965
ENSCSAG00000000112	0.449486709626331	3.24609658958763	2.91322788786021	0.0878558746751831	0.29729880803319
ENSCSAG00000000113	0.358985708753667	1.09034932801812	1.39135534478681	0.238176347666518	0.517626149264194
ENSCSAG00000000114	-0.369407405111608	1.28820581515287	1.99797285725584	0.157509737606427	0.415018310870802
ENSCSAG00000000115	0.165616027608061	1.84825504817682	0.268673853373606	0.604222752970139	0.815575712592404
ENSCSAG00000000116	0.472029953216266	3.87356719768583	3.77989958680629	0.0518717734587057	0.219514753322429
ENSCSAG00000000117	0.956116252692084	1.16685650503102	6.07274773772349	0.013728323357183	0.0968030420902871
ENSCSAG00000000118	-0.174460028705605	3.58868301021352	0.512797355037719	0.473930403474061	0.729842637509324
ENSCSAG00000000119	-0.0494774424450384	4.35910788673124	0.0685989980621571	0.793387665397387	0.913006623658373
ENSCSAG00000000121	0.269992136934909	4.65103400079045	2.26569837052187	0.132266575345922	0.377053335344942
ENSCSAG00000000122	0.22785262557254	1.61358088178375	0.524447001406738	0.468950857796539	0.726133056925605
ENSCSAG00000000123	0.000611795926895165	5.29583028743396	1.24730175130594e-05	0.997182104232639	0.999366001052793
ENSCSAG00000000124	0.118295624889265	3.98024944165376	0.322979272659119	0.569822688208729	0.794912275434424
ENSCSAG00000000125	0.348726067304016	-0.984895445934783	0.317359017104394	0.573199118303482	0.797198537977317
ENSCSAG00000000126	0.0198911081119117	2.45642106601217	0.00583662934639761	0.939102591193121	0.975415683849889
ENSCSAG00000000129	-0.31863826656616	0.462869083666223	0.892897355994801	0.344693357842865	0.624813453851032
ENSCSAG00000000130	0.0193922283624207	1.21066528648721	0.00301683916156037	0.956197608977211	0.982206384167005
ENSCSAG00000000131	-0.29228490344736	2.04022971318695	1.23421875416561	0.266588156925193	0.548101615070686
ENSCSAG00000000132	0.81804107599885	1.0661725095594	3.26052125650694	0.0709665643366786	0.262873905169078
ENSCSAG00000000133	0.762919287534425	-2.05195342629481	1.26790868614336	0.260159375861691	0.541109763316582
ENSCSAG00000000134	0.0880883945345838	3.88593032863918	0.133391093276494	0.714941626263583	0.873359281191894
ENSCSAG00000000136	0.472333674064283	-1.02339110281758	0.651472490505014	0.419586717270438	0.688008915830024
ENSCSAG00000000137	0.399713599855544	3.31115192053343	3.18879065968855	0.0741448439480657	0.269628002529767
ENSCSAG00000000139	-1.05690954568137	1.76094328500174	2.52247022327569	0.112234646345236	0.343181263330269
ENSCSAG00000000141	-0.792122399844342	0.32590248659321	2.35869742123659	0.124586179265623	0.364249554014678
ENSCSAG00000000142	-0.145645672622281	6.34237204604069	0.399521758994617	0.52733634380166	0.767305124674513
ENSCSAG00000000144	-1.67815221173119	-0.00569418826909456	7.62598120470572	0.00575333597777613	0.0554421530600515
ENSCSAG00000000145	-0.893670761275734	-1.06677975678185	3.27330475129143	0.0704156410444889	0.26147822462496
ENSCSAG00000000146	-0.0973723713818087	3.37199004913628	0.127665163333074	0.720865267672936	0.876462615039277
ENSCSAG00000000147	-0.420454939420495	6.92714547249161	3.63847752159445	0.0564585408788747	0.230196425498981
ENSCSAG00000000148	0.104398293268143	1.55491518634108	0.206691145051515	0.649373305164787	0.83965076572779
ENSCSAG00000000149	-0.474800941507111	5.21358201425285	2.69490561754271	0.100669450134744	0.322552339064127
ENSCSAG00000000150	-0.0669174317322183	-1.12602756682169	0.0130046631634784	0.909207678200948	0.962818191254631
ENSCSAG00000000151	0.52800276848002	0.759731491253766	1.66725311862769	0.196626860865894	0.467901508793874
ENSCSAG00000000152	0.031319770816874	1.80341298258805	0.0100944180403211	0.919970419981399	0.967364405018943
ENSCSAG00000000153	-0.80685256246117	0.228705877858733	5.69691054208191	0.0169948018583011	0.11077472071569
ENSCSAG00000000154	-0.536529957466738	6.84117664147081	6.78165158441757	0.00920996327091804	0.0749182127429464
ENSCSAG00000000155	0.141630243082131	4.74971446966852	0.664404424441733	0.415009308620616	0.684034402802786
ENSCSAG00000000156	0.122201908784642	5.24277521723329	0.319541584553345	0.571883266142365	0.796290296195787
ENSCSAG00000000157	-0.0785127476211914	6.07787376259306	0.175213959033169	0.675518967771863	0.852966610791298
ENSCSAG00000000158	-0.072273227125889	0.739956481607924	0.0498657025541647	0.823297126225498	0.926039438616673
ENSCSAG00000000160	0.539118532145585	3.06913932608795	4.10374821875443	0.0427882551485114	0.196311884765107
ENSCSAG00000000161	-0.312904605068737	2.37451504263854	1.15270553276891	0.282983502279258	0.563680476018632
ENSCSAG00000000162	-0.312301579869449	3.04451046709732	1.44236040298929	0.229757757573303	0.508860675494328
ENSCSAG00000000163	0.122417325572277	0.794979865906178	0.0676524099965405	0.794786044816125	0.913156369273002
ENSCSAG00000000164	0.772725674100768	2.50613662452432	4.64848725234113	0.0310809262939783	0.161333645379522
ENSCSAG00000000168	-0.254819448566758	1.29066879936314	0.674292900957688	0.411558898149289	0.681134100273729
ENSCSAG00000000169	-0.267288155643573	1.47320227937188	0.337008775519813	0.561560923151592	0.790935598848371
ENSCSAG00000000170	-0.126153397657508	3.51647805722547	0.0901440423071378	0.763994115487419	0.898800460792492
ENSCSAG00000000171	1.93219032513364	-0.490995147198695	9.86997229727821	0.0016799803791923	0.0243628460026703
ENSCSAG00000000173	-0.0489530445285768	5.12957584551919	0.0136463369375548	0.907004646429675	0.962052979379305
ENSCSAG00000000174	-0.762104961682241	2.75415817988795	5.64421196796421	0.0175130853103909	0.112597754017799
ENSCSAG00000000176	-0.140452175338075	5.86703369761638	0.282777205479277	0.59488668873026	0.810295565029654
ENSCSAG00000000177	-0.586370663429383	-2.2096059127271	0.381664687789673	0.536713667447401	0.774159431074031
ENSCSAG00000000178	1.71223512664253	0.770961691247747	12.986051484998	0.000313820055822744	0.00718913434400037
ENSCSAG00000000180	1.13989381322475	0.305690265563416	3.69669734658399	0.0545202839421933	0.225409644523957
ENSCSAG00000000181	0.0320636037671574	4.19020847833929	0.0108662787461995	0.916977745171163	0.966244481880834
ENSCSAG00000000183	-0.116318389314217	8.35919682559787	0.333230681032253	0.563762910066547	0.792321206038695
ENSCSAG00000000184	0.376805123341876	-0.0744953353946728	0.268547682537793	0.604307666961069	0.815575712592404
ENSCSAG00000000186	-1.35330721903216	4.02165680763405	26.9732646286809	2.06289153669342e-07	1.99256020535469e-05
ENSCSAG00000000187	-0.207939549051004	5.37910151334174	1.22775671001729	0.267843748533189	0.549425632702767
ENSCSAG00000000188	-0.860149873644356	0.427066696383419	2.76042503993008	0.0966225631663123	0.31577263075148
ENSCSAG00000000189	-0.0451151437941589	8.39985517229893	0.0396764382214769	0.84211454933325	0.93400605620309
ENSCSAG00000000190	0.0452141543627024	-1.07395001433411	0.00690582133541895	0.933771014784202	0.973311614993731
ENSCSAG00000000193	0.754443800718809	-0.869303942225508	2.37049234151365	0.123648049430462	0.362958261939449
ENSCSAG00000000194	1.88273651771547	2.23214463598709	11.4578851461232	0.000711912730438514	0.0130362112734512
ENSCSAG00000000198	2.43852292484716	-0.203339340922696	22.7348841244907	1.85961165990104e-06	0.000127980024110773
ENSCSAG00000000199	0.907103385878696	1.4064925672354	4.79381396127784	0.0285621150488662	0.153012356768561
ENSCSAG00000000200	-0.000788125684531829	-1.47459397044966	5.95181596452221e-07	0.999384447973541	0.999925843264161
ENSCSAG00000000201	-0.168866331044278	5.34123211257977	0.560798459570329	0.453938709882813	0.716361123995564
ENSCSAG00000000205	-1.3547049665596	5.21285523519612	3.66085992465732	0.0557048754743637	0.228420414153442
ENSCSAG00000000206	-1.33760361709446	6.38783953275007	5.28563864397185	0.0215020046571052	0.127878583241231
ENSCSAG00000000207	-1.05434238984655	-0.590184932517326	2.74114668640658	0.097794568596035	0.317529563495323
ENSCSAG00000000209	0.136282603500122	2.01547894074265	0.168335578704063	0.681595287518125	0.855984592756757
ENSCSAG00000000210	0.181554182440308	4.49697594555539	1.1234272496143	0.28918167354901	0.569637889327251
ENSCSAG00000000211	0.467337035332326	5.23538973675303	4.58834393223057	0.0321901024059768	0.16465900323305
ENSCSAG00000000213	-0.189438081119473	2.28458278084229	0.537264999887412	0.463568414577197	0.721995238432018
ENSCSAG00000000214	-0.173097737251009	4.77642358822278	0.199766476196793	0.654909405754043	0.841881047142894
ENSCSAG00000000216	-0.980489404743289	0.202314151023036	6.44771583960918	0.0111095081573635	0.0839305813830205
ENSCSAG00000000217	-0.866212241940747	6.8277766143309	5.85814995380428	0.015505083074611	0.104743336254949
ENSCSAG00000000218	0.0408335908344411	4.1143233961161	0.0104811540318721	0.918457036306523	0.966682907581395
ENSCSAG00000000219	-0.659616185803058	6.00836483066289	3.42250202561583	0.064313470685468	0.248250898647318
ENSCSAG00000000220	0.141551146480567	0.394862589033613	0.0558216003029628	0.813226305078095	0.920382272233445
ENSCSAG00000000221	-0.296803706050251	6.32545770450896	0.450936676331551	0.50189047704607	0.750569644369671
ENSCSAG00000000227	1.25501949867427	1.23187887962084	5.88355964129882	0.015282893862536	0.103836922224396
ENSCSAG00000000228	-0.19187663425138	4.46972546471124	0.614473223070092	0.433108516695264	0.698604141580119
ENSCSAG00000000229	0.207554029183917	-0.690488683813324	0.192070553915269	0.661198871868771	0.844822601273032
ENSCSAG00000000230	-0.240952406035178	5.05948851985628	0.974888048403088	0.323464131804698	0.604067513995482
ENSCSAG00000000231	-0.449224162968189	6.38309295533175	5.17945917739842	0.0228554367862974	0.133017353558588
ENSCSAG00000000232	-0.0855350840793385	0.556574003339195	0.065437002428645	0.798100198768538	0.914297922153084
ENSCSAG00000000233	-0.138220842179471	5.35363303736312	0.410250947266668	0.521842161922139	0.763281331416504
ENSCSAG00000000235	-0.0708454313482285	3.63805347698484	0.129611184867334	0.718835516790147	0.875396758152537
ENSCSAG00000000236	-0.044085441393299	4.29605149905201	0.0357781848875369	0.849974296446959	0.936882187690994
ENSCSAG00000000237	0.061406649524519	3.05258377097387	0.0580143444013217	0.809662330011025	0.918727919779104
ENSCSAG00000000238	-0.0745098033693962	6.9660804978241	0.166345719896441	0.683380114790453	0.857069976484181
ENSCSAG00000000239	-1.23732880467564	2.41155118574991	9.57138419762581	0.00197633713577488	0.0272253214942399
ENSCSAG00000000244	-0.403388480434805	7.8802036991826	3.36791668916561	0.0664777701935233	0.253420720991312
ENSCSAG00000000245	-0.108079459423125	7.44497258663745	0.254414316372234	0.613983830696195	0.819975394492234
ENSCSAG00000000246	-0.0333842294851201	5.77098521771974	0.0133095334962299	0.90815427291228	0.96258196042815
ENSCSAG00000000247	-0.404151703614339	1.6356275736492	2.04935697617571	0.152270489973959	0.407822662622081
ENSCSAG00000000248	-0.786146990052631	4.90064858794724	9.03133398056348	0.00265390743419989	0.0328841628587244
ENSCSAG00000000249	-0.0758633543446854	3.51679163625135	0.0696139883467843	0.791899643554488	0.912424716048918
ENSCSAG00000000250	0.315720688763192	4.69927501184536	2.81695591183497	0.0932731435981967	0.308859766000685
ENSCSAG00000000253	0.77144812879866	1.8796046481148	2.81183980934422	0.0935710076363635	0.309473835228237
ENSCSAG00000000254	0.064089219567644	-0.344280871959557	0.0170884280127375	0.895994663183677	0.957097680162041
ENSCSAG00000000255	0.243127731455732	6.16846362062847	0.91170361601662	0.339662802998283	0.619912764322944
ENSCSAG00000000256	0.0913354708850881	1.24836534872573	0.107090532304721	0.743481152286135	0.887824977805794
ENSCSAG00000000257	0.201004644738149	6.09650049692138	0.854447279118055	0.355297260909439	0.633076800113652
ENSCSAG00000000258	-1.32930141900568	3.84105437665573	8.68593143470834	0.00320675655366651	0.0371170273278975
ENSCSAG00000000259	0.650112678202615	0.323121620356099	3.81153807540617	0.050900689538143	0.217017730795433
ENSCSAG00000000260	-0.0671840304579118	-0.191958547877148	0.0356917479557914	0.850153482024543	0.936882187690994
ENSCSAG00000000261	0.215883896528375	2.45320211496306	0.974788104815545	0.323488935441308	0.604067513995482
ENSCSAG00000000262	-0.105887386216621	3.91979596447994	0.26821624964813	0.60453084457267	0.815637637625126
ENSCSAG00000000264	-0.0396431343844704	5.39050058315299	0.0421174386624834	0.837396075204288	0.932780616006827
ENSCSAG00000000265	0.0268411404579782	2.84187715763619	0.00830090790391225	0.927405728408257	0.969920877358271
ENSCSAG00000000267	-0.219905134330156	2.93395896343365	1.00688423414809	0.315650438901287	0.596440316566166
ENSCSAG00000000268	0.460329493930104	1.82796942831095	2.9987200989909	0.083330323255764	0.287401743415213
ENSCSAG00000000271	-1.51799237581781	0.243167054343888	6.89504469099421	0.00864350020886427	0.0719958801271409
ENSCSAG00000000272	-1.20204839355034	2.21160369710297	5.32730118111239	0.0209938694645307	0.125681675224956
ENSCSAG00000000273	-1.19686665263464	1.11343665546996	5.27661362105115	0.0216137459490054	0.128188770812495
ENSCSAG00000000274	0.220543798495077	0.302671801763011	0.38868930969382	0.532989161939044	0.771583326539231
ENSCSAG00000000277	0.0641901503468431	1.98473400131873	0.0124769246843996	0.911061156224409	0.963318425027755
ENSCSAG00000000279	0.808646230983754	3.98491943929729	10.1135148727585	0.00147185989687751	0.022509916589561
ENSCSAG00000000280	-0.0653322540260166	7.8239827578489	0.115307358281598	0.734180846681346	0.88333807143326
ENSCSAG00000000281	-0.165708199342646	4.93389044211006	0.679793503868666	0.409657839380443	0.679485693216186
ENSCSAG00000000284	1.2499933523392	0.695011967329253	7.38179686594371	0.006588730904148	0.0598932682134356
ENSCSAG00000000285	0.0792129318737801	2.44590141217399	0.0708061904582706	0.79016656453327	0.911583969176373
ENSCSAG00000000286	-0.0478611254011042	6.80377940642895	0.0701120618741768	0.791173688067923	0.911920153930069
ENSCSAG00000000287	-0.515929630981896	-0.186640454229767	0.919549380864176	0.337593317954224	0.618143867446762
ENSCSAG00000000289	-0.792434075761358	-0.580252334899264	2.45412705598531	0.117216317837215	0.351528502638842
ENSCSAG00000000294	-0.677861770142312	-0.145764299261709	2.63734544597149	0.104377816246662	0.329575299358844
ENSCSAG00000000295	-0.884977866663919	2.16785378961728	3.27978681719766	0.0701380388658895	0.260857912170209
ENSCSAG00000000296	-0.327435693150787	-0.649611568755591	0.493695968999475	0.482283233387662	0.735661771315728
ENSCSAG00000000301	-0.133242773979842	6.72400533661917	0.561568261592683	0.453629055422424	0.716218817986181
ENSCSAG00000000302	-0.23044172104026	0.225765432967043	0.175450199452115	0.675312781033368	0.852929466919628
ENSCSAG00000000303	-0.17828985533437	5.55056579934477	0.514865178010108	0.473040308332588	0.729279649987081
ENSCSAG00000000306	0.00979317557757399	4.54353352614682	0.00266400955036872	0.95883622866738	0.983609588777039
ENSCSAG00000000307	-0.566086709437103	2.58612736456926	3.28765611918991	0.0698026006081883	0.260196243341333
ENSCSAG00000000312	-0.239419149504872	5.1521282969877	1.09665608910948	0.295001125883279	0.575609402978633
ENSCSAG00000000314	0.0516785153619841	-0.119609116328253	0.0205102726197026	0.886121110465518	0.953376277136417
ENSCSAG00000000315	2.22460799151081	1.24584711375515	12.2495453335067	0.000465371537604486	0.00972027210764631
ENSCSAG00000000316	0.0760869894276076	7.00057594561172	0.178329583904908	0.672812717076407	0.851828809332458
ENSCSAG00000000317	0.25284942355136	4.40114754615642	0.830676836699176	0.3620768876244	0.639197171613118
ENSCSAG00000000318	2.13214512506004	0.628083050255029	17.0482944518483	3.64410900729603e-05	0.00133754996607797
ENSCSAG00000000320	0.0623455574965216	5.36519596817605	0.105547374414407	0.745271474863603	0.888571615724469
ENSCSAG00000000321	1.5754243113955	2.87132531334548	15.1945535232607	9.69827369186373e-05	0.00285204409796334
ENSCSAG00000000322	0.26238676906667	3.78419875189704	0.744813239889236	0.388123374789886	0.660685744759822
ENSCSAG00000000323	1.3524520437448	0.0362035603706876	7.26330379442136	0.00703777052011136	0.0626935127691693
ENSCSAG00000000325	0.236960919722424	2.78819204273657	0.511651447406948	0.474424829731992	0.730159794323826
ENSCSAG00000000326	-0.417329786315345	4.44569444696257	4.61363707195529	0.0317186918428332	0.163106361509364
ENSCSAG00000000327	2.20964060319391	0.000761111253813712	13.303283622216	0.000264941713325809	0.00627839638307374
ENSCSAG00000000328	1.06432827838642	1.54009724892738	6.36281739272302	0.0116536353174756	0.0865092559724694
ENSCSAG00000000329	0.367912948149415	5.55723346545077	2.66387630869003	0.102650298338333	0.326555273045888
ENSCSAG00000000330	0.391840263045452	2.7850373093263	2.38843474913861	0.122235964672105	0.360545085484867
ENSCSAG00000000331	0.109972682358726	0.0939682110278553	0.0974285992957604	0.754937513016101	0.893987469693747
ENSCSAG00000000332	0.130238276570469	4.20133897895833	0.25389531722923	0.614345522430683	0.820207155356037
ENSCSAG00000000337	0.270359001579112	1.60772872277222	1.01885081158698	0.312791755027007	0.593700461707778
ENSCSAG00000000344	0.166261457982931	-2.31641119178628	0.0329425356863702	0.855974515463998	0.93951181406414
ENSCSAG00000000345	1.29574107418321	5.48968618844039	7.520131938783	0.00610132111677539	0.0573317705903018
ENSCSAG00000000346	0.0266568280925464	4.02696357679862	0.00636857995741025	0.936393633567879	0.974358864023752
ENSCSAG00000000349	-0.613349189839312	1.48209480619125	2.25471343620584	0.13320811236772	0.378035812023739
ENSCSAG00000000353	0.581739043552628	-1.30567422968187	1.42521891685593	0.232546301371046	0.511484097345105
ENSCSAG00000000365	-0.221299846599509	4.00859554624135	1.25971808679903	0.261704459652233	0.542627737895547
ENSCSAG00000000367	0.43210367313103	2.84856936800375	2.57955746750112	0.108251922287375	0.336405832628517
ENSCSAG00000000368	-0.00313672023046481	1.35328863921348	9.26403878693804e-05	0.99232048950332	0.997635737118896
ENSCSAG00000000369	-0.119876614640195	8.01582646685307	0.406802053529866	0.523597135752185	0.764389734301004
ENSCSAG00000000370	0.217542446119517	2.03448909500636	0.368578474935472	0.543780142467456	0.77897802368907
ENSCSAG00000000371	-0.86638145064851	1.52507886425303	3.12763385834053	0.07697538733982	0.275672695726758
ENSCSAG00000000372	0.157157403041709	4.3870516568396	0.437936771678007	0.508119972501819	0.75399722712742
ENSCSAG00000000374	2.67061791507568	-0.770472722714565	14.6360534120663	0.000130395970257426	0.00356581165685745
ENSCSAG00000000375	-1.1245769121487	4.08032532054162	2.79055118831165	0.0948216073097806	0.312361113411285
ENSCSAG00000000376	-0.650027897631474	4.58348621513567	1.0810408591412	0.298464825372163	0.579220246818471
ENSCSAG00000000378	0.977398655174157	3.00976461758731	6.23351472479818	0.0125354686011619	0.0912107202138284
ENSCSAG00000000379	0.343697097889179	3.89221028166415	0.493367967641568	0.482428765544611	0.735661771315728
ENSCSAG00000000381	-0.174489566499729	3.2538529798202	0.373330873934602	0.541194231107275	0.777025827120902
ENSCSAG00000000382	-0.420741206792792	0.700633544297762	1.3172872523903	0.251079484946163	0.531745076658003
ENSCSAG00000000383	-0.101821765660632	5.19817391532217	0.167598083902334	0.682255348443744	0.856332806219012
ENSCSAG00000000384	1.79390968437692	-0.606344881558134	8.85894215338049	0.00291656547389471	0.0349079071973325
ENSCSAG00000000385	0.562278662996933	3.27409833884109	3.01520040107127	0.0824872589118193	0.286087431884896
ENSCSAG00000000386	0.786120091254116	-0.849375351573313	3.34520762254059	0.0674009751692405	0.25475100843715
ENSCSAG00000000387	-0.173673294428829	7.75660713153235	0.829768823626811	0.362339384575163	0.639270235909448
ENSCSAG00000000388	-0.0822468746298213	4.59153884076334	0.213647814711944	0.643923185056889	0.837709309603534
ENSCSAG00000000389	2.22768166016141	4.48811154487414	18.7531966333837	1.48773768623442e-05	0.000667743569661249
ENSCSAG00000000390	0.154959657639988	4.23194938887291	0.571812952032893	0.449539395616082	0.713201545846634
ENSCSAG00000000392	0.11149192663818	6.73435759249866	0.327459535818456	0.567158848468586	0.79401185881411
ENSCSAG00000000393	0.408712697042286	3.56666777555883	2.24600998245336	0.133959417820638	0.379260833757882
ENSCSAG00000000394	0.342670622428882	3.6070349765792	1.42466806926279	0.232636587318123	0.511484097345105
ENSCSAG00000000395	0.0187231182789802	3.96148224934101	0.00481903436728359	0.944655894576279	0.9777014365421
ENSCSAG00000000397	0.183229585299226	5.71001304535727	0.73070954715752	0.392653293297702	0.663364614043998
ENSCSAG00000000398	-0.0501757918694858	4.03496549572647	0.0567974757174703	0.811631196562963	0.919108195766187
ENSCSAG00000000400	0.396733898973417	7.66755411034482	1.89466469046023	0.168676727694445	0.431550845484601
ENSCSAG00000000401	-0.296326586194082	2.11965911806032	0.517386056101188	0.471958850943563	0.728264605851535
ENSCSAG00000000402	0.261506867180946	4.08674794909576	1.88767491475641	0.169464401455794	0.432418278826718
ENSCSAG00000000403	-0.212338533287369	5.55477414684973	1.0426946597518	0.307195592469505	0.587943175065912
ENSCSAG00000000404	0.0378483178888509	1.05938027866625	0.0189633668107465	0.890471559437502	0.955005495141291
ENSCSAG00000000405	0.522576714894616	-2.56591464687186	0.14389504659863	0.704439107870442	0.86771726039944
ENSCSAG00000000406	0.756309360541216	1.90760546280365	3.55028547170797	0.0595352067092896	0.237370039444907
ENSCSAG00000000407	-0.714498296129873	-1.62539988822004	1.42283043819891	0.232938088120243	0.511627447005592
ENSCSAG00000000408	-1.1732153041081	4.623771695971	3.56629961087027	0.058963568147123	0.235925252174186
ENSCSAG00000000409	-0.718679835069325	4.9451191943052	3.50346308124874	0.0612406432920427	0.241008269062347
ENSCSAG00000000410	0.208150096786247	2.93623773969165	0.777323462674026	0.377960972009951	0.651875276441945
ENSCSAG00000000411	0.96819156054185	0.102651700202846	3.62027920451156	0.0570792931795695	0.23164095465527
ENSCSAG00000000412	-0.44369237089225	2.5396874570301	2.56552771010282	0.109216107355471	0.338037264229139
ENSCSAG00000000413	-0.00113109446420481	0.362295290195805	9.4008434032844e-06	0.997553626350378	0.999366001052793
ENSCSAG00000000415	-0.0946772451109414	6.50518344389736	0.121732608318595	0.727162880721557	0.87936085997673
ENSCSAG00000000418	-0.243575656342682	4.5999998132704	0.17651861181325	0.674382320593871	0.852892250325342
ENSCSAG00000000419	-0.11587442555186	6.96125261633792	0.359903130155907	0.548560039448298	0.782469869687427
ENSCSAG00000000420	0.0684167965111213	4.25463455076714	0.120566870016866	0.72842048475822	0.880275853156806
ENSCSAG00000000422	-0.0917899135794189	3.33979446134806	0.0679182297063505	0.79439230417526	0.913156369273002
ENSCSAG00000000423	-0.0122172506882126	0.168714799163954	0.000556933262490844	0.981172124011546	0.993656501087841
ENSCSAG00000000424	0.0151024735960272	7.49760530764458	0.00373260769384842	0.951283494635338	0.980489827200741
ENSCSAG00000000425	0.479815641376339	-0.724297581093412	1.54477947730862	0.213907789222115	0.489346661591953
ENSCSAG00000000427	-0.144563643746218	7.01217879551179	0.555127933189446	0.456229960338256	0.71712651475639
ENSCSAG00000000428	-0.470024215185609	3.89477862526276	4.5429136834923	0.0330552813720087	0.167476712399223
ENSCSAG00000000431	0.445679263360084	6.52688552821599	7.51801466482365	0.0061084967291033	0.0573317705903018
ENSCSAG00000000441	-2.62605580644868	-1.92448388072087	7.42205613589306	0.00644291483902387	0.0590225315563823
ENSCSAG00000000444	-0.335603283498726	8.45763484526239	1.58257113793634	0.208390730238773	0.482541192462416
ENSCSAG00000000445	-0.051314846375591	-0.811352409959367	0.00971459185154799	0.921485543163854	0.968081460147397
ENSCSAG00000000446	0.446249158807686	-1.93025751466355	0.41029323707977	0.521820707323672	0.763281331416504
ENSCSAG00000000447	-1.29204341820088	2.27778629128735	12.4262595684159	0.000423338923259729	0.00901068169520739
ENSCSAG00000000448	0.222239693096929	-1.35388527582678	0.132091547800929	0.716273231494516	0.874210076449784
ENSCSAG00000000449	-0.292968224546549	3.67812752443188	1.32545339629551	0.249615676743091	0.530413242347308
ENSCSAG00000000451	-1.14066553180964	0.91023474541512	6.40440677214092	0.0113837455847257	0.0853496712768561
ENSCSAG00000000456	0.211828842040133	3.64213008652069	1.20403614320096	0.272516473084201	0.554611094346969
ENSCSAG00000000457	0.252655146790136	4.88800754753176	1.71209944657886	0.19071320447116	0.460644711566069
ENSCSAG00000000458	-0.158481741527812	4.33799426996636	0.380194289239729	0.537499274386299	0.774618052064712
ENSCSAG00000000460	-0.287652355267606	4.53443227906337	1.63561989962432	0.200927496219308	0.47268472511812
ENSCSAG00000000466	-0.391204448632793	0.011108679830535	0.435140884957377	0.509477115935945	0.754914642855837
ENSCSAG00000000471	1.81550777577334	1.07242336309263	11.5809449151013	0.000666310749752743	0.0124355419815436
ENSCSAG00000000473	-0.86226275859232	4.06049530698813	6.92602925826976	0.0084950087619853	0.0713330247695532
ENSCSAG00000000475	0.136098415977126	3.83117443384966	0.404825934712779	0.524607408521456	0.765251308535625
ENSCSAG00000000476	-0.373472277005318	8.10315403598469	3.18465575229612	0.0743326526359588	0.270148152125863
ENSCSAG00000000477	-0.0583817916536702	6.62237719224427	0.0948557044607981	0.758092579767478	0.895730391302628
ENSCSAG00000000481	0.754001581133898	0.704883965312542	8.01684044271244	0.00463443522482109	0.0482946161567003
ENSCSAG00000000482	0.0368576939285124	-1.29055544307586	0.00527818031855887	0.942083773227001	0.976972731630118
ENSCSAG00000000483	-0.0303345265425784	8.99329660825513	0.0169640086521454	0.896371837809816	0.957097680162041
ENSCSAG00000000484	0.161402210409371	7.05212772708919	0.836984395507713	0.360260661885107	0.637568343764739
ENSCSAG00000000486	0.849261511162497	2.30672277491466	6.79301052020245	0.00915154498953553	0.0746317064781326
ENSCSAG00000000487	0.970274030474102	0.798756811647286	4.77468819645052	0.0288810760142485	0.154092156405994
ENSCSAG00000000488	1.03184037418619	0.282095791157103	6.00368080854514	0.014276063898028	0.0991774830371382
ENSCSAG00000000489	0.0145748297947469	2.61435550662432	0.00238413100583657	0.961056715475391	0.984826288167785
ENSCSAG00000000490	0.227602076861405	0.902536226575003	0.548610207927734	0.458886119064847	0.719128960456874
ENSCSAG00000000491	0.343878397368246	1.81752720707959	0.912299521469773	0.339505023337015	0.619835038224872
ENSCSAG00000000492	3.54479247015712	-2.27214671538066	15.1684386681331	9.83333281997943e-05	0.00287463996792213
ENSCSAG00000000493	-0.31802515429504	3.16620205394564	1.42299376138357	0.232911272525527	0.511627447005592
ENSCSAG00000000494	0.745453578362181	1.42152720988355	3.11620710966973	0.0775170221321091	0.27666704890255
ENSCSAG00000000495	-0.00568864246257003	2.79494948998798	0.000506681998196257	0.982041455913463	0.993742694328504
ENSCSAG00000000496	-0.744212928314026	-0.763425439000856	1.35786876512746	0.243907184924918	0.523877733498739
ENSCSAG00000000497	-0.651239592661546	-1.53418980486219	1.28712546334354	0.256578367682384	0.537822552137484
ENSCSAG00000000498	-0.172708184611771	2.92705181555361	0.575693136558376	0.448005442876489	0.711777991405306
ENSCSAG00000000499	-0.504509079640486	3.22933133291699	4.46953146394657	0.034504452132619	0.172519070341253
ENSCSAG00000000500	0.117737423427247	4.52760591373358	0.0406099072618957	0.840292774503555	0.933582800068926
ENSCSAG00000000501	0.164859076681287	4.79429216581688	0.758594297466978	0.383768791951894	0.657133437349102
ENSCSAG00000000503	-1.11602592298921	2.16087824790755	3.72114429309183	0.0537275385333123	0.22350910004436
ENSCSAG00000000504	0.37762963441258	0.952844618071925	0.816440811656506	0.366222848209815	0.642543316749682
ENSCSAG00000000505	0.403310392242776	-1.86208364047505	0.363654146714676	0.546483786660765	0.781131149184935
ENSCSAG00000000506	3.52520563180112	-1.71451558931868	8.11424738451736	0.00439187025517997	0.0463866522723812
ENSCSAG00000000507	-0.936393272589347	7.02706354183658	9.97160857214951	0.00158972544129437	0.023632916934375
ENSCSAG00000000508	0.0609765987395183	0.68535688630201	0.0425954567627933	0.836488883991305	0.932469231787075
ENSCSAG00000000511	0.157930097049838	0.305557674597417	0.187947837368622	0.664630131143157	0.847175171792832
ENSCSAG00000000512	0.637711175239342	1.67631514975241	5.62699581108298	0.0176859165141859	0.113263750776087
ENSCSAG00000000513	-0.110660103068237	2.65475094955983	0.239205525709568	0.624780515650717	0.828382955968422
ENSCSAG00000000515	-0.606120779597178	1.02291947148977	3.1952249000885	0.0738536113022496	0.269161539690921
ENSCSAG00000000516	-0.121382861272769	5.47033215300815	0.146140967625932	0.702250807603048	0.866508037440576
ENSCSAG00000000518	-0.382902796391126	0.0473279403288721	0.960030449647444	0.327179206143206	0.607532476002552
ENSCSAG00000000519	-0.826868928220195	2.8205797381189	9.39263462192512	0.00217858901061449	0.0289258478201925
ENSCSAG00000000522	-0.469828104945729	4.02040963545216	3.17537413781803	0.0747560891345658	0.270955963185346
ENSCSAG00000000523	-1.00577629425071	1.16850156891431	10.1989421065304	0.00140521242830713	0.0218961261116499
ENSCSAG00000000531	-0.223762778682196	2.48102357498866	0.976286922409695	0.323117227666956	0.603809277245942
ENSCSAG00000000532	-0.398297772444549	2.79071400249602	1.77343000862347	0.18295815749684	0.450983957668533
ENSCSAG00000000533	-0.131670272361124	4.22613191670793	0.301845922907894	0.582727500511825	0.803175301578343
ENSCSAG00000000535	0.308160230334677	1.61719994342964	1.02186787187646	0.312076354086486	0.592819452610293
ENSCSAG00000000536	-0.271652202214972	-1.66212781010264	0.161616643290273	0.687672453369625	0.859574744605064
ENSCSAG00000000538	1.08974012515659	-1.55329559682611	3.95373898978462	0.0467673457081167	0.206801328665652
ENSCSAG00000000539	-0.57152480374887	3.11116889220016	3.03141297686773	0.0816668683737966	0.284456276872627
ENSCSAG00000000540	-0.361855730263716	3.47179008325546	0.369663023708426	0.543188006389527	0.778584660252215
ENSCSAG00000000541	-0.0931914412426982	3.93789497553239	0.113429084959694	0.736273442647053	0.884695798937972
ENSCSAG00000000542	-0.111822359401646	4.51367219193775	0.278290033388593	0.597824185823027	0.811694375440931
ENSCSAG00000000543	0.226249308519066	3.91136740931103	1.43368190179714	0.231164488836638	0.510447040389672
ENSCSAG00000000547	0.969454882149424	3.58030455346636	10.8205094275124	0.00100381865175844	0.0168154895244362
ENSCSAG00000000552	0.676439501321699	4.17038606334318	11.8048033338046	0.000590781020092606	0.0115069930529122
ENSCSAG00000000553	-0.293292850801584	5.82852349745478	2.74685473716705	0.0974459473005961	0.316771248093672
ENSCSAG00000000554	0.728441322173438	4.90429582837092	11.1520213553687	0.000839401598434944	0.0147503084695154
ENSCSAG00000000555	1.11619852619058	2.28909510757409	9.57541077467735	0.00197200725164317	0.0271883503968199
ENSCSAG00000000556	-0.0884462001479504	4.0713755696167	0.241074064752091	0.623431442653488	0.827152151844137
ENSCSAG00000000557	-0.267372271794849	3.48637846907517	0.914002655684332	0.339054622210059	0.61921331214546
ENSCSAG00000000558	-0.256107903351452	6.07608942565827	1.54247515070887	0.2142497596444	0.489617663901087
ENSCSAG00000000560	2.57620463296278	-1.44900063177834	11.89192678417	0.00056377770993221	0.0111199024058809
ENSCSAG00000000561	1.02391509041011	-2.15942443662357	1.25771250284547	0.262084527109629	0.543143053233342
ENSCSAG00000000562	0.919846427917765	0.362918403129084	3.1735747347144	0.074838479091703	0.27101669790784
ENSCSAG00000000563	-0.461403498030854	4.14524352813922	0.564856808834918	0.452309952652861	0.715183714175646
ENSCSAG00000000565	-1.81538063391994	1.15583003778187	15.3044543449737	9.15004980803138e-05	0.00273084847248215
ENSCSAG00000000567	-0.518010596916229	1.84745800530028	2.92491631908281	0.0872217470314428	0.295819629510953
ENSCSAG00000000568	-0.350311852869226	-1.25329887019887	0.646961980445946	0.42120094944833	0.688945938011295
ENSCSAG00000000569	0.66550451236878	3.30130786506719	9.4783517610951	0.00207910677844291	0.0281942583411671
ENSCSAG00000000570	0.409097716801572	4.02307194681759	3.60423450386707	0.0576325959441781	0.232742686359411
ENSCSAG00000000571	0.0820724697353751	2.26020372738772	0.0196805467944472	0.888432941195127	0.954216871492414
ENSCSAG00000000572	-0.092791286348488	3.26076114025057	0.191864097611942	0.661369652808126	0.844975445191199
ENSCSAG00000000580	0.210423904302047	2.18052472789948	0.762383146340484	0.382583750601783	0.655920262475572
ENSCSAG00000000581	-0.143744916865263	5.51749093507742	0.497824885810118	0.480457410737061	0.734584379630107
ENSCSAG00000000583	0.25705634967949	3.03085589166276	1.12147912007802	0.289600183949199	0.570122316840157
ENSCSAG00000000592	0.0440007324094636	1.05169283998977	0.0208099223895033	0.885297969070773	0.953038294671313
ENSCSAG00000000594	-0.653951359469159	3.59333144198534	7.35075289484453	0.00670346774660306	0.0607023995453085
ENSCSAG00000000595	-1.50618190594354	1.47791802522899	4.82238310955491	0.0280924794002175	0.15157928414257
ENSCSAG00000000596	-0.700908443954246	2.88585609519862	4.99068406824506	0.0254841323830634	0.142492015765423
ENSCSAG00000000600	0.0639154824697583	4.88414698936621	0.0606137620804148	0.805528481268902	0.917331049891349
ENSCSAG00000000602	0.203614839662767	8.15338887861263	1.03594584238124	0.308766239858718	0.589242285817035
ENSCSAG00000000606	-0.137188769031986	3.97230918909772	0.376050684207364	0.53972445889878	0.776147241744325
ENSCSAG00000000607	-1.03693165936095	2.70045680973835	3.67214216771023	0.0553290293787803	0.227528311288737
ENSCSAG00000000608	-0.554182804254179	2.77288213756151	3.16684971035136	0.0751472648894295	0.27159528832565
ENSCSAG00000000609	-0.00151690863626262	7.58750074404017	5.49512834524535e-05	0.994085405104087	0.998254631369174
ENSCSAG00000000610	-0.177165695923142	7.90324843195803	0.20875603435843	0.647744163415612	0.839306340065769
ENSCSAG00000000611	0.234200823691415	3.73691106575125	1.58866323143555	0.207517224752365	0.481466779215454
ENSCSAG00000000612	-0.127391350854177	-0.716005111748418	0.0652257738831494	0.798419290351776	0.914297922153084
ENSCSAG00000000613	0.076021378630693	2.48018118907693	0.068100769291771	0.794122397041401	0.913156369273002
ENSCSAG00000000614	-2.82618086527344	-1.57535892129804	9.0385728863243	0.00264341913380565	0.0328527869323311
ENSCSAG00000000615	0.49517958633288	2.22711534486651	4.61953948524881	0.0316097235993568	0.162748692235217
ENSCSAG00000000616	4.48424908820558	4.10877797254318	36.2560798638581	1.73019400368644e-09	3.07286175902032e-07
ENSCSAG00000000617	-1.01130982616209	1.55310761133738	2.26882281185236	0.132000133491765	0.376620724375197
ENSCSAG00000000618	-1.03271851083591	0.758039822428346	6.17226598954779	0.0129768290146116	0.0932716644187731
ENSCSAG00000000619	-0.178730346394493	4.37927883015354	0.532586909264928	0.465521295096552	0.723535826772348
ENSCSAG00000000622	0.238642774211943	4.38603588303472	0.453284953347648	0.500779096397	0.750047743396264
ENSCSAG00000000623	-0.20588409042902	1.49028413936275	0.503707902552097	0.477875417049257	0.73283951130415
ENSCSAG00000000624	-0.627243736322016	0.405110514587504	1.26381875183517	0.260929488844425	0.54186373507491
ENSCSAG00000000625	-0.769410944279595	2.39150020803813	2.15125554102563	0.142453354822223	0.393396097909823
ENSCSAG00000000626	0.150535535751244	5.48205994264802	0.704780151289505	0.401182140624884	0.671721784152402
ENSCSAG00000000627	0.00954536307102266	4.18586065193652	0.00246975265116944	0.960364161113039	0.984504397287988
ENSCSAG00000000630	-0.132965495554854	3.67465597304798	0.429999389747895	0.511989247684093	0.755882464924833
ENSCSAG00000000631	-1.10370270417871	-1.17902702055493	2.52923627683337	0.11175429407923	0.342140069565641
ENSCSAG00000000637	0.277317221106307	-0.578690695140728	0.660214325534509	0.416484288507397	0.685104707464068
ENSCSAG00000000638	-1.11150696850521	2.26546704128232	3.69993838878507	0.0544144772356121	0.225340457624166
ENSCSAG00000000639	-1.23674004043574	3.38831503434255	3.32217858908222	0.0683511974165108	0.256989922087072
ENSCSAG00000000640	2.88223576397215	-2.43385138225134	6.36413933068547	0.0116449564691937	0.0865092559724694
ENSCSAG00000000643	0.120454736604032	1.13931255681275	0.0523056974909508	0.81909868336682	0.92342181101425
ENSCSAG00000000644	0.297177488398507	6.19503222849529	2.77561157578873	0.0957100923695969	0.314220551713105
ENSCSAG00000000645	0.000589399916815236	-1.51229848321433	1.10981233092389e-08	0.999915944752045	1
ENSCSAG00000000646	0.342523526118952	1.82726091274648	0.820734230792549	0.364965581453851	0.641427591920968
ENSCSAG00000000647	0.147884540783879	3.60425261053547	0.560333928299553	0.4541257290765	0.716476709060708
ENSCSAG00000000648	0.59143881616384	-1.63693754064429	0.943442570196535	0.33139407045203	0.611306216401181
ENSCSAG00000000649	-0.267422260647418	4.57686683532304	0.154005477932621	0.69473659547784	0.862695258696938
ENSCSAG00000000652	-0.530761067877342	1.42527443822553	1.1801473537208	0.277325999311837	0.558963516889383
ENSCSAG00000000653	0.84104140641278	1.91500984937257	8.83633423668243	0.00295291674765366	0.035164618544337
ENSCSAG00000000654	-0.105663959343971	4.71392887994093	0.293724897217128	0.587843357068217	0.807300966882492
ENSCSAG00000000655	0.545015631127825	0.277699244428569	0.880658242386097	0.348021455526984	0.62767748208552
ENSCSAG00000000659	-1.44541922241876	4.29912754234322	4.74276408619428	0.029421763625426	0.155906085916317
ENSCSAG00000000660	0.184907286692323	1.66195578122481	0.227981417069017	0.633024633482064	0.831670676294616
ENSCSAG00000000661	0.135637898514652	4.560577009168	0.284270912774989	0.593915475477669	0.80984908020017
ENSCSAG00000000663	-1.1983324246713	-1.1629884036535	4.03716371828397	0.0445085660487253	0.201072240876924
ENSCSAG00000000664	-0.23309821789879	5.70401548796001	1.46048458664316	0.226853033693648	0.505113448034238
ENSCSAG00000000665	-0.188518414976863	0.55672715897358	0.200036097760716	0.654691710525831	0.84184842216856
ENSCSAG00000000669	-0.425228152376244	5.40551869094039	0.1348621658681	0.713443103912997	0.872600555844791
ENSCSAG00000000670	-0.827373174259565	4.48660670128156	4.41862760480321	0.0355486168925064	0.175798238224141
ENSCSAG00000000671	-0.741850427232308	-0.204461820095244	2.50095169051374	0.113777524201664	0.345961591907012
ENSCSAG00000000672	-0.693129633668045	-1.85715026818943	1.10356321924259	0.293485454387182	0.574008200131803
ENSCSAG00000000674	-0.223626163785723	-0.44102693971341	0.167504564805441	0.682339169501024	0.856332806219012
ENSCSAG00000000675	-0.839566244779258	5.75111602127471	10.6362096703397	0.00110894722979453	0.0180814228968571
ENSCSAG00000000676	-0.934112391069021	0.103611536692303	3.02168463768826	0.0821580804746457	0.285504947443662
ENSCSAG00000000677	-0.232963971768982	3.98993824313811	1.85895565560881	0.172745380973021	0.436942642807257
ENSCSAG00000000679	-0.0254908226114299	3.28931916003885	0.00888017640066252	0.924922730418591	0.96885773327777
ENSCSAG00000000680	-0.475161728542615	1.79774590459522	1.92469640615965	0.165339854562049	0.427039621235552
ENSCSAG00000000681	-0.594460742575684	4.49047870884164	6.98141014803591	0.00823606879821079	0.0700129430468593
ENSCSAG00000000682	-0.735893545211998	2.62210236672354	6.0076838999336	0.0142437114505348	0.0990165749278129
ENSCSAG00000000683	-0.75567158711756	-0.873668524939419	2.04364529861217	0.152842990744041	0.408455363498492
ENSCSAG00000000684	-0.994455909861412	4.1042441299565	9.21742207122236	0.0023972285619771	0.0308132483721213
ENSCSAG00000000685	0.610572308018484	3.73393904827502	3.07150977079046	0.0796754443523812	0.280387437066363
ENSCSAG00000000686	-0.694700530646015	3.9915225737245	4.95779627939477	0.0259732871498685	0.144493359331215
ENSCSAG00000000687	0.656944850886594	4.74703632549923	7.97904130040397	0.00473219957237244	0.0489735215143331
ENSCSAG00000000688	0.261462264503207	4.26210166549818	1.45108741488056	0.228353547728165	0.506924540508887
ENSCSAG00000000690	-0.161919004366241	-1.72395536085259	0.0352413107447695	0.851090905366987	0.937477057949084
ENSCSAG00000000691	0.428740219216447	4.2509249392716	0.665136330258569	0.414752460490683	0.683747518706917
ENSCSAG00000000692	-0.696446446608836	2.19324517429138	3.5951627006208	0.0579479559857558	0.233388536702445
ENSCSAG00000000693	0.330916178828737	-1.37216088275599	0.142813749951685	0.705499633699473	0.868405864074725
ENSCSAG00000000694	-0.334906257344882	5.69848675082237	3.8580371262099	0.0495082163960131	0.213784891558941
ENSCSAG00000000696	-1.29144314161749	2.63307092795712	7.27192652008928	0.00700406379630886	0.0624992553882407
ENSCSAG00000000697	0.534703942845069	0.93347584525832	1.3501470207819	0.245252416083324	0.525672742855991
ENSCSAG00000000698	0.132091776632583	4.27140217189534	0.255935521378728	0.612926358726389	0.819932345272841
ENSCSAG00000000699	-0.18531204805908	5.99326440379365	1.06185324366949	0.302792883364799	0.583301849141169
ENSCSAG00000000700	-0.446948793022354	7.17079777483045	4.38369016963633	0.0362843612474322	0.177899522761622
ENSCSAG00000000701	-0.318401840466573	6.79492640783587	3.21549427643203	0.0729441574984332	0.267145032695621
ENSCSAG00000000702	0.569845921478939	-1.58255516094012	0.889459891891775	0.345623714035955	0.625675897055224
ENSCSAG00000000703	-0.0403977459355661	-0.51799490432063	0.00964221284391442	0.921777635377105	0.968135524993003
ENSCSAG00000000707	-0.912558726190427	5.65996720693772	6.15383020617831	0.013112781499931	0.0939752850421709
ENSCSAG00000000708	-0.70016909629694	0.729577141364538	2.83653773374489	0.0921425590495005	0.306910197284539
ENSCSAG00000000709	-0.131506685627665	3.51060699448157	0.2127122821345	0.64464980036959	0.838004151794784
ENSCSAG00000000711	-0.138264290212523	6.79929530886953	0.540229351189463	0.462337691431512	0.720954808199712
ENSCSAG00000000712	-0.789357800659021	1.35400466020088	5.27074529096582	0.0216867258086445	0.128433004726203
ENSCSAG00000000713	-1.12100098559347	2.08048354315414	5.16988471127065	0.0229817410779751	0.133346532445045
ENSCSAG00000000714	-0.207876337740956	3.61152299865919	0.98624917411345	0.320660840267444	0.601537898267258
ENSCSAG00000000716	-0.38961396071744	5.14902427762923	1.16415927588444	0.28060461042003	0.561351522645029
ENSCSAG00000000717	-0.356955580380612	-0.695508286442479	0.46434355377119	0.495600973166636	0.745658705938543
ENSCSAG00000000722	-0.262945429220776	5.29689971105249	1.66591049652369	0.196807186274808	0.468048565608496
ENSCSAG00000000723	-0.293176461112108	2.4573339548575	1.10117412241647	0.294008577859563	0.574487126523885
ENSCSAG00000000726	-0.400890649773032	-1.1693619346057	0.435882808640599	0.509116371890533	0.754650912188453
ENSCSAG00000000727	-0.311254048577911	4.18199971866529	2.1356422954346	0.143910173567706	0.395567371745348
ENSCSAG00000000728	-0.0780725474171925	4.62239017164024	0.1617031001417	0.687593330072645	0.859574744605064
ENSCSAG00000000729	0.0987214633754329	3.46862990706873	0.227052564400541	0.63371797236928	0.832176796758101
ENSCSAG00000000730	0.101025333970416	-1.49860581659191	0.0366359558036109	0.848208135697228	0.935653641544874
ENSCSAG00000000731	-0.199240121865968	1.90697674965949	0.500725005156429	0.479181734336644	0.734031641448614
ENSCSAG00000000732	-0.117331199954895	2.52446833120374	0.177194371649541	0.673795523082582	0.852411202110524
ENSCSAG00000000733	0.0498112590119101	0.259022066603207	0.0117130425437999	0.913815778036551	0.964810483625014
ENSCSAG00000000734	-0.0307926319376573	7.01478966126357	0.026066473433378	0.871738084152562	0.94742117741641
ENSCSAG00000000735	1.03592501668044	-0.951486661360703	4.25695897504111	0.0390898389083955	0.185904655701114
ENSCSAG00000000736	0.230493037794653	4.41934013188345	1.51755714970425	0.21798954392827	0.494585037661987
ENSCSAG00000000738	0.0237889837605372	-0.442297107797088	0.00303233671622394	0.956085359659262	0.982190688238091
ENSCSAG00000000739	-0.472920464461268	3.86335879614987	3.01048678109538	0.0827274439030643	0.286278900261243
ENSCSAG00000000740	-0.872305186902284	-0.958526291654658	2.00632454241194	0.156644419451309	0.41343813935399
ENSCSAG00000000741	-1.35384900643565	3.3340027393476	5.03016590375995	0.0249095122130773	0.140515851510723
ENSCSAG00000000742	0.566156614088321	1.22813123554844	1.42148772800388	0.233158685511993	0.51197580545089
ENSCSAG00000000743	-0.563486400109571	3.86002023419328	3.79226914923475	0.0514898004398397	0.218458010240132
ENSCSAG00000000744	0.377589757436021	4.4792972204744	3.67347666313046	0.0552847514252532	0.227528311288737
ENSCSAG00000000745	-0.304827937392426	-0.924317038865644	0.210948458340944	0.646025025682335	0.838206325733526
ENSCSAG00000000746	-0.324283525899683	3.55166279616875	2.03655476891155	0.153557094858869	0.409477322535346
ENSCSAG00000000747	-0.278513362128493	5.06416798525389	0.618989715448954	0.431422961900277	0.697187137615397
ENSCSAG00000000748	0.0481185154831039	4.04576168245577	0.0145936387168035	0.903846175875432	0.9611295140728
ENSCSAG00000000749	-0.23158993257355	2.99306723971992	0.748490996762005	0.38695441105613	0.659638999532121
ENSCSAG00000000750	-0.0417344713878073	5.89753175386934	0.0555377424731063	0.813693042143684	0.920658170782794
ENSCSAG00000000752	1.17500058178276	2.46433773536936	12.7691430799957	0.0003523842298558	0.00783259870069547
ENSCSAG00000000753	-0.234683869640563	7.12940345273788	1.53912919629568	0.214747469091023	0.490050282809675
ENSCSAG00000000754	0.367063140162442	5.7871702391062	0.917437108632313	0.338148804870674	0.618584982838511
ENSCSAG00000000755	-0.331610271773827	1.19427176260875	0.462880393582424	0.496280885227955	0.746327787379505
ENSCSAG00000000756	0.417596502798543	6.50686084347364	4.03630485004141	0.0445312258356716	0.201072240876924
ENSCSAG00000000757	-0.485558382087445	6.3684757376614	1.57895565320887	0.208911187361873	0.483343056682457
ENSCSAG00000000758	0.919192376432853	-0.620235216901779	3.23318463330684	0.0721602360137862	0.265864514441157
ENSCSAG00000000759	-0.409794092285612	6.00373299675485	2.38998233966097	0.122115008208831	0.360302534938419
ENSCSAG00000000760	-0.0883792613481188	9.52129977860872	0.135471841799699	0.712824770189126	0.87232963838297
ENSCSAG00000000762	-0.235074458865989	-0.801916492181571	0.138040971571399	0.710236371047004	0.871219765360815
ENSCSAG00000000764	0.6456880141474	3.0478307013545	2.78363196575392	0.0952319842563924	0.313460877633087
ENSCSAG00000000765	-1.95975094118725	-0.522853926756519	11.6361223395735	0.00064683302551285	0.0122099898084523
ENSCSAG00000000766	-0.39012449593095	4.57743631018094	2.60820292369993	0.10631217499646	0.332567839851616
ENSCSAG00000000767	0.665860082965188	3.37016327753527	7.20227862655314	0.00728110738058473	0.0641739864488357
ENSCSAG00000000768	-0.000466477808372269	4.62747931618019	4.96608999966952e-06	0.998221937613102	0.999504015895118
ENSCSAG00000000769	-0.512134504520429	0.775226677210673	1.81016849585532	0.178488018543744	0.445920931346364
ENSCSAG00000000770	-0.241586575179837	4.16272673148763	0.428799007844354	0.512578845929123	0.756186566471179
ENSCSAG00000000771	-0.462905491182093	7.67308867859093	5.17232775714377	0.0229494443484305	0.133329571685904
ENSCSAG00000000772	-0.41492362207175	5.31715756087844	4.05187592342892	0.0441222883132719	0.19993630619213
ENSCSAG00000000773	0.0416628380006726	6.79772528119107	0.0463439300250315	0.829551825394225	0.929434399947882
ENSCSAG00000000774	0.392021211197585	3.00655052078431	3.01365737936245	0.0825658014054065	0.286139182084159
ENSCSAG00000000775	1.27924761377574	1.02898979766066	7.52143159457908	0.0060969207394309	0.0573317705903018
ENSCSAG00000000776	-0.248505814517187	5.10722206055789	1.43650353656462	0.23070598328615	0.510048283487798
ENSCSAG00000000777	0.0269158075787034	6.61228315531792	0.0133816125429291	0.907907013443357	0.96248263459726
ENSCSAG00000000778	-0.0121808424874166	6.24505609842118	0.00524524292417539	0.942264446433508	0.976972731630118
ENSCSAG00000000779	0.00456589974204244	2.48636796742562	0.000309909791003093	0.985954562274884	0.995319829921955
ENSCSAG00000000780	-0.543662004643119	-1.5254226281124	0.767385456626162	0.38102709946597	0.654338178610878
ENSCSAG00000000781	-0.0318216136334381	4.67315961014361	0.0246882373455364	0.875146406066986	0.948663988252833
ENSCSAG00000000782	-0.651069878646914	4.05200922678933	5.520033144549	0.0187999025756503	0.117888379211092
ENSCSAG00000000783	-0.615577176059365	3.94267388744691	4.16520008321495	0.0412625392190326	0.192512622304719
ENSCSAG00000000784	-0.919321287107805	-0.203068795544605	3.00828110137859	0.0828400947185226	0.286488660901557
ENSCSAG00000000785	0.20766903228539	3.00334314449088	0.877106159204248	0.34899550591187	0.628812815517065
ENSCSAG00000000787	0.101169969700643	2.98565828641524	0.153403787686095	0.69530356961989	0.862899470990437
ENSCSAG00000000788	-0.110815307706111	6.27101438053329	0.481610595757699	0.487693687268748	0.739419555041116
ENSCSAG00000000789	0.623782256772456	1.95140678069916	1.22249169404879	0.268872209797893	0.550337186239543
ENSCSAG00000000790	-0.172408661114941	7.08935673626906	0.976701482812135	0.323014515939999	0.603806106810883
ENSCSAG00000000791	0.0494368803480634	5.37998757431462	0.0731760521905045	0.786767367247522	0.909825429169455
ENSCSAG00000000792	0.307188048059796	4.04871501918233	1.7020084635555	0.192025523225633	0.462277447473805
ENSCSAG00000000793	-0.386302880464754	-1.39352607096013	0.395642299681228	0.529348379844786	0.768663232608566
ENSCSAG00000000794	0.545580708607844	-0.208048104907748	1.25214019199199	0.263144105569051	0.544450857031695
ENSCSAG00000000795	0.225151064069578	2.55091749040141	0.553495379740788	0.456892990667999	0.717552679173086
ENSCSAG00000000796	-0.431922409517434	3.79610635461915	2.1405487203058	0.143450573154706	0.394895519466047
ENSCSAG00000000797	-0.159194117722077	3.73171475173895	0.491832513367385	0.483110999053265	0.736392060849278
ENSCSAG00000000799	-0.318338965331662	3.83495267541865	0.967797184145908	0.325230169892747	0.606029570147791
ENSCSAG00000000800	-0.335642251948185	3.83286765218211	2.76356858915292	0.0964329105444177	0.315402452170722
ENSCSAG00000000801	0.0280805227880339	3.18611845845081	0.00950826138880601	0.922321143663244	0.968163839686151
ENSCSAG00000000804	-0.648807134139812	6.8743396998217	6.22724586213945	0.0125799247564428	0.0914536167263051
ENSCSAG00000000805	-0.660790209120361	4.27605680270059	10.0126113050626	0.0015547192775187	0.0232602339735293
ENSCSAG00000000806	-0.0236917870164425	7.99313432291865	0.00906940617423047	0.924129417410656	0.968549996317922
ENSCSAG00000000807	-0.485349209755188	1.51425984840601	1.70621548867861	0.1914771286506	0.461428032378458
ENSCSAG00000000808	-0.769635903194314	-1.23120936759584	1.06428903340129	0.302238990358872	0.582562893930819
ENSCSAG00000000809	-0.0507752976352212	5.53334720069468	0.0351994039721397	0.851178433853451	0.937510949050244
ENSCSAG00000000810	-0.0229070850862658	8.53928886076246	0.0112155891900443	0.91565877519987	0.965908256928689
ENSCSAG00000000811	-0.455275979251929	5.58868812871368	4.07269559370214	0.0435816736559214	0.19841560659726
ENSCSAG00000000823	0.735947551151921	4.05523929900256	6.52591413123933	0.0106313894206844	0.0813710190275457
ENSCSAG00000000824	-0.0375031699005221	4.49970745347673	0.0226481218592838	0.880375728575691	0.950102469661979
ENSCSAG00000000825	-0.0827188366782589	0.676297858500796	0.0495428881316933	0.823860599699559	0.926324406074718
ENSCSAG00000000827	-0.466062991572396	4.95881653724592	5.77207996442761	0.0162827515706428	0.108052313255246
ENSCSAG00000000828	-0.132241338837268	-0.207046049562623	0.101172865492902	0.750426663735697	0.891583743700368
ENSCSAG00000000829	-0.132221792785451	3.0994674876753	0.233340141457383	0.629058148273039	0.829994880787018
ENSCSAG00000000830	-0.924834466103851	5.88388129629816	7.94751830367581	0.00481533634747109	0.0494927880841195
ENSCSAG00000000833	-0.126868182140273	5.18042731821254	0.349150446269281	0.554594436209824	0.787097121745803
ENSCSAG00000000834	-0.180717107091428	4.11802327189043	0.822656103131576	0.36440472654043	0.641028999705678
ENSCSAG00000000835	-0.0707740569203082	3.87837114803292	0.0593255120088507	0.807565189463201	0.918127356440231
ENSCSAG00000000836	-0.368730956936584	6.20561603733269	3.86311040012026	0.0493587444432666	0.213530220526306
ENSCSAG00000000837	-0.274361609642636	4.99188703415	1.606775423745	0.204945671132625	0.478052203092439
ENSCSAG00000000838	-1.08968886221541	-0.99162171741066	1.98079195994579	0.159307000302334	0.417368137766145
ENSCSAG00000000839	-0.835401633680412	0.169228486697219	1.81794782971698	0.177557746494085	0.444399427228461
ENSCSAG00000000840	-0.287636586640385	6.95387696859884	3.12207510255021	0.0772383653925242	0.276135515408728
ENSCSAG00000000841	-0.192455136823571	6.30759427946594	0.659544637525848	0.416720749380887	0.685174590934212
ENSCSAG00000000842	-0.295868701846583	2.08110003141112	1.31009260249004	0.252377889861382	0.533332344785113
ENSCSAG00000000844	1.61139399135121	2.10610510152543	9.20932815633545	0.00240785042527146	0.0308776905855658
ENSCSAG00000000848	0.0649513357449063	3.86492637324033	0.0180610777956858	0.893092995256619	0.956079299491658
ENSCSAG00000000850	-0.290495272171844	1.6805774542462	0.876453725051519	0.349174818639996	0.628864952510829
ENSCSAG00000000851	-0.0388664599536624	1.50133987717572	0.0186896396888372	0.891259979827232	0.955255867248844
ENSCSAG00000000852	0.0664478426647766	5.29100256177362	0.125926174715204	0.722693890126428	0.877443030227743
ENSCSAG00000000853	-0.443037961918976	4.38065583977634	4.485667676999	0.0341801927536445	0.171325176322219
ENSCSAG00000000855	-0.278320209819778	6.66133851636344	1.92746452482137	0.165036105744834	0.426521883678206
ENSCSAG00000000857	-1.09794964069715	0.95301848336313	7.71747265878538	0.00546889028570195	0.0537814705148883
ENSCSAG00000000858	0.420639133444753	1.99954355282386	1.73588015926529	0.187661685565539	0.457034512015041
ENSCSAG00000000859	-1.11220395583816	5.709613055667	8.7198302365308	0.00314767350010171	0.0366644028217066
ENSCSAG00000000860	-0.051341522295005	6.62818033529501	0.0668824755333226	0.795931178757869	0.913274247927815
ENSCSAG00000000861	0.0975993650731872	3.06313248558278	0.107618837037741	0.742871513419704	0.887523239577089
ENSCSAG00000000864	0.129856206227746	0.291043856256676	0.0587033865351998	0.808557152787701	0.918510983195045
ENSCSAG00000000866	-0.201338726696749	5.17062758459468	0.871670721222472	0.350493197302952	0.630117478494998
ENSCSAG00000000867	-0.991201446712808	5.33214968404821	14.1725886810856	0.000166782609977013	0.0043342076064864
ENSCSAG00000000869	2.67272740795873	2.28815352155479	19.4637420798521	1.02527516750744e-05	0.00049954188618644
ENSCSAG00000000872	-0.0601447467870725	1.96334028254234	0.0315993808517163	0.858909776255699	0.941460245659759
ENSCSAG00000000873	0.154039528346474	4.26437013643294	0.210812732807987	0.646131136870807	0.838206325733526
ENSCSAG00000000874	-0.115602066495198	7.73679767489318	0.316989241793877	0.573422643061732	0.797375130110341
ENSCSAG00000000875	0.031672862972308	5.91714705723344	0.0366175017310759	0.848245905944962	0.935653641544874
ENSCSAG00000000876	0.29606681356476	3.3517514130312	1.93324175132685	0.164404216957612	0.425821616981164
ENSCSAG00000000877	-0.65755843071614	6.12770885839207	1.48417146879779	0.223122996130367	0.499997462503531
ENSCSAG00000000878	-0.687868045184651	5.95121737420165	3.08665162336172	0.0789370868284592	0.27942646016838
ENSCSAG00000000879	-0.377497040053366	3.40835916160459	2.19610839296034	0.138359651746577	0.387074249305253
ENSCSAG00000000880	-0.198435483494741	6.43163136846046	1.21030194549805	0.271272330605372	0.553092838490178
ENSCSAG00000000881	-0.313720801396387	6.96596061513738	2.25147277423491	0.133487303355732	0.378573109465422
ENSCSAG00000000883	-0.41798920077542	3.82769521913875	3.55199179572888	0.0594740184886492	0.237335676099787
ENSCSAG00000000884	0.91616675464893	2.61595145836398	14.5139321920214	0.000139126794139528	0.00378576154662699
ENSCSAG00000000886	-0.132176509231277	10.8956655185308	0.0866510444698179	0.768478630685149	0.901577377152424
ENSCSAG00000000887	0.764885391664368	2.29144593983822	1.90657680338091	0.167344009171338	0.43007814247489
ENSCSAG00000000888	0.063476554421766	4.52399167186083	0.0179405386925069	0.893448204132333	0.956079299491658
ENSCSAG00000000889	-1.76894201829854	3.50431160579923	2.86456004572569	0.0905504664907834	0.303544041133906
ENSCSAG00000000890	-0.392397656587265	-1.80423511864445	0.230498221133772	0.631154650887164	0.830506780949969
ENSCSAG00000000891	0.163222859081043	-1.83143089021845	0.0598970734906246	0.806658694030666	0.91779502326061
ENSCSAG00000000892	-0.221739016269358	2.96155015959728	0.649190153386527	0.420402369700525	0.688448453834812
ENSCSAG00000000893	0.0552091395906615	5.29164923871091	0.0926432804516182	0.760843288307442	0.897247507709126
ENSCSAG00000000894	0.624286362280498	1.75180539447873	2.05626922172243	0.151580897682612	0.406737795385448
ENSCSAG00000000895	-0.267785700821052	2.48438596823037	0.872944718082405	0.350141374159978	0.62971309636328
ENSCSAG00000000896	-0.392636228982808	5.71248412800405	3.1611845692304	0.0754084473885656	0.272007277902804
ENSCSAG00000000897	-0.196059627814491	8.48142732245195	0.766306479016848	0.381362103463011	0.654665134930573
ENSCSAG00000000898	0.194409628833663	0.343537876698152	0.219643333697363	0.639311814654306	0.835470626049938
ENSCSAG00000000900	-0.000600330189337128	5.91691970321791	1.12914186054525e-05	0.997318897001818	0.999366001052793
ENSCSAG00000000901	0.259051237770508	6.00175331737754	1.4562664945741	0.227525095963331	0.505723591713946
ENSCSAG00000000902	-0.298512850566868	6.44928518518377	2.40427641037107	0.121004063606752	0.357854748181654
ENSCSAG00000000903	0.121382736323552	2.76741761188352	0.134394841535801	0.713918139254761	0.872754489384272
ENSCSAG00000000904	-1.00063841539542	4.20789184916714	5.24128353873142	0.022056994664098	0.12978816560987
ENSCSAG00000000905	0.156524559738109	6.02308716781187	0.796304255111156	0.372200638642468	0.647528749574221
ENSCSAG00000000907	0.0186971210562082	7.00168242114611	0.00218920599362349	0.962681434721219	0.985435957659204
ENSCSAG00000000908	-1.4464540302541	-1.34626553501614	3.75379909977669	0.0526876303372455	0.220828675184379
ENSCSAG00000000909	-0.165689538078439	7.04191622210943	0.81780340564821	0.365823182112142	0.64213688725432
ENSCSAG00000000910	-1.26235458174278	1.03340016662072	4.34736947318786	0.0370661557983901	0.179869404105902
ENSCSAG00000000911	0.309623108527198	5.93439896440494	3.02427640382493	0.0820269038705777	0.285289191667789
ENSCSAG00000000913	-0.501497855203456	7.09717453257793	1.61824328392451	0.203336910627435	0.476283122039327
ENSCSAG00000000914	-0.651458992483496	6.32068860575814	2.89134265388599	0.0890566794428542	0.300010029442713
ENSCSAG00000000915	-0.51973549667277	7.2114607789187	1.74509681079684	0.186494320774455	0.455332844971422
ENSCSAG00000000916	-0.695026942343464	7.15648072934976	2.59998968613512	0.106864410439603	0.333852745835243
ENSCSAG00000000919	0.189819842274046	6.41823278024204	1.3654164377441	0.242600966895618	0.522294078495167
ENSCSAG00000000920	0.0499509746120294	5.94270413905497	0.0581712339362781	0.809410081656838	0.918727919779104
ENSCSAG00000000921	-0.24104799874308	3.90649588330933	1.30515976698085	0.25327287937862	0.533954982620073
ENSCSAG00000000922	-0.0276456813733644	7.00195169720048	0.0238198843792503	0.877344089362954	0.949118713149351
ENSCSAG00000000923	0.64063517142045	5.42588764637201	11.9050042474693	0.000559833408844208	0.0110872522948199
ENSCSAG00000000924	-0.387677644582096	5.54369042369	3.29421216510052	0.0695244528565787	0.259510822108951
ENSCSAG00000000925	-0.306268716733805	4.82259925099732	1.75999641594576	0.184624962666886	0.453180340075636
ENSCSAG00000000926	-0.485380554818093	1.73116282612823	0.841707695077325	0.358908825517336	0.636471663202689
ENSCSAG00000000927	-0.371137100717322	5.52687253760019	1.65996772680251	0.197607681377093	0.469064162938576
ENSCSAG00000000928	-0.946113070639242	-2.24417871428159	1.01653190263915	0.313343066450402	0.594337095608784
ENSCSAG00000000929	-0.0396265640056813	7.18425315613648	0.0486426289449895	0.825442260202782	0.927408326764802
ENSCSAG00000000930	0.196125387251674	6.54502372722951	1.32057073790625	0.250489646770947	0.531096747179235
ENSCSAG00000000931	0.149674343451736	4.18378648074913	0.697410963750203	0.403655017807033	0.674198729767836
ENSCSAG00000000932	-0.408894386388207	4.79999683441718	1.80742517241532	0.178817413577009	0.446219552810312
ENSCSAG00000000933	-0.287773549974974	5.78074149721433	0.346909647768207	0.555867738301255	0.787987332025441
ENSCSAG00000000934	-0.237628425955443	6.68059772862863	0.946301364254211	0.330662543464009	0.610638777995868
ENSCSAG00000000935	0.357120431873092	5.31251351144874	3.78750326240198	0.0516366178475882	0.2187437848137
ENSCSAG00000000936	0.750228967486519	-0.660835061520707	1.07145651553309	0.300616685084862	0.581228560598585
ENSCSAG00000000937	-0.64288783278366	4.0316919751742	0.866949374998711	0.351801237287551	0.630706722704709
ENSCSAG00000000938	-0.46641866611322	2.96686903446764	0.922772515711358	0.336748051683963	0.617321594857272
ENSCSAG00000000939	-0.311305419273955	-0.415934586098114	0.590721712482008	0.442140172610617	0.707303237965892
ENSCSAG00000000940	0.010283688155983	-0.425526436625583	0.00040104504001448	0.984022544802785	0.994560052166663
ENSCSAG00000000941	-0.249131869328612	5.06756118665694	1.39405001764317	0.237722337588002	0.517320138332151
ENSCSAG00000000943	0.030685855048246	5.96241635328915	0.0310333141022383	0.860166085135953	0.942070368555834
ENSCSAG00000000944	0.0686925650908064	-1.82629994550597	0.0134762527596592	0.907583382776153	0.962351847808546
ENSCSAG00000000945	-0.214007929216663	4.84755167093442	0.882630152814571	0.347482312375185	0.627135588110827
ENSCSAG00000000946	0.960876702047254	6.26082756128908	7.07802096825549	0.00780351471042952	0.0673761905238705
ENSCSAG00000000947	0.0206206392971328	2.50981289246593	0.00155107993131764	0.968584433786493	0.988147565957474
ENSCSAG00000000948	-0.388450897895333	6.36845191564447	4.52872169436007	0.0333305056174659	0.168303259334664
ENSCSAG00000000949	1.6848245669289	5.41007155115093	22.6558513724354	1.93769223098842e-06	0.000130632092160146
ENSCSAG00000000950	-0.0591083770691886	6.89506729469659	0.139869005545785	0.708411273226142	0.870271235696162
ENSCSAG00000000951	0.584187212841517	-1.30459981429838	1.25879415554491	0.26187946394983	0.542854305479335
ENSCSAG00000000952	-0.0527578649403115	6.10417068613928	0.0866348876913179	0.768499599983591	0.901577377152424
ENSCSAG00000000953	-0.374411159025743	5.49399910612276	1.74961329181662	0.185925354354154	0.454799858908008
ENSCSAG00000000954	0.287388265882424	3.95214182421702	1.30632693910409	0.253060761380285	0.533682915694352
ENSCSAG00000000955	-0.0781079485858318	2.55088209033159	0.0472014916273729	0.828006473939999	0.928593506272915
ENSCSAG00000000956	0.170984204342858	0.829477457858729	0.218741109487276	0.6400008083599	0.835709807232229
ENSCSAG00000000958	0.204349812884509	6.43187104134393	0.915655779931846	0.338618213920257	0.618930564460859
ENSCSAG00000000959	1.1096114885188	0.935328171351569	3.79235696184298	0.0514870994401436	0.218458010240132
ENSCSAG00000000960	0.245252999656378	6.64852817248742	0.585359945736684	0.444219029050211	0.70926146432338
ENSCSAG00000000961	-0.175881259139537	5.46322012191848	0.934569517441037	0.333678347050901	0.61407969451139
ENSCSAG00000000962	0.42579165607606	-1.93710052824156	0.297205564755359	0.585639607363808	0.805412938786679
ENSCSAG00000000963	-0.258357679515268	-1.65926263969326	0.131468767504813	0.716914005008222	0.8746097715636
ENSCSAG00000000964	0.327829853620953	1.17541762706688	0.473121891908541	0.491554447367833	0.742348256377931
ENSCSAG00000000965	-0.122358364342747	5.27743778016092	0.541763257343719	0.461702892757616	0.720516504126752
ENSCSAG00000000966	0.0353277569564512	2.71139523626688	0.0183837678033356	0.892147977686715	0.955802565184632
ENSCSAG00000000967	-0.708898338765176	3.42940563508606	2.11217792309606	0.146131212717029	0.398818446868337
ENSCSAG00000000968	0.645971523983779	-0.688603604161632	1.42459276389103	0.232648933434095	0.511484097345105
ENSCSAG00000000969	0.0566146086398158	4.26217935022333	0.0439185542791485	0.834005215504383	0.931264477047451
ENSCSAG00000000970	-0.759448200782383	6.69157761917628	5.7913520449855	0.0161051981578906	0.107435201120306
ENSCSAG00000000971	-0.350063108996879	1.10523464434217	1.38075915179547	0.239971878502879	0.519341655821811
ENSCSAG00000000972	-0.0435358510090384	5.66000320881894	0.0127444703576458	0.910116646951947	0.96299786404262
ENSCSAG00000000973	-0.719498128276771	3.42860674404943	1.18061822823705	0.277230172518225	0.558893050101735
ENSCSAG00000000976	-0.00296203455829447	3.46786527732442	0.000226268650187933	0.987998490399005	0.996322795403893
ENSCSAG00000000978	-0.494196023697885	8.01046477411412	1.03127742184313	0.309858826773285	0.589760110833642
ENSCSAG00000000979	-0.12259027101571	5.45699573145	0.281941354216222	0.59543159855962	0.810444475765079
ENSCSAG00000000980	0.148963280832853	3.38588863823891	0.6010023785476	0.43819582864037	0.703528704405561
ENSCSAG00000000981	0.0344712729426036	3.10401562308585	0.0215284933468425	0.883348364881492	0.95193220739529
ENSCSAG00000000982	0.301018791902992	4.21074033769429	2.93878960875204	0.0864755106583682	0.294134268851785
ENSCSAG00000000983	-0.232531388543736	3.05362066112346	0.812997293879068	0.367235581047655	0.643231281010191
ENSCSAG00000000984	-0.223456397028597	-1.69909946122306	0.114530477802866	0.735044053485201	0.884038580330687
ENSCSAG00000000985	0.160654332773936	4.93130059820242	0.573252165210427	0.448969478945741	0.712767097630412
ENSCSAG00000000986	-0.646640678859338	3.61078618902011	1.10551436672474	0.293059108364155	0.573596545817619
ENSCSAG00000000987	1.02311414461112	2.15942212176044	4.46925275313089	0.0345100810321185	0.172519070341253
ENSCSAG00000000988	-0.826594406989049	4.74356426523997	7.82530949609204	0.00515196240048672	0.0516666441826588
ENSCSAG00000000989	-0.382640790326669	5.02406549363605	3.16704012889995	0.0751385028397724	0.27159528832565
ENSCSAG00000000990	-0.195430628820758	4.31416111824825	1.07862789919921	0.299004707175249	0.579613934419211
ENSCSAG00000000991	-0.677709878523658	2.02945652755666	1.24690569430653	0.264144296843351	0.545896569811912
ENSCSAG00000000992	0.285622450051855	2.95181069063789	0.891425766240502	0.345091231068323	0.625246039689162
ENSCSAG00000000993	0.22891261364588	-0.657213636503937	0.232535619695824	0.629650045320673	0.83016101457957
ENSCSAG00000000994	-0.269958886465032	-1.00676161137021	0.2163587113792	0.641828514931873	0.836641273863921
ENSCSAG00000000995	-0.486929691408165	5.46914742139761	5.50021739615186	0.0190141096974414	0.118683348466329
ENSCSAG00000000996	0.78284905364628	2.24713810173368	5.06313696412668	0.0244399616812789	0.139198223134374
ENSCSAG00000000997	1.19895506666483	9.17455133456166	1.87893664170977	0.170455054568117	0.433804897022155
ENSCSAG00000000999	0.450823581269109	5.2977280374997	4.22129509025883	0.0399196804820494	0.188386675006288
ENSCSAG00000001000	0.0221905177468244	7.14827314978704	0.0143719652581069	0.904575727076563	0.961326437975991
ENSCSAG00000001002	0.202158045294869	6.05866409189796	1.50974041690199	0.219178700721245	0.495361236565136
ENSCSAG00000001003	0.598916891820728	3.74909066869645	3.55358849031864	0.0594168221030387	0.237222057209546
ENSCSAG00000001004	0.311660268849063	4.97161563683082	2.67918562971121	0.101667707727641	0.324303887318936
ENSCSAG00000001005	0.297000212422801	1.96377233598194	1.12000518241986	0.28991733803641	0.570446928901186
ENSCSAG00000001006	0.310812242606016	5.54572648908703	3.66954191572367	0.0554154126183198	0.227742316550582
ENSCSAG00000001007	0.226601979740024	5.58650698137552	1.48152967162424	0.223535344279875	0.500492514771682
ENSCSAG00000001008	-0.121793359499445	5.16546399257521	0.369439539801878	0.543309925540282	0.778584660252215
ENSCSAG00000001009	-0.529715981626759	4.89879451797464	2.83930669969631	0.0919838942709194	0.306804923601126
ENSCSAG00000001010	0.190347644039121	4.46936808128245	0.813748108612444	0.367014436397083	0.64320500668824
ENSCSAG00000001011	-0.187715268423218	5.26357693117841	1.10122495706504	0.293997434543751	0.574487126523885
ENSCSAG00000001012	0.159943459869519	3.87626418895812	0.279019601212472	0.597344525883742	0.811376606416264
ENSCSAG00000001013	0.352952731210129	2.92661255976441	2.31948550282831	0.127762278143451	0.369408293240014
ENSCSAG00000001014	0.188500854198526	4.0362583401586	1.02718387464831	0.310821013485017	0.590978551828252
ENSCSAG00000001015	-0.321392892034784	0.403036538278041	0.796740726009055	0.372069628873056	0.647505432525156
ENSCSAG00000001016	0.35452596613306	4.81031473872142	3.93055280913931	0.04741635507392	0.208546482877433
ENSCSAG00000001017	0.279489558117532	5.50288839825958	1.9665082234852	0.160818982619708	0.419960021490863
ENSCSAG00000001018	0.171035734961644	6.41432224519585	0.988419707371575	0.320128918763777	0.600996743716903
ENSCSAG00000001021	-0.19151450128438	7.36739806623003	1.15127531444215	0.283282340728673	0.564006879148544
ENSCSAG00000001022	-0.233383334739231	4.80527156013651	1.57792375171681	0.209060013940702	0.483484213141778
ENSCSAG00000001023	0.0677649727697488	3.02256338900315	0.0853049075910839	0.770233073935793	0.902201239784235
ENSCSAG00000001024	0.366787763003155	1.18836486737141	0.73402191204308	0.391582628567827	0.662363981206734
ENSCSAG00000001025	-1.03804034251331	-2.84569734047362	0.595789526109897	0.44018903703354	0.70513066867258
ENSCSAG00000001026	-0.146310444374296	6.32321887305404	0.256493569356326	0.612539418831815	0.819547475159586
ENSCSAG00000001027	0.503747240813417	5.49828909804952	2.06926523444601	0.150293914376734	0.404537490191397
ENSCSAG00000001028	-0.475593213687291	7.60855037006872	6.21077778876874	0.0126974828745019	0.09178307423989
ENSCSAG00000001030	-0.810854408911027	0.331504502253714	3.17209798128086	0.0749061686338044	0.271155933000551
ENSCSAG00000001031	0.204067503010056	5.24357291959427	1.08416715074156	0.297767202836709	0.578276810606796
ENSCSAG00000001032	0.238531068236013	5.00173663379982	1.56869976648916	0.210395939636344	0.484944143870151
ENSCSAG00000001033	0.996550851478319	2.24485044506158	4.56142362924629	0.0326998812021758	0.166493199080252
ENSCSAG00000001035	-1.25539009137662	5.96882497572765	4.44258219382288	0.0350531920121669	0.17416768044508
ENSCSAG00000001036	-0.269478146548072	6.63954263192553	1.29433602260958	0.255250411965171	0.536383085805181
ENSCSAG00000001038	-0.0583999126386727	5.45272450576177	0.112623817905133	0.737176504115892	0.885229181117733
ENSCSAG00000001039	0.546369782909499	3.96248134950519	2.42638288422339	0.11930791326548	0.35474505911898
ENSCSAG00000001040	-0.0480398596045325	0.583746573226185	0.0125743357141168	0.91071609248141	0.963235279804017
ENSCSAG00000001041	-0.55007931849077	-0.195398758665314	1.38871300860069	0.238622561919874	0.518254944803492
ENSCSAG00000001042	-0.266032832203078	7.77241871548073	1.79189545494494	0.180695391113498	0.448416971668888
ENSCSAG00000001043	-0.157329234486487	5.82219465707206	1.02424874599487	0.311513310304704	0.591954135561758
ENSCSAG00000001044	-0.00615948105967376	2.53997846745155	0.00062643167380827	0.980032137611743	0.99320011056648
ENSCSAG00000001045	0.249979774105848	5.13473348830159	1.7184258587573	0.189895797649192	0.459696451674001
ENSCSAG00000001046	0.0316589960100293	5.38036547383803	0.0352879068528882	0.850993645742901	0.93743244275947
ENSCSAG00000001047	0.14542392970753	1.07571712038472	0.129761594349073	0.718679354180136	0.875298946554076
ENSCSAG00000001048	0.455868598437404	2.97240509735424	4.06094201113553	0.043886011163942	0.199248281032114
ENSCSAG00000001049	0.0575539485925524	1.28131642498477	0.041283102903801	0.838992439384075	0.933411962959062
ENSCSAG00000001050	0.0188296020962828	6.92277752017842	0.0139671419109852	0.905922926343309	0.961949789418993
ENSCSAG00000001051	-0.0387064906152532	0.0367784775450345	0.00797975276480045	0.928820080442565	0.970785374211848
ENSCSAG00000001052	-0.219760774998059	3.74844246212183	0.172844583897039	0.677596011301459	0.853948826389913
ENSCSAG00000001053	0.0129371174599712	6.53534390461048	0.00190918853729016	0.96514811306025	0.986698465515511
ENSCSAG00000001056	-0.219891215780345	6.81820634227209	1.93154694344354	0.164589300838769	0.426234161485411
ENSCSAG00000001057	4.69417814891832	2.42583975028329	41.677427512785	1.07644632231221e-10	2.82216887390964e-08
ENSCSAG00000001058	0.362340211472761	4.4847846731556	3.0247073012865	0.0820051168555684	0.285280191742872
ENSCSAG00000001059	-0.194739274385557	6.35868688660283	0.889149865377686	0.345707790312086	0.625683898046334
ENSCSAG00000001060	-0.0389187884169207	5.16435226469098	0.0272717707351937	0.86883247637238	0.946548259244842
ENSCSAG00000001061	-0.854848829328902	5.85395501067393	4.49802637499799	0.0339339977586348	0.170464671830709
ENSCSAG00000001062	-0.0527562515674277	6.05219173230655	0.062450603629582	0.802663764685486	0.916339328263075
ENSCSAG00000001063	0.532113741178578	5.02933797637058	6.93698552695889	0.00844312852844556	0.0711143059175601
ENSCSAG00000001064	0.872396054317328	2.72721240465468	7.46140160140369	0.00630359075214091	0.058295861395919
ENSCSAG00000001066	-0.96371358197176	7.07983406079387	3.34695129931271	0.067329605115179	0.254573049921029
ENSCSAG00000001067	-0.293397755135062	5.08225138768185	1.41219089801032	0.234693031970918	0.513501763023401
ENSCSAG00000001068	0.0504937334443238	6.35754435068625	0.0813656981527586	0.775455119820788	0.904469473489157
ENSCSAG00000001069	0.588912324693464	0.557475538818692	3.31937965952074	0.0684676593729491	0.257135136394498
ENSCSAG00000001070	-0.754049483916996	-0.533713187978264	2.92075258627409	0.0874470700350905	0.296340429989657
ENSCSAG00000001071	-0.407919408521401	3.7767191216183	1.88266841927389	0.170031174185092	0.433195265157359
ENSCSAG00000001073	-0.313940677028378	5.47648462545636	2.59880660187355	0.106944216747524	0.333905452238911
ENSCSAG00000001074	0.388704506083643	3.42902503001405	2.41211635620783	0.120399496338053	0.356898507002085
ENSCSAG00000001075	-0.50749170544562	-0.873965837220334	0.671000710924851	0.412702931121126	0.682412084625852
ENSCSAG00000001077	-0.168615425626633	4.57399020158373	0.885106084234101	0.346806967488404	0.626787469308018
ENSCSAG00000001078	0.659667590282023	-1.07335530531181	1.10514978517799	0.293138713035728	0.573669682844919
ENSCSAG00000001080	0.233976042697001	3.92384796332074	1.65246309407452	0.198624022112135	0.470212551702183
ENSCSAG00000001081	0.276238054696429	4.52019759290035	1.80065741966018	0.179633036364132	0.447165408615571
ENSCSAG00000001082	0.135804408732316	7.95505016065281	0.421669495000106	0.516105172134196	0.758678277691395
ENSCSAG00000001083	0.405525469508229	6.66312241284338	3.93521458580648	0.0472851074948738	0.208046915421638
ENSCSAG00000001084	-0.290014631219595	6.14097236769361	1.70054221070977	0.192217083043923	0.462462275930884
ENSCSAG00000001085	0.139846401423115	2.92131029548542	0.191126553318103	0.661980646367938	0.845358454429688
ENSCSAG00000001087	-0.175408494126645	6.2024991917092	0.884070060979187	0.347089340512614	0.626954794099611
ENSCSAG00000001088	0.474104032370341	3.82812916661075	0.77138361162271	0.37978936106783	0.653047809868283
ENSCSAG00000001089	0.33844175800386	0.502799573862848	0.384658029219921	0.53512082023832	0.773144733019273
ENSCSAG00000001090	0.00185588914361351	5.76916382284833	7.19124469874544e-05	0.993233923718669	0.998007343841176
ENSCSAG00000001091	-0.0416081247083892	4.78457214171696	0.0463434477408242	0.829552698676011	0.929434399947882
ENSCSAG00000001092	0.561835742565064	4.64774465504523	7.57825557460881	0.00590765836705844	0.0562915591974832
ENSCSAG00000001093	0.664478360051553	-0.98612525601264	1.31937396267758	0.250704435710417	0.531359574570635
ENSCSAG00000001094	0.169160017220308	4.96418206239183	0.961713418131064	0.326755560556416	0.60733946479312
ENSCSAG00000001095	-0.111074267361541	0.614932027328769	0.0769400781150189	0.781487764472561	0.907341023885372
ENSCSAG00000001096	0.0393330116711963	6.32029956448245	0.0578983722459405	0.809849023100797	0.918727919779104
ENSCSAG00000001097	0.714228947952957	5.28002441114869	3.86672929569782	0.049252413591683	0.213461588898931
ENSCSAG00000001098	-0.339924662134445	7.85958174488686	3.24053729968422	0.0718370757595244	0.265087797211811
ENSCSAG00000001099	-0.68396683534863	0.981163222602653	1.81851407094764	0.177490252799489	0.444384796951518
ENSCSAG00000001100	-0.907602553840647	5.18612406501332	2.9304800064144	0.0869216454130096	0.295044146585836
ENSCSAG00000001101	-0.603173789385177	6.36758415010329	7.0696910047172	0.00783987749813056	0.0675841631715149
ENSCSAG00000001102	0.438189251127614	1.70309162293839	1.7101206026237	0.190969723674427	0.460810361713734
ENSCSAG00000001103	-0.100662528012005	4.68523889052639	0.254374758904511	0.614011382090717	0.819975394492234
ENSCSAG00000001104	0.16909971244295	1.05082483324893	0.0581823094290996	0.809392287992576	0.918727919779104
ENSCSAG00000001105	0.858806473773946	2.41614662982036	3.31268757093257	0.0687469749231454	0.258014165120471
ENSCSAG00000001106	-0.762009956235258	3.44316031647706	3.44141802266919	0.0635811007339175	0.246576435976078
ENSCSAG00000001107	0.197904751122744	4.80327445331233	1.05919819966134	0.303398128251985	0.583986232721042
ENSCSAG00000001108	0.0797276367928404	5.26278939141543	0.25787339180444	0.611584941716341	0.819080789623681
ENSCSAG00000001110	0.219884619676954	6.03918860093302	1.79613265008953	0.180180742677576	0.447727595427338
ENSCSAG00000001111	0.189190827431619	0.582448802221904	0.203252834749112	0.652107964092431	0.840161251397401
ENSCSAG00000001112	0.231820394140415	3.74342998835389	0.918462372496926	0.337879027173251	0.618204461480181
ENSCSAG00000001113	-0.122764254543102	3.54436136597503	0.0556235537935663	0.813551813204657	0.920658170782794
ENSCSAG00000001114	-0.97056866374232	3.04636411819455	3.517376715822	0.0607284961927765	0.240022151619069
ENSCSAG00000001115	-0.203728616258793	0.106157199255373	0.275494424164442	0.599669653477617	0.812955648148171
ENSCSAG00000001116	0.285565290027418	4.23056985497414	1.83615321103878	0.175402484472328	0.441029507692105
ENSCSAG00000001117	0.0674212504282237	3.67884243583021	0.0955975466828676	0.757178118963362	0.895226269929696
ENSCSAG00000001118	0.189513157109094	3.09167945973807	0.476008692294549	0.490235799037302	0.741436195650501
ENSCSAG00000001119	-0.0935119547700922	5.58222734554811	0.260671026304774	0.609659525165211	0.817674478122995
ENSCSAG00000001120	0.210135962960428	6.33543980091661	1.82393411850468	0.176845700620346	0.443331644934287
ENSCSAG00000001121	0.914805985330376	1.0520542787075	5.86743560145375	0.0154235035303169	0.104491389585826
ENSCSAG00000001122	0.851394376589545	4.7266807694647	14.3998193697573	0.000147816488498249	0.00396344957877529
ENSCSAG00000001123	-0.101465899825635	5.9893191462044	0.267893110011517	0.604748606168623	0.815799905509077
ENSCSAG00000001124	-0.0215071969931822	5.72275829449716	0.0135586878569143	0.907302425854231	0.962239255671911
ENSCSAG00000001125	-0.610234506600901	6.03157279349664	1.06460139716624	0.302168054191799	0.582505806616007
ENSCSAG00000001126	0.198545513788982	6.56414863520281	0.94209285235188	0.331740194163298	0.611671443067112
ENSCSAG00000001127	0.767580873079742	4.15758663156163	6.10577855064543	0.0134740579830644	0.0958164210035665
ENSCSAG00000001128	0.634165370784592	9.30645936243648	3.82029107688763	0.0506354409850297	0.216416886248156
ENSCSAG00000001130	0.163111289533451	3.39679052175201	0.31255047602184	0.57611931224716	0.799173820474204
ENSCSAG00000001131	-0.0361192192027713	5.03562631456473	0.0445961669626165	0.832748341479924	0.930586272374596
ENSCSAG00000001132	1.02887278029227	0.594398485089117	5.7075219842509	0.0168923681627176	0.110587096687914
ENSCSAG00000001133	3.56950445039402	-0.785449523633768	16.5711648288865	4.68580842687244e-05	0.0016225471234099
ENSCSAG00000001134	0.13359411826437	1.95093338758937	0.166422975752017	0.683310587494503	0.857069976484181
ENSCSAG00000001135	-0.00428897358840114	4.98850172954136	0.000331014584741496	0.985484243741057	0.995130750807688
ENSCSAG00000001136	-0.267500354014259	-1.2689660964533	0.302230573846575	0.582487418763114	0.803175301578343
ENSCSAG00000001137	0.183147292956581	4.77037423047545	1.24285917953617	0.264920730898759	0.546620326327895
ENSCSAG00000001138	0.06846381079014	3.43090058283034	0.0404943127517257	0.840517180718812	0.933582800068926
ENSCSAG00000001139	0.424774598938134	3.84193494734366	0.858407434314543	0.354184743808609	0.632555788687258
ENSCSAG00000001140	-0.185737770690666	9.36445641849752	0.552416811918022	0.457331864195992	0.717868507876932
ENSCSAG00000001141	0.309128055891195	7.18205985050851	2.86429867875086	0.0905651773753034	0.303544041133906
ENSCSAG00000001143	0.0750188425198649	6.90951860158864	0.160833090640089	0.688390666033918	0.859713191222427
ENSCSAG00000001145	0.0681750323401011	7.06702588821396	0.15149996594559	0.697106038617898	0.863449418934443
ENSCSAG00000001146	-0.404017183107337	1.68587179160831	1.18005116356424	0.277345579917933	0.558963516889383
ENSCSAG00000001147	-0.343335174291101	5.67101116958704	1.91959016832508	0.165901846972135	0.427868060330895
ENSCSAG00000001148	1.29352762347638	-0.251316226374018	7.7987135594656	0.00522834445652632	0.0521162132700334
ENSCSAG00000001149	0.377842891304356	3.33601116908062	2.49117246167387	0.114486407882212	0.347171930448825
ENSCSAG00000001150	0.192091348029422	2.89665167956848	0.803828354940604	0.369951213574548	0.645723786812935
ENSCSAG00000001151	1.4026034257437	-0.701770876267239	4.3400071556411	0.0372267669691606	0.180367999422008
ENSCSAG00000001152	-0.321538212463752	4.75292820733004	3.24310289273267	0.0717246796838528	0.26490977959262
ENSCSAG00000001153	0.834958790926557	0.304367856912977	2.82161763927073	0.0930026311988191	0.308758928118266
ENSCSAG00000001154	1.27822901654167	4.95204933787396	14.1529880375744	0.000168529226668424	0.00436300507348333
ENSCSAG00000001155	-0.0981600561960954	-1.79855170062411	0.0277561086785241	0.867683497940756	0.946548259244842
ENSCSAG00000001156	0.166017858897159	4.52371479669637	0.433937413651943	0.510063217005819	0.754970935095348
ENSCSAG00000001159	-0.142160064354237	1.26986640379458	0.12485512564518	0.723827228781373	0.877717872021529
ENSCSAG00000001160	-0.99536418949867	8.04769228952009	1.77734335133859	0.182475886255845	0.450448993168105
ENSCSAG00000001161	-0.606485484036832	9.61389451015538	0.77706785021843	0.378039398179869	0.651875276441945
ENSCSAG00000001162	-0.0834388588070411	6.45864102200705	0.276127016655284	0.599251016991718	0.812696366503999
ENSCSAG00000001163	0.238973167773469	0.847593236029126	0.432198974707514	0.510911912889493	0.755305285754107
ENSCSAG00000001164	0.304570692034534	0.37753818327034	0.639974400635264	0.423720067218469	0.691292358264349
ENSCSAG00000001165	-0.0606365916439684	5.50141887285785	0.126348693347092	0.722248291642266	0.877206809110123
ENSCSAG00000001166	0.0493089278341595	2.13829995119706	0.0347731883494653	0.852071729732568	0.937681974814633
ENSCSAG00000001167	-0.137916986120541	4.78282184386002	0.386730155277654	0.534023198123698	0.772369629020064
ENSCSAG00000001168	-0.301140156950388	8.40426103304616	2.14744372487517	0.142807485299538	0.393715779451255
ENSCSAG00000001170	0.319427288948765	3.3386190892608	1.42559136918103	0.232485279038644	0.511484097345105
ENSCSAG00000001171	0.182005487041362	3.34384833111777	0.806810268490322	0.369064979351213	0.644585625879665
ENSCSAG00000001172	0.00395253605422869	2.89277555046012	0.000262274944017094	0.987078900249857	0.995942711999199
ENSCSAG00000001173	0.241180281599889	0.368626915332244	0.342433104749706	0.558428143419532	0.789122975844819
ENSCSAG00000001174	0.437299057934797	2.6607332550061	3.07099136279081	0.0797008546967714	0.280387437066363
ENSCSAG00000001175	-0.561674214304105	4.90739603928824	1.88964345047515	0.169242142388149	0.432144630394596
ENSCSAG00000001177	-0.0200857307095106	6.00279029658075	0.0137874768487247	0.906527166994073	0.961995058922835
ENSCSAG00000001179	-0.320368269663418	5.07560020749747	0.26995272170479	0.603363488728134	0.815488205986274
ENSCSAG00000001180	0.699938957877802	3.97797013086951	6.10263166422926	0.0134980720291864	0.0958913800296769
ENSCSAG00000001182	-0.213438456106928	4.98176027341145	0.151455022054684	0.697148747062888	0.863449418934443
ENSCSAG00000001183	0.085280942144548	5.495544792697	0.184258377169854	0.667738913829362	0.848845042693726
ENSCSAG00000001184	0.0502990830635683	4.15230123837568	0.0205851953922789	0.88591472446367	0.953376277136417
ENSCSAG00000001185	0.00583530575169281	4.39536211368633	0.000546639119551884	0.981346907238373	0.993656501087841
ENSCSAG00000001186	-0.845444307277658	7.9899685560226	9.06720102952613	0.00260235100315593	0.0325297572865765
ENSCSAG00000001187	-0.106179515423953	6.14695007210972	0.460664224728447	0.497313710409138	0.74691610719451
ENSCSAG00000001188	0.491007111869152	1.41239115715077	1.30843574369252	0.252678067870044	0.533440691935404
ENSCSAG00000001190	-0.103101250142228	5.23954239102511	0.309180506375338	0.578183495218753	0.80034546783414
ENSCSAG00000001191	0.201330949516756	1.73689994723731	0.411092175854147	0.521415679974215	0.763055403833083
ENSCSAG00000001192	-0.307522401102744	6.12998449615071	1.20080881158342	0.273160082835281	0.554886199231564
ENSCSAG00000001193	0.0662217178040102	3.5753517954848	0.0643695042226327	0.799718480976962	0.914655659243735
ENSCSAG00000001194	-0.124051022365716	2.31521554333604	0.213272126580826	0.644214744507359	0.837768280846237
ENSCSAG00000001195	-0.132891883369383	2.08665650473682	0.0572732088508019	0.810858840867601	0.918727919779104
ENSCSAG00000001196	2.94258947264476	-2.19876553985413	6.48229268318212	0.010895435778518	0.0828210083026028
ENSCSAG00000001197	-0.230865772247475	4.6724544807115	1.16306518476814	0.280830753998562	0.561351522645029
ENSCSAG00000001198	-0.263990529752939	5.12179218231214	1.13590587426783	0.286519102036084	0.566758803392815
ENSCSAG00000001199	-0.329774218012783	6.19224066604619	3.08354913015712	0.079087770192022	0.279659434034983
ENSCSAG00000001200	-0.589947571493018	2.81952132883986	3.01313494157676	0.0825924126919231	0.286171361533982
ENSCSAG00000001201	0.41296412101336	-1.20764073088257	0.62729001176044	0.428351101235858	0.694792805569347
ENSCSAG00000001202	-0.0821277075576753	4.32326725333926	0.0234755974850032	0.878226770017371	0.949194356484466
ENSCSAG00000001203	-0.364169128961008	9.91272030533107	1.94741325064349	0.162865870513349	0.423316344911868
ENSCSAG00000001204	-0.624612001184362	5.19685504288366	1.00339785593726	0.31648972065897	0.597200483859648
ENSCSAG00000001205	-0.451589779012791	2.76166044190383	1.12830195973382	0.288137823927308	0.568463024105034
ENSCSAG00000001207	-0.375335655107962	0.527567608866346	0.779401833415051	0.377324142826492	0.651365266206644
ENSCSAG00000001208	0.151246596534838	4.81893514058926	0.635660581801258	0.425286545637544	0.692064815201508
ENSCSAG00000001209	-0.43852220939928	5.15624321424756	4.18133140619294	0.0408715805620682	0.191348043124626
ENSCSAG00000001210	-0.128323845109984	5.25816504902874	0.439303437058577	0.507458848346083	0.75378120252336
ENSCSAG00000001211	-0.420111194176172	4.06317442763575	0.436695183752143	0.508721877658627	0.754498620168552
ENSCSAG00000001212	-0.311263248372008	3.05610277441831	1.651471202088	0.198758810863628	0.470453274120932
ENSCSAG00000001213	-0.0353545824924869	4.09243827396062	0.0233478308043331	0.878556021464935	0.949269822251093
ENSCSAG00000001214	-0.740580986268861	5.06693316012771	4.47508745797262	0.0343924422156238	0.172060712933988
ENSCSAG00000001215	0.132722247382555	2.31116140778075	0.215006907526654	0.642871028391444	0.837095346507768
ENSCSAG00000001216	0.219322904310312	8.50012156530503	0.812988892806416	0.367238056543325	0.643231281010191
ENSCSAG00000001217	-0.135949774674962	7.19312195282877	0.292019824290609	0.588929077394108	0.808081901076342
ENSCSAG00000001218	0.080662598001768	6.53615556137621	0.180518765790815	0.67092779998576	0.85061351294896
ENSCSAG00000001219	-0.0760472569714475	1.6045491718245	0.0356427823317489	0.850255088510687	0.936882187690994
ENSCSAG00000001220	0.542328717437439	0.688534837560746	1.65618836419904	0.198118750076253	0.469622186425011
ENSCSAG00000001221	-0.492636719554122	7.77361201390046	7.02802856262057	0.0080243643642988	0.0687796710976249
ENSCSAG00000001222	-0.00151891572208567	4.71897686413585	5.84198011708281e-05	0.993901600513346	0.998192431939616
ENSCSAG00000001223	0.295884329855618	3.72885211456868	1.481096346548	0.223603067475024	0.500524571623242
ENSCSAG00000001224	-0.496711817193885	6.23115856476609	5.09967995277162	0.0239302584702017	0.136956368382648
ENSCSAG00000001225	0.199785616779418	3.80387457135962	0.294025202116636	0.58765255767597	0.807240294006487
ENSCSAG00000001226	-0.361899125850169	10.103441397906	0.304611590346781	0.581005707527662	0.801978210866989
ENSCSAG00000001227	-0.0208757036584185	5.08355783250434	0.0151745613732039	0.901960548248231	0.960232804002521
ENSCSAG00000001228	0.842857259748795	-0.281251824637648	2.49111127929757	0.114490858216065	0.347171930448825
ENSCSAG00000001229	0.0397360685018836	2.08759571095735	0.00809205397199264	0.928322303439862	0.970496190964365
ENSCSAG00000001230	-0.118849459528051	6.32447706506741	0.468267416544407	0.493785319569951	0.744486729651929
ENSCSAG00000001231	0.0139274681980412	5.05798672663725	0.00644779925264771	0.936000098058124	0.974221035958537
ENSCSAG00000001232	0.437790809520235	3.21790109042827	4.71918011231593	0.0298279620515947	0.157301548277839
ENSCSAG00000001233	-0.704707933010055	6.54655342451645	2.81766242769603	0.0932320907003015	0.30878573132081
ENSCSAG00000001237	0.0292177101446621	3.74097129109567	0.0208140952453277	0.885286549042602	0.953038294671313
ENSCSAG00000001238	0.4173049679933	2.64473430910283	2.19405145249576	0.138544472662635	0.38739445657165
ENSCSAG00000001239	0.10514303072877	4.67162274672688	0.364186929850318	0.546190067046726	0.780872616412254
ENSCSAG00000001241	-0.269029668213453	5.85807259429131	2.75190462648323	0.0971386529341232	0.316395016863126
ENSCSAG00000001242	-0.489375079485873	8.2162912086691	0.741411929828985	0.389208961733215	0.66120739263544
ENSCSAG00000001244	3.29117578205846	-1.5011117657336	17.0812942691863	3.58133156550981e-05	0.00132333005520191
ENSCSAG00000001246	-0.794560569469494	2.0452106212287	0.921260155923392	0.337144313882947	0.617705228220148
ENSCSAG00000001247	0.498255159527979	-1.11768116373637	0.693475417859155	0.404984771953471	0.675397160577089
ENSCSAG00000001248	0.052118443289361	4.54553467531729	0.0200032226352675	0.887528083921083	0.953928427079832
ENSCSAG00000001249	-0.328247985382037	8.38123100929804	1.69790000335131	0.19256284001333	0.463098489880631
ENSCSAG00000001250	1.07126942249532	-1.67953750275827	3.73229328289683	0.053370071039366	0.222716893218092
ENSCSAG00000001251	2.51554328136953	0.00870081331083854	30.1965597412278	3.90401357263813e-08	4.84831520144842e-06
ENSCSAG00000001253	-1.41557582680934	-0.711476731534294	2.62309410513738	0.105318896848964	0.330902077088519
ENSCSAG00000001254	0.50451182841249	4.97832464177346	2.98112580011418	0.084240658423529	0.289272963655183
ENSCSAG00000001256	0.0148973548532257	2.34693284498356	0.00190175440107865	0.965215990553269	0.986698465515511
ENSCSAG00000001257	2.18506362514962	2.46257358426752	18.4322315074166	1.76054754352288e-05	0.000764618712488832
ENSCSAG00000001258	0.0446467591421918	3.88943382852829	0.0583505146155314	0.809122272901319	0.918727919779104
ENSCSAG00000001260	-0.110037194562438	6.47055199523571	0.346262385036482	0.556236567259891	0.788073372914018
ENSCSAG00000001261	-0.332042474308153	3.74291539469867	1.87705129931132	0.170669665599126	0.433951795982261
ENSCSAG00000001263	-0.192473062868488	7.04519156045148	1.32689226796213	0.249358839895233	0.530072066737396
ENSCSAG00000001264	0.173448429149595	6.91572726256114	0.554702421801068	0.45640262746577	0.71712651475639
ENSCSAG00000001265	-0.636327311591252	6.81373463037104	1.2552604631898	0.262550130564284	0.543655177664771
ENSCSAG00000001266	-0.138018552724518	7.59759559617187	0.551962461186816	0.45751694046198	0.717961217378923
ENSCSAG00000001267	-0.0884743177408315	7.35970108417684	0.297973604925733	0.585155586044536	0.805255455656289
ENSCSAG00000001268	-0.124031261374252	6.68282779030395	0.564742499964858	0.452355703390505	0.715183714175646
ENSCSAG00000001269	-0.52733560251437	2.31949923044995	1.87898030728558	0.17045008772986	0.433804897022155
ENSCSAG00000001270	-0.0544123291488818	5.9312935302761	0.0739438190417481	0.785678820788349	0.90911109157712
ENSCSAG00000001271	-0.0332366917341842	6.45753391833353	0.0355456953473059	0.850456763543045	0.937028508000832
ENSCSAG00000001273	0.529336392692615	5.94594905212696	5.35040271153263	0.0207174850929727	0.12484155464452
ENSCSAG00000001274	-0.483335290687139	5.02428780661406	5.55779039868428	0.0183986219011683	0.116656444507331
ENSCSAG00000001275	-0.208089822209845	2.97284945101682	0.175160546761148	0.675565607760881	0.852966610791298
ENSCSAG00000001276	-0.122794498937432	4.17588676131982	0.328761954559937	0.566389005049773	0.793726667481424
ENSCSAG00000001277	0.491871219967964	5.73775274155649	3.07720004976625	0.0793971020434057	0.280154226543673
ENSCSAG00000001278	0.917392202635149	2.25380567812911	6.91763080361673	0.00853499799916407	0.0714146717083045
ENSCSAG00000001280	0.348041361585068	5.95602055504608	2.15896749107193	0.141739904772291	0.392039833626811
ENSCSAG00000001281	0.0155189703384172	7.0052203985182	0.00475268603329937	0.945037595722645	0.977814533130848
ENSCSAG00000001282	0.28732124905918	1.20097403742549	0.542335211491476	0.461466547202927	0.720441346632556
ENSCSAG00000001283	0.0918997394600258	2.32436889221316	0.0706451680268643	0.790399722398373	0.911583969176373
ENSCSAG00000001284	-0.14258359124872	8.37971648707508	0.43061631852787	0.511686685020813	0.755687276439023
ENSCSAG00000001285	1.48445793991986	3.33807557605739	21.7628494321736	3.08516608286523e-06	0.000192293162983717
ENSCSAG00000001287	-0.358432640835605	5.99902912921798	1.13827983420637	0.286016100814312	0.566399208649515
ENSCSAG00000001288	0.321980236296759	5.19433552381433	2.25058999889167	0.133563469897728	0.378594101990866
ENSCSAG00000001289	0.0204538105972378	4.38511039873292	0.00978800611007102	0.921190393323218	0.967938269312546
ENSCSAG00000001290	0.497334612758708	1.69881415785251	1.49289203248419	0.221768286300899	0.49842792010232
ENSCSAG00000001291	-0.075952335095001	-1.148265524204	0.0103150651983839	0.919103462388524	0.967055159145831
ENSCSAG00000001293	-0.0802987330886921	5.93389813523964	0.104065071791698	0.747004871461357	0.889181281487982
ENSCSAG00000001294	-0.207446375844313	5.78274514555419	1.04418542848653	0.306850045950534	0.587554162875606
ENSCSAG00000001295	0.305891291976646	3.04473129033056	1.85699114428082	0.172972467365497	0.43702131862525
ENSCSAG00000001296	0.0896604948144184	2.91269327987167	0.110972501118241	0.739039662035182	0.885957185210851
ENSCSAG00000001297	-0.0387432364132055	4.49296864957989	0.0408904109289736	0.839749604433833	0.933558874335998
ENSCSAG00000001298	0.194903123840998	0.965594867408221	0.418419052125767	0.517726962448795	0.759866711405152
ENSCSAG00000001300	-0.334559583491644	9.15930034426797	1.35786709237118	0.243907475365097	0.523877733498739
ENSCSAG00000001301	-0.31118673815121	4.01776334980745	2.32425665029213	0.127371053498047	0.36875550488124
ENSCSAG00000001303	-0.350996558447498	3.81831305955167	2.02483873462583	0.154745349858136	0.411044010544736
ENSCSAG00000001304	-0.356593341143592	6.6613731590895	2.87229570295906	0.0901162416385407	0.30240543175151
ENSCSAG00000001306	-0.421348326768484	2.09786911807702	2.62808061829267	0.104988561542411	0.330327802913182
ENSCSAG00000001307	-0.814812576811654	4.38840943423514	6.35082986875097	0.0117326401512491	0.0870175201518552
ENSCSAG00000001309	0.60706928946922	0.981436015828858	1.91492058408835	0.16641769510727	0.428615946160982
ENSCSAG00000001310	0.465109667278569	4.59250309757973	7.50136099629743	0.00616523847606416	0.0575642984223582
ENSCSAG00000001311	-0.818441271262813	5.74898995455655	1.87200198643462	0.171245965556697	0.435015320378339
ENSCSAG00000001312	-0.536815870819953	-0.913557153991291	1.04095281456853	0.307599975964566	0.588339656960069
ENSCSAG00000001313	-0.657515849038187	5.7235327031136	2.17619576292731	0.140160537549785	0.389539222397746
ENSCSAG00000001314	-0.560453409611342	2.71251209419707	3.45454544630158	0.0630780766299771	0.245274546884304
ENSCSAG00000001316	-0.745863105789292	2.88540889145031	1.224617028667	0.268456457758352	0.549863010019183
ENSCSAG00000001317	-0.0882371020053931	7.97631079351744	0.186884286781861	0.665522549364598	0.847726547267021
ENSCSAG00000001318	0.307748504408389	5.44517548296493	1.05716060825463	0.303863678841197	0.584274317045408
ENSCSAG00000001319	-0.244949559079462	4.33132853686536	0.818754604389017	0.365544542002413	0.641898702982549
ENSCSAG00000001323	0.954665376390256	0.242660541685068	5.88709578483566	0.0152522338709404	0.103671253846223
ENSCSAG00000001324	-0.102536076203164	5.01262879165844	0.302244799396409	0.582478543632786	0.803175301578343
ENSCSAG00000001325	0.384266983320713	1.84946821946712	1.30217356428838	0.253816578488454	0.534481329018149
ENSCSAG00000001326	0.430854448278887	4.5048975176183	4.40807825614765	0.0357691149558358	0.176410412578543
ENSCSAG00000001327	-0.0630004969183944	0.361858151976246	0.0338052772395088	0.854121626122791	0.938546620348635
ENSCSAG00000001328	0.0124363623436863	3.51182195311096	0.00301381163508196	0.956219571193646	0.982206384167005
ENSCSAG00000001329	0.410212334672878	2.50628920157482	2.35001597104172	0.125281723840663	0.365696443346847
ENSCSAG00000001330	-0.418421554822004	6.16725920890045	0.601864933113454	0.43786735300294	0.703470613537435
ENSCSAG00000001331	-0.54602724891088	4.10124130398199	2.39529966038057	0.121700427526761	0.359305417338784
ENSCSAG00000001332	0.834394105265957	-0.737673792429014	3.57539036963311	0.0586416642505012	0.235321761036329
ENSCSAG00000001333	1.13414120091672	3.52578003942014	10.6818136783235	0.00108193931494096	0.0177461684854814
ENSCSAG00000001334	0.472147766480252	3.64591208536639	2.10240459823624	0.147067693281451	0.399787824386474
ENSCSAG00000001335	-0.304392412992998	5.07660190726981	2.68654687647983	0.101198910044651	0.32349572231614
ENSCSAG00000001336	-0.307224899688955	7.55486749881553	1.01261410259632	0.314277394446154	0.595286854540317
ENSCSAG00000001338	-0.565901640050396	0.816312285748731	2.48271302757907	0.115103551823024	0.348454062584474
ENSCSAG00000001339	0.154569366608042	6.95401608681121	0.948477912456998	0.330107034421831	0.609890617599557
ENSCSAG00000001341	0.262875071336567	6.7112896531344	1.73368699172925	0.18794071873049	0.457180838089609
ENSCSAG00000001342	0.152728482436107	5.32916384852402	0.597028677210346	0.439713971307133	0.704715807434941
ENSCSAG00000001343	0.454055906408339	4.08891131927046	3.82007799276965	0.0506418808453052	0.216416886248156
ENSCSAG00000001344	0.216267893968138	3.57662717205565	0.679798143293763	0.409656241408316	0.679485693216186
ENSCSAG00000001345	-0.164610065272254	3.64384777985635	0.426398357267416	0.513761532157652	0.75718740310948
ENSCSAG00000001346	-0.379012032405281	7.47612559716932	3.40656479465122	0.0649374969337594	0.249663390327169
ENSCSAG00000001347	0.898051601607143	3.24830004464578	5.92138660129677	0.014958182139807	0.102134888136913
ENSCSAG00000001349	0.659063582310842	4.16442791208588	5.05186366426992	0.0245994657610581	0.139687077942852
ENSCSAG00000001350	0.0544529646402098	5.21182597007067	0.0627419934628435	0.802213448219497	0.916037435038258
ENSCSAG00000001351	-0.237381155041807	8.5832084396005	1.39238775355224	0.23800227879143	0.517452104619988
ENSCSAG00000001352	0.452025215048467	3.22367483421445	1.58654016587524	0.207821144860815	0.481950383741065
ENSCSAG00000001353	0.163021111596029	7.24836015991404	0.686219495923481	0.407453254676204	0.677189113250842
ENSCSAG00000001354	1.10398931595113	2.65435097206808	7.74044037397881	0.00539976308527133	0.053273900300118
ENSCSAG00000001355	0.756681109185414	4.99386544232235	8.8703952331074	0.002898323850029	0.0347904179003845
ENSCSAG00000001356	1.28477777677622	0.00655019770424185	6.76720829038502	0.00928479615006119	0.0751381567910635
ENSCSAG00000001358	0.156373515656097	7.04856105272563	0.0485439639301006	0.8256165344552	0.927474977124621
ENSCSAG00000001359	0.0887081544243965	3.11392979315639	0.0987740270028183	0.753305839287844	0.893382640998979
ENSCSAG00000001360	-0.0291675410478668	6.76775419029478	0.0279153334347058	0.867308027784952	0.946548259244842
ENSCSAG00000001361	-0.319406918688952	5.05512188045479	1.21389940486456	0.270561227502233	0.552188285512713
ENSCSAG00000001363	0.372004561776081	0.794316716933435	0.672403899441868	0.412214751708193	0.681741369176352
ENSCSAG00000001364	0.995840727013501	2.22707313055265	11.8667928834496	0.000571437319444243	0.0112095370608795
ENSCSAG00000001365	-0.109768482656316	7.88732064537263	0.375123973911165	0.540224425441658	0.776578488687542
ENSCSAG00000001366	-0.591785961911833	3.91929285778076	5.08681664088673	0.0241084068000305	0.137642086109956
ENSCSAG00000001367	-0.429825534750651	4.74227437108736	3.21496173357572	0.0729678975060129	0.267145032695621
ENSCSAG00000001368	-0.372049139018697	2.38415505021501	2.1490459450301	0.14265851319283	0.393517530383957
ENSCSAG00000001369	0.622505547914068	6.15430790872642	4.89611913037608	0.0269171219562776	0.147361651757321
ENSCSAG00000001371	-0.0209816909637106	3.93482133825332	0.00131173027942566	0.971108679274641	0.989058351492856
ENSCSAG00000001373	3.88478551155612	2.68466939482373	43.9885337631409	3.30305165518247e-11	1.02936800355941e-08
ENSCSAG00000001374	0.321131645591328	4.79058944835363	2.2299826762365	0.135355365316345	0.381458169344847
ENSCSAG00000001375	0.404142570617051	6.70489820260957	4.62726027065913	0.0314677744755908	0.162335646415215
ENSCSAG00000001376	-0.135931755090984	6.25053931605495	0.731568780197252	0.392375157947788	0.663342935908251
ENSCSAG00000001377	-0.423371384991832	5.49094779749877	0.775318557334188	0.378576726317362	0.652050440801048
ENSCSAG00000001378	0.688609643649268	3.69325851123063	3.98064317139227	0.046025985547097	0.20511965964147
ENSCSAG00000001379	0.497775720532245	4.91525112539438	4.94364921267972	0.026186693708129	0.145289089679935
ENSCSAG00000001380	3.85805950266123	3.10312593430834	44.9360301321754	2.03577382341883e-11	6.73167617458615e-09
ENSCSAG00000001381	0.213493587934798	3.00336299451107	0.730541781165343	0.392707632491141	0.663364614043998
ENSCSAG00000001382	0.0670599349534765	5.62233829006442	0.125815709077955	0.722810528649202	0.877455644693434
ENSCSAG00000001385	1.45872919697976	-1.21568849367226	4.07266434188884	0.0435824799137167	0.19841560659726
ENSCSAG00000001386	0.0739776389881266	6.38315620197317	0.188849523733746	0.663875878675302	0.846671136443516
ENSCSAG00000001387	0.502767317929394	2.87161357778552	4.16338317591702	0.0413068192436838	0.192512622304719
ENSCSAG00000001389	0.671631946948335	0.871541156734504	2.25887896795328	0.132850199370929	0.377546637899049
ENSCSAG00000001390	-0.120936358175131	7.59897996599195	0.15848177377709	0.690558174314632	0.860696572987166
ENSCSAG00000001391	0.200799145126399	5.58124880142402	0.900742925126039	0.342582583717269	0.622421794660447
ENSCSAG00000001395	0.919528589296893	0.1957002250162	5.33172813794895	0.0209406117837556	0.125544858378327
ENSCSAG00000001396	0.0283038707501322	6.96946589414684	0.02674690089016	0.870089504373439	0.946932387636531
ENSCSAG00000001397	1.48789844556818	0.299018476199377	6.64798359798568	0.00992681036104771	0.0781688771098971
ENSCSAG00000001398	0.587767990145013	6.63801950810284	8.31053135525692	0.00394158583915823	0.0426346910971686
ENSCSAG00000001399	0.152085412751939	7.01722172487744	0.980212769608158	0.322146282421188	0.603070400855804
ENSCSAG00000001400	0.442713703834534	5.6357614781572	3.22805397111763	0.072386659125209	0.266282950728525
ENSCSAG00000001401	3.34411110129586	5.21779570738383	40.9884832235178	1.5312891139036e-10	3.6131860420494e-08
ENSCSAG00000001402	0.0294359260424123	7.304220415995	0.0181986368911566	0.892689102442764	0.956079299491658
ENSCSAG00000001403	1.36784410863637	5.60470538876814	16.6325168981013	4.5366538845339e-05	0.00159091108727912
ENSCSAG00000001404	-0.463473281010437	-0.737468843362319	1.30065306000098	0.254093969144356	0.534634736154423
ENSCSAG00000001405	-0.798223514228421	5.00388282552411	1.54141618735979	0.214407131559453	0.489617663901087
ENSCSAG00000001406	1.70725477309802	4.38599102445459	11.5833337879023	0.000665455330294436	0.0124336263466891
ENSCSAG00000001407	0.681991756153136	7.1685636708223	1.05199929856576	0.305047079414514	0.585731528794411
ENSCSAG00000001408	1.74992562204041	5.72649520134395	6.24521518716268	0.0124529251020344	0.0907700635085184
ENSCSAG00000001409	1.03620100899588	3.37512491115424	9.94115134236527	0.00161624427767117	0.0238657843731369
ENSCSAG00000001410	0.280797314066323	7.00786557115552	1.84216624759073	0.174697261889724	0.439897085142728
ENSCSAG00000001411	1.9625592468891	5.32202606634902	21.564323571261	3.42157679676372e-06	0.000207010710524083
ENSCSAG00000001413	-0.294666696753265	8.88419138716738	1.43210710812744	0.231420864957757	0.510472436227032
ENSCSAG00000001414	-0.521241718481164	4.43446315844175	2.34338717355307	0.125815718101978	0.366572273044695
ENSCSAG00000001415	-0.523485656499833	-1.57393827172924	0.85771630317134	0.354378557956551	0.632770096428024
ENSCSAG00000001416	-0.249263604074182	3.03354233818102	0.444561231167715	0.504929119474546	0.752428208801974
ENSCSAG00000001417	-0.0751478370625092	3.80338888564374	0.177788842633708	0.673280400990687	0.851946192212091
ENSCSAG00000001418	0.303091683885487	1.74165980501178	0.694029673022801	0.404797112225784	0.675170468258726
ENSCSAG00000001419	-0.0791438910058198	3.37722386570602	0.0868598748278941	0.76820778827731	0.901427112743416
ENSCSAG00000001420	0.867947236485652	5.20463495148856	6.91661907252621	0.00853982833984692	0.0714189087034185
ENSCSAG00000001421	0.0477520138603615	1.77932178681524	0.011533304288065	0.91447703089222	0.965200148204153
ENSCSAG00000001422	-0.019942069163285	4.1769845483113	0.00170983397863012	0.967016762243705	0.987524166067718
ENSCSAG00000001423	0.267200862014832	2.56296329460209	0.758798716839014	0.383704722763619	0.657133437349102
ENSCSAG00000001424	-0.0461333412298631	0.434840995231735	0.00905897799776056	0.9241729170485	0.968549996317922
ENSCSAG00000001425	1.20571023555878	5.34512576952954	10.061275906366	0.00151418326275595	0.0229027151565385
ENSCSAG00000001426	-0.653854675007875	1.21824419193639	3.43409000364318	0.0638637584868559	0.247171937914531
ENSCSAG00000001427	-0.254140234694918	6.54125011985108	0.482072130630208	0.487485222800563	0.739403554208329
ENSCSAG00000001428	-0.428840558570311	7.33172356399651	1.65557061898243	0.198202432728461	0.469753132641123
ENSCSAG00000001429	-0.241427533656896	1.78640083923168	0.172226517230648	0.678140564944475	0.854289058210543
ENSCSAG00000001430	0.535181670643328	4.20817101209754	6.57932936279925	0.0103169755859876	0.0799650332021387
ENSCSAG00000001431	0.864750570889326	1.14819695229399	3.8850527856162	0.048717731005683	0.211811203743318
ENSCSAG00000001432	0.0815779306460056	3.99224187237458	0.164364452811515	0.685169649356245	0.858059526758442
ENSCSAG00000001433	-0.869059613320113	2.10637411061034	0.868562732708575	0.351353512476904	0.630561287280815
ENSCSAG00000001434	-1.40083695239588	12.1172138432537	1.65711130169257	0.197993801858222	0.469451476281248
ENSCSAG00000001436	0.814249173447015	8.40411069862923	0.814462472610614	0.366804199645629	0.643153393370154
ENSCSAG00000001437	0.0525946639775467	2.6223509502224	0.0380022213266535	0.845438679009602	0.934804569634596
ENSCSAG00000001439	-0.154971752461515	7.09271630290882	0.847316745021571	0.357312527466416	0.635229898186712
ENSCSAG00000001440	-0.032964738964356	7.80348651569009	0.0293050369088679	0.864076619011486	0.944411958457697
ENSCSAG00000001441	0.131624851047835	4.2827431442154	0.242304688925149	0.622546479964883	0.826400526258669
ENSCSAG00000001442	0.138752745932641	5.66033305875146	0.342380484727958	0.558458373354409	0.789122975844819
ENSCSAG00000001443	-0.00326018082115396	3.25740442223706	0.000204140413870846	0.988600395582304	0.996346469525691
ENSCSAG00000001444	0.0666792017143157	6.35900450827572	0.16187578825094	0.687435363463957	0.859574744605064
ENSCSAG00000001445	0.123008631066133	6.12599191512359	0.443464669557653	0.505454929921148	0.752804245041263
ENSCSAG00000001446	0.0529681806107049	5.02282430301356	0.084301938641385	0.771550050490004	0.902453361273443
ENSCSAG00000001447	0.614798023253896	4.27134240291433	1.34434692280816	0.246268831992793	0.526665433723894
ENSCSAG00000001448	1.82477850389449	6.49175943753623	11.1908827365455	0.00082200230089129	0.0145746588083175
ENSCSAG00000001449	1.83103468342521	5.98853906985712	13.5680303582142	0.000230070675229954	0.00562974421151578
ENSCSAG00000001451	1.01933895090315	6.69734754508515	6.91224024929724	0.00856076657588182	0.0715577841770445
ENSCSAG00000001452	1.04971706353989	3.66890272390321	6.05785644827001	0.0138445629162085	0.0972239139825747
ENSCSAG00000001453	0.182047095079443	4.60549218623636	0.641705588880971	0.423093852783221	0.690537664666054
ENSCSAG00000001455	0.759757445169174	4.10644696618919	9.17081527291541	0.00245904999865886	0.0313779424394655
ENSCSAG00000001456	0.490993640244982	3.99814448389002	4.56944909164323	0.0325470304659489	0.165885402821224
ENSCSAG00000001458	-0.0511963536080406	8.17891655872894	0.0581239379739671	0.809486086577311	0.918727919779104
ENSCSAG00000001459	1.86228661191779	4.04751649301023	20.2269182474733	6.87782977784285e-06	0.00037190482026676
ENSCSAG00000001460	0.520328831762738	3.41890620697031	4.06712109696536	0.0437257372628073	0.198801507362927
ENSCSAG00000001461	1.30015294021748	6.82583876631517	18.8762456504072	1.39478736563373e-05	0.00063464746331053
ENSCSAG00000001463	0.144375642227184	-1.18090609858331	0.0506688748815343	0.821903442422203	0.925194517718771
ENSCSAG00000001464	-0.446767834001003	1.43236607082708	2.37813054726076	0.123044715120843	0.361588626431889
ENSCSAG00000001465	-0.294517591405346	3.53799278654101	1.84616154573702	0.174230490085702	0.43921932306861
ENSCSAG00000001467	0.392327132627993	4.38501078297915	3.35940156757145	0.0668223471585709	0.253900323905709
ENSCSAG00000001468	0.239450734865313	4.90191522753947	1.53352671158782	0.215583918945941	0.49084904125123
ENSCSAG00000001469	-0.137050062895134	1.20445687703149	0.0855623526554794	0.769896385143828	0.902099868697401
ENSCSAG00000001470	0.251193013988456	5.48431597294996	0.928098360349612	0.33535755294539	0.615797743412896
ENSCSAG00000001471	-0.225357548988222	6.69853083887994	0.856452957460661	0.354733213631264	0.632803595371811
ENSCSAG00000001472	0.194727385059207	3.66987626113075	0.594488654454285	0.44068861418258	0.705625701989031
ENSCSAG00000001473	-0.279339246507685	0.491935388879332	0.855654683281013	0.354957561479925	0.632930372769504
ENSCSAG00000001474	-0.0378090287917599	5.05546162546151	0.0370466471963802	0.84737010500131	0.935289959484768
ENSCSAG00000001475	-0.218191617302033	5.07685337899497	1.15312792056808	0.282895322343408	0.563620527219504
ENSCSAG00000001476	-0.0536632503009072	3.56207357164274	0.0361138904430582	0.849280489392445	0.936482131203352
ENSCSAG00000001477	-0.0243675923956994	6.44007050087759	0.0237020818473095	0.877645371369355	0.949155296885493
ENSCSAG00000001478	-0.28350743240835	7.11177756788068	1.04802886167914	0.305961494836772	0.586397455637024
ENSCSAG00000001479	-0.414553037050107	6.58596938833234	2.38394247721619	0.1225878244792	0.361156465418459
ENSCSAG00000001480	0.0183443756218582	6.67566397271995	0.0108511751075326	0.91703525529212	0.966244481880834
ENSCSAG00000001481	-0.212128685743559	4.35015490628877	1.19777292551104	0.273767253481167	0.555300715430238
ENSCSAG00000001482	-0.148308752452327	2.15765410435001	0.238215107900572	0.625498240364434	0.828562155012265
ENSCSAG00000001483	1.50051473941673	6.01924482642733	19.8158849733339	8.52710731325068e-06	0.000434698245348647
ENSCSAG00000001484	-0.244013342665646	7.9900228027065	0.752236491151379	0.385769066935545	0.658520595820865
ENSCSAG00000001485	0.467335900193924	5.01678388848567	1.01360233809204	0.314041374359014	0.595114889890757
ENSCSAG00000001486	-0.401905724267907	6.29697988963998	0.744071457342287	0.388359758509351	0.660883796754477
ENSCSAG00000001487	0.315904973380733	7.67634961912938	2.00303601881134	0.15698449688286	0.414071053180165
ENSCSAG00000001488	-0.205076940296194	4.08413874684152	0.551114789133745	0.457862549364732	0.718187628476474
ENSCSAG00000001490	-0.12298283488894	6.02450470272304	0.248026304283918	0.61846825868044	0.823477648417963
ENSCSAG00000001491	-0.274006546319612	2.83897667032765	0.800467968079975	0.370953491589175	0.646448493414055
ENSCSAG00000001494	2.0078631594959	5.96787356361701	21.2516862781267	4.02755892975233e-06	0.000238434375780356
ENSCSAG00000001495	-0.105693024394566	7.20843067248925	0.208220930790819	0.648165407953354	0.839306340065769
ENSCSAG00000001496	-0.273025550377331	6.12095312703152	2.30820319821619	0.128692737261074	0.37109251769224
ENSCSAG00000001497	0.45804865449607	1.16220985597536	0.500815433766228	0.479142046648417	0.734031641448614
ENSCSAG00000001498	1.10948449388573	-0.0181936988858095	2.71348843041235	0.0995031863503405	0.320360792612839
ENSCSAG00000001499	2.64349484487802	3.58530896844744	51.7143892006883	6.41905804114338e-13	3.65598557467466e-10
ENSCSAG00000001500	2.65147011487372	-1.93407227696924	11.187064326185	0.000823695635911615	0.0145746588083175
ENSCSAG00000001501	-0.2511004987912	6.13119473367022	0.344053737320159	0.557498621705469	0.788778887674253
ENSCSAG00000001502	-0.110288658883368	7.90840141507581	0.257318153801478	0.611968634602559	0.819314739217838
ENSCSAG00000001503	-0.256933967601463	7.08699164572449	0.531421016170498	0.466010046777394	0.723692447283093
ENSCSAG00000001504	0.407983912660451	5.75008543406291	5.47307415497832	0.0193116276645772	0.119913591780384
ENSCSAG00000001505	-0.27305772046152	4.58463599166108	0.980305319655127	0.322123439284761	0.603070400855804
ENSCSAG00000001506	0.512726705596286	3.08224127027493	4.98751606584283	0.0255308322040046	0.142656547873323
ENSCSAG00000001507	-0.150199845303794	0.523433051030731	0.20368555981246	0.651762271498098	0.840161251397401
ENSCSAG00000001508	-0.075211886475059	4.91517973375756	0.166050808674729	0.683645696813932	0.857125852002104
ENSCSAG00000001509	0.00718747496928694	5.56177510030414	0.00161830053869849	0.967911270152404	0.988060954869179
ENSCSAG00000001510	-0.341871848084171	6.16584314830325	1.59298237868659	0.2069005521132	0.481033875810752
ENSCSAG00000001511	0.425474178788584	6.89023866040363	1.02119523352343	0.312235664092282	0.593053871183558
ENSCSAG00000001512	0.146498706426476	4.4531428661429	0.554799247165437	0.456363327912722	0.71712651475639
ENSCSAG00000001513	0.0223554968230888	5.27961174187741	0.00911858418519174	0.923924617704707	0.968549996317922
ENSCSAG00000001515	0.711315811484671	3.30607576289817	10.416922864971	0.00124865775094238	0.0198882160774496
ENSCSAG00000001516	2.45422694527615	-0.57541769021612	13.3555630467841	0.0002576571736718	0.00614988950511143
ENSCSAG00000001517	2.13716996988007	1.85559231127389	23.1429896244455	1.5039048681719e-06	0.000109911489856616
ENSCSAG00000001519	0.547450753008559	2.91630806060829	3.73871720399446	0.0531652468436031	0.222198983328895
ENSCSAG00000001520	0.254006694731434	1.32661958769196	0.255432062384259	0.613275902526542	0.819975394492234
ENSCSAG00000001521	0.045762922741241	1.72138425991252	0.00743199134657857	0.931300277922013	0.972208740389198
ENSCSAG00000001522	-0.0239751788705489	3.49638933177498	0.0134271113993201	0.907751281784147	0.962406311138633
ENSCSAG00000001523	1.54093897021673	1.08960176918697	6.90564427652456	0.00859240578757438	0.0717496291169697
ENSCSAG00000001524	-1.08421351752804	7.96606711145207	5.42787011700472	0.0198178354479136	0.12182031562828
ENSCSAG00000001525	-0.30944924712835	6.75260156542425	1.79810768088285	0.179941435488011	0.447334841955972
ENSCSAG00000001527	-0.195924335775629	-0.176990313446846	0.070183427497156	0.791069897020124	0.911864155843491
ENSCSAG00000001528	0.06307073221112	-1.7273788039843	0.00553511132644502	0.940693438553777	0.976145178643315
ENSCSAG00000001529	0.0946673605222568	7.15641898338086	0.233157921925603	0.629192099190789	0.829994880787018
ENSCSAG00000001530	0.201078196223886	-0.897775637255642	0.0863192614581934	0.768909666771914	0.901687049373774
ENSCSAG00000001531	0.708814032684839	5.3307275829592	13.2297096448014	0.000275546492539826	0.0064739707215936
ENSCSAG00000001533	-0.148296230676155	6.82771748753467	0.759449750764562	0.383500776599061	0.656959927672962
ENSCSAG00000001535	-0.0183009678769664	5.86414745673999	0.00627120573178885	0.936880747009205	0.974482272531144
ENSCSAG00000001536	0.375996606179393	5.64572201080992	2.54720363457789	0.11048965824202	0.339898020406953
ENSCSAG00000001537	0.890018652778978	4.61866338523791	13.427162130199	0.000248007008474326	0.0059800463634605
ENSCSAG00000001538	0.243883935440163	5.61083225409337	1.9313009669944	0.164616182828117	0.426236948075248
ENSCSAG00000001539	-0.207337345154834	3.42279493238794	0.904231313173121	0.341649668576803	0.621921979449836
ENSCSAG00000001541	-0.522765809748885	6.60190807157752	0.976453494046645	0.323075952602159	0.603809277245942
ENSCSAG00000001542	-0.22720329741575	5.35523600469773	1.20688053995595	0.271950804112911	0.55386084235918
ENSCSAG00000001543	-0.377136312579603	0.833128678871935	0.504045506663665	0.477727934639445	0.73283951130415
ENSCSAG00000001545	-0.343089459021534	6.89479061809875	1.44673981260853	0.229051798393984	0.507859683932795
ENSCSAG00000001546	0.258166435798616	6.55002830526543	1.70143618552773	0.192100262432804	0.462389978811224
ENSCSAG00000001547	-0.301017556388406	-0.585401361448911	0.206136572684564	0.649812519774893	0.839958704133529
ENSCSAG00000001548	-0.431721103816816	1.08853516161293	1.20145680607733	0.273030704011035	0.554760504139534
ENSCSAG00000001549	0.142395057524254	0.811993531826139	0.180420513850208	0.671012106405662	0.85061351294896
ENSCSAG00000001550	0.0744318634457106	6.76680610029359	0.217851309009376	0.640682012761887	0.835749747176051
ENSCSAG00000001551	-0.185584380133253	-0.762105508578982	0.116379777376224	0.732994573291529	0.882655387886345
ENSCSAG00000001552	-0.172828090249501	4.40490436890414	0.625970951865515	0.428837058229239	0.695376634810031
ENSCSAG00000001553	0.186699318100876	3.23676285700764	0.512596776934796	0.4740168868071	0.729842637509324
ENSCSAG00000001554	-0.158781916095727	7.14072838902632	0.62037430581713	0.43090822560422	0.696955656316579
ENSCSAG00000001555	0.404422030529968	2.62250752042977	1.89470121216948	0.16867262312402	0.431550845484601
ENSCSAG00000001556	-0.804746154951624	7.03387755992503	1.63792199423857	0.200610817364496	0.472445127828377
ENSCSAG00000001557	0.299017284145573	3.32202211908291	1.15634637115676	0.282224561670464	0.56291547942411
ENSCSAG00000001558	0.0089827534282466	6.7787229210385	0.00248648110397198	0.960230265159737	0.984504397287988
ENSCSAG00000001559	-0.0748310310920825	5.11166154860498	0.23383903373028	0.62869173867494	0.829994880787018
ENSCSAG00000001561	0.226696109966193	-0.801179309191658	0.166215500332573	0.683497350018141	0.857069976484181
ENSCSAG00000001562	0.501565182365067	-0.739572294132216	0.791951655836819	0.37351063933	0.648227153424059
ENSCSAG00000001563	0.144090986787913	4.74203623896983	0.510331227970784	0.474995505180898	0.730833792181919
ENSCSAG00000001564	0.245865068554283	2.36542294081569	0.70872461208219	0.399867535165044	0.670654443724338
ENSCSAG00000001565	0.31650360784768	4.28208893514875	2.66055882838206	0.102864589152731	0.326922151055544
ENSCSAG00000001566	0	-2.90437085023076	0	1	1
ENSCSAG00000001567	0.126643573070242	6.37448564083711	0.111946291730625	0.737939097984644	0.885537640323479
ENSCSAG00000001568	0.353483609432989	4.48028921577366	3.49250231476341	0.0616473355063974	0.2418596295865
ENSCSAG00000001569	0.02781873425207	6.28881989273418	0.0189532253233438	0.890500666295893	0.955005495141291
ENSCSAG00000001570	0.124235730019212	5.98424051538062	0.549568521309363	0.458494049687924	0.718768623642315
ENSCSAG00000001571	-0.0353359289099481	5.61673491721098	0.00511271894915666	0.942997214744973	0.977009471580901
ENSCSAG00000001572	-0.223630690155631	2.89819969163252	0.0603243142977377	0.805984080939557	0.917592987653616
ENSCSAG00000001574	1.64197009051449	1.71754787637301	13.7532406188691	0.000208460875881076	0.00517766659688381
ENSCSAG00000001576	0.746364486964793	4.74434867299185	12.5603027591275	0.000394027906411296	0.00852026829393607
ENSCSAG00000001577	-0.0951241779569821	7.38907186463387	0.228802043417947	0.632413521348495	0.831521583514814
ENSCSAG00000001578	0.914200034961627	1.29875803692049	4.56927291668923	0.032550377825488	0.165885402821224
ENSCSAG00000001579	-0.1475989688891	2.23820094606463	0.26711686278955	0.605272395141888	0.816171454858238
ENSCSAG00000001580	-0.243978036994977	6.98873889237757	0.694754275410013	0.404551967698303	0.675016148143536
ENSCSAG00000001581	1.14966398351592	1.11445818052572	5.38466328206471	0.0203145081890291	0.123494564504304
ENSCSAG00000001582	0.487293627188019	5.42287565224201	8.96042901519725	0.00275890099099123	0.033739713137425
ENSCSAG00000001583	1.02343026879902	1.09634616896296	5.03338478399125	0.0248632615247859	0.140445605197219
ENSCSAG00000001584	0.140232594758733	0.224625791171236	0.156758704231443	0.692158402395915	0.861827453875599
ENSCSAG00000001585	-0.189986092001203	3.22284797662344	0.981345022102615	0.321866967330387	0.602820807279283
ENSCSAG00000001586	-0.341924532455681	6.82806637144825	2.8655893303584	0.0904925590293056	0.303423791613285
ENSCSAG00000001587	0.611920042122572	1.68472530666999	3.88733959695981	0.048651432872071	0.211745906916468
ENSCSAG00000001588	-0.541138811534416	6.77230982206834	5.25575239947449	0.0218743418896616	0.129219780039893
ENSCSAG00000001589	0.102740932174956	5.60816776699274	0.289385299873913	0.590614714049955	0.80835697430014
ENSCSAG00000001590	-0.272432524678349	6.93591392405698	2.5635471948781	0.109352975234011	0.338045797167553
ENSCSAG00000001591	-0.385937573093264	0.606802111040129	1.00199720265103	0.316827725397724	0.597584051660866
ENSCSAG00000001592	0.364519805340961	2.26305170976839	1.70930916451574	0.191075027405506	0.460868001723442
ENSCSAG00000001593	-0.295163500658102	1.91953384346083	1.21173569846106	0.270988643500336	0.552719118880593
ENSCSAG00000001594	-0.0172748247862513	7.8419606582015	0.0051191831189854	0.942961252338851	0.977009471580901
ENSCSAG00000001595	0.311706360188839	3.34737320169814	1.84545509789809	0.174312919969801	0.439360063961727
ENSCSAG00000001596	0.604534785236985	1.76991184823707	3.68117233771181	0.055030144397646	0.226933877516131
ENSCSAG00000001597	0.510018189363216	3.41571088302645	4.53883388936254	0.0331341565776102	0.167604470534951
ENSCSAG00000001598	-0.524535218862331	8.89533884479745	4.15696902833557	0.0414635386226683	0.192945709510501
ENSCSAG00000001600	-0.164901605711492	4.88902896179331	0.273862204129372	0.600752661128211	0.813788317708124
ENSCSAG00000001601	0.455152144509015	2.01152435626521	3.72367886537614	0.0536460509948644	0.223360681694524
ENSCSAG00000001602	-0.435823586526424	7.83120415791428	2.12679746269578	0.144742891590511	0.396965873094932
ENSCSAG00000001603	-0.194156711914679	2.88538434903618	0.631267208366808	0.426890874256555	0.693309397256197
ENSCSAG00000001604	0.277222276032306	4.46141009152646	1.65045378333093	0.198897180011906	0.470540543897818
ENSCSAG00000001605	0.405677614154034	2.71890117365753	2.69612239462943	0.100592629679348	0.322455204029648
ENSCSAG00000001606	-0.653711024232058	-0.355331821804574	1.73123386872397	0.188253397801148	0.457343474533475
ENSCSAG00000001607	-0.339298144247934	1.7912875824844	0.219465045259248	0.639447829654292	0.835516161885922
ENSCSAG00000001608	-0.0864723789766041	3.57547663757304	0.0857915997099354	0.769597036462892	0.902031950841441
ENSCSAG00000001610	0.351201493153821	2.60600706781927	1.12299146672082	0.289275224472429	0.569754219247689
ENSCSAG00000001611	-0.768021410284714	5.87846472111637	3.75374497190668	0.0526893363246295	0.220828675184379
ENSCSAG00000001613	0.161874467238958	4.59889034224806	0.708319995491376	0.400002097443807	0.670744633855773
ENSCSAG00000001615	0.515040906116193	2.17021335873763	2.31999669423691	0.127720297559325	0.369408293240014
ENSCSAG00000001616	-0.0190399398241693	4.75480181963259	0.01303971030128	0.909085949488077	0.962818191254631
ENSCSAG00000001617	0.234104479378672	5.52542114831777	1.86400074581208	0.172163766095327	0.436206308421002
ENSCSAG00000001618	0.116791268417557	4.64708525252763	0.0871246888036055	0.767864846333249	0.901242342779188
ENSCSAG00000001619	0.451998723767258	3.54861513697094	3.57653383766158	0.0586013064634716	0.235231109072672
ENSCSAG00000001620	0.254398678511235	4.08794118713234	1.20312082389769	0.272698817198832	0.554631986660893
ENSCSAG00000001621	0.671674783247835	1.12320820710209	2.4672096025617	0.116244129819071	0.349982554178199
ENSCSAG00000001622	0.221788963889338	4.41976795355173	1.40297311317048	0.236226408258747	0.515627274376864
ENSCSAG00000001624	0.129196187118928	4.10855832047117	0.466403563637963	0.494646366863604	0.744765181539302
ENSCSAG00000001625	0.207434854011387	5.21623103204843	1.0122310737444	0.314368935492808	0.595325809164723
ENSCSAG00000001626	0.139988657508972	0.527300419622618	0.194147838690039	0.659486597764588	0.84416082731975
ENSCSAG00000001627	0.610789744047454	3.66364722378434	5.6684946316754	0.0172722720070561	0.111570636191062
ENSCSAG00000001628	0.115033830219136	3.93911905626703	0.307752420198955	0.579062676074188	0.800701679610991
ENSCSAG00000001629	0.441958331936921	1.39089021900308	2.36024920256212	0.124462305323538	0.36402754032369
ENSCSAG00000001630	-0.237541376969395	7.51889441444204	1.3031227727479	0.253643600173921	0.534298092599496
ENSCSAG00000001631	0.0873236733923867	4.26077211061572	0.195542316041763	0.658343278463472	0.843334633349593
ENSCSAG00000001633	0.422121634704141	0.961353273153337	1.15824566160776	0.281829672098172	0.562399503932041
ENSCSAG00000001634	0.265629518038854	2.10308475292909	0.792562179108419	0.373326501560162	0.648227153424059
ENSCSAG00000001635	-0.0903768707757916	6.840649926022	0.291714257644065	0.589124082230142	0.8081191318159
ENSCSAG00000001636	0.122339595741979	4.97236559073217	0.0900547093462123	0.764107615546289	0.898800460792492
ENSCSAG00000001637	-0.263029833512268	5.38786364275184	0.192598007483056	0.660763057836627	0.844527077790573
ENSCSAG00000001638	0.0305928910105884	4.03676718238103	0.0183891865562735	0.892132180942683	0.955802565184632
ENSCSAG00000001639	0.451641432310634	4.29624917616389	4.36827850572116	0.0366139637683237	0.178551177904164
ENSCSAG00000001640	0.447962779417323	4.90124068199978	2.7355694976752	0.0981365115684198	0.318014667760563
ENSCSAG00000001641	0.261615623061397	2.13112287447195	0.8687227671054	0.351309143498636	0.630561287280815
ENSCSAG00000001642	-0.265760513866516	2.80814890097946	1.11121882917208	0.29181715553732	0.572507893812794
ENSCSAG00000001643	0.328407545908839	5.40687420200407	2.7382806921496	0.097970122948907	0.317754198859745
ENSCSAG00000001644	0.30737340497333	2.86273860755282	1.36072391044363	0.243412061001451	0.523358111372163
ENSCSAG00000001645	0.23041914299767	7.36383251113323	1.59329393729011	0.206856152668285	0.481014088923281
ENSCSAG00000001646	0.677150874469839	5.32179499416733	8.14039562009071	0.00432898377478749	0.0459818810341897
ENSCSAG00000001647	0.773802730801055	5.92400698599347	9.62846614074271	0.00191584541794793	0.0267263672029105
ENSCSAG00000001648	0.0408529094478506	-0.40026978526037	0.00669306832031324	0.934796869668689	0.973538448105526
ENSCSAG00000001649	0.402268061864495	6.312811769444	3.90627643924504	0.0481060709787984	0.210258791838268
ENSCSAG00000001650	-0.0174868963553145	2.61374688477121	0.00513242177044759	0.942887672315828	0.977009471580901
ENSCSAG00000001652	0.33330683621642	5.51171877066926	4.15261743807328	0.0415702182791941	0.193152580840654
ENSCSAG00000001653	1.14759922342162	1.48916046155021	12.1786018415472	0.000483408646834609	0.00998057577470904
ENSCSAG00000001654	0.65828696279238	5.33100229317788	12.915779069515	0.000325823762804939	0.00737209738390297
ENSCSAG00000001655	-0.206530607334103	-1.33468912674613	0.0737517024567254	0.785950633972176	0.909320210698191
ENSCSAG00000001656	-0.0955077671834621	5.83194591702056	0.143934770302504	0.704400234143074	0.86771726039944
ENSCSAG00000001658	0.0978754737275844	10.1232513201823	0.0921716220733373	0.761434330488718	0.897495956374949
ENSCSAG00000001660	0.420344503741167	6.3157525527272	6.21714846694626	0.0126518721779226	0.0916539354222578
ENSCSAG00000001661	-0.19961738312235	5.16127773652476	1.04053343294702	0.307697441975548	0.588339656960069
ENSCSAG00000001662	1.54694523776064	5.5652034137476	17.5795206958964	2.75539756655598e-05	0.00110463353414575
ENSCSAG00000001664	1.37673065442312	-1.30535025352298	4.84973094010268	0.0276504450533336	0.150022603830472
ENSCSAG00000001665	1.21454830231377	2.71791342546784	9.3166539495029	0.00227080303126239	0.0298438186240407
ENSCSAG00000001666	0.729376407927601	2.69223431933355	4.2615422469387	0.0389845131178847	0.185617527578006
ENSCSAG00000001667	0.791835539459559	3.65560611429013	7.31553508106375	0.00683610417600451	0.0614988740060275
ENSCSAG00000001668	0.297541604173173	2.76740733121254	0.756326126861275	0.384480702917359	0.657628776726536
ENSCSAG00000001669	0.586888261315956	3.64507315526729	5.00525670748628	0.025270455558715	0.141867223881187
ENSCSAG00000001670	0.414228155977481	2.22408639949012	2.07857570966378	0.149379504727309	0.403085805366535
ENSCSAG00000001671	1.24928711552582	2.5461048877582	17.7547038774595	2.51295388118292e-05	0.00103119716785093
ENSCSAG00000001675	-0.214110524293996	2.3167928571896	0.673213077132992	0.411933620046139	0.681344642730031
ENSCSAG00000001681	1.14857757508131	6.49713698208779	8.42385850461412	0.00370329065283277	0.0409145496406949
ENSCSAG00000001682	-0.516553703953237	1.11689320761034	2.36816165821328	0.123832800969969	0.363229688087546
ENSCSAG00000001683	-0.793904285535953	4.86426307171969	10.0495746333084	0.00152383123100435	0.023006508631169
ENSCSAG00000001684	0.226273239442986	3.87809955191266	0.884655881535387	0.346929634072464	0.626862851685108
ENSCSAG00000001685	3.77820802236738	6.10023085245041	33.1794435251975	8.40342273063546e-09	1.28517901149913e-06
ENSCSAG00000001686	0.129750668493416	3.42077497736526	0.19305528798467	0.660385800637319	0.844527077790573
ENSCSAG00000001688	-0.0639275794840099	0.603481121854508	0.0186196084737773	0.89146263508232	0.955378169196385
ENSCSAG00000001691	0.132900702297983	10.3919929767694	0.100032830531461	0.75179023968583	0.892690107037445
ENSCSAG00000001692	0.410873739162247	1.8933238725083	2.52725525379131	0.111894700961622	0.342442982357442
ENSCSAG00000001694	0.130271556867838	5.32080878679381	0.500976611609218	0.479071321571855	0.734031641448614
ENSCSAG00000001695	-0.10091718958204	6.33413529801177	0.203462721976017	0.651940235494307	0.840161251397401
ENSCSAG00000001696	0.173579659320863	4.67401271651448	0.128876542322608	0.719599733810112	0.875693004260296
ENSCSAG00000001697	0.450608406410809	7.57867836860991	3.64654210796124	0.0561857490460894	0.229594264471613
ENSCSAG00000001698	-0.244968318926242	3.11158820295144	0.317429144569118	0.57315674644194	0.797198537977317
ENSCSAG00000001699	-0.150467040204819	4.85841397996185	0.180929369305566	0.670575768848462	0.850551100890879
ENSCSAG00000001700	0.467528711665711	2.32147203076285	2.47277801889923	0.115833035179397	0.349381709652685
ENSCSAG00000001702	0.0488645348464493	6.55094482069249	0.0711326784694037	0.789694685027034	0.911583969176373
ENSCSAG00000001704	0.211962126231043	5.11616481190941	1.61814233833373	0.203351006636879	0.476283122039327
ENSCSAG00000001705	0.407763145506064	5.39133994519119	4.31446840209622	0.0377895764766736	0.182026956741096
ENSCSAG00000001707	-1.15936677140534	-0.89670456995927	1.88950908210585	0.169257302717183	0.432144630394596
ENSCSAG00000001713	-0.0309493361274093	3.85758899676057	0.0215609959324929	0.883260971417998	0.95190013473255
ENSCSAG00000001718	0.129537462462724	-0.42633124198866	0.11080515444943	0.739229334405521	0.886090150898119
ENSCSAG00000001719	0.237059990488878	3.53699899068751	0.17882955931173	0.672381034143376	0.851730772371051
ENSCSAG00000001720	-1.11728455964405	4.51502210401017	13.5719596110564	0.000229589566420902	0.00562630692666771
ENSCSAG00000001721	-0.622090375578398	10.6657788781435	0.625060048670093	0.429173131778738	0.695716225104468
ENSCSAG00000001722	-0.451129897336515	6.38061116602734	4.57316268542304	0.0324765549997588	0.165733268565069
ENSCSAG00000001723	0.546362288757794	-1.28575744823777	0.378451994105966	0.538432869390019	0.775125916066254
ENSCSAG00000001724	-0.343887694858228	0.29659040313357	0.540393082536301	0.462269865960225	0.720924499675672
ENSCSAG00000001725	-0.784318598351525	-1.16688745564009	1.90135566185689	0.167926655817509	0.430690151263632
ENSCSAG00000001726	-0.130965323019394	2.54332750015554	0.203798193093597	0.651672364257384	0.840161251397401
ENSCSAG00000001727	-1.37978510401172	1.00275699956324	7.71385924239629	0.00547984764421704	0.0538433334559982
ENSCSAG00000001728	-0.399130306935716	2.42080272770638	2.52981196382558	0.111713528098988	0.342140069565641
ENSCSAG00000001732	0.687498467762282	1.39133696976228	2.02244050122805	0.154989865832422	0.411239777342026
ENSCSAG00000001733	0.562494087730788	1.33184287032812	1.60863147730394	0.204684280943718	0.477847387752281
ENSCSAG00000001735	-0.559994982051341	3.51389475181891	4.0190336372901	0.0449894848386017	0.202311821693216
ENSCSAG00000001736	-0.313380995337424	3.70911058202424	0.777066588318398	0.378039785408731	0.651875276441945
ENSCSAG00000001738	-1.22340285280274	5.57982959847379	6.105536122811	0.0134759063989396	0.0958164210035665
ENSCSAG00000001741	0.206444926280262	7.8607511377452	0.788986320977248	0.374406815852199	0.64884884922925
ENSCSAG00000001743	0.0826305976069461	5.90813071022139	0.247340828077592	0.618953737373946	0.823792012909385
ENSCSAG00000001744	-0.416325708204066	0.420338241782882	1.26604863438028	0.260509264302682	0.541292340332341
ENSCSAG00000001745	-0.53095035475816	2.68794629454686	1.3379684512001	0.247392553893407	0.527432759257581
ENSCSAG00000001746	-0.458161352708857	6.20552295427792	3.13002324175257	0.0768626445984908	0.275403078433905
ENSCSAG00000001747	0.541505368700143	1.47188791170826	1.80567989205638	0.179027337586823	0.446440608751716
ENSCSAG00000001748	-0.825757646770599	3.32316340984455	10.9708060335783	0.000925584924109647	0.0158096030936081
ENSCSAG00000001749	0.534800420886827	2.3075318327885	2.08365402494071	0.148883399666128	0.402285103148279
ENSCSAG00000001750	-0.763505022021836	5.28533736902951	7.15320438051174	0.00748301727238352	0.0653952361311951
ENSCSAG00000001751	-0.366821664491447	-1.77849188250273	0.342130911955358	0.558601794125908	0.789122975844819
ENSCSAG00000001752	-0.481240554017291	9.13571108108619	0.531928775884779	0.465797088997537	0.723692447283093
ENSCSAG00000001753	0.222634999161558	3.39919883317479	0.402967817391094	0.525560518987666	0.765897572976819
ENSCSAG00000001754	-0.712307102906292	7.71887936602147	1.41932405500662	0.23351469233424	0.512491226315982
ENSCSAG00000001755	0.202733495283155	4.9752128528383	1.08067623251724	0.298546327428068	0.579242298852274
ENSCSAG00000001756	0.59189590902487	0.273856150872216	1.7764528146892	0.182585504312504	0.450517594073741
ENSCSAG00000001757	-0.0222833385702848	0.469465189235817	0.00197579107207346	0.96454580923553	0.986464590163669
ENSCSAG00000001758	-0.248633866050293	-0.0359715723050515	0.188582082071534	0.664099367550202	0.846705951482225
ENSCSAG00000001759	-0.184284864400023	-2.25258638429741	0.0600883897713018	0.806356291400482	0.917755779012744
ENSCSAG00000001760	-0.000185041906392858	5.58666304939182	1.20685588989033e-06	0.999123468190638	0.999887762865927
ENSCSAG00000001762	-0.12530320661531	4.16247289760756	0.22569751094068	0.634732575225529	0.832848051317976
ENSCSAG00000001763	0.43117561453768	2.39299213398748	2.12230965183887	0.14516748188552	0.397501873060864
ENSCSAG00000001764	-0.19018818473394	5.47163661341305	0.289044133765024	0.590833723875424	0.80835697430014
ENSCSAG00000001765	-0.781771283445377	2.07053209972552	1.72556478565893	0.188978307910717	0.458281414147894
ENSCSAG00000001766	0.326054203558063	0.52813555916553	0.840793757028635	0.359169854573193	0.636740441771946
ENSCSAG00000001767	-0.249446546310265	3.55472592705252	0.638316002450317	0.424321255683038	0.691605419246075
ENSCSAG00000001768	0.00924961855503719	2.25020345705224	0.000979753658153726	0.975029479448224	0.990623233809825
ENSCSAG00000001770	-2.62036061992116	0.186551510923955	2.4647879694319	0.116423412036316	0.350203149991591
ENSCSAG00000001771	0.536391475451156	0.639382532771657	1.35533265550254	0.244348013853076	0.524414779731192
ENSCSAG00000001772	0.741282325743215	-1.29609241215914	0.821393896977092	0.364772938120173	0.64129373272282
ENSCSAG00000001773	0.332472236880481	0.143936108338663	0.398704900212884	0.527758859304393	0.767476059088807
ENSCSAG00000001774	-0.402396902082331	-0.912082033014461	0.535616445522258	0.464255112973951	0.722519711767714
ENSCSAG00000001775	0.616150701741198	0.437525000310085	2.79354072589093	0.0946448945903378	0.312150503983348
ENSCSAG00000001776	1.02293124495733	-2.79985777696295	1.20175841688032	0.272970510476204	0.554706437196784
ENSCSAG00000001777	-0.0423061826850291	4.56095644407935	0.0645511921760562	0.799442046249424	0.914621062402281
ENSCSAG00000001778	0.0251278926845056	0.79362124981091	0.00621365084555592	0.937170455428851	0.9745736613853
ENSCSAG00000001779	-0.144673631749798	4.64920481044949	0.675959054026038	0.410981692008754	0.680845048604828
ENSCSAG00000001780	0.670072945583801	3.11306750826321	3.84533251789129	0.0498846292971277	0.214710799646814
ENSCSAG00000001781	0.180972236126643	3.60468644740979	0.456317364106233	0.499350105953406	0.748911804234305
ENSCSAG00000001782	0.45621006606137	10.2585391305585	1.64161659699789	0.200103808831432	0.472080661737898
ENSCSAG00000001783	3.18539129415655	0.278858766990511	22.2579081023962	2.38375013145206e-06	0.000155622138028434
ENSCSAG00000001786	0.621358158688798	3.44609957463625	4.09147953180127	0.04309989875574	0.196823351799702
ENSCSAG00000001787	0.222564472425987	1.0464796565159	0.392532919980539	0.53097098745237	0.770089377288733
ENSCSAG00000001788	0.23149282841373	2.33129419983276	0.429964026685905	0.512006600325666	0.755882464924833
ENSCSAG00000001789	0.264697705086509	2.55940159315432	0.865233060150349	0.35227838845115	0.631107896000688
ENSCSAG00000001790	-0.106265798515569	3.73802311432752	0.334361575703197	0.563102050983014	0.791967287828564
ENSCSAG00000001792	0.590441952509263	-2.29653281271484	0.540868088661433	0.462073184898074	0.720753876188637
ENSCSAG00000001793	0.459069327977094	-0.298941983793377	1.39836596164065	0.236997353576277	0.516354740670012
ENSCSAG00000001794	0.0390173987714207	5.25235657474534	0.0508357614831532	0.82161531604354	0.924996263042134
ENSCSAG00000001795	0.103476948460739	5.01506851280497	0.290915125882467	0.589634692102409	0.808252013850488
ENSCSAG00000001797	-0.514414394233016	4.10161663788729	6.12894341922861	0.0132986322871038	0.094882725479954
ENSCSAG00000001798	0.0208174024446236	5.04299201752359	0.0144242228215106	0.904403230534601	0.961324934599395
ENSCSAG00000001799	0.260105098877229	6.18021223760724	1.63208285186119	0.201415202768181	0.473494862528045
ENSCSAG00000001800	-0.789980253054195	10.6226702232361	2.13048082204023	0.144395455302007	0.396373564105574
ENSCSAG00000001802	-0.130993641171302	7.75623111962589	0.433263824929359	0.510391769518195	0.755121818732137
ENSCSAG00000001803	0.244276316908337	5.56271260477051	1.36812564847681	0.242134184420226	0.521833105141225
ENSCSAG00000001804	-0.718214640075713	7.42011649818313	2.0742486993995	0.149803688693705	0.403704931661598
ENSCSAG00000001806	-0.816913259712638	6.51955042481873	7.20570627012735	0.00726721450701289	0.064128449028176
ENSCSAG00000001808	0.419154360120325	-0.575082179878891	0.900163740120288	0.34273781020279	0.622635328983666
ENSCSAG00000001809	0.618865873049451	5.06680830702971	9.19765007158367	0.00242326011668122	0.0310030885725977
ENSCSAG00000001810	-0.0410551785208513	4.02316253117422	0.0277249183571762	0.867757177820513	0.946548259244842
ENSCSAG00000001811	1.09668099516736	2.69876315086657	16.6617477386008	4.46727821743699e-05	0.00156991562377461
ENSCSAG00000001812	-0.330585493572758	0.0377504697831217	0.616521200117013	0.432342975060185	0.698074011835606
ENSCSAG00000001813	0.184351871600548	2.74804667291869	0.327854440133386	0.566925211027275	0.793933054028273
ENSCSAG00000001814	-0.759555681288688	2.84058893510482	2.17020171944704	0.140707775915269	0.390403214310852
ENSCSAG00000001815	0.685947151683636	4.3679714763577	15.5618244697656	7.98506668188696e-05	0.00248379183398732
ENSCSAG00000001816	-0.0917337073402004	4.90368471212964	0.332137489763814	0.564403159142341	0.792640675074742
ENSCSAG00000001817	0.65539523240352	4.79689976434013	7.92734979089881	0.00486930658922103	0.0497547381386386
ENSCSAG00000001819	0.634403899317057	2.95899954674805	5.7469592512853	0.0165172226117338	0.1089516636893
ENSCSAG00000001820	0.543034639814381	2.38340892011053	2.50266259674425	0.113654000905788	0.345713284154862
ENSCSAG00000001821	0.86560903827831	3.35088358243779	12.195359451535	0.000479085436502741	0.00992854975497588
ENSCSAG00000001822	-0.19693145382814	5.41308906276668	1.03148578584736	0.30980995462816	0.589735049048441
ENSCSAG00000001823	-0.377240843407531	7.45354327575062	3.77774154826502	0.0519387203944582	0.219684105881628
ENSCSAG00000001824	-0.00239919182398834	6.44359923056913	0.000237328682430871	0.987708694945957	0.996273863476175
ENSCSAG00000001825	-1.12092738762483	4.85295449893798	9.66038329219445	0.00188284332207391	0.0263773733254409
ENSCSAG00000001826	-0.118790287652386	5.78512227020129	0.268296880306863	0.604476534057464	0.815630987094775
ENSCSAG00000001827	-0.13643882678678	3.59338637403977	0.180750773259863	0.670728830241794	0.850551100890879
ENSCSAG00000001828	-0.191780544111848	3.61743865779283	0.0978824345578246	0.754385747445132	0.893523799967819
ENSCSAG00000001829	-0.542877837927464	8.39748121305931	1.75804442131623	0.18486862414071	0.453574395945709
ENSCSAG00000001830	-0.100259961493542	7.98223733215092	0.191223949649526	0.661899881282803	0.845325936685074
ENSCSAG00000001834	-2.75604896811439	-2.76728301813213	2.12462101023635	0.144948630048899	0.39716597918342
ENSCSAG00000001836	-0.317256729210973	4.73736106284982	1.09936065542668	0.29440645652348	0.575060482781259
ENSCSAG00000001837	0.0930282871514116	-2.33640515868938	0.0122325164020722	0.911932986775188	0.963770948891398
ENSCSAG00000001841	-0.412621579350269	0.573976442826906	1.18686532221235	0.27596277103797	0.55769938691229
ENSCSAG00000001842	-0.28374308348779	-2.55844099594946	0.0487910150752597	0.825180511036749	0.927177312979183
ENSCSAG00000001844	-0.553158019818216	-0.0444974259768185	0.644778752521034	0.42198562069606	0.689683009799804
ENSCSAG00000001845	0.159535935494659	0.461889694663077	0.131358979506167	0.717027142924572	0.8746097715636
ENSCSAG00000001850	0.739327675528833	0.837278131520831	0.337801673973075	0.561100894145717	0.790635582375208
ENSCSAG00000001851	-0.466717845894417	9.75568728941748	2.10362023731969	0.146950842808356	0.399787824386474
ENSCSAG00000001853	0.653534159343974	4.83298962553751	3.59852408522133	0.0578308920880948	0.233258325914301
ENSCSAG00000001854	-0.520201605178823	-0.923078330623848	0.493311712325372	0.482453732935277	0.735661771315728
ENSCSAG00000001855	2.32159474533448	-0.967695267225526	13.810587763629	0.000202193586834192	0.00505239254726225
ENSCSAG00000001856	-0.338383995697421	7.20109219388644	1.07714499969074	0.299337118083108	0.579959082625067
ENSCSAG00000001857	-0.465138800399819	7.52974744147595	0.606433767843754	0.436133727941741	0.701612979087083
ENSCSAG00000001858	0.592084635212336	-0.27175062990078	0.360187227450481	0.548402272560836	0.782447855521826
ENSCSAG00000001859	-0.00770865506345351	5.31917186373836	0.00157574892487844	0.968335726601961	0.988137560755616
ENSCSAG00000001860	-0.585029318927045	1.36625571560334	3.49651187228469	0.0614982308833046	0.241504108297561
ENSCSAG00000001861	0.0096024406497206	5.03956460413426	0.000517185701333744	0.981856298914987	0.993656501087841
ENSCSAG00000001862	0.323635116287817	4.94783428010851	3.57025946097465	0.0588231195359834	0.235783530486048
ENSCSAG00000001863	-0.587178298513097	-1.62568187976865	0.867607740616751	0.35161843956859	0.630569824316412
ENSCSAG00000001864	0.109780069335741	3.69175247289603	0.307752092009938	0.579062878425458	0.800701679610991
ENSCSAG00000001865	-0.352398130676755	2.55562538261577	1.4412909835469	0.229930545466646	0.509004774398209
ENSCSAG00000001866	0.21580049701053	4.37241437189125	0.977336360267941	0.322857301826047	0.60371720301832
ENSCSAG00000001867	-0.321439051350453	-1.03713914252033	0.149121964173069	0.699375856743827	0.864489862016715
ENSCSAG00000001868	0.00411726998834398	2.14008699985372	0.000183686359601865	0.989186526517846	0.996547353369641
ENSCSAG00000001869	1.72476685459326	3.61689454832774	21.5573201345267	3.4340942473572e-06	0.000207010710524083
ENSCSAG00000001870	0.555797429819046	-1.4423739687763	0.738603935782784	0.390108454566327	0.661814024658179
ENSCSAG00000001871	0.459024349948106	-1.04848924200199	1.14331144713933	0.284953687957766	0.565633734271821
ENSCSAG00000001872	-0.0521092097352153	5.17362359406354	0.0755064752219816	0.783481871699714	0.90818794826754
ENSCSAG00000001873	-0.479366145037543	3.90595003521567	2.49632458876106	0.114112331777319	0.34666054514732
ENSCSAG00000001874	-0.910749186288606	0.974502060506906	2.79898684639665	0.0943238927229371	0.311464961236456
ENSCSAG00000001875	-0.270863149004566	4.54246429390192	1.29622039890117	0.25490476706994	0.535861275002444
ENSCSAG00000001876	0.42533570526934	3.70251971851332	1.26790696253535	0.260159699814719	0.541109763316582
ENSCSAG00000001877	-1.43413832343558	1.20547122774116	0.622530699422903	0.430108414026739	0.696287604811343
ENSCSAG00000001878	0.539293240909194	2.10244100791966	2.46133611477912	0.116679493349554	0.350590356859119
ENSCSAG00000001879	0.0356117974397204	2.72109658328293	0.0219682780794486	0.88217151862518	0.951222546881583
ENSCSAG00000001880	0.482018358262205	1.41038958290789	0.60221905018517	0.437732608273121	0.703378683806512
ENSCSAG00000001881	-0.32411018984116	3.90758840793728	1.6852242996774	0.194231709823547	0.465147912303253
ENSCSAG00000001882	-1.00940250356914	2.96370553510094	7.96568874305117	0.00476723479721817	0.0491820219523126
ENSCSAG00000001883	-0.376197398542376	-1.08913841624712	0.244618487492119	0.620890119617805	0.825238762833128
ENSCSAG00000001884	-0.107248044320778	4.48733963075923	0.288889722125369	0.590932902404652	0.80835697430014
ENSCSAG00000001885	-0.00628830597449835	1.25085543801046	0.000203253242858636	0.988625191563634	0.996346469525691
ENSCSAG00000001886	0.261404713238912	3.41945416340417	0.85914889866697	0.353976975859078	0.63254808972275
ENSCSAG00000001887	-1.10563234651576	0.819743606771385	1.50640306176656	0.219688768693735	0.495845776511947
ENSCSAG00000001888	0.204643292495497	-1.14423778145723	0.116609180050574	0.732741608852592	0.882635148294798
ENSCSAG00000001889	-0.551413290203566	2.27675618742972	1.62461943753607	0.202448874105634	0.474763974252891
ENSCSAG00000001890	-0.111271586971693	2.62314170302378	0.144063840859847	0.704273967680844	0.86771726039944
ENSCSAG00000001891	-0.611446958593664	5.24377881732163	7.79344603552681	0.00524360891464291	0.0522053577113664
ENSCSAG00000001892	-0.518502490557923	3.20446744069267	4.88245339157472	0.0271310298066815	0.148139907212217
ENSCSAG00000001893	-0.326915065754143	2.99143833504055	2.11190909252793	0.146156881948479	0.398822603526024
ENSCSAG00000001894	-0.098513511059526	7.06586675935369	0.324796312080419	0.568739394254126	0.794582839194598
ENSCSAG00000001895	-0.603482652552458	3.56355734995054	1.50094025917213	0.220526744358707	0.496990071847833
ENSCSAG00000001896	-0.591462468372421	4.34517467437042	3.3704615513999	0.0663751573835526	0.253274614526538
ENSCSAG00000001897	-0.241240468835753	1.48409602691977	0.753282688079169	0.385438898361469	0.658256264357206
ENSCSAG00000001898	0.192344281847303	4.22666637392388	0.634430756221853	0.425734725947623	0.692562509398727
ENSCSAG00000001899	1.23177884394897	2.3712551970197	12.31562018345	0.000449183440401389	0.00941518132628141
ENSCSAG00000001900	-0.58966761413606	2.82753316952914	4.43153501130829	0.0352807645560718	0.174837200171809
ENSCSAG00000001901	-0.13284238374769	5.82650913055267	0.520640194148186	0.470568721103079	0.727274592164269
ENSCSAG00000001902	-0.00694260298149427	5.32242266202516	0.00139941611769601	0.970159079640548	0.988603680839139
ENSCSAG00000001903	-0.260737847293361	4.9492830275346	2.04484434348098	0.152722604478533	0.408372876505089
ENSCSAG00000001904	-0.152860533317085	3.68331128069072	0.499684872924899	0.47963861901391	0.734031641448614
ENSCSAG00000001905	-0.624754407480439	4.5342258132088	6.09907987568569	0.0135252287840087	0.0960018065429618
ENSCSAG00000001906	0.224080825989896	6.03341874805575	1.61123340875773	0.204318509491279	0.477226463186553
ENSCSAG00000001908	1.38494007618524	3.35639256497881	10.6942292862323	0.00107470236004795	0.0176977655841596
ENSCSAG00000001910	0.902884845200997	1.03514722923045	1.03318819233896	0.309411027532932	0.589582699006233
ENSCSAG00000001911	0.607572594857234	0.809618069950338	2.18014505725843	0.139801284779505	0.389130067526641
ENSCSAG00000001912	0.347268886218768	-1.35595367204473	0.240589275320389	0.623780832711719	0.827425144335611
ENSCSAG00000001915	0.445470232770255	0.317526437426891	0.864782874066055	0.352403690447886	0.631107896000688
ENSCSAG00000001917	-0.338724883663908	6.96749379071599	1.03577392906384	0.308806385182391	0.58925081608798
ENSCSAG00000001920	0.702303083480874	-1.01364481103913	1.61573803595191	0.203687083150315	0.476664714139098
ENSCSAG00000001922	1.59330194030387	-1.72655235434381	3.65581599853329	0.0558737791419733	0.228796126120459
ENSCSAG00000001924	0.0972812662973025	5.50403051544751	0.343709396486481	0.557695873620258	0.788922811286897
ENSCSAG00000001925	0.645315572455214	3.34041708725949	6.07226437507359	0.0137320806171227	0.0968030420902871
ENSCSAG00000001927	0.379767889942477	4.54511949334776	3.89509667813298	0.0484272518748588	0.210992592776851
ENSCSAG00000001928	0.743390959263645	0.924680598098056	5.00309651219712	0.0253020124093464	0.141867223881187
ENSCSAG00000001929	0.181965055960474	5.8705228065682	1.18882562513135	0.275566569647655	0.557509191995369
ENSCSAG00000001931	0.0799683768485018	4.13627791775879	0.156532133651481	0.692369576005777	0.861912398340431
ENSCSAG00000001932	-0.0545899103419886	4.41865812083678	0.074001505567395	0.785597277940814	0.909108823635425
ENSCSAG00000001933	0.0978914705869138	5.89271962086676	0.352316082578684	0.55280497102024	0.785840408498262
ENSCSAG00000001934	0.0846966850766597	4.99520536683058	0.137226958015805	0.711053503724006	0.871743533712517
ENSCSAG00000001935	0.5501090364606	4.69746381808355	8.25284632882928	0.0040688151491679	0.0436961117157388
ENSCSAG00000001937	-0.422394858701581	1.83904980959596	1.19966326976632	0.273388990199612	0.554987372305431
ENSCSAG00000001938	0.331245584502888	5.43272443302563	3.79793324661714	0.0513158868200629	0.218017451897124
ENSCSAG00000001939	0.640345611018917	1.76823545642357	3.84133351591859	0.0500037366684062	0.215056669957713
ENSCSAG00000001941	0.519034042222814	5.35923040154591	3.27009832713001	0.0705533947609721	0.261754362369042
ENSCSAG00000001942	1.71703839669429	2.49928708202814	12.9974705887979	0.000311912032400877	0.00715534866550735
ENSCSAG00000001944	0.0378800193679769	6.05026451702917	0.0449568037613588	0.832083477321854	0.930364026251981
ENSCSAG00000001945	0.442010354847341	-2.5044636021137	0.133219599980723	0.715116928139957	0.873414247744565
ENSCSAG00000001946	0.810960824679596	1.87844409707386	3.86444823915718	0.0493194076667786	0.213507153157083
ENSCSAG00000001947	0.245609173115512	3.82771453431002	1.03326889316495	0.309392133393281	0.589582699006233
ENSCSAG00000001948	0.523274329148685	3.29652925531182	3.04801685978011	0.0808357936662513	0.282634378489728
ENSCSAG00000001949	0.555881817474998	2.82963499256335	4.10652927096681	0.0427179421215734	0.196185198332984
ENSCSAG00000001950	-0.184891714238749	0.7363008944707	0.176178015047316	0.674678579515618	0.852929466919628
ENSCSAG00000001951	0.450416837589472	1.8562114870062	1.35336717756749	0.24469032380071	0.525013000547718
ENSCSAG00000001952	0.226609296135525	5.42042833591938	0.874593949766233	0.349686640790649	0.62921296362036
ENSCSAG00000001953	1.25780041811423	-1.0071700632495	3.98027235296316	0.0460361190464932	0.20511965964147
ENSCSAG00000001955	0.51777552880503	4.58537405349146	6.41515076550783	0.0113150720778276	0.0850664749701768
ENSCSAG00000001956	0.107427182925353	4.56270196509803	0.277078370311013	0.598622581741834	0.812244244034328
ENSCSAG00000001957	0.256188484382442	5.47808645061983	2.07502580102047	0.149727407927377	0.403565208344727
ENSCSAG00000001958	0.189422302732293	5.12163516918686	0.515134325052319	0.472924653070331	0.729279649987081
ENSCSAG00000001959	0.164324112443627	6.46057735958619	1.13925374414105	0.28581007035973	0.566169936691251
ENSCSAG00000001960	0.819155387389481	1.77249413441891	5.19829984636786	0.0226089911538835	0.132001663799467
ENSCSAG00000001963	1.27227995683926	1.01944968171913	9.1183567996868	0.00253057167391059	0.0320041748376579
ENSCSAG00000001964	-0.0425678212033177	7.85212760334277	0.0196986385648223	0.888382008431979	0.954216871492414
ENSCSAG00000001965	2.00474100865822	2.32114920080822	13.8634072787811	0.000196589145170196	0.00493735568477041
ENSCSAG00000001966	-0.217161847086867	4.09339497384935	1.49499924804383	0.221442415436416	0.497831002553871
ENSCSAG00000001967	-0.0214677205827355	5.65872591997138	0.00761032279526219	0.930482999289854	0.971908410755108
ENSCSAG00000001968	0.0828785291299411	7.21379817392603	0.110154717007141	0.739968061429314	0.886196802353897
ENSCSAG00000001969	-0.745132561029664	3.33762948901974	2.5743026897688	0.108611953473227	0.337255170885288
ENSCSAG00000001970	0.123860584789488	2.71436032298492	0.291439411391158	0.589299594825158	0.808225642093095
ENSCSAG00000001971	-0.0077308673254556	4.69067258371552	0.00148284213134886	0.969282900897823	0.988515562336847
ENSCSAG00000001972	0.306430232496346	4.26462522965221	2.03323296761231	0.153892941787452	0.409645402015045
ENSCSAG00000001973	0.118263579254884	4.16287322912053	0.310560004200191	0.577336747562825	0.799768958364409
ENSCSAG00000001974	0.378037864585014	5.00525504981278	4.9439616830362	0.0261819605121085	0.145289089679935
ENSCSAG00000001975	0.0590082570893031	7.79626318946281	0.119568481600538	0.729502978017988	0.880918313198063
ENSCSAG00000001976	0.525694283625086	5.11851449047312	3.92392991357177	0.047603477090083	0.208967432554839
ENSCSAG00000001977	-0.0712670215588514	3.60184566838221	0.0830840329660525	0.773160727757586	0.903324307870981
ENSCSAG00000001978	-0.260578299714967	5.03144203883612	1.54552092481978	0.213797893691074	0.489286256256357
ENSCSAG00000001979	-0.0524222596317373	-0.200750024938953	0.0221849383802279	0.881596170523879	0.950788374047856
ENSCSAG00000001980	-0.653053405351246	6.32583939855868	3.40612634720954	0.0649547554999684	0.249663390327169
ENSCSAG00000001981	0.0934990408851446	3.5648473049985	0.126001825000927	0.722614045684933	0.877410585354557
ENSCSAG00000001982	0.365697634192528	2.90677278135821	2.27260875451175	0.131678083567856	0.376181238513977
ENSCSAG00000001983	-0.110137309267915	5.67863191334845	0.43118451125841	0.511408298323715	0.755687276439023
ENSCSAG00000001984	-0.187063772926736	4.02894905066334	0.377789330566277	0.538788730175025	0.775459520416599
ENSCSAG00000001986	-0.589816106157182	11.5111028132508	3.50713227537994	0.0611051391114345	0.240704407990356
ENSCSAG00000001987	0.0091838670921641	3.39355207850909	0.001793682259283	0.966218183207154	0.987074822614582
ENSCSAG00000001988	-0.172886960500012	5.1954095823084	0.654349138790746	0.418562027184662	0.686874217884655
ENSCSAG00000001989	0.498207383458143	0.00183911028260875	1.05967380245389	0.303289594829187	0.583942066980452
ENSCSAG00000001990	-0.418562418796289	0.61717409139501	0.465057808803437	0.495269637419476	0.745363881663552
ENSCSAG00000001991	-0.450445492182861	7.36098326286778	5.4454146668084	0.0196197570742658	0.121234391169341
ENSCSAG00000001992	0.667771053559058	4.00134591761321	11.3476087416369	0.000755451766909079	0.0136071939302478
ENSCSAG00000001993	0.0782550136643983	5.19076628959597	0.172185990791299	0.678176311149521	0.854289058210543
ENSCSAG00000001994	-0.949353904421604	5.33010899829819	7.81515452622099	0.00518099177577863	0.0518632976730519
ENSCSAG00000001995	0.648114458380261	3.78280996059767	5.52818398134088	0.018712517620794	0.11765308471361
ENSCSAG00000001996	0.591394215342569	3.64769275400395	2.3420568099581	0.125923192356909	0.366695386192814
ENSCSAG00000001997	0.436961793455704	3.77207233264548	1.97020909947392	0.160425668985849	0.419264363075834
ENSCSAG00000001998	-0.341282612790993	6.17529590501176	1.57314702028941	0.20975057805405	0.483996968108234
ENSCSAG00000001999	-0.154587999256416	6.39860705086041	0.868146054120629	0.35146907100238	0.630561287280815
ENSCSAG00000002000	1.26352677143586	2.83806245105866	9.53753981268267	0.00201311402118971	0.0274809787871639
ENSCSAG00000002002	-1.15060032875845	3.75273067998295	3.02466917621962	0.0820070442813558	0.285280191742872
ENSCSAG00000002003	0.669247513997638	4.88861629041494	5.99518933412901	0.0143449414465873	0.0994065302711278
ENSCSAG00000002004	-0.284293903265197	4.23484009938532	1.40770366511985	0.235437972210949	0.514586342068049
ENSCSAG00000002005	-0.124021808870908	4.3098382092563	0.269058648886631	0.60396393859879	0.815575712592404
ENSCSAG00000002006	0.141039687467035	3.95179278782354	0.496272111815312	0.481142719695112	0.735155357897914
ENSCSAG00000002007	0.539670707129842	3.86808220366033	5.81857965639588	0.0158577454193403	0.106209855056771
ENSCSAG00000002008	0.355830660811019	3.60225040200306	2.56388694467514	0.109329482685237	0.338037264229139
ENSCSAG00000002010	-0.484130340809308	5.70058515460185	3.07969424663179	0.0792754277887129	0.279945917014435
ENSCSAG00000002011	0.522126893726587	0.653989426931516	1.01930781289396	0.312683254147186	0.593562729427546
ENSCSAG00000002012	-0.436962059433795	0.839088571188672	0.857306618415368	0.354493514490675	0.632770096428024
ENSCSAG00000002013	-0.602173702636339	3.8261756611625	4.98956862548549	0.0255005651018809	0.142535645951867
ENSCSAG00000002014	1.01709698249925	3.11751772528329	9.12243511802187	0.00252493639239481	0.0319818822033628
ENSCSAG00000002015	-1.11900657230682	3.57412903149068	8.64845125103131	0.00327339486335679	0.0376080399969631
ENSCSAG00000002016	-0.133704668334242	0.563745009809117	0.0650175087532503	0.798734444565881	0.914297922153084
ENSCSAG00000002017	-0.240100103921374	4.50983839921484	1.12604986529505	0.288619480834467	0.569073411118885
ENSCSAG00000002018	-0.339574703242843	1.34577813999198	0.40010245453707	0.527036349828716	0.767235976566271
ENSCSAG00000002019	0.369120132131223	3.85272886566032	3.11366034557483	0.0776382982177948	0.27666704890255
ENSCSAG00000002020	-0.0637753144515641	0.588447768531914	0.03672175632828	0.848032655755365	0.935653641544874
ENSCSAG00000002022	0.0106600931292486	6.10759393529664	0.00188581141818389	0.965362007842906	0.986698465515511
ENSCSAG00000002023	-0.0553639892648945	4.91523434988705	0.0579591046225829	0.809751230891652	0.918727919779104
ENSCSAG00000002026	-0.22260436574654	1.09988732252934	0.16521286500965	0.684401810103312	0.857618139555148
ENSCSAG00000002027	0.168047557403767	7.66505635302833	0.464000853758748	0.495760080764111	0.745830153381985
ENSCSAG00000002028	0.403685812365269	-2.06630690455944	0.350426807873234	0.553871623884635	0.786612004445616
ENSCSAG00000002029	-0.8127772395253	5.2787713488637	6.59467346152634	0.0102284314404942	0.0795025892247734
ENSCSAG00000002030	-1.30821504066521	5.66316525449426	7.25033422301001	0.00708878169578743	0.0629868162322617
ENSCSAG00000002031	0.0712726929838996	6.1825482796654	0.152495093159363	0.696162270710437	0.863186864749215
ENSCSAG00000002032	-0.163894001892067	-1.27420545329093	0.0712599460699082	0.789511056929417	0.911583969176373
ENSCSAG00000002033	-0.288156250554933	1.41810890228214	0.963770432535433	0.326238744706484	0.607084874528728
ENSCSAG00000002034	2.9467289909239	-1.9673882802848	8.86087146630697	0.00291348445852079	0.0348963182026018
ENSCSAG00000002035	-0.0248943928045749	6.16335562491379	0.0179437516404271	0.89343872037393	0.956079299491658
ENSCSAG00000002037	0.507701819185325	-1.43310768221116	0.846080058909074	0.357663640547564	0.635491647044333
ENSCSAG00000002038	0.378710126060584	1.98523602681781	1.30838354239254	0.25268753246368	0.533440691935404
ENSCSAG00000002039	-0.159005002539988	-0.612892841837917	0.12992859604978	0.718506084447392	0.875298946554076
ENSCSAG00000002040	-0.0187570343609038	-0.215526116166961	0.00244898484335465	0.960531022489294	0.984614342360557
ENSCSAG00000002041	3.54002188785429	-2.5228130374706	9.25674652234603	0.00234629469274586	0.0303712769906609
ENSCSAG00000002042	-1.2985411206467	-0.862448551552648	2.08238682578815	0.149007018902476	0.402411532245291
ENSCSAG00000002048	0.974594732241126	-0.959405053638152	3.34171208216514	0.0675442940319936	0.255175915948408
ENSCSAG00000002049	0.220831403830402	5.49201145746131	1.70264559424585	0.19194235422515	0.462144586696327
ENSCSAG00000002050	0.953753631221492	-2.61311668573377	0.502659550782926	0.478333863833075	0.733374215996556
ENSCSAG00000002051	3.24160341890235	-2.52855173821928	6.82639070475037	0.00898205894765329	0.0735166836661989
ENSCSAG00000002052	0.272495903161408	4.46695068237752	1.32042316350379	0.250516120195763	0.531096747179235
ENSCSAG00000002054	0.0233882405079245	4.53766802283315	0.0172948099327659	0.895372087446236	0.957083922362767
ENSCSAG00000002056	0.0963163192766284	5.12565631660061	0.34125405186953	0.559106252329905	0.789220514549212
ENSCSAG00000002057	0.329729367077917	3.42597317010447	2.56488478073147	0.109260517760437	0.338037264229139
ENSCSAG00000002059	-0.108280637052892	8.88096720049588	0.243344841434325	0.621800663160221	0.826116598569608
ENSCSAG00000002060	0.253939661606076	6.22696563254398	2.54576177083815	0.110590560816902	0.339953289252938
ENSCSAG00000002061	0.698903739393084	3.63437484255155	2.75259813992318	0.0970965340255549	0.316320207593706
ENSCSAG00000002062	0.056577846979459	4.21056942243025	0.0747715162159892	0.784512081386464	0.908773701899787
ENSCSAG00000002063	-0.278452184061855	5.88419462363736	2.37476748876923	0.123309956336426	0.362210661356706
ENSCSAG00000002064	-0.185483628057801	7.08413299952601	1.19605255088009	0.274112075996943	0.555658954251536
ENSCSAG00000002066	0.0478447998114185	5.04674396689848	0.0577629352774522	0.810067301394219	0.918727919779104
ENSCSAG00000002067	-0.458596431723536	3.34223616286902	1.85146047517761	0.173613627956008	0.438047327969992
ENSCSAG00000002068	0.184148024853295	3.11333605205796	0.857065505365513	0.354561194069224	0.632770096428024
ENSCSAG00000002069	-0.976981778359177	2.2101203364198	3.06235970074162	0.0801252309888167	0.281281283792197
ENSCSAG00000002070	-0.873958734778483	2.61649202584912	5.82859036002499	0.0157677532559188	0.105745418393902
ENSCSAG00000002071	0.0397579264897832	4.8424923057113	0.0405450879712568	0.84041856865597	0.933582800068926
ENSCSAG00000002072	1.34813098154398	4.40595743864117	16.996042931218	3.74578034051026e-05	0.00136275449084159
ENSCSAG00000002073	-0.393777394850725	2.99660197283956	2.14437567716533	0.143093236584653	0.394306137582369
ENSCSAG00000002074	-0.0635229827584166	4.50989513146131	0.135709703260382	0.712583959387499	0.872156299162899
ENSCSAG00000002076	-0.329951608061987	5.25625525017797	2.55682870555935	0.109818677637941	0.338963996908238
ENSCSAG00000002078	-0.668363675732344	3.64665239392606	4.37292612455549	0.0365142383545696	0.178533780520708
ENSCSAG00000002079	-0.378219023203907	1.67127552348124	1.64902932394901	0.199091096788211	0.470778474681586
ENSCSAG00000002080	-0.295636873288377	1.3261243990877	0.403008860239659	0.525539433020996	0.765897572976819
ENSCSAG00000002081	-0.73127931152675	1.06909694701096	5.04842696807496	0.0246483056007143	0.139854367436276
ENSCSAG00000002082	1.00134257932332	5.22811280099539	21.7468649149763	3.11097831295603e-06	0.000192314272282631
ENSCSAG00000002083	-1.12249268497083	5.54803166269396	10.9767354320925	0.000922628144740447	0.0157754131125031
ENSCSAG00000002084	0.0501747668963544	1.42458985713537	0.0178828212362454	0.893618718020904	0.956093025639667
ENSCSAG00000002086	-1.03615392380998	5.58616016843007	6.56398194291219	0.0104063251858338	0.0804032069628047
ENSCSAG00000002087	-0.457790093684328	5.67716522782373	5.39039167092085	0.0202479255047396	0.123225860560716
ENSCSAG00000002088	-0.0790239804390815	6.45339163356982	0.192823359418522	0.660577075418368	0.844527077790573
ENSCSAG00000002089	-1.39856614587049	1.16804129952708	5.69203833116364	0.0170420484043639	0.110907609730054
ENSCSAG00000002090	-0.107416559304244	7.80659282242972	0.265616901030427	0.606287263758811	0.816482359837921
ENSCSAG00000002091	0.511205428512527	-0.77976129956933	0.948699925875378	0.3300504408896	0.609890617599557
ENSCSAG00000002092	-0.232538693647558	5.10435580440053	1.13153947724028	0.287447203719941	0.567868715882752
ENSCSAG00000002093	-0.0173183946472994	3.37543359435018	0.00691252411524701	0.933738955656616	0.973311614993731
ENSCSAG00000002094	-0.0916190402352653	5.86292384644389	0.299333464634117	0.584300580567015	0.804576297559431
ENSCSAG00000002095	0.0173656562990515	6.40873312368864	0.010732439025567	0.917488783117204	0.966244481880834
ENSCSAG00000002096	-0.595515129758936	6.56841674384389	0.792742429895341	0.37327216106241	0.648227153424059
ENSCSAG00000002097	0.110659999445941	-1.66566723601446	0.0466571878464634	0.828985604267134	0.92911414980527
ENSCSAG00000002098	-0.586600403213179	1.39747694367436	3.54379276881598	0.0597686455897481	0.237821902964556
ENSCSAG00000002099	-0.175475881186361	8.76485100652461	0.323626020066456	0.569436644994682	0.794756881160375
ENSCSAG00000002101	-0.204440656143636	5.97640549314824	1.75745300827428	0.184942522073544	0.453622755730432
ENSCSAG00000002102	-0.359848990847006	3.84234726995007	0.786314838695233	0.375216768604657	0.649696547546192
ENSCSAG00000002104	0.0574517997679536	4.79226616886103	0.109868154780425	0.740294289638304	0.886355070711164
ENSCSAG00000002105	0.220135572341793	5.21626402389643	0.358112563119377	0.549556342705204	0.783379831920415
ENSCSAG00000002106	-0.520673882158388	6.34884833291696	1.65410613920191	0.198400983736957	0.469928559663868
ENSCSAG00000002107	-0.260411711822016	3.03827016746219	0.611389543449643	0.434265101694473	0.699576385905356
ENSCSAG00000002108	-0.18892832064484	-1.78889589247413	0.0859205461035515	0.769428850254741	0.901961710164483
ENSCSAG00000002109	-0.285908023073615	3.94283271981677	1.80932058461618	0.178589753639051	0.445920931346364
ENSCSAG00000002110	-0.151830420062554	4.72904494195141	0.581339145079667	0.445787897034548	0.710300889928395
ENSCSAG00000002111	-0.391129502383645	4.61908936636226	2.44131637408576	0.118177016080714	0.352916169774236
ENSCSAG00000002112	-0.840913412933089	-1.19257774339267	2.6920434695915	0.1008504028991	0.322944184700356
ENSCSAG00000002113	0.190722300357902	5.82191210508844	1.00976955823938	0.314958052049924	0.595732619090903
ENSCSAG00000002114	-0.567658375367426	-1.37173615009196	0.564796469759528	0.452334101732567	0.715183714175646
ENSCSAG00000002115	-0.0542727741141937	4.69233106006468	0.0758022818611757	0.783068754736852	0.907963960827559
ENSCSAG00000002116	-0.397238934803363	2.70876529027678	1.62923879144109	0.201808366718684	0.474014333488696
ENSCSAG00000002117	0.686921710703152	0.410759042368618	1.7161315449158	0.190191762572361	0.459941045740511
ENSCSAG00000002118	-0.783034990071772	2.78812308725642	5.86215038004873	0.0154698827535885	0.104676793707915
ENSCSAG00000002119	0.24538123220477	4.99835715296068	1.09343605050276	0.295711143241457	0.576654185704741
ENSCSAG00000002120	-0.131902550802586	7.23521372480948	0.522653221971581	0.469712082275295	0.726635669293716
ENSCSAG00000002121	0.18451800416876	5.25206643919284	1.44229516097856	0.229768294353496	0.508860675494328
ENSCSAG00000002122	-0.887196091316896	5.50230130610912	1.89137155584065	0.169047304850383	0.432088259705011
ENSCSAG00000002123	-0.563627242066485	5.48474882794264	6.54206564589109	0.0105352950736411	0.0809026938745718
ENSCSAG00000002124	-0.415689719029614	4.84127656378035	5.7583704204511	0.0164102848170467	0.108376119281552
ENSCSAG00000002125	-0.203141427510318	1.99294316562698	0.650411942147432	0.419965437996221	0.688046599485672
ENSCSAG00000002128	0.0386387716784403	8.30020776372805	0.0442528843115859	0.83338382558662	0.930759391927392
ENSCSAG00000002129	0.175842949750487	5.6018650152139	0.642128485294798	0.422941091213407	0.690424787860431
ENSCSAG00000002130	0.378355917855846	-1.37145673336768	0.536644401160782	0.463826732129176	0.722057128612403
ENSCSAG00000002132	0.504006668961921	7.67954383878141	3.05377716078052	0.0805496079865016	0.281991919269404
ENSCSAG00000002133	0.502498751909547	-1.30115365111732	0.457593444653014	0.498750832851467	0.748329859884321
ENSCSAG00000002134	0.997466058726953	4.13846058368688	7.51882527238485	0.00610574849783134	0.0573317705903018
ENSCSAG00000002137	-1.39778353231361	-0.297094185138284	3.31079609722548	0.0688261423566171	0.258027674016138
ENSCSAG00000002138	-0.081281046424618	5.22856603606394	0.107073929048163	0.743500338621405	0.887824977805794
ENSCSAG00000002139	-1.57448301592077	1.42961901943515	8.27566132867732	0.00401800250175477	0.0432842782396203
ENSCSAG00000002140	0.753215257401597	1.2952375264277	2.99951390578706	0.0832895027672754	0.287380972886377
ENSCSAG00000002142	-0.415467863205093	5.75769397923714	5.68607905780721	0.0171000206333288	0.111109772148187
ENSCSAG00000002143	-0.879683354809099	4.7435910700882	12.3629197248623	0.000437945265207789	0.00923824003248665
ENSCSAG00000002144	-0.788172021516499	5.79141894363749	2.72197773657006	0.0989753110772295	0.319416805991129
ENSCSAG00000002145	0.0240726445516449	6.45162279817129	0.0196273618141518	0.888582808327105	0.954216871492414
ENSCSAG00000002148	0.0812329743574203	1.69977916086008	0.0936007952455427	0.759648448570995	0.896773385344357
ENSCSAG00000002149	0.543483432458814	2.83750720661557	3.3289078938018	0.0680720608032382	0.256407349666382
ENSCSAG00000002150	0.0426301259035093	6.39207428335816	0.0670944242332094	0.795615246010873	0.913274247927815
ENSCSAG00000002151	-0.241569011498934	4.32836518266602	0.227973631373395	0.633030437874669	0.831670676294616
ENSCSAG00000002152	0.648029956156087	-0.991445497752302	1.44632596658187	0.229118398370565	0.507898078900366
ENSCSAG00000002154	-0.926508534160823	2.75931980926062	5.81751669294753	0.0158673320641912	0.106209855056771
ENSCSAG00000002155	-0.752520115438651	5.16433604412737	2.84983224189022	0.0913834718556876	0.305399739055086
ENSCSAG00000002156	1.13667407226396	-0.683621746325729	2.57078512656751	0.108853694237093	0.337618240154016
ENSCSAG00000002157	-0.451201241552704	4.15433455243248	3.51306099062326	0.060886864305839	0.240355871716063
ENSCSAG00000002158	-0.000986608131898189	5.80463041167364	3.4113476022668e-05	0.995339842664548	0.998665300770887
ENSCSAG00000002159	-0.580772165652856	4.56775441396635	5.55975938953496	0.0183779399449488	0.116570059166943
ENSCSAG00000002160	0.734757986772515	2.56472114753214	4.61777240944048	0.0316423056989995	0.162865678787901
ENSCSAG00000002161	0.441429669651416	3.39751517644702	3.364528632458	0.0666146449785926	0.253515932244472
ENSCSAG00000002162	-0.105335022798441	-0.0171236026052628	0.0274196783085259	0.868480496267669	0.946548259244842
ENSCSAG00000002163	-0.673227513036313	5.40049200716845	7.13063246123577	0.00757779937034646	0.0660139832278547
ENSCSAG00000002164	-0.0687129924340367	3.65705998846447	0.0941513437944153	0.758964467934489	0.896247666895971
ENSCSAG00000002165	-0.794034496542391	3.40990721005372	6.2868974565459	0.0121633785471581	0.0891711156073727
ENSCSAG00000002166	-1.35138040299425	3.32525440315648	3.94287785987972	0.0470701877491371	0.207543590777495
ENSCSAG00000002167	-0.333824016214586	4.93312806323817	1.5419109760422	0.214333584209812	0.489617663901087
ENSCSAG00000002169	-0.277972765939442	-0.328146608154709	0.274650328917243	0.600229213885082	0.813421884291097
ENSCSAG00000002170	-0.291800661661313	2.8975889041275	0.868738704873536	0.351304725226173	0.630561287280815
ENSCSAG00000002171	2.6505105464398	-2.00080380753309	7.87446041700782	0.00501378294897059	0.0506809381690008
ENSCSAG00000002172	-0.14526306151853	2.50953964764554	0.127388510316848	0.721155237393745	0.876605906390381
ENSCSAG00000002173	0.490815253062148	4.17124060410201	2.6337700740438	0.104613045350067	0.330002610780569
ENSCSAG00000002174	2.13192068014212	2.91172894149852	18.3281777026402	1.85936573161721e-05	0.000799769369508373
ENSCSAG00000002175	0.508254974129146	-0.680611233758078	1.38594001128455	0.239091932849012	0.518620042944912
ENSCSAG00000002176	3.66537282237782	-1.1692452994726	19.26609347192	1.13707828299282e-05	0.000542806994225215
ENSCSAG00000002177	0.34349019586378	3.2328508165641	3.25478052261307	0.0712154704662034	0.263677634093316
ENSCSAG00000002178	-0.891976443197087	3.23326963447333	6.88099766339417	0.00871169224823226	0.0722513787525818
ENSCSAG00000002179	-0.1927889512117	5.26865990132941	1.28708063218487	0.256586650774558	0.537822552137484
ENSCSAG00000002180	-0.0871068976141188	5.45819407419909	0.125078385521988	0.7235905347208	0.877687393265081
ENSCSAG00000002181	-0.898049966774659	5.21045804489268	9.24755461900153	0.00235810104339911	0.0304525058122151
ENSCSAG00000002182	-0.163747850387439	-1.89340986034069	0.0418051965295874	0.837991553588113	0.933003470887419
ENSCSAG00000002183	0.885882650825023	0.0492846621661351	1.58618835025473	0.207871558622713	0.481950383741065
ENSCSAG00000002184	-0.15866724050338	3.2371174139509	0.580469136653043	0.446128493081383	0.710593450419461
ENSCSAG00000002185	-0.908311704262324	3.0294034903542	9.04980683716797	0.00262722575062447	0.032725405522673
ENSCSAG00000002186	-0.904708820942171	8.37709765727696	2.02853147500826	0.154369705567412	0.410451453132153
ENSCSAG00000002187	-0.859423282380795	2.10595764574177	5.05918567397747	0.0244957453133616	0.139227882085614
ENSCSAG00000002188	0.210945128438853	3.14635545071552	0.0971657803482344	0.755257689092741	0.894179185077533
ENSCSAG00000002189	-0.342922847250365	3.69543032120892	2.2508984512364	0.133536850871018	0.378594101990866
ENSCSAG00000002190	-0.887027398959749	2.67439302504171	2.81941171404153	0.0931305309611431	0.308758928118266
ENSCSAG00000002191	-0.330141212978477	10.4574235294439	1.55242260476493	0.212778154879628	0.487577245303388
ENSCSAG00000002192	-0.166302997653642	7.60430121208556	0.675748759419285	0.411054478699966	0.680845048604828
ENSCSAG00000002193	0.315676148756946	2.50365123863124	1.7480635434698	0.186120357223467	0.455010370672728
ENSCSAG00000002194	-0.28383651570282	4.20498470351461	2.41436315269276	0.120226854812444	0.356642773156813
ENSCSAG00000002196	-0.391611023612784	-1.83115591468207	0.397037058372668	0.528623424061015	0.768254327559657
ENSCSAG00000002197	-0.8358825115108	3.14190285990446	6.02960532898898	0.0140678783710701	0.0982491108054819
ENSCSAG00000002198	-0.706482752042225	2.4316684689749	3.35524595039514	0.0669912027867268	0.25413268177041
ENSCSAG00000002199	-0.502500660656576	0.306971741246119	1.2829976572641	0.257342414815595	0.537972999051916
ENSCSAG00000002200	-0.398392962591194	0.679578079955031	0.489816079106923	0.484009358808191	0.737149154396948
ENSCSAG00000002201	-0.0920787454930522	4.28381082545119	0.233391379673074	0.629020494303688	0.829994880787018
ENSCSAG00000002202	-0.160482375870213	3.28850633963442	0.419191685497598	0.517340653259088	0.759615572040214
ENSCSAG00000002204	0.510476115597663	5.15713586658896	10.8558613703837	0.000984835433116452	0.0165646912920412
ENSCSAG00000002206	-0.160940077163317	4.39625318219563	0.829788836674931	0.362333596183004	0.639270235909448
ENSCSAG00000002207	0.0436087966911293	6.31196283182786	0.0552238557243783	0.814210622878979	0.920718380811054
ENSCSAG00000002208	-0.491868665997213	4.24607819730807	2.51645554409818	0.112663564577612	0.343838773251023
ENSCSAG00000002209	-0.346179040561339	7.57248554724966	0.305795275639689	0.580271907406941	0.801573037024097
ENSCSAG00000002210	-0.374110821009514	1.58689164133769	0.323371001969143	0.56958880416285	0.794756881160375
ENSCSAG00000002211	0.0859592886200906	2.12652020176254	0.142191585131215	0.706111928037618	0.868935383355486
ENSCSAG00000002212	-0.587792741219276	4.51716458166652	3.58587045229245	0.0582728803936408	0.23433100836576
ENSCSAG00000002214	-0.445648983437706	3.51160455403054	2.41899452933998	0.119871848739797	0.356009355822193
ENSCSAG00000002215	-0.123552151150238	-1.68580064832111	0.0247818536435176	0.874911856722798	0.948651977251478
ENSCSAG00000002216	-0.113004294544693	4.64002480610243	0.262437744170693	0.60845031666347	0.817254117291253
ENSCSAG00000002217	-0.516983452629893	5.98032493452297	2.44474464212485	0.117919073417502	0.352391774133685
ENSCSAG00000002218	-0.927355304011507	5.93518321354723	10.2485829061119	0.00136789641099356	0.0213751608518265
ENSCSAG00000002219	0.769289589440821	2.99390195346764	5.7663084231476	0.0163363164224823	0.108190432377762
ENSCSAG00000002220	-0.378836250804323	8.98454576714914	2.30526186946087	0.128936548939342	0.371341757424781
ENSCSAG00000002221	0.789753377548944	5.4337073242441	1.06691957728924	0.301642278357835	0.582017897687413
ENSCSAG00000002222	0.274660689477562	1.27236391040721	1.03484396264358	0.309023669254057	0.58938115593918
ENSCSAG00000002225	-0.428065899412759	3.99356252650345	1.82264114798819	0.17699921506227	0.443558797630634
ENSCSAG00000002226	-0.59525776723575	5.87580222105275	5.39445449820349	0.0202008389666173	0.123029962098679
ENSCSAG00000002227	-1.72108938760055	2.13767630874538	8.63858607051313	0.00329116759346988	0.0377239522146718
ENSCSAG00000002229	1.23814501722898	-0.49930677055997	5.0676997943449	0.0243757084118366	0.138928079999415
ENSCSAG00000002230	-0.43232818934522	5.12024941734199	1.49845068218567	0.22090990373332	0.497336105547792
ENSCSAG00000002231	-0.192489472112556	0.134344636242503	0.162477435751683	0.686885769346218	0.859308131310985
ENSCSAG00000002232	-0.339203820235597	5.66397925481871	3.71291372594959	0.053993060096732	0.224465988829026
ENSCSAG00000002234	-0.227348804634966	5.00003511852289	0.698072446600275	0.403432139065279	0.67403283845248
ENSCSAG00000002235	-1.03103878174556	6.22970973134762	6.19235196100162	0.0128303556101098	0.0924602895341117
ENSCSAG00000002236	1.88023645720935	-1.16021992341538	6.65568970886043	0.00988397061158819	0.0779997814580039
ENSCSAG00000002237	0.972480416860977	0.585886549857206	6.33143465656883	0.0118616325696607	0.0876985609458757
ENSCSAG00000002238	-0.242011090685757	7.07238698297478	0.918429858223327	0.337887578219218	0.618204461480181
ENSCSAG00000002239	-0.115361913916823	6.94949751653551	0.233565101946319	0.628892867111054	0.829994880787018
ENSCSAG00000002240	-0.0160877396576862	4.6540995855863	0.00457778497379735	0.946056824821963	0.978281042877303
ENSCSAG00000002241	-0.90522641531985	4.74608841488317	13.4966308981046	0.00023899216295659	0.00580606496831282
ENSCSAG00000002242	-0.0281290803847814	-0.278271613924196	0.00243803502464601	0.960619285677679	0.984643709913009
ENSCSAG00000002243	0.0938839618893031	7.29418937777477	0.159012782617125	0.690067054667028	0.860522474459139
ENSCSAG00000002245	0.0920351283533807	2.27999126528778	0.151335120900141	0.697262720212363	0.863449418934443
ENSCSAG00000002246	0.150942360689912	4.8694090207956	0.562052227290859	0.45343454884564	0.716138692224464
ENSCSAG00000002247	-0.450846162664248	3.31242705573752	2.41142206325836	0.120452900600692	0.35698632607457
ENSCSAG00000002248	-0.558908015491993	-0.368007347995137	1.05745185273455	0.303797078532189	0.584219719503619
ENSCSAG00000002249	-0.601679140702756	0.62867453840137	2.50805656614889	0.113265535910843	0.34491276855446
ENSCSAG00000002250	-0.158216946767516	6.26169436660953	0.978533402916604	0.3225611537607	0.603456442578203
ENSCSAG00000002253	-0.980616882872902	5.60287685811763	15.32300007129	9.06066131283771e-05	0.00271606066976662
ENSCSAG00000002254	-0.00816800669826637	6.53301923375908	0.00173473120768364	0.966777630227778	0.987392968364064
ENSCSAG00000002256	-0.00172266409040153	5.67540323355404	8.389531480546e-05	0.992691927569908	0.997731712290455
ENSCSAG00000002257	0.0467346583395559	4.97854973271598	0.0524656557011483	0.8188270800626	0.923304675136125
ENSCSAG00000002258	0.354141804063035	-0.942046579985912	0.6382801108047	0.424334280961417	0.691605419246075
ENSCSAG00000002259	-0.00519009156722078	2.45260742414764	0.000581266879686737	0.980765283993208	0.993478192458934
ENSCSAG00000002260	0.0883364078296404	3.75153048259054	0.143363461061554	0.704959910632703	0.868214351706671
ENSCSAG00000002261	-0.0535046854271052	5.36437404887844	0.0981143593601495	0.754104319140249	0.893382640998979
ENSCSAG00000002262	-0.0519765042160997	4.74839430854549	0.0785711980606223	0.7792430976305	0.905753570975578
ENSCSAG00000002263	-0.158389532092284	8.04274390905406	0.345275974746457	0.556799545795269	0.788276450313865
ENSCSAG00000002264	0.486084865159638	-1.08696310266705	0.49446503952149	0.481942284560719	0.735425047495325
ENSCSAG00000002267	-0.208233099374905	4.87610168096407	0.987288678284916	0.320405949297511	0.601447421491246
ENSCSAG00000002268	-0.146454507549753	1.91851043798504	0.202338105260871	0.652840177136149	0.840973421132255
ENSCSAG00000002269	-0.039928095227051	5.40338397389561	0.0430648890864944	0.835603137651332	0.932136940825998
ENSCSAG00000002270	-0.29507011573272	10.093777526888	1.30193528141052	0.253860024589658	0.534481329018149
ENSCSAG00000002271	0.111620832146467	6.89423620344562	0.432397388040087	0.510814925144994	0.755270801058086
ENSCSAG00000002272	-0.0700222300445751	5.56169392432808	0.105145982687155	0.745739525166349	0.888571615724469
ENSCSAG00000002273	-0.206737005817582	7.28912607180567	1.33988486169144	0.247054274104016	0.527011573155355
ENSCSAG00000002274	-0.0178967957697796	3.56040518787616	0.00766025651849489	0.930255890544399	0.971794101835548
ENSCSAG00000002275	-0.888172317488692	2.6496793012053	8.04658478525751	0.00455895184974117	0.047658359305174
ENSCSAG00000002276	0.0290575467716548	5.55592407871239	0.029516237731869	0.863592482619544	0.944007745561019
ENSCSAG00000002277	1.95125273587176	5.49520093772362	21.8100590876925	3.0101783438527e-06	0.00018904606732097
ENSCSAG00000002278	0.128693453701716	1.21731994617583	0.109716915961368	0.740466653342167	0.886355070711164
ENSCSAG00000002279	1.49404804388553	-1.40399745879959	5.50061592771667	0.0190097768370632	0.118683348466329
ENSCSAG00000002281	0.435076302803746	4.18237581024424	5.76463439918191	0.0163518867638409	0.108206776313445
ENSCSAG00000002283	-0.748388892782503	5.5579669182049	8.35948368523363	0.00383679568982681	0.0419129328100988
ENSCSAG00000002284	-0.315068202299776	3.92696679646491	0.636112522601863	0.425122024843671	0.692029077572841
ENSCSAG00000002286	-1.27573701350712	-1.19450564020334	4.83006539409242	0.0279675697946121	0.151010248544494
ENSCSAG00000002288	0.0421427797135714	2.61706495002328	0.0205050290615247	0.886135569024818	0.953376277136417
ENSCSAG00000002290	-0.253696812303228	6.34033906888973	0.959088925553729	0.327416529123479	0.607704314080147
ENSCSAG00000002292	0.683624432292373	0.291846814406684	3.22588179725576	0.0724827495682357	0.266301723865041
ENSCSAG00000002293	-0.712926826767308	1.26019747127608	4.03665488017395	0.0445219894164141	0.201072240876924
ENSCSAG00000002294	0.233107506797467	4.38550853281235	0.420514533476215	0.516680413683557	0.759032435116515
ENSCSAG00000002295	4.76787881736574	0.806612614315708	32.68550491091	1.08342165678962e-08	1.5977567415352e-06
ENSCSAG00000002296	0.198823525082803	0.391182553971383	0.0987154101847025	0.753376671895364	0.893382640998979
ENSCSAG00000002297	2.80271411194069	7.26607003100824	31.9257842448727	1.60176788737477e-08	2.24206781320077e-06
ENSCSAG00000002298	-0.0721850618455891	8.27917861961435	0.0863738472612567	0.768838689818551	0.901687049373774
ENSCSAG00000002299	-0.447329559207344	2.32476269459905	1.88501091640715	0.169765715675941	0.432785974042215
ENSCSAG00000002301	-0.517296533653803	3.49158425508248	4.16427902393513	0.041284980209826	0.192512622304719
ENSCSAG00000002303	0.117311325137487	4.94573055797513	0.430669788968423	0.511660475918013	0.755687276439023
ENSCSAG00000002304	0.0408695088497864	5.71142439826461	0.0589762472581121	0.808121401343969	0.918506825350835
ENSCSAG00000002305	-0.352629510290723	6.63703031116963	3.66369769298482	0.0556100865431205	0.228172216960673
ENSCSAG00000002306	-0.475081032586518	6.58973274745416	7.3402624847559	0.00674269930461182	0.0609404361390862
ENSCSAG00000002307	-0.446666155151066	4.63597824195726	3.22622205718254	0.072467688460364	0.266301723865041
ENSCSAG00000002308	1.54666542424233	3.70532035916273	15.3886988642674	8.75101029834511e-05	0.00263759921711252
ENSCSAG00000002309	-1.30834182170555	7.65717507558653	7.3691153070844	0.00663535702572823	0.0601846194365476
ENSCSAG00000002310	0.886086856765886	-1.30673606472246	1.09908866232136	0.294466191834592	0.575109151062074
ENSCSAG00000002311	-0.0364781503982655	6.3494725905845	0.0262115445301916	0.871384762044357	0.947234634205085
ENSCSAG00000002312	0.534685003918501	1.77601205917226	3.09662671752213	0.0784547031155712	0.278076465957058
ENSCSAG00000002313	0.123997566241189	3.94392217706736	0.332831348960816	0.563996624306771	0.792321206038695
ENSCSAG00000002314	-0.0653438872538375	7.18140913405019	0.0597102893920614	0.806954427133756	0.91779502326061
ENSCSAG00000002315	-0.664933239215984	0.231060442421839	3.11959167541062	0.0773561655555141	0.27643699404596
ENSCSAG00000002316	-0.311730193160568	6.62106269520065	2.68802723598996	0.101104919690671	0.323371945948179
ENSCSAG00000002317	-0.186215534392961	5.13670764831944	0.7801798383441	0.37708614447686	0.651294766111502
ENSCSAG00000002319	0.321078529810815	8.70902834177807	0.483250402268858	0.486953695205084	0.73917968786898
ENSCSAG00000002321	0.874389052982348	1.48755425152198	2.43121992933096	0.118940303598989	0.354417642890945
ENSCSAG00000002322	-0.612662775174859	6.31152111767835	5.40699202296889	0.0200562467884502	0.122556059269268
ENSCSAG00000002323	-0.153204181891412	2.93613500166805	0.170859130471342	0.679349397303599	0.854854029808284
ENSCSAG00000002324	0.0898348315365042	5.76064460770718	0.211545078917425	0.645559073094424	0.838206325733526
ENSCSAG00000002325	-0.0396847255264548	1.62868500383187	0.0118526721101944	0.913305619155259	0.964333498151723
ENSCSAG00000002326	-0.0571809959434063	4.71491701957546	0.102683742257261	0.748632502560982	0.890342729879194
ENSCSAG00000002327	-1.33927141417769	0.375946512609612	8.85262151081897	0.00292668242100968	0.0350036303749579
ENSCSAG00000002328	0.279382318705427	1.58003105797883	0.443040735137465	0.505658461576454	0.752807861257895
ENSCSAG00000002329	-1.54429614884248	3.85520585499218	19.8746358982101	8.2690179357025e-06	0.000426953131910895
ENSCSAG00000002330	0.288690241266335	-1.55872283205623	0.290548777002954	0.589869075549379	0.808252013850488
ENSCSAG00000002331	0.23930487764303	2.36802602430565	0.868005174871829	0.351508153120306	0.630561287280815
ENSCSAG00000002332	0.522756442500936	-1.00262117980509	0.321076554915251	0.570961392071	0.795828633994658
ENSCSAG00000002333	-1.34881450930582	0.286332160888275	7.59231191643126	0.00586177300118726	0.0560943827697624
ENSCSAG00000002334	-0.271430410028213	3.5000254955181	1.2141343490566	0.270514867654267	0.552161896817293
ENSCSAG00000002336	2.15178822335347	0.178435267262188	10.8418064375927	0.000992338762995058	0.0166739159190126
ENSCSAG00000002338	-0.87855607649097	4.49438899003241	6.87599773933894	0.00873609731672215	0.0722833978899785
ENSCSAG00000002340	-0.388001355423041	7.68772947954604	3.41225718808519	0.0647138714069022	0.249272158122156
ENSCSAG00000002341	0.683627682919216	2.67488380821678	4.41859967708236	0.0355491987448465	0.175798238224141
ENSCSAG00000002342	0.498489920845648	2.35364216832947	3.28508727060506	0.0699119115765468	0.26054491053922
ENSCSAG00000002343	-0.152136732610478	-0.138013858647072	0.167508964092633	0.682335225812801	0.856332806219012
ENSCSAG00000002344	-0.297207180886876	4.60107645182724	1.66951075564262	0.196324077519776	0.467582521758347
ENSCSAG00000002345	-0.334569251355377	3.51090928765399	1.48556418480814	0.22290597910013	0.499800574277188
ENSCSAG00000002346	0.000429144747015106	1.3554561385077	5.10341969572892e-07	0.999430005497193	0.999925843264161
ENSCSAG00000002348	-0.211073276702754	2.36013645289588	0.565598088634577	0.452013440114359	0.715183714175646
ENSCSAG00000002349	0.108080812401837	2.30845310498868	0.175528102024714	0.675244824729826	0.852929466919628
ENSCSAG00000002350	-0.0927417963523175	2.92742753705373	0.0599971616106032	0.806500426752744	0.917755779012744
ENSCSAG00000002352	-0.363503816144388	4.94639533481763	3.53728681585311	0.06000353754504	0.238297290125373
ENSCSAG00000002354	0.373898629202221	5.13211246226401	4.80841516000658	0.0283210799684276	0.15227190033806
ENSCSAG00000002355	-0.914672487917709	-1.29682625692731	2.33882110449199	0.126185017072696	0.367069353400414
ENSCSAG00000002356	-0.487073652289924	3.1119344659204	3.50349143746238	0.0612395948649545	0.241008269062347
ENSCSAG00000002357	0.300517197561417	4.29347364020969	0.822175953577705	0.364544735377819	0.641028999705678
ENSCSAG00000002359	-0.111664977764466	1.23241027217064	0.0248279533334355	0.874796523871082	0.948605198387679
ENSCSAG00000002360	-0.496169936120419	7.61287999347201	1.66345210958714	0.19713787081536	0.468642229743423
ENSCSAG00000002362	1.7336521291024	-0.96500445125982	7.63104346955571	0.00573721004859809	0.0554421530600515
ENSCSAG00000002363	-0.498486767900833	6.68334001142341	1.29372084366889	0.255363377228675	0.536483961038669
ENSCSAG00000002364	0.553361197712365	8.23033813590805	3.48126956755031	0.0620671046950633	0.242911326274784
ENSCSAG00000002365	-0.358991831066398	5.33069724532191	1.6903511187435	0.193554690464574	0.464132233217679
ENSCSAG00000002366	-0.917819303707547	2.302169528284	6.31667689416639	0.011960757487774	0.0881552125950754
ENSCSAG00000002367	0.179632735390342	3.98804381826375	0.709546421562305	0.399594430069688	0.670333252230453
ENSCSAG00000002368	0.365033933830262	3.34958683491216	0.264102560490741	0.607315546675154	0.816764222301579
ENSCSAG00000002370	-0.308878753499175	5.70073092073737	1.52215633699095	0.217293466612305	0.493472791600067
ENSCSAG00000002371	4.06156444077395	-0.829907905193365	6.53527807810571	0.0105755691145144	0.0811694586730642
ENSCSAG00000002372	1.16952388675331	2.87956683142906	20.6619814968468	5.4793227092309e-06	0.00031100334428992
ENSCSAG00000002375	0.410107238569588	3.74466653923136	2.66808756473928	0.102378977803378	0.325974107731206
ENSCSAG00000002376	0.728550952159305	3.57025973890167	3.74300389859287	0.0530290304280846	0.22174189761536
ENSCSAG00000002377	1.42254062193147	-1.92039085912065	5.89574136719763	0.0151775392080651	0.103248523517138
ENSCSAG00000002378	0.416761645704014	0.234700770280213	1.01163848039569	0.314510629584707	0.595441911939801
ENSCSAG00000002379	0.0223313259143219	1.69410331059571	0.00680594737278284	0.934250576784121	0.973489338159932
ENSCSAG00000002380	0.527056163484006	1.94764465844994	2.27867539395471	0.131163853716286	0.375530138989754
ENSCSAG00000002381	-0.0657238589177492	5.92071770886534	0.0374678614583601	0.846515591008331	0.935251861960314
ENSCSAG00000002382	0.156204464546854	3.85641063138274	0.776020197092826	0.378361075312013	0.651928842158202
ENSCSAG00000002383	0.326458528035965	-0.693416977759549	0.372986819046979	0.541380680308723	0.777126919262222
ENSCSAG00000002384	1.16786149293017	1.4804679117297	9.76538387137131	0.00177828381465432	0.0253643469487439
ENSCSAG00000002386	1.01455756625301	0.641230560151166	5.18443307472808	0.0227901063890406	0.13273067250627
ENSCSAG00000002389	0.0565376269357962	3.47130933362807	0.0108960006971088	0.916864690769097	0.966244481880834
ENSCSAG00000002390	-0.173757394025999	3.07708510260991	0.323830777778227	0.569314531626071	0.794756881160375
ENSCSAG00000002394	-0.297222439194874	3.52549396248519	2.12604433552124	0.144814046905148	0.396994790494992
ENSCSAG00000002395	-0.393807494792419	-0.657443924143781	0.369331993178506	0.543368614399561	0.778584660252215
ENSCSAG00000002396	-0.00872477035220936	6.45214519111878	0.00177887325055082	0.966357844033945	0.987119842188428
ENSCSAG00000002402	-0.223455577977708	2.83839899951679	0.159463503258081	0.689650937187935	0.860474734063539
ENSCSAG00000002403	1.14293668461976	3.46755873494306	27.4933861023989	1.57632647111246e-07	1.59731192167881e-05
ENSCSAG00000002404	0.492430235832743	-1.49472077245633	0.552376000625671	0.457348483530748	0.717868507876932
ENSCSAG00000002406	0.290033822390258	1.98537182150846	0.880105993042854	0.348172650422632	0.627881610113616
ENSCSAG00000002407	0.0275659401436557	1.19263951506513	0.00568921037958603	0.939875093263743	0.975758808476584
ENSCSAG00000002408	0.462058161124456	2.45976349394433	2.21628232380513	0.136561551004244	0.383342477555591
ENSCSAG00000002409	-0.342599952800297	4.30288636517519	2.55545875825895	0.109913904999501	0.339073544132389
ENSCSAG00000002410	1.92410995521775	4.77902026497536	26.1124695427244	3.22097161021736e-07	2.9392700599978e-05
ENSCSAG00000002411	0.986687544507618	11.1172359637281	10.5498944334198	0.00116194723615324	0.0187420727534601
ENSCSAG00000002412	0.167157261788513	4.07628849995221	0.35378576081737	0.551977886445118	0.785137680883054
ENSCSAG00000002414	-0.557096111391521	1.23813240534979	0.567688399816475	0.451178949591032	0.71468889863627
ENSCSAG00000002415	-0.417313910169366	3.53818981687132	0.758704728901506	0.383734178609397	0.657133437349102
ENSCSAG00000002416	0.438143949863802	3.72372010181684	2.72819863769653	0.0985904286549305	0.318735194772654
ENSCSAG00000002417	-0.563017618591594	4.24943820785051	4.54654713945978	0.0329852003657431	0.167345543837778
ENSCSAG00000002418	-0.422907678148226	3.78554392820746	2.63604376663533	0.104463388549372	0.329777734576571
ENSCSAG00000002420	-0.529113015121833	3.62451459090757	6.27444696858306	0.0122491343881017	0.0896406524981283
ENSCSAG00000002421	-0.437477077639643	5.42351487817268	5.06064917095117	0.0244750685247947	0.139221801329559
ENSCSAG00000002422	-0.327039107375435	3.90479475607738	1.13148692887919	0.287458396409499	0.567868715882752
ENSCSAG00000002423	0.270238124581406	0.217693035391572	0.290078306746061	0.590170353848016	0.808252013850488
ENSCSAG00000002424	-1.08533777628251	1.32000628190533	3.14641338032644	0.0760940487622152	0.273346107743695
ENSCSAG00000002425	-0.92975477916368	2.76078259441974	12.9530886841058	0.000319394104842544	0.00728650888077942
ENSCSAG00000002426	-0.0703299369188586	2.78299048265412	0.0846893681424703	0.771040323215006	0.902251010877949
ENSCSAG00000002427	-0.70326608510016	4.08959645802285	7.81840803279254	0.00517167307539336	0.051801409451954
ENSCSAG00000002428	0.358479639702216	3.82760703660527	1.97160301692774	0.16027781352424	0.419076879211632
ENSCSAG00000002431	-0.691957654141157	3.70202765941921	7.48693833993433	0.00621481333184439	0.0578243372456654
ENSCSAG00000002432	-0.567277221230626	5.9076095320914	6.91004371067249	0.00857128955284139	0.0716095040689333
ENSCSAG00000002433	0.270580574773526	1.41284423590129	0.517652360569635	0.471844839769076	0.728156705453221
ENSCSAG00000002436	0.561831647333478	4.86227852522828	1.83142937508651	0.175958808094706	0.441845602465436
ENSCSAG00000002437	-0.643251637499826	8.45719776218506	2.30891742288209	0.128633611492173	0.371051846618959
ENSCSAG00000002438	0.0466782685686575	4.93601964820484	0.0430189890817054	0.835689521084421	0.932136940825998
ENSCSAG00000002439	-0.177782133118954	1.96663234324545	0.107903799774654	0.742543367717805	0.887195370702762
ENSCSAG00000002440	1.00477004029288	1.84656989579667	3.65053981167011	0.056051041916785	0.229270693249019
ENSCSAG00000002441	-0.108290618094137	5.70408676929054	0.220910626678265	0.63834694083562	0.835388156353629
ENSCSAG00000002442	0.253207848913462	8.27641097172025	0.528790307332784	0.467115883811098	0.724514325561828
ENSCSAG00000002443	0.787862254966396	0.58158601336852	2.91083381597996	0.0879863744773742	0.297572509240311
ENSCSAG00000002444	-0.689950376619949	0.505384228328824	0.968978800841384	0.324934995114662	0.605952812865458
ENSCSAG00000002445	0.330651083514023	4.3905726421139	0.426470745001559	0.513725800779259	0.75718740310948
ENSCSAG00000002446	-0.716631677286982	4.10368513838191	7.93332615208345	0.00485325011250618	0.0497547381386386
ENSCSAG00000002447	0.019509264689615	1.32008279322848	0.00379410210167919	0.950884336916041	0.980323112966872
ENSCSAG00000002448	1.54005474782565	3.05411591604079	22.7246859131294	1.86950691103508e-06	0.000128127160371645
ENSCSAG00000002449	0.120729426794915	1.2228370652899	0.209470219744407	0.647182957525005	0.838722707684622
ENSCSAG00000002450	-0.467530390540586	4.41768416316014	1.00022563064516	0.317255918010802	0.598118479372723
ENSCSAG00000002451	-0.203112212070827	1.85844749655893	0.390071483255781	0.532261829510675	0.771105046752725
ENSCSAG00000002453	0.0785823567484646	5.00842653741348	0.111441539899857	0.738508894099267	0.885823688600384
ENSCSAG00000002454	1.12555279111203	-1.25391912898101	4.73960050524069	0.0294759152022283	0.15609287957525
ENSCSAG00000002455	-0.110893934503969	4.64305197004443	0.249957118554253	0.617105273210984	0.82232576019571
ENSCSAG00000002459	0.762520336570441	7.14773891998505	0.843706664172416	0.358338810369486	0.635870448095488
ENSCSAG00000002460	-0.832141343390445	1.05509653697531	3.73727774803955	0.0532110708569107	0.222278011467778
ENSCSAG00000002461	0.225013993332228	-0.14126854339274	0.180455621559904	0.670981978645004	0.85061351294896
ENSCSAG00000002462	-0.127784427446907	4.57757809232219	0.344584252101065	0.557194981564317	0.788551924470725
ENSCSAG00000002463	-0.146014752312536	3.72158620620678	0.249694614447591	0.61729019091256	0.822439467879547
ENSCSAG00000002467	-0.0748129452800931	7.56427862850541	0.0128908116575843	0.909604267869808	0.962818191254631
ENSCSAG00000002468	0.186960641625326	6.86848443869977	0.0753650949844129	0.783679627596849	0.908294760306446
ENSCSAG00000002470	-0.16609406600302	8.81973045505359	0.520982022087136	0.470423079712728	0.72718558798457
ENSCSAG00000002472	1.20281590556159	2.20758687572668	9.23110453435102	0.0023793806982603	0.0306554063909246
ENSCSAG00000002473	-0.825727785389473	2.28004493794457	2.75806877024295	0.0967649851336695	0.315839460537666
ENSCSAG00000002474	-0.147248990465734	5.79149276471141	0.49139223720163	0.483306915809902	0.736554745195806
ENSCSAG00000002475	0.0192430070240767	1.36430776698265	0.00225726612322674	0.962106206720802	0.985231385542959
ENSCSAG00000002476	-0.799984584132499	0.605281367750004	2.30976444355482	0.128563531661326	0.370979009862006
ENSCSAG00000002477	-0.471100538246377	5.63058336627667	3.63002475904383	0.0567459722945115	0.23062825403259
ENSCSAG00000002478	0.584442356697817	1.36497624531017	1.11989799088479	0.289940420201069	0.570446928901186
ENSCSAG00000002479	0.243815347656526	6.28739446512791	0.0569140254538212	0.811441662115951	0.919055196678953
ENSCSAG00000002480	-0.375896235278784	4.70080094161236	2.361481425418	0.124364038176545	0.36394769995783
ENSCSAG00000002481	-0.993358363322106	2.71404088039508	9.9387965280573	0.00161831316207019	0.0238657843731369
ENSCSAG00000002482	-0.0495120105695912	3.0502855298815	0.0179445042493498	0.893436498999685	0.956079299491658
ENSCSAG00000002483	-0.0155676427204482	2.94624774216054	0.00075365529592375	0.978098599324057	0.992529039178303
ENSCSAG00000002484	0.290871464920697	6.0485626512544	0.911819626331607	0.339632078875075	0.619912764322944
ENSCSAG00000002486	-0.651778375673096	3.62905900479214	3.21720213468516	0.0728680794707332	0.267102101335575
ENSCSAG00000002487	-1.48507826528683	-2.01718019749155	3.51234222246784	0.0609132826020877	0.240355871716063
ENSCSAG00000002488	1.1378434522109	5.80910428041945	9.83254879856743	0.00171450606549277	0.024732311514187
ENSCSAG00000002489	0.641889902731817	0.0604032243763846	2.59145590574056	0.107441534339212	0.334965887823992
ENSCSAG00000002490	-0.215481829613686	0.314349188634047	0.174170040698449	0.676432043383878	0.853328348015849
ENSCSAG00000002491	-0.800967733701336	-1.91509583145308	1.61605325529849	0.20364298412453	0.476629044747748
ENSCSAG00000002492	0.0936697088456135	3.79019094384593	0.213745760687839	0.643847223474687	0.837709309603534
ENSCSAG00000002493	-0.184811333223486	9.04604726432738	0.28675513217857	0.592307461052022	0.80912598909902
ENSCSAG00000002494	-0.101281573467795	5.78881967772357	0.445722440287159	0.504373330276509	0.752087588243299
ENSCSAG00000002495	-0.932681139107881	1.41093684358796	5.7859146802103	0.0161550894718564	0.107637600970816
ENSCSAG00000002496	-0.255473647378204	5.20538384835985	2.17643286609452	0.140138939926408	0.389539222397746
ENSCSAG00000002498	-0.590688962105151	4.62032956747844	0.941673081643629	0.331847938993707	0.611733527718646
ENSCSAG00000002499	-0.580380884572985	4.69442831042176	5.25249193026231	0.0219153643804458	0.129293303241885
ENSCSAG00000002500	-0.154465299482541	2.29349684046391	0.209792238665447	0.646930293936603	0.838547079444684
ENSCSAG00000002501	0.169173141542986	0.630293561144338	0.183537732309301	0.668350432995218	0.84929559176658
ENSCSAG00000002502	0.129309242799521	4.51046534449099	0.233730897055487	0.628771118297702	0.829994880787018
ENSCSAG00000002503	1.71362375222452	6.41402916115165	17.0726699774977	3.59763235984799e-05	0.00132638601981271
ENSCSAG00000002504	0.132900364455129	6.15366206523289	0.334873353300665	0.562803474350352	0.791790712694753
ENSCSAG00000002505	0.0158470018849787	4.76896071900761	0.00598658853707335	0.938326781174607	0.974930050244107
ENSCSAG00000002506	-0.145640789963592	7.35419058042758	0.5775120856038	0.447289159565347	0.711330160652883
ENSCSAG00000002507	-0.982215060302661	5.10082351016313	2.50587138771708	0.113422732335026	0.345264148539922
ENSCSAG00000002509	0.231533053593182	6.05310378751168	1.32228771720144	0.250181889363158	0.53086514216486
ENSCSAG00000002510	-0.22647735740014	5.22144381429748	0.144109495142679	0.704229320743723	0.86771726039944
ENSCSAG00000002511	-0.0561683382687419	2.180030586219	0.013893813742726	0.906169061307185	0.961995058922835
ENSCSAG00000002512	0.745969303411394	2.44622965147515	3.39440047978847	0.0654181406314748	0.250756887632877
ENSCSAG00000002513	-0.630777856491226	7.50930440409741	4.4395388469925	0.0351157314822737	0.174333194136674
ENSCSAG00000002514	-0.647347457466751	5.59651492963963	5.61515365791629	0.0178058198071894	0.113757294397036
ENSCSAG00000002516	0.49078523928535	5.6980992465765	8.75685440899486	0.00308440583057751	0.0361569418762588
ENSCSAG00000002517	-0.915010114040555	6.36770286950258	1.57537068219605	0.209428771516975	0.483708957523885
ENSCSAG00000002518	-0.418896795588772	3.05477026941776	2.31522509186328	0.128112754025011	0.370067476608021
ENSCSAG00000002519	0.199505494727651	1.03124218658667	0.220380797170041	0.638749923111808	0.835388156353629
ENSCSAG00000002520	-0.17604996190799	6.69489681536448	1.1375013654148	0.286180921314291	0.566564818092789
ENSCSAG00000002521	-0.299999391798473	2.87135331895469	0.284952071408469	0.59347367151218	0.809566313306598
ENSCSAG00000002522	-0.403507069283434	4.46172127709732	3.05887046881617	0.0802974700039565	0.281626208146969
ENSCSAG00000002523	-0.208655277663949	-0.238035738158434	0.220682652689355	0.638520262866824	0.835388156353629
ENSCSAG00000002524	-0.236296139578728	3.03040099141395	0.603316525933113	0.437315411744212	0.702913454240867
ENSCSAG00000002526	0.0700190224665126	0.592803931779848	0.0331930250349224	0.855433988920153	0.939433779199526
ENSCSAG00000002527	1.6080732635094	4.80074845062381	11.3735850581921	0.000744959521323614	0.0135314854755744
ENSCSAG00000002528	-0.456477904901844	4.9850038194276	2.08498984595002	0.148753211592834	0.402252258657309
ENSCSAG00000002529	0.762634859403034	0.820814477300436	5.67573796792109	0.0172011028065883	0.11137369336067
ENSCSAG00000002530	0.571251090178427	0.286838874269986	2.20998200497385	0.137120270501659	0.384323011687748
ENSCSAG00000002531	0.0939258571153567	4.03437468793412	0.255947594603041	0.612917981776304	0.819932345272841
ENSCSAG00000002532	-0.0254215966961255	5.31943440802568	0.0192738745047478	0.889584186409767	0.95465119171662
ENSCSAG00000002533	-0.877166717951875	1.53515701737302	4.80609289345596	0.0283592736643256	0.152427635246881
ENSCSAG00000002534	-0.19801492884961	9.3001752343398	0.740568147310455	0.389478941048468	0.661357424621933
ENSCSAG00000002535	-0.220255765009383	1.93570289317467	0.652664245461967	0.419161749797103	0.687653418891413
ENSCSAG00000002536	1.11620741489832	0.403996634770322	4.7332669868697	0.0295846393793828	0.156417890086193
ENSCSAG00000002537	-0.24473551842398	8.09566734306074	1.58191569139568	0.208484969290587	0.482627363387894
ENSCSAG00000002539	-0.501012052179044	0.697582811370927	1.40013089585862	0.236701655638903	0.515959020327791
ENSCSAG00000002540	-0.258383756297508	5.90368134477939	2.43208549705134	0.118874653758789	0.354329574022534
ENSCSAG00000002541	-0.0632148097947258	7.28121732488239	0.0528818980896943	0.818122351208181	0.92303402764963
ENSCSAG00000002542	-0.036775635261574	2.57350080216894	0.00871334841259142	0.925629230578423	0.969345158205599
ENSCSAG00000002543	0.801766255477853	-1.90123770300688	0.861342848658893	0.353363177626381	0.632203163437493
ENSCSAG00000002544	-0.197467541264043	4.92977585941615	0.681238503022222	0.409160576074515	0.679070059789265
ENSCSAG00000002545	0.348149510831975	5.0737710623746	4.20327052027023	0.040346096042802	0.18964042923704
ENSCSAG00000002546	-0.0557398494528955	5.64228007365679	0.0703423282751885	0.790839001341332	0.91172886568988
ENSCSAG00000002547	0.101156936444096	3.77456163663278	0.216662388083325	0.64159486407708	0.836534762390364
ENSCSAG00000002548	3.67192281678889	0.855125378849205	23.1158656927368	1.52526935663587e-06	0.000110130218857669
ENSCSAG00000002549	-0.0137986794103434	6.81923150462924	0.00690680590200188	0.933766304660399	0.973311614993731
ENSCSAG00000002550	-0.256052410534293	7.51181835060608	2.258602461268	0.132873924205799	0.377546637899049
ENSCSAG00000002551	0.687735731402609	4.42399090188691	6.87125882552905	0.00875929296823425	0.0723612987792039
ENSCSAG00000002552	0.196209296790703	1.89053302796079	0.58809125493924	0.443158169202032	0.708169841399957
ENSCSAG00000002553	-0.811356920040867	3.17762655383345	5.86892285573878	0.0154104783214803	0.104445987047965
ENSCSAG00000002554	0.451699323869453	6.20378156444954	3.42610077687166	0.0641734479976893	0.247884200322225
ENSCSAG00000002555	-0.421003783036642	8.53639503775533	2.09901815586868	0.147393760409267	0.400214160887697
ENSCSAG00000002557	-0.0696964447845752	5.63588247671673	0.135195194661691	0.713105149732088	0.872600176703714
ENSCSAG00000002558	1.66811101509476	3.71911644580393	17.5539229080043	2.79274023071579e-05	0.00111446312917783
ENSCSAG00000002560	-0.614103672029538	2.83428094927519	2.85825671386087	0.0909059698859714	0.304439153407662
ENSCSAG00000002561	-0.340921997456327	1.58395236968436	0.200636430988261	0.654207626965101	0.841619080503355
ENSCSAG00000002562	-0.124274353589783	5.35277886591742	0.526628853738782	0.468027617792222	0.725315459098718
ENSCSAG00000002563	-0.064582219814132	8.90378037203914	0.0908360031236555	0.763117029031666	0.89841597705995
ENSCSAG00000002564	0.435007504830446	7.68782610143628	5.27593259299006	0.021622202305722	0.128188770812495
ENSCSAG00000002565	-0.0644268172920059	3.62835653256608	0.0634555517538793	0.801115380427165	0.915086203094505
ENSCSAG00000002566	0.076999610533831	0.0480068815200633	0.0409740396364384	0.839588040465809	0.933522427759931
ENSCSAG00000002567	-0.78493770505362	0.677617690328396	4.12067615302894	0.0423621439984514	0.195336552881748
ENSCSAG00000002568	-0.620857937019137	6.3690413672161	7.09199603289397	0.00774289625852449	0.0669472017430163
ENSCSAG00000002569	-0.608889528751057	3.96713535434943	5.35574435568102	0.0206541158591458	0.124623691797664
ENSCSAG00000002570	0.0197094368501429	8.27538001782855	0.0109930381244396	0.916496667317313	0.966244481880834
ENSCSAG00000002571	0.291813044048955	4.59818245014239	2.01148342901081	0.156112606598651	0.412693969780716
ENSCSAG00000002572	-0.208091499041468	6.17640787835347	1.16450485613436	0.280533228363143	0.561348830866438
ENSCSAG00000002573	-0.371886602818441	5.30184839901866	2.82096777862863	0.0930402903306806	0.308758928118266
ENSCSAG00000002575	-0.064977795072979	3.18540678605163	0.0631348402517524	0.80160809478014	0.915450522124287
ENSCSAG00000002576	-0.310635279848109	5.51302624667671	2.79059260111576	0.0948191569316467	0.312361113411285
ENSCSAG00000002577	0.406067418690666	3.11296331860199	1.91202123542824	0.166738909323865	0.428909292213405
ENSCSAG00000002579	-0.433606228956926	5.63930690014611	4.67581462120989	0.0305901915567355	0.1602976503625
ENSCSAG00000002580	-0.759655882621061	2.36469043473305	6.01540358926682	0.0141815348280623	0.0986674013290247
ENSCSAG00000002581	-0.363234758340498	5.18495812757698	5.18721099983394	0.0227537035798782	0.132612181379269
ENSCSAG00000002582	-0.0963953679452985	1.66301089452192	0.0240777290294645	0.876687298000267	0.949019195634752
ENSCSAG00000002583	0.537824400570639	-1.18186235489578	0.955648383785853	0.328285705025685	0.608289767770838
ENSCSAG00000002585	0.0973078168243574	6.21225178940274	0.165704345361615	0.683958055571363	0.857257186513295
ENSCSAG00000002586	0.47522462290864	2.54217305191952	1.71481826825649	0.190361416332104	0.460216556434039
ENSCSAG00000002587	0.349808942570753	-0.304719770241637	0.305802156203967	0.58026764737411	0.801573037024097
ENSCSAG00000002590	0.0722299973199429	4.64808156527656	0.0855381111131841	0.769928064965022	0.902099868697401
ENSCSAG00000002591	0.00229839403381815	3.83703849686275	2.29221977505745e-05	0.996179972144653	0.998760026590677
ENSCSAG00000002592	0.298424853326714	4.30311850860008	2.55464607151827	0.109970439135246	0.339073544132389
ENSCSAG00000002593	0.253131613146391	5.35194601399996	0.504391116910369	0.477577031678048	0.73283951130415
ENSCSAG00000002595	0.236524875388194	2.36550058099214	0.505805369674004	0.476960339224216	0.732287964581369
[truncated: 14,518 more rows]
