# Supplementary material for: Macrophage-associated wound healing contributes to African green monkey SIV pathogenesis control
Source: Nat Commun. 2019 Nov 8;10:5101. doi: 10.1038/s41467-019-12987-9 (PMC6841668; doi:10.1038/s41467-019-12987-9)
Supplement: Supplementary file 4 — Supplementary Data 1 [file 41467_2019_12987_MOESM4_ESM.zip › 1_DElists/DE.AGM.Re.D2.D3-BL.txt]

GeneID	logFC	logCPM	LR	PValue	QValue
ENSCSAG00000000002	-6.58949347985696	9.94378339171428	27.6967402632412	1.41901624612557e-07	1.0952285671615e-05
ENSCSAG00000000004	-2.76374888055035	11.2134321479431	17.8993460451993	2.32901123936818e-05	0.000858666933942952
ENSCSAG00000000006	-3.54212010867946	4.80194371172242	22.8140845241765	1.78453105539086e-06	9.99155913284437e-05
ENSCSAG00000000010	-3.6665096680385	6.08831720028277	21.5790068686577	3.39548131542683e-06	0.000172009699757213
ENSCSAG00000000011	0.594333067813619	-1.57493734512804	1.20553944289547	0.272217326492669	0.641290081164635
ENSCSAG00000000015	-0.805792147372427	-0.815881644100038	3.96899122303354	0.046345529415991	0.259210464644367
ENSCSAG00000000016	-0.826143979818449	12.9979609783601	5.66500500979146	0.017306667568964	0.141582084317275
ENSCSAG00000000017	-1.76232810363932	-0.528357499613485	9.53406980685004	0.00201692369644596	0.0299044243215422
ENSCSAG00000000019	-1.03745394263393	11.4313263467228	7.35359160506999	0.00669289179583112	0.0740431974492583
ENSCSAG00000000021	-1.47892757925553	6.56956342120379	12.1630203952523	0.000487463744497412	0.009952334570907
ENSCSAG00000000022	-1.29368440330496	8.69098580669901	9.51803432436066	0.00203462401754926	0.0300858414483985
ENSCSAG00000000023	-0.857748372768518	10.8990389368063	6.8484398070068	0.00887187149961684	0.0906635010295946
ENSCSAG00000000025	-0.789505383964309	5.11808071135205	7.54405896710924	0.00602082580433729	0.0681136848015335
ENSCSAG00000000027	-1.68706470237628	5.25674328900481	13.3724570160329	0.000255346615173623	0.00605101871280162
ENSCSAG00000000028	-2.3421477121509	7.10214759249555	15.3491409679227	8.93615492581247e-05	0.00256247345329244
ENSCSAG00000000032	-2.43143688017767	7.79521441371478	17.104303041884	3.5382049315498e-05	0.00123032696535596
ENSCSAG00000000033	-1.77637688781039	4.42825045415118	9.90010611073318	0.00165269242115702	0.0257281062396328
ENSCSAG00000000034	-0.733808637299541	-1.1184334034546	0.532502861122566	0.465556501318614	0.782159756782877
ENSCSAG00000000035	-2.67562768539829	6.33473125528929	17.0130086657348	3.71245949002131e-05	0.00126953816556278
ENSCSAG00000000036	-1.26068178274705	3.3114955571488	16.7974462342127	4.15892343905512e-05	0.00139054531260877
ENSCSAG00000000037	-0.910450902415442	0.990753920532898	5.25913074346136	0.0218319202108541	0.1634622965198
ENSCSAG00000000047	-0.154950463439001	7.19664918595904	0.958728305349936	0.32750748843271	0.689863150530591
ENSCSAG00000000048	-0.349604338467714	6.40515144990449	3.62293672029104	0.056988194290764	0.292365123131732
ENSCSAG00000000050	-0.163492727239036	4.02165747515135	1.1355297007831	0.286598909783216	0.655531945354636
ENSCSAG00000000052	0.628924192839743	5.34184545062188	4.81664855303286	0.0281860983709584	0.191584274400461
ENSCSAG00000000055	-0.222258554633917	6.78001893857538	2.98546909815284	0.0840149401184125	0.363265645532937
ENSCSAG00000000057	0.0984209646206781	2.64172943423161	0.0919899075336943	0.761662480375364	0.920089167582819
ENSCSAG00000000058	0.009320696943092	6.09907860039719	0.00389191176589776	0.950256089709991	0.984283195393197
ENSCSAG00000000059	0.302000045853355	0.856853017030839	0.557883456325655	0.455114289361077	0.775921007161118
ENSCSAG00000000062	0.761611492232048	1.97965408072398	5.09040512674869	0.0240585707103926	0.173228693848806
ENSCSAG00000000065	1.15385051509227	1.7571647444246	9.74742700785399	0.00179573885707745	0.0274006235538936
ENSCSAG00000000071	-0.0667695868094663	5.59286417505912	0.177392516428107	0.673623713415249	0.882965072175198
ENSCSAG00000000076	-0.343791137655645	4.8311446541058	3.22926007754204	0.0723333635949127	0.335504118645654
ENSCSAG00000000079	0.442500660767017	3.01779232090389	4.29580143517047	0.0382065849071343	0.230061306201654
ENSCSAG00000000080	-0.130206064736855	1.91860604410909	0.119798874127845	0.729252729182349	0.907108392687607
ENSCSAG00000000082	-0.163687805289646	5.69695936204668	0.6126934855135	0.433775463949729	0.76227592075637
ENSCSAG00000000083	-0.139890781323569	3.67786568592678	0.404219238060726	0.524918271750188	0.815372753259416
ENSCSAG00000000084	-0.0211813435980996	3.11701827037853	0.00277971775231833	0.957952590314421	0.987548554127031
ENSCSAG00000000086	0.867589799439629	-1.05820420328198	3.26905493065685	0.070598283161966	0.330331966851612
ENSCSAG00000000088	0.140902119438908	2.51835893355243	0.335006476636245	0.56272585865938	0.833908938494673
ENSCSAG00000000090	0.488153950010775	3.77558443720678	1.76851637881947	0.183565795460482	0.539878248507975
ENSCSAG00000000091	0.948455831999592	1.83580595900927	7.8634603281352	0.00504437617389128	0.0602443682314984
ENSCSAG00000000092	-0.075386998277302	-1.33421462760685	0.0197651601005404	0.888194938789665	0.965631189224741
ENSCSAG00000000093	-0.868156508207953	-2.01441419395661	2.92984303097526	0.0869559467056623	0.370645515287077
ENSCSAG00000000097	-0.123540584879303	2.97521555915387	0.373176703334753	0.541277764186015	0.822922713180719
ENSCSAG00000000098	0.0770574180423988	5.30975839582831	0.250702824448293	0.616580631401718	0.855300435782495
ENSCSAG00000000099	0.988748486261313	1.92991635668864	8.29865564919557	0.0039674436389849	0.0501763143837011
ENSCSAG00000000100	-0.403113331413748	5.79022185346069	1.1527775667617	0.282968461617896	0.651217790238649
ENSCSAG00000000101	-0.234798556327386	-2.23354381173315	0.0133140851192479	0.908138639017456	0.971044597698668
ENSCSAG00000000103	-0.254205249221166	-2.05793866261137	0.0716277835252583	0.78898130800356	0.928406711792875
ENSCSAG00000000104	0.669069964906753	0.823732012743676	3.59882056430621	0.0578205789410588	0.295215611242494
ENSCSAG00000000105	-0.199630307761997	4.71959648721962	1.06616545081569	0.301813188728774	0.669493478140366
ENSCSAG00000000106	0.058390787849073	5.05574192977138	0.0157350207477975	0.900175768188407	0.969346170617562
ENSCSAG00000000107	-0.0476148803925624	2.32855255678563	0.0567228916645348	0.811752593815023	0.937668200016976
ENSCSAG00000000108	-0.72426561927707	-1.43878720720022	1.82169619793517	0.177111506267672	0.531743655907039
ENSCSAG00000000110	0.653357321599612	3.20178959989855	5.38590701674577	0.0203000326862574	0.156973614175522
ENSCSAG00000000112	0.441491392442305	3.24609658958763	4.32563775083876	0.03754234333605	0.228133313025081
ENSCSAG00000000113	0.257404910087459	1.09034932801812	1.10847542704758	0.292413597089484	0.660397924942453
ENSCSAG00000000114	-0.182052845049705	1.28820581515287	0.809029401870138	0.368407363984009	0.720286982827163
ENSCSAG00000000115	-0.00121903056819358	1.84825504817682	2.19122791484949e-05	0.996265071851625	0.999037475787417
ENSCSAG00000000116	0.0987910824771742	3.87356719768583	0.24970833041716	0.617280525863979	0.855768209307986
ENSCSAG00000000117	0.267797278434744	1.16685650503102	0.681722232405093	0.408994309752843	0.747185054976577
ENSCSAG00000000118	-0.162763107818023	3.58868301021352	0.717625612606145	0.39692385736556	0.739553064740561
ENSCSAG00000000119	-0.0558168146327083	4.35910788673124	0.139459686883169	0.708818748477821	0.899074690617422
ENSCSAG00000000121	0.133729098187344	4.65103400079045	0.862866823019591	0.352937673205645	0.710045255583148
ENSCSAG00000000122	0.46619219845598	1.61358088178375	3.4676733215689	0.0625792749389384	0.309152379837136
ENSCSAG00000000123	0.106232526234245	5.29583028743396	0.604104501455861	0.437016244262252	0.764522900863848
ENSCSAG00000000124	0.0661898027155153	3.98024944165376	0.159131771506818	0.689957134562849	0.889549761265677
ENSCSAG00000000125	0.666782653643814	-0.984895445934783	1.882827562896	0.17001312449804	0.523412260453705
ENSCSAG00000000126	0.0176073861199318	2.45642106601217	0.00725770455077068	0.932108621352353	0.977935469661234
ENSCSAG00000000129	-0.515272686284493	0.462869083666223	3.68200499441637	0.0550026710487562	0.286045062251985
ENSCSAG00000000130	-0.0650734026138455	1.21066528648721	0.0534326987970566	0.817194279242674	0.940152936458834
ENSCSAG00000000131	-0.380580942323071	2.04022971318695	3.36328179034864	0.0666650921627287	0.319996317132168
ENSCSAG00000000132	0.900989458125421	1.0661725095594	5.97502521438742	0.0145098740221119	0.126136625906959
ENSCSAG00000000133	0.194374069363328	-2.05195342629481	0.118052666669406	0.731156202033194	0.907625282394475
ENSCSAG00000000134	0.287672435075708	3.88593032863918	2.27603235601381	0.131387610994262	0.461238931092929
ENSCSAG00000000136	0.359686159066388	-1.02339110281758	0.575347549833758	0.448141732919908	0.770395191781653
ENSCSAG00000000137	0.24977935320103	3.31115192053343	1.91455105367425	0.166458595382001	0.518265149844394
ENSCSAG00000000139	-0.166529513485727	1.76094328500174	0.113984206339914	0.735652981829007	0.909263389345643
ENSCSAG00000000141	-0.0825050921755027	0.32590248659321	0.0454093156443065	0.831253163510527	0.945160558553255
ENSCSAG00000000142	0.00221066931175084	6.34237204604069	0.000149574474512804	0.990242063717921	0.99736741059997
ENSCSAG00000000144	-0.322797629760355	-0.00569418826909456	0.561613615369424	0.453610822110773	0.77568855792885
ENSCSAG00000000145	0.102057315905667	-1.06677975678185	0.0862773165939679	0.768964223502198	0.922433152704321
ENSCSAG00000000146	0.207363313422982	3.37199004913628	0.944606534631085	0.33109596779688	0.693350297390888
ENSCSAG00000000147	-0.21977055492581	6.92714547249161	1.65313749138095	0.198532439150088	0.560019035341997
ENSCSAG00000000148	-0.133256277471124	1.55491518634108	0.519141295695194	0.471208210805197	0.785070520264153
ENSCSAG00000000149	0.00434131530845573	5.21358201425285	0.000381091150167379	0.984425041086753	0.995576071738299
ENSCSAG00000000150	0.432850523483574	-1.12602756682169	0.925782831293198	0.335961156679678	0.695301692162853
ENSCSAG00000000151	0.661513048341964	0.759731491253766	4.04473403201268	0.0443093603299689	0.252451778051085
ENSCSAG00000000152	-0.231159162901167	1.80341298258805	0.857242099514398	0.354511622985277	0.710720903257363
ENSCSAG00000000153	-0.214480633576896	0.228705877858733	0.741787309967858	0.389088939887349	0.732799366144779
ENSCSAG00000000154	-0.442321039694272	6.84117664147081	7.67053424239607	0.00561298357408599	0.0652137647226329
ENSCSAG00000000155	-0.0596063646385223	4.74971446966852	0.183227900247182	0.668613784664561	0.880775525957459
ENSCSAG00000000156	-0.0551415235167451	5.24277521723329	0.102096522015181	0.749328085266648	0.914875585579113
ENSCSAG00000000157	-0.0379600182320628	6.07787376259306	0.0658128440579766	0.797533788995771	0.931141980126044
ENSCSAG00000000158	-0.248025294565599	0.739956481607924	0.923510826454287	0.336554829304788	0.695998748044563
ENSCSAG00000000160	0.575558354122008	3.06913932608795	7.17148568495236	0.00740714061552262	0.0792895278979826
ENSCSAG00000000161	0.0606378596398081	2.37451504263854	0.0721899356737659	0.788174521173585	0.927954848258899
ENSCSAG00000000162	-0.00937562282577287	3.04451046709732	0.00215093106660191	0.963008866416349	0.989057172403857
ENSCSAG00000000163	-0.472776426748213	0.794979865906178	1.52026431815742	0.217579498413736	0.583667693447463
ENSCSAG00000000164	0.855755826711248	2.50613662452432	8.56450524818443	0.00342780112986393	0.0447211621342515
ENSCSAG00000000168	0.275818739700009	1.29066879936314	1.34735826806609	0.245740479378073	0.614797863963593
ENSCSAG00000000169	-0.183958532146629	1.47320227937188	0.260529004555089	0.609756954365212	0.851556237021241
ENSCSAG00000000170	0.533764953333345	3.51647805722547	2.67535772448598	0.101912424088777	0.403762894860716
ENSCSAG00000000171	2.05734524199747	-0.490995147198695	15.9485949704621	6.50860712242425e-05	0.00197472297849597
ENSCSAG00000000173	0.137909221560803	5.12957584551919	0.175278251635362	0.675462838077686	0.883532382314661
ENSCSAG00000000174	-0.170377331110987	2.75415817988795	0.494172859941891	0.482071768620187	0.791017226534832
ENSCSAG00000000176	-0.175359885442005	5.86703369761638	0.708590254054382	0.399912210982446	0.74128125597603
ENSCSAG00000000177	-0.471130420347078	-2.2096059127271	0.419955636615519	0.516959181558649	0.811572131231337
ENSCSAG00000000178	1.23161641641023	0.770961691247747	9.24274818730499	0.00236429854772167	0.0337229007881855
ENSCSAG00000000180	0.948466652711696	0.305690265563416	3.66888903976356	0.0554371243328866	0.287580082476849
ENSCSAG00000000181	0.00799956787119166	4.19020847833929	0.00107458164015384	0.973849379736439	0.992941795012385
ENSCSAG00000000183	-0.158737420192069	8.35919682559787	0.998068002425068	0.317778446744352	0.682090330140537
ENSCSAG00000000184	-1.07402637737831	-0.0744953353946728	3.06220249826355	0.0801329824046385	0.354081452749442
ENSCSAG00000000186	-0.774830611451077	4.02165680763405	16.0337324435464	6.22239304889447e-05	0.00191539256421886
ENSCSAG00000000187	-0.0132771460009752	5.37910151334174	0.00818245065630663	0.92792414275215	0.97664710799957
ENSCSAG00000000188	-0.245603351414772	0.427066696383419	0.403709286565999	0.525179817559363	0.815372753259416
ENSCSAG00000000189	-0.0394231517043026	8.39985517229893	0.0486086063913262	0.825502334056988	0.943491506275145
ENSCSAG00000000190	0.388697962596951	-1.07395001433411	0.827532355688906	0.362987045964721	0.715772037971429
ENSCSAG00000000193	0.738965735449327	-0.869303942225508	3.45828800912337	0.0629354453184498	0.309929859965664
ENSCSAG00000000194	1.80143492363697	2.23214463598709	14.5170552078447	0.00013889634823858	0.0036517094475441
ENSCSAG00000000198	1.58792819724099	-0.203339340922696	12.3623840098246	0.000438070946993049	0.00925270822440433
ENSCSAG00000000199	0.659274675862456	1.4064925672354	3.74639632413513	0.0529214927482718	0.279694826477556
ENSCSAG00000000200	0.854022415571383	-1.47459397044966	2.4148191327782	0.120191851242667	0.440081757254518
ENSCSAG00000000201	-0.191554083228273	5.34123211257977	1.15791792523327	0.28189776327342	0.650220141832922
ENSCSAG00000000205	0.044611759324314	5.21285523519612	0.00756329009610113	0.930697601177101	0.977253111830704
ENSCSAG00000000206	0.0692700991740203	6.38783953275007	0.0269599776813436	0.869577685878586	0.960297765177348
ENSCSAG00000000207	-0.636814316337951	-0.590184932517326	1.79292238155856	0.180570504959815	0.536077651884436
ENSCSAG00000000209	-0.161822910483866	2.01547894074265	0.361654609549475	0.54758874070785	0.825456167771431
ENSCSAG00000000210	0.120473917978448	4.49697594555539	0.774119330423824	0.378945713531874	0.726614250173264
ENSCSAG00000000211	0.0728354784698826	5.23538973675303	0.169233284171671	0.680794113049936	0.885505539444248
ENSCSAG00000000213	0.108082007533206	2.28458278084229	0.288588900219001	0.591126218333333	0.845189728896439
ENSCSAG00000000214	0.0559329457962884	4.77642358822278	0.0341058501454441	0.853481843920405	0.955143276375996
ENSCSAG00000000216	-0.40824376956778	0.202314151023036	2.04564403753169	0.152642373475476	0.496494398311428
ENSCSAG00000000217	-0.284020007351417	6.8277766143309	1.10450207043299	0.293280206711435	0.661092699996546
ENSCSAG00000000218	-0.0661387516224579	4.1143233961161	0.0435732224430367	0.834649651270055	0.94605675176099
ENSCSAG00000000219	-0.0786608873006777	6.00836483066289	0.0840729404183591	0.771851932729875	0.923000091534252
ENSCSAG00000000220	-0.275624670899462	0.394862589033613	0.326852895001501	0.567518120239625	0.835200675865986
ENSCSAG00000000221	-0.0225634960336744	6.32545770450896	0.00431309362610222	0.947637255416203	0.983111899234308
ENSCSAG00000000227	1.02394064044606	1.23187887962084	5.60864688140747	0.0178720586293959	0.14463145143642
ENSCSAG00000000228	0.199057561103542	4.46972546471124	1.08596746831702	0.297366417749133	0.665438439501753
ENSCSAG00000000229	-0.604934570636284	-0.690488683813324	2.27707301613235	0.131299458825456	0.461027457784875
ENSCSAG00000000230	-0.17864962385933	5.05948851985628	0.872526308946348	0.350256867727659	0.707755405463389
ENSCSAG00000000231	-0.120052480159129	6.38309295533175	0.620141650603514	0.430994652590566	0.759737318766102
ENSCSAG00000000232	-0.147471912761452	0.556574003339195	0.308034726743376	0.578888666768588	0.841245523733142
ENSCSAG00000000233	-0.22650792255464	5.35363303736312	1.76277756614404	0.184278443787936	0.540512648528092
ENSCSAG00000000235	-0.101750383580958	3.63805347698484	0.425666037911242	0.514123256474881	0.810007751798768
ENSCSAG00000000236	0.0209092983109665	4.29605149905201	0.0128792087553933	0.909644784785744	0.971271763546844
ENSCSAG00000000237	-0.10788785658065	3.05258377097387	0.280347863707934	0.596473305169067	0.846032657666335
ENSCSAG00000000238	-0.105181251098321	6.9660804978241	0.531471535999803	0.465988851448315	0.782347820631411
ENSCSAG00000000239	-0.36873998841774	2.41155118574991	1.55854549246039	0.211878315268143	0.575696224309337
ENSCSAG00000000244	-0.100102512427111	7.8802036991826	0.346349386396554	0.556186964389947	0.830384171637779
ENSCSAG00000000245	-0.220514690291688	7.44497258663745	1.6955506835239	0.192870880137547	0.55200976039367
ENSCSAG00000000246	-0.143000109556651	5.77098521771974	0.38891786669689	0.532868765997859	0.819496592922405
ENSCSAG00000000247	-0.293359733265839	1.6356275736492	1.7880826589709	0.181159946457191	0.536921228004645
ENSCSAG00000000248	-0.612978720208124	4.90064858794724	9.31688199052301	0.00227052042619684	0.032724420488214
ENSCSAG00000000249	-0.183547726958897	3.51679163625135	0.648174063042202	0.420766257045936	0.753155338513949
ENSCSAG00000000250	0.174028406531869	4.69927501184536	1.32564585833813	0.249581303721019	0.618783307349155
ENSCSAG00000000253	1.18798046812191	1.8796046481148	10.1642062588887	0.00143193550440491	0.0230100137600849
ENSCSAG00000000254	-0.181762664775049	-0.344280871959557	0.213256631742176	0.64422677624051	0.8695805586734
ENSCSAG00000000255	-0.211906568644869	6.16846362062847	1.06469478146285	0.302146851281146	0.669600571921922
ENSCSAG00000000256	-0.0403814757992433	1.24836534872573	0.0327156342423738	0.856465977362646	0.956422145076682
ENSCSAG00000000257	0.2044287888003	6.09650049692138	1.39224746126534	0.238025923653027	0.607310998431067
ENSCSAG00000000258	-0.451903517163942	3.84105437665573	1.85473274359055	0.173233950087872	0.527454599961042
ENSCSAG00000000259	0.0418002213690521	0.323121620356099	0.0225398225140481	0.880659934875042	0.963825902367081
ENSCSAG00000000260	-0.123884787698379	-0.191958547877148	0.193605286132243	0.659932756691002	0.876984897560607
ENSCSAG00000000261	0.0263597574130053	2.45320211496306	0.0224743221011856	0.880832164306603	0.963825902367081
ENSCSAG00000000262	-0.237120692119559	3.91979596447994	2.14097166369815	0.143411032110608	0.482138787196741
ENSCSAG00000000264	0.0690174759785815	5.39050058315299	0.205532707850921	0.650291584598179	0.871823574948978
ENSCSAG00000000265	0.100137470085405	2.84187715763619	0.184002491364986	0.667955889023363	0.880637565373474
ENSCSAG00000000267	0.0242416218165689	2.93395896343365	0.0201234500858725	0.887192843851102	0.965316339164177
ENSCSAG00000000268	0.495146797408964	1.82796942831095	5.36348159435831	0.020562682521135	0.158401803543421
ENSCSAG00000000271	-0.266427648189705	0.243167054343888	0.418750628884418	0.517561115354152	0.811597545077806
ENSCSAG00000000272	-0.329118091244329	2.21160369710297	0.728109008466369	0.393496819968443	0.736975504639843
ENSCSAG00000000273	-0.145552243874878	1.11343665546996	0.145277269865183	0.703090052457317	0.89703896283962
ENSCSAG00000000274	0.225251709773377	0.302671801763011	0.637741592821754	0.424529784202854	0.756627550969451
ENSCSAG00000000277	0.84460602480674	1.98473400131873	3.47655831249848	0.0622440701344234	0.308321914916839
ENSCSAG00000000279	0.530435620800748	3.98491943929729	6.48083246374986	0.0109043901460048	0.103689010962326
ENSCSAG00000000280	-0.24379996539984	7.8239827578489	2.55385497104854	0.110025502343994	0.422777125766801
ENSCSAG00000000281	-0.0966579420161942	4.93389044211006	0.374133625806834	0.540759664592009	0.822745705606689
ENSCSAG00000000284	1.64343086534024	0.695011967329253	19.1332271151162	1.21904053610891e-05	0.000500867973505244
ENSCSAG00000000285	-0.330816213220758	2.44590141217399	1.89265371457617	0.168902912381171	0.521354775518558
ENSCSAG00000000286	-0.0275069827668102	6.80377940642895	0.0371041043439426	0.847253246432053	0.952257618197481
ENSCSAG00000000287	-0.306701410426733	-0.186640454229767	0.546289268935162	0.459837873307555	0.778227017827578
ENSCSAG00000000289	0.163038954048018	-0.580252334899264	0.199390131341691	0.655213565378164	0.87465938448199
ENSCSAG00000000294	-0.251601134896499	-0.145764299261709	0.641768472606621	0.423071132258636	0.755036833227
ENSCSAG00000000295	-0.049116950552586	2.16785378961728	0.017802876044172	0.893855362333213	0.966889387161497
ENSCSAG00000000296	-0.12852652133989	-0.649611568755591	0.127803757453623	0.72072013551065	0.903913427385894
ENSCSAG00000000301	-0.167488072483194	6.72400533661917	1.42759699615897	0.232157010634398	0.599625199977964
ENSCSAG00000000302	0.268391236619029	0.225765432967043	0.39903316186205	0.527588995144201	0.816470292588473
ENSCSAG00000000303	-0.0713105222604353	5.55056579934477	0.133907205802039	0.71441482107625	0.901236631479537
ENSCSAG00000000306	0.0239344451698781	4.54353352614682	0.0252485850013251	0.873749210172526	0.962212775560314
ENSCSAG00000000307	-0.360355830564836	2.58612736456926	2.23671039911028	0.134767421842119	0.467244648733477
ENSCSAG00000000312	0.05638082330319	5.1521282969877	0.0999473957013564	0.751892770387511	0.915410998907475
ENSCSAG00000000314	-0.26815478100514	-0.119609116328253	0.837582577347415	0.360089071384827	0.714453606007745
ENSCSAG00000000315	1.83332703238853	1.24584711375515	11.2234860211681	0.000807686363916051	0.0147768881700619
ENSCSAG00000000316	-0.049803439858532	7.00057594561172	0.120677056983194	0.728301323691889	0.906644027993589
ENSCSAG00000000317	0.261647633345689	4.40114754615642	1.38751881350612	0.238824559872746	0.607737762524958
ENSCSAG00000000318	2.01396171344904	0.628083050255029	20.7836766434011	5.14193630825693e-06	0.000244639110458023
ENSCSAG00000000320	-0.241001386949315	5.36519596817605	2.46073620282679	0.116724062194108	0.433757973798475
ENSCSAG00000000321	1.10235604848796	2.87132531334548	10.4412180758039	0.00123233973644384	0.0203749303572002
ENSCSAG00000000322	0.293146834407143	3.78419875189704	1.44828612401693	0.228803157597589	0.595891162730902
ENSCSAG00000000323	0.860555075237574	0.0362035603706876	4.08522385030154	0.0432597207614383	0.249048730504244
ENSCSAG00000000325	0.146289795037605	2.78819204273657	0.303523422407078	0.581681936510051	0.842258310277594
ENSCSAG00000000326	-0.416008048652831	4.44569444696257	7.49529330397368	0.00618604552994174	0.0695540599169828
ENSCSAG00000000327	1.70104583600857	0.000761111253813712	10.4884282833965	0.0012012451464862	0.0199607304673165
ENSCSAG00000000328	0.709624477243444	1.54009724892738	4.0977110611258	0.0429413110783115	0.247906897965911
ENSCSAG00000000329	0.294673925214567	5.55723346545077	2.64781851292733	0.103692104782363	0.407878660321572
ENSCSAG00000000330	0.5278399172234	2.7850373093263	6.75294476684761	0.00935930886180664	0.0937201625799811
ENSCSAG00000000331	-0.144596291823476	0.0939682110278553	0.257451318425247	0.611876564811571	0.852105600992514
ENSCSAG00000000332	0.141071687044936	4.20133897895833	0.469704752206418	0.493123027689102	0.798755815273208
ENSCSAG00000000337	0.143515100754516	1.60772872277222	0.444218917304191	0.505093161193457	0.805272562107368
ENSCSAG00000000344	1.01227224426561	-2.31641119178628	2.25693626632777	0.133016987339026	0.463706538598288
ENSCSAG00000000345	1.48765297027962	5.48968618844039	14.3520369872895	0.000151615570732895	0.00393129416294384
ENSCSAG00000000346	0.0158579986667188	4.02696357679862	0.00357946260516684	0.952292138696365	0.985221701225284
ENSCSAG00000000349	0.0534785287959104	1.48209480619125	0.0298384848559543	0.862857217863343	0.958415649575957
ENSCSAG00000000353	-0.0760946341387234	-1.30567422968187	0.0347654616668436	0.852087976050481	0.954501271712153
ENSCSAG00000000365	-0.256350741650948	4.00859554624135	2.72863730669575	0.0985633502470364	0.396969240680395
ENSCSAG00000000367	0.540181527714175	2.84856936800375	6.27059973096371	0.0122757586077438	0.112269493313458
ENSCSAG00000000368	0.450227506627155	1.35328863921348	3.1206012841957	0.0773082519512146	0.346993216900067
ENSCSAG00000000369	-0.185746539567547	8.01582646685307	1.56875761918482	0.210387529275332	0.573806278243174
ENSCSAG00000000370	0.0166094226021425	2.03448909500636	0.00331754366629511	0.954068745560387	0.985919113937219
ENSCSAG00000000371	-0.566582792987005	1.52507886425303	2.29830321897629	0.129515414547641	0.457486334919458
ENSCSAG00000000372	-0.150417673880478	4.3870516568396	0.622785029214917	0.430014230677713	0.759224484030335
ENSCSAG00000000374	1.80732474006928	-0.770472722714565	8.41939184302561	0.00371239948303244	0.0475774748266417
ENSCSAG00000000375	-0.219486473455319	4.08032532054162	0.193700088139806	0.659854744101614	0.876984897560607
ENSCSAG00000000376	-0.125850767447164	4.58348621513567	0.0697477111809945	0.791704466855949	0.928716318896415
ENSCSAG00000000378	1.25342756330363	3.00976461758731	15.2832077594041	9.25354738614901e-05	0.00263065132834808
ENSCSAG00000000379	0.750107221253326	3.89221028166415	3.69829169136784	0.0544682079169748	0.284677284380443
ENSCSAG00000000381	-0.132991294040906	3.2538529798202	0.3500437277652	0.554088377888003	0.829274894669822
ENSCSAG00000000382	-0.288279608165698	0.700633544297762	1.01944173783507	0.312651467101283	0.677520897679334
ENSCSAG00000000383	-0.156744604248082	5.19817391532217	0.636433877811974	0.425005099506424	0.756771154435921
ENSCSAG00000000384	1.56186716484904	-0.606344881558134	9.23825677598497	0.00237010479591741	0.0337411810804242
ENSCSAG00000000385	0.32116546772259	3.27409833884109	1.49158563863272	0.221970601964049	0.588155147954973
ENSCSAG00000000386	0.563513601295923	-0.849375351573313	2.53064522131627	0.111654551834392	0.425126379126015
ENSCSAG00000000387	-0.0668647923258575	7.75660713153235	0.200072713868071	0.654662159884096	0.874276754107828
ENSCSAG00000000388	0.178066925951407	4.59153884076334	1.62726647992357	0.202081550035376	0.564100213272655
ENSCSAG00000000389	2.67472600110527	4.48811154487414	35.8257771768419	2.15774079946636e-09	2.67965449509668e-07
ENSCSAG00000000390	0.0448296604666073	4.23194938887291	0.0750326005914737	0.784145492352132	0.926864519691331
ENSCSAG00000000392	0.0192493924452077	6.73435759249866	0.0154120302782701	0.901200311812979	0.969397351682628
ENSCSAG00000000393	0.510948294088754	3.56666777555883	5.45893542467558	0.0194685045430314	0.153453715789391
ENSCSAG00000000394	0.483680821725756	3.6070349765792	4.44033981752125	0.0350992605753399	0.219264178110018
ENSCSAG00000000395	-0.0706880886867024	3.96148224934101	0.108777731353179	0.741539985037769	0.911962373976509
ENSCSAG00000000397	-0.147873491989976	5.71001304535727	0.737861511533751	0.390346774512377	0.733697619474924
ENSCSAG00000000398	-0.0693907651007298	4.03496549572647	0.173123996004765	0.677350207308128	0.884415152479874
ENSCSAG00000000400	0.300784053064584	7.66755411034482	1.68741850059648	0.193941617448352	0.553346169200591
ENSCSAG00000000401	-0.432332026270683	2.11965911806032	1.77693188182868	0.182526525436181	0.538751950276841
ENSCSAG00000000402	0.181599420729334	4.08674794909576	1.41474181469902	0.23427081722326	0.601968121978312
ENSCSAG00000000403	-0.0202981961989951	5.55477414684973	0.0155866831706426	0.900644963943811	0.969397351682628
ENSCSAG00000000404	-0.0855606470288406	1.05938027866625	0.151869641636916	0.696755026527917	0.893987630945515
ENSCSAG00000000405	1.36622969353576	-2.56591464687186	1.70414364694317	0.19174696882373	0.550196242205653
ENSCSAG00000000406	0.678319275981553	1.90760546280365	4.26915283142616	0.0388102751312382	0.232341179537028
ENSCSAG00000000407	0.156775061673432	-1.62539988822004	0.133752912504153	0.714572190184672	0.901236631479537
ENSCSAG00000000408	-0.450557797271993	4.623771695971	0.951731512386019	0.329278947033191	0.690979591938409
ENSCSAG00000000409	-0.580030622042344	4.9451191943052	3.85225576127704	0.049679133630108	0.269917845450162
ENSCSAG00000000410	0.305870560473771	2.93623773969165	2.6390127747233	0.104268318324231	0.4089914087343
ENSCSAG00000000411	0.796598056636343	0.102651700202846	3.59693458610255	0.0578862167966899	0.295276912548155
ENSCSAG00000000412	-0.198855608143966	2.5396874570301	0.857127626511691	0.354543755193045	0.710720903257363
ENSCSAG00000000413	-0.158548244185976	0.362295290195805	0.351969434501743	0.553000392666906	0.828525622888748
ENSCSAG00000000415	-0.459801090001444	6.50518344389736	4.5235652640246	0.0334310958204246	0.213609829658009
ENSCSAG00000000418	-0.156871294720494	4.5999998132704	0.119606414056427	0.729461757813145	0.907108392687607
ENSCSAG00000000419	-0.0793561122882763	6.96125261633792	0.272221297963394	0.601845584243093	0.847490242135214
ENSCSAG00000000420	-0.151730063825923	4.25463455076714	0.926042522065426	0.335893389066848	0.695301692162853
ENSCSAG00000000422	-0.163093030583227	3.33979446134806	0.342863122023743	0.558181217471533	0.831338750765273
ENSCSAG00000000423	-0.308275602497446	0.168714799163954	0.552367472651156	0.457351956446409	0.777265467161784
ENSCSAG00000000424	-0.155539540065304	7.49760530764458	0.627086688551593	0.428425953650025	0.758538732228038
ENSCSAG00000000425	0.132099902423246	-0.724297581093412	0.173150818118245	0.67732662364314	0.884415152479874
ENSCSAG00000000427	-0.380199067343264	7.01217879551179	6.11261596046297	0.013422032685569	0.11931739174787
ENSCSAG00000000428	-0.220983120744526	3.89477862526276	1.67192695860176	0.196000632933338	0.555908088726435
ENSCSAG00000000431	0.33576821577276	6.52688552821599	6.57321214306812	0.0103524941571417	0.100053918076951
ENSCSAG00000000441	-0.372387196106583	-1.92448388072087	0.399516214202009	0.527339209775456	0.816441122823683
ENSCSAG00000000444	-0.00639602588159469	8.45763484526239	0.000956731668551924	0.975324504053989	0.993203818648343
ENSCSAG00000000445	-0.472554787906147	-0.811352409959367	1.24728349095447	0.264071950710602	0.633136363751926
ENSCSAG00000000446	0.216434668729219	-1.93025751466355	0.145657401379474	0.702720332008929	0.896834471008459
ENSCSAG00000000447	-0.258296644165723	2.27778629128735	0.926673828923292	0.335728722665817	0.695065343729168
ENSCSAG00000000448	0.468075583173663	-1.35388527582678	0.941416149229344	0.331913910241435	0.693470757169258
ENSCSAG00000000449	0.267361741750718	3.67812752443188	1.85166605407819	0.173589746683008	0.527789283476347
ENSCSAG00000000451	-0.452244184304746	0.91023474541512	1.83245464952555	0.175837889471006	0.530114390388929
ENSCSAG00000000456	0.00768207835205174	3.64213008652069	0.00245143281598637	0.9605113171902	0.988392930104986
ENSCSAG00000000457	0.188191124716193	4.88800754753176	1.48201880644485	0.223458928254927	0.589693860638639
ENSCSAG00000000458	0.109757727228314	4.33799426996636	0.297795153630329	0.585267974354528	0.843384475471397
ENSCSAG00000000460	-0.0529856172314813	4.53443227906337	0.0915047005155003	0.762272885560396	0.92035535459072
ENSCSAG00000000466	0.149980997312653	0.011108679830535	0.108282105004299	0.742108475322256	0.911962373976509
ENSCSAG00000000471	1.77416369580803	1.07242336309263	15.3506946551245	8.92880930784341e-05	0.00256247345329244
ENSCSAG00000000473	-0.317636307115964	4.06049530698813	1.64539758907937	0.19958650317554	0.560545871952116
ENSCSAG00000000475	0.110520586301654	3.83117443384966	0.420501707327247	0.516686808189185	0.811304877921929
ENSCSAG00000000476	-0.154139751574746	8.10315403598469	0.900168915993348	0.342736422604787	0.70081047940818
ENSCSAG00000000477	-0.158325924905762	6.62237719224427	1.11280190481748	0.291473686659222	0.659037766262885
ENSCSAG00000000481	0.386070176788454	0.704883965312542	3.07812484825365	0.0793519642024505	0.352896174672018
ENSCSAG00000000482	0.287829530328414	-1.29055544307586	0.561414206882596	0.453690997716499	0.77568855792885
ENSCSAG00000000483	-0.0801779613565686	8.99329660825513	0.189494519589388	0.66333765780474	0.878193979958391
ENSCSAG00000000484	0.171000177582704	7.05212772708919	1.48285695834653	0.223328059110229	0.589627485985238
ENSCSAG00000000486	0.817616996134589	2.30672277491466	9.36474302895829	0.00221199007517448	0.0321164747381394
ENSCSAG00000000487	0.455199772378514	0.798756811647286	1.5132254543307	0.218647569612765	0.585031898152283
ENSCSAG00000000488	0.433486682551023	0.282095791157103	1.49356573177365	0.221664039571107	0.587770900882321
ENSCSAG00000000489	0.185995181431654	2.61435550662432	0.621350584006915	0.430545842915891	0.759297544402501
ENSCSAG00000000490	-0.183420967863424	0.902536226575003	0.536810733482231	0.463757475578901	0.78096189138321
ENSCSAG00000000491	0.106382096594348	1.81752720707959	0.133091545684081	0.715247909711152	0.901701235891261
ENSCSAG00000000492	2.70047014594269	-2.27214671538066	10.6679103445853	0.00109010198245016	0.0185429602926152
ENSCSAG00000000493	-0.184982510050017	3.16620205394564	0.787087003222105	0.374982407697151	0.724190873432958
ENSCSAG00000000494	0.665426971858879	1.42152720988355	3.73269984493179	0.0533570832316701	0.280757866752945
ENSCSAG00000000495	0.190032786867729	2.79494948998798	0.912705575817913	0.339397567556655	0.698284706444105
ENSCSAG00000000496	-0.894164151641556	-0.763425439000856	3.22311808233805	0.0726052058088551	0.336292816697942
ENSCSAG00000000497	0.0360511528159874	-1.53418980486219	0.00758486832397054	0.930599060319006	0.977220718373007
ENSCSAG00000000498	-0.416493031157507	2.92705181555361	5.26760438606005	0.0217258915937911	0.163037960679076
ENSCSAG00000000499	-0.256043428658111	3.22933133291699	1.92092871914733	0.165754315064094	0.517535731930745
ENSCSAG00000000500	0.0094712037502476	4.52760591373358	0.00041471281975447	0.983752603663194	0.995304323705522
ENSCSAG00000000501	0.114811582867213	4.79429216581688	0.57879969076361	0.446783188778861	0.769425710486741
ENSCSAG00000000503	-0.711356840725204	2.16087824790755	2.66707383449237	0.102444218097234	0.404786582443183
ENSCSAG00000000504	0.161941095247719	0.952844618071925	0.228666595492921	0.63251429517177	0.863479511806937
ENSCSAG00000000505	-0.0991128424913595	-1.86208364047505	0.0317001668923744	0.858687315901671	0.956704239862753
ENSCSAG00000000506	4.9901178285199	-1.71451558931868	20.5671953920906	5.75742929760177e-06	0.000268631242114374
ENSCSAG00000000507	-0.239208941607295	7.02706354183658	1.15483149842218	0.282540026995797	0.651048217897542
ENSCSAG00000000508	-0.0302150056135148	0.68535688630201	0.0165125684678387	0.897752317640554	0.968000393258543
ENSCSAG00000000511	-0.574261106047748	0.305557674597417	3.55592149634318	0.0593333548934222	0.299208087929144
ENSCSAG00000000512	0.301078469911578	1.67631514975241	1.8583663088006	0.172813470107093	0.527135447286194
ENSCSAG00000000513	-0.127625186510646	2.65475094955983	0.506844324654248	0.476508123965149	0.787442189447961
ENSCSAG00000000515	-0.0604669721556812	1.02291947148977	0.055603592797052	0.813584654898808	0.93893080945805
ENSCSAG00000000516	-0.021820547941315	5.47033215300815	0.00764846207400183	0.930309466637914	0.977165116722316
ENSCSAG00000000518	0.133652107106216	0.0473279403288721	0.203030215316453	0.652285981380329	0.872655722862376
ENSCSAG00000000519	-0.375880878586953	2.8205797381189	3.3792152283263	0.0660234853054018	0.318769338435932
ENSCSAG00000000522	-0.13458755187291	4.02040963545216	0.437486698342514	0.508338020135837	0.807251137254459
ENSCSAG00000000523	-0.641142720669929	1.16850156891431	7.31355059263893	0.00684365739836102	0.0754080648757365
ENSCSAG00000000531	-0.209843274113616	2.48102357498866	1.38539162260772	0.239184888498437	0.607901780321168
ENSCSAG00000000532	0.0970987281491734	2.79071400249602	0.177757093726186	0.67330788645518	0.882799690250194
ENSCSAG00000000533	0.124491796670933	4.22613191670793	0.43978671188615	0.507225418408676	0.806620606375064
ENSCSAG00000000535	0.202370166433954	1.61719994342964	0.683409943441106	0.408414989657769	0.746628708818746
ENSCSAG00000000536	0.142798652270229	-1.66212781010264	0.0811846739759297	0.775698350890397	0.924333557319045
ENSCSAG00000000538	0.947859213004252	-1.55329559682611	4.46169922374942	0.0346629997793942	0.217940147451943
ENSCSAG00000000539	0.140666466043601	3.11116889220016	0.318044230539222	0.572785368056916	0.838513824221428
ENSCSAG00000000540	-0.269825683785939	3.47179008325546	0.338241159302953	0.560846221704799	0.833080505665384
ENSCSAG00000000541	-0.103787521155054	3.93789497553239	0.226059666828768	0.634461044355127	0.864399870375252
ENSCSAG00000000542	0.0150435335542833	4.51367219193775	0.00812404456578975	0.928181142757332	0.976793114681291
ENSCSAG00000000543	-0.142066027646075	3.91136740931103	0.866356304728813	0.351966016482204	0.70895398710202
ENSCSAG00000000547	1.12875476295666	3.58030455346636	21.7556646110591	3.09674163255287e-06	0.00015956088257987
ENSCSAG00000000552	0.496068266351488	4.17038606334318	9.52825177386552	0.00202332765140111	0.0299499794233736
ENSCSAG00000000553	-0.356849181112275	5.82852349745478	6.57496179804944	0.010342322307489	0.100014132056672
ENSCSAG00000000554	0.435469886685744	4.90429582837092	5.97539018766566	0.0145068714408799	0.126136625906959
ENSCSAG00000000555	0.978566077673543	2.28909510757409	10.7409544687692	0.00104790272149093	0.0179545739116864
ENSCSAG00000000556	-0.0548647617857398	4.0713755696167	0.148507306899043	0.69996592987219	0.895276401819592
ENSCSAG00000000557	-0.233218531685958	3.48637846907517	1.12726179685997	0.28836015704621	0.65703472395258
ENSCSAG00000000558	-0.294170096808899	6.07608942565827	3.29208504885297	0.0696145679486216	0.327482669592271
ENSCSAG00000000560	0.563076074141283	-1.44900063177834	0.59222474252951	0.441560111785755	0.76698373818123
ENSCSAG00000000561	1.8979910489769	-2.15942443662357	7.45230793953318	0.00633551613250594	0.0708488286801629
ENSCSAG00000000562	0.860378274596846	0.362918403129084	4.06912462425501	0.0436739018366743	0.250451109780487
ENSCSAG00000000563	0.0581393280723549	4.14524352813922	0.0152033301066652	0.901868127643778	0.969507138800518
ENSCSAG00000000565	-0.444464840546067	1.15583003778187	1.86722051777634	0.171793756818731	0.525660889472948
ENSCSAG00000000567	0.00127631101264202	1.84745800530028	2.94999743708502e-05	0.995666400768688	0.998887448740626
ENSCSAG00000000568	0.00961308722137112	-1.25329887019887	0.000799705030560816	0.977439584495155	0.994124723172987
ENSCSAG00000000569	0.522398362124896	3.30130786506719	8.80031973768506	0.00301177757929239	0.0404106663502618
ENSCSAG00000000570	0.253394304470416	4.02307194681759	2.12157087587749	0.145237511668005	0.485604854295635
ENSCSAG00000000571	-0.193448289928127	2.26020372738772	0.171193124614504	0.679053609752137	0.885095365552087
ENSCSAG00000000572	0.00270168594839511	3.26076114025057	0.000262263158468556	0.987079190538064	0.996195657940728
ENSCSAG00000000580	-0.107259767044824	2.18052472789948	0.301617123285073	0.582870401380677	0.842649489680931
ENSCSAG00000000581	-0.169614253003814	5.51749093507742	1.11511233408306	0.290973334340229	0.658727062975693
ENSCSAG00000000583	0.205160336848271	3.03085589166276	1.11407809861802	0.291197175348674	0.658727062975693
ENSCSAG00000000592	-0.357383787166338	1.05169283998977	2.09083697359054	0.148184866425616	0.490867155818541
ENSCSAG00000000594	-0.188433477262976	3.59333144198534	1.04730778507008	0.306127943876683	0.672339791662052
ENSCSAG00000000595	-0.0864939233773468	1.47791802522899	0.0306850017657112	0.86094499583804	0.957978206430673
ENSCSAG00000000596	-0.364702912626121	2.88585609519862	2.30722440913059	0.128773813675697	0.456049624369324
ENSCSAG00000000600	-0.154488384436266	4.88414698936621	0.556205300784839	0.4557932379825	0.776632351079343
ENSCSAG00000000602	-0.000170932375110986	8.15338887861263	1.13964026127178e-06	0.999148226997316	0.999874660122064
ENSCSAG00000000606	-0.27511459412222	3.97230918909772	2.40750252596463	0.120754879691541	0.441117403187046
ENSCSAG00000000607	-0.0367103279293449	2.70045680973835	0.00840069535587418	0.926971907468703	0.976307766200713
ENSCSAG00000000608	-0.326280700548152	2.77288213756151	1.83617625743024	0.175399775284765	0.529569242758942
ENSCSAG00000000609	-0.004765016265992	7.58750074404017	0.000866965559247035	0.976510258652942	0.993900661952837
ENSCSAG00000000610	-0.130451613407191	7.90324843195803	0.183700971156156	0.668211788721947	0.880775525957459
ENSCSAG00000000611	0.123711355716863	3.73691106575125	0.687543378033691	0.40700122789933	0.745466470058866
ENSCSAG00000000612	-0.589937796516257	-0.716005111748418	2.13094983672961	0.144351282510741	0.48411170217866
ENSCSAG00000000613	-0.0831864506436745	2.48018118907693	0.127587951373009	0.720946160565752	0.903913427385894
ENSCSAG00000000614	0.183196887531569	-1.57535892129804	0.126643330326083	0.72193805669227	0.904191033258979
ENSCSAG00000000615	0.498570032247232	2.22711534486651	7.20778485303945	0.00725880282328953	0.0785821671751904
ENSCSAG00000000616	4.35886276499231	4.10877797254318	41.0099077965289	1.51459456960594e-10	2.63332194801908e-08
ENSCSAG00000000617	-0.153707338068	1.55310761133738	0.0946718616286759	0.758319805720249	0.918873760625145
ENSCSAG00000000618	-0.0104688056777696	0.758039822428346	0.00119025598965905	0.972478373129177	0.992749767870001
ENSCSAG00000000619	-0.176798093057056	4.37927883015354	0.840770705710593	0.359176441616585	0.713815098806538
ENSCSAG00000000622	-0.052851638837774	4.38603588303472	0.034404623242132	0.852848775435559	0.954693542790182
ENSCSAG00000000623	-0.388504272995217	1.49028413936275	2.83970052674517	0.0919613516701231	0.382449024011374
ENSCSAG00000000624	0.247605293103679	0.405110514587504	0.348135787654023	0.555170317170726	0.829816810800879
ENSCSAG00000000625	-0.0702893917780429	2.39150020803813	0.0313115222085329	0.859547176277936	0.956976530294894
ENSCSAG00000000626	-0.0560967803324883	5.48205994264802	0.152680751377996	0.695986587547709	0.893348652978358
ENSCSAG00000000627	-0.140099973370231	4.18586065193652	0.836083445863201	0.360519315052773	0.714453606007745
ENSCSAG00000000630	-0.146274180949153	3.67465597304798	0.833750785088174	0.36119018789556	0.714550045930167
ENSCSAG00000000631	0.301579996459015	-1.17902702055493	0.378136834591714	0.53860206143815	0.821202829204646
ENSCSAG00000000637	-0.0573926825725801	-0.578690695140728	0.0422786608388304	0.837089508017173	0.946870798789183
ENSCSAG00000000638	-0.203113709203713	2.26546704128232	0.225336991718954	0.635003144325787	0.864661742360184
ENSCSAG00000000639	-0.300641957238044	3.38831503434255	0.36118321358024	0.547849842230125	0.825629418704815
ENSCSAG00000000640	2.2142189483284	-2.43385138225134	4.61165705113204	0.0317553340103324	0.207067845183048
ENSCSAG00000000643	-0.259382373688459	1.13931255681275	0.374707946359663	0.540449151404387	0.822576357698697
ENSCSAG00000000644	0.149792177482903	6.19503222849529	1.09388998901535	0.295610917464861	0.663760192057439
ENSCSAG00000000645	0.331020585053871	-1.51229848321433	0.36698392728659	0.544652893678293	0.823933472519675
ENSCSAG00000000646	0.921306022187328	1.82726091274648	9.56300808052395	0.00198537509996515	0.0296228008366075
ENSCSAG00000000647	-0.00187459553778532	3.60425261053547	0.000139783106606117	0.990566838108469	0.997440997979377
ENSCSAG00000000648	0.670837645630712	-1.63693754064429	1.93217330806813	0.164520870079724	0.515147631752426
ENSCSAG00000000649	-0.0736916768217185	4.57686683532304	0.0192378759670575	0.889686688325308	0.96607102365472
ENSCSAG00000000652	0.0840860851273177	1.42527443822553	0.0510758963546181	0.82120159867291	0.941733444787923
ENSCSAG00000000653	0.40953163865119	1.91500984937257	3.0625887723577	0.0801139372616154	0.354081452749442
ENSCSAG00000000654	0.0119985957782329	4.71392887994093	0.00612296183481575	0.937629701318936	0.979776886780672
ENSCSAG00000000655	1.06992232645879	0.277699244428569	5.38636976596633	0.020294649592821	0.156973614175522
ENSCSAG00000000659	-0.607410644652113	4.29912754234322	1.55661634803708	0.212161340502216	0.575827145875996
ENSCSAG00000000660	0.289794123412098	1.66195578122481	0.888205375772305	0.345964097780901	0.703519286128647
ENSCSAG00000000661	-0.280845633845474	4.560577009168	1.88100956792901	0.170219448117751	0.523492055059269
ENSCSAG00000000663	-0.764224335089565	-1.1629884036535	3.03017475025587	0.0817292136406545	0.358069342626708
ENSCSAG00000000664	-0.000414183529239529	5.70401548796001	7.5732189692701e-06	0.997804265779857	0.999601492379184
ENSCSAG00000000665	0.344785902263487	0.55672715897358	1.12467465528741	0.288914101801536	0.657554262532116
ENSCSAG00000000669	3.79134179115368	5.40551869094039	16.6912370237662	4.39836982866631e-05	0.00145586922765694
ENSCSAG00000000670	0.0969323714116455	4.48660670128156	0.107860246777825	0.742593489590225	0.912166179328839
ENSCSAG00000000671	-0.218267539962927	-0.204461820095244	0.386229643992447	0.534287949038835	0.819906417794697
ENSCSAG00000000672	0.331734573000606	-1.85715026818943	0.516121450313342	0.472500866655364	0.786010354974988
ENSCSAG00000000674	0.248725062892033	-0.44102693971341	0.349823545335653	0.554213033766441	0.82938630775757
ENSCSAG00000000675	-0.366540130211609	5.75111602127471	3.52092689533868	0.0605985488577935	0.302754455984324
ENSCSAG00000000676	-0.045620615781621	0.103611536692303	0.0131334980497151	0.908761010610829	0.97118827462338
ENSCSAG00000000677	-0.197796556228401	3.98993824313811	2.17016600524874	0.140711043698718	0.478313296721901
ENSCSAG00000000679	-0.124493660479292	3.28931916003885	0.335880488675532	0.562216788909452	0.83373852636404
ENSCSAG00000000680	-0.0582934426667024	1.79774590459522	0.0489285596903422	0.824938258566172	0.94329362937833
ENSCSAG00000000681	-0.187698763630601	4.49047870884164	1.18228350464759	0.276891609257987	0.645416131825313
ENSCSAG00000000682	-0.241651105248971	2.62210236672354	1.12022225872895	0.289870600928674	0.657934961596661
ENSCSAG00000000683	-0.593937632279565	-0.873668524939419	2.18574572489109	0.139293583540721	0.475830969876635
ENSCSAG00000000684	-0.297525936039151	4.1042441299565	1.46725133519142	0.22577987229516	0.592262449059317
ENSCSAG00000000685	0.814870143524262	3.73393904827502	8.3889893780742	0.00377500743048618	0.0481853150922258
ENSCSAG00000000686	-0.0349044730246624	3.9915225737245	0.0217582564471321	0.882732011745336	0.964413466772333
ENSCSAG00000000687	0.236902226773526	4.74703632549923	1.55487320973821	0.212417462627439	0.576202862574711
ENSCSAG00000000688	0.0820422650378677	4.26210166549818	0.221482778952044	0.637912430389884	0.866268893597424
ENSCSAG00000000690	0.435516416784304	-1.72395536085259	0.437855907067785	0.508159137212686	0.80725055033712
ENSCSAG00000000691	1.22597766008499	4.2509249392716	8.51516918172652	0.00352198179295036	0.0457691371157838
ENSCSAG00000000692	-0.311294025256721	2.19324517429138	1.22331188254742	0.268711671662087	0.637623430396842
ENSCSAG00000000693	1.66414789645228	-1.37216088275599	7.12918181961537	0.0075839325913126	0.0805037368963433
ENSCSAG00000000694	-0.151854050017265	5.69848675082237	1.30651479615939	0.253026641277124	0.621633353261083
ENSCSAG00000000696	-0.110012394008341	2.63307092795712	0.0986945422373893	0.753401894315797	0.915899252759469
ENSCSAG00000000697	1.14005440547163	0.93347584525832	9.74411347069754	0.00179897872099802	0.0274111914526977
ENSCSAG00000000698	-0.100210558745222	4.27140217189534	0.228769184878107	0.632437964871783	0.863479511806937
ENSCSAG00000000699	-0.136921467678309	5.99326440379365	0.939032994179147	0.332526654939643	0.693802743547362
ENSCSAG00000000700	-0.0750559884230711	7.17079777483045	0.207827517587898	0.648475528264246	0.871282795348016
ENSCSAG00000000701	-0.158628138853169	6.79492640783587	1.31260018660628	0.251924416549521	0.620494421137554
ENSCSAG00000000702	-0.267617031433003	-1.58255516094012	0.280667739183144	0.596263890517274	0.846032657666335
ENSCSAG00000000703	-0.0940815102979787	-0.51799490432063	0.0831227969757045	0.773109266114384	0.923425752541163
ENSCSAG00000000707	-0.491147860412566	5.65996720693772	3.10641039217446	0.0779846580190294	0.3492604654285
ENSCSAG00000000708	0.347376918048513	0.729577141364538	1.29471452925094	0.255180937419806	0.623956113007097
ENSCSAG00000000709	0.133544159122185	3.51060699448157	0.356110460821075	0.550674361672584	0.827558605400292
ENSCSAG00000000711	-0.0833622361918305	6.79929530886953	0.317564853179377	0.573074767168981	0.838691824324832
ENSCSAG00000000712	-0.0623138842084689	1.35400466020088	0.0584958539344953	0.808889295268231	0.936410564081764
ENSCSAG00000000713	-0.550896047557325	2.08048354315414	2.21459949488495	0.136710536194044	0.470426651316048
ENSCSAG00000000714	0.0681451785873314	3.61152299865919	0.173818391825218	0.676740340589497	0.884173406543009
ENSCSAG00000000716	0.110660876991345	5.14902427762923	0.158050386244028	0.69095785835104	0.890155969496403
ENSCSAG00000000717	-0.180209537687311	-0.695508286442479	0.198182127274755	0.65619219901347	0.875258544060848
ENSCSAG00000000722	-0.0955106433282017	5.29689971105249	0.359988971566271	0.548512360473027	0.826019206594911
ENSCSAG00000000723	0.0618277888944907	2.4573339548575	0.0813692986910652	0.775450284967593	0.924333557319045
ENSCSAG00000000726	-0.10191157626507	-1.1693619346057	0.0479542974156146	0.826661968680237	0.943744377258822
ENSCSAG00000000727	-0.0123368492957496	4.18199971866529	0.00556002685683055	0.940560354972886	0.980611085105811
ENSCSAG00000000728	-0.0420532882826308	4.62239017164024	0.0752609493533463	0.783825429131889	0.926811390443062
ENSCSAG00000000729	0.149868387145687	3.46862990706873	0.828853058991657	0.362604388729942	0.715772037971429
ENSCSAG00000000730	0.519575153955633	-1.49860581659191	1.68448830371972	0.194329128488188	0.55407115747271
ENSCSAG00000000731	-0.193772059294654	1.90697674965949	0.763534204262509	0.38222476054687	0.728425565819254
ENSCSAG00000000732	0.0152922000450616	2.52446833120374	0.0048627829304202	0.944405652498135	0.981879269936614
ENSCSAG00000000733	-0.377808471378555	0.259022066603207	1.00796415372475	0.315391059228039	0.679918387387437
ENSCSAG00000000734	-0.011606631612992	7.01478966126357	0.005932933683237	0.93860322800488	0.979883240768636
ENSCSAG00000000735	-0.0686822781010824	-0.951486661360703	0.0246767992692583	0.875175094615945	0.962227073618585
ENSCSAG00000000736	0.245718656244263	4.41934013188345	2.70459447430909	0.10005952228616	0.399953356857182
ENSCSAG00000000738	0.241996696766266	-0.442297107797088	0.515208985471286	0.472892578828059	0.786143007213956
ENSCSAG00000000739	-0.15616148712336	3.86335879614987	0.551258121118622	0.457804081760854	0.777265467161784
ENSCSAG00000000740	-0.292057633805513	-0.958526291654658	0.403768269804154	0.525149554161758	0.815372753259416
ENSCSAG00000000741	-0.478160951467482	3.3340027393476	1.16013622908156	0.281437289514749	0.649958013271129
ENSCSAG00000000742	0.198845612144098	1.22813123554844	0.262480058843352	0.60842141797242	0.850510995205218
ENSCSAG00000000743	-0.347237861824819	3.86002023419328	2.41564984020516	0.12012811051592	0.440081757254518
ENSCSAG00000000744	0.214001830961073	4.4792972204744	1.81594849454418	0.177796296360483	0.532478449244458
ENSCSAG00000000745	-0.808155729441877	-0.924317038865644	2.27287412746679	0.131655542619792	0.461590871885186
ENSCSAG00000000746	-0.0778167016051516	3.55166279616875	0.193552228467951	0.65997642780322	0.876984897560607
ENSCSAG00000000747	0.132452001669244	5.06416798525389	0.232756034833145	0.629487757673527	0.861840956025667
ENSCSAG00000000748	0.0657107371343655	4.04576168245577	0.0433850542895868	0.835001920419813	0.94605675176099
ENSCSAG00000000749	0.296181210328563	2.99306723971992	2.04444305480725	0.15276288261904	0.496494398311428
ENSCSAG00000000750	-0.186718029782711	5.89753175386934	1.76500632381255	0.184001295162977	0.540201407942816
ENSCSAG00000000752	0.547133645312785	2.46433773536936	3.9716070564006	0.0462735896410621	0.259210464644367
ENSCSAG00000000753	-0.27959792384727	7.12940345273788	3.53713305815565	0.0600091006997289	0.300719149349946
ENSCSAG00000000754	0.619565318086589	5.7871702391062	4.09215827313919	0.0430825954539602	0.248375298119742
ENSCSAG00000000755	-0.435050833222665	1.19427176260875	1.29082906698844	0.25589522038655	0.624719772346245
ENSCSAG00000000756	0.28619782785673	6.50686084347364	2.92540460194249	0.0871953645174677	0.370804798078016
ENSCSAG00000000757	-0.769335275836946	6.3684757376614	6.41920813341645	0.0112892489018622	0.105945752336397
ENSCSAG00000000758	1.05553050364355	-0.620235216901779	6.56034656592933	0.0104276056055946	0.100603248707714
ENSCSAG00000000759	-0.258221265495233	6.00373299675485	1.57032943388723	0.210159178377642	0.57344557534874
ENSCSAG00000000760	-0.176393928152606	9.52129977860872	0.864676168171915	0.352433399220037	0.709549299721765
ENSCSAG00000000762	0.199085338642218	-0.801916492181571	0.166212066936374	0.683500441791178	0.886516419928038
ENSCSAG00000000764	0.86920990596713	3.0478307013545	7.73609885791687	0.00541276136155982	0.0634510854569791
ENSCSAG00000000765	-0.780596387663444	-0.522853926756519	3.85247787298945	0.0496725557359002	0.269917845450162
ENSCSAG00000000766	0.0426483573149698	4.57743631018094	0.0522916350436695	0.819122581785004	0.940786293257973
ENSCSAG00000000767	0.55107544635223	3.37016327753527	7.44946190055023	0.0063455416760551	0.0709129308954007
ENSCSAG00000000768	0.102850113139637	4.62747931618019	0.385939603131753	0.534441478171877	0.819906417794697
ENSCSAG00000000769	-0.179583053905234	0.775226677210673	0.37942802689647	0.537909505708126	0.820964289377524
ENSCSAG00000000770	-0.179482046690088	4.16272673148763	0.38523727676521	0.534813576423223	0.819906417794697
ENSCSAG00000000771	-0.251494795262948	7.67308867859093	2.54797088355616	0.110436006934306	0.423234955738736
ENSCSAG00000000772	-0.0708289498231981	5.31715756087844	0.197815435544186	0.656489971856496	0.875543653308187
ENSCSAG00000000773	-5.75038802052101e-05	6.79772528119107	1.40906543322217e-07	0.999700493927738	0.999891199075395
ENSCSAG00000000774	0.0849360089617553	3.00655052078431	0.214894213409444	0.642958117952958	0.86890355377426
ENSCSAG00000000775	1.07692575267572	1.02898979766066	7.72923519352592	0.00543337593819426	0.0636475676391167
ENSCSAG00000000776	-0.0824103383993105	5.10722206055789	0.258503411965112	0.61115019996993	0.851935382275022
ENSCSAG00000000777	-0.0698094860485036	6.61228315531792	0.142901783323246	0.70541312011455	0.898119826172206
ENSCSAG00000000778	0.0822110261313401	6.24505609842118	0.383481191479675	0.535746024876048	0.820354301316335
ENSCSAG00000000779	-0.25684852928236	2.48636796742562	1.52493347146985	0.216874435856664	0.582561423181157
ENSCSAG00000000780	0.329694567040736	-1.5254226281124	0.550101720986969	0.458276133975945	0.777265467161784
ENSCSAG00000000781	-0.109414478881794	4.67315961014361	0.463047816340296	0.496203006379417	0.801073703095379
ENSCSAG00000000782	-0.0850977190021761	4.05200922678933	0.162344639880601	0.687006974132046	0.888659581152714
ENSCSAG00000000783	-0.234724671447375	3.94267388744691	1.02892338426055	0.310411667925706	0.675358337630724
ENSCSAG00000000784	0.0506792373834687	-0.203068795544605	0.0171560647926867	0.895790209573448	0.96748908132776
ENSCSAG00000000785	-0.120782789198895	3.00334314449088	0.455832235213659	0.499578252450407	0.803356033867462
ENSCSAG00000000787	-0.0987513437255635	2.98565828641524	0.228132257802379	0.632912202696222	0.863644902887769
ENSCSAG00000000788	-0.0576710177446891	6.27101438053329	0.210222565870671	0.646593015089101	0.870468402496266
ENSCSAG00000000789	1.16486128027201	1.95140678069916	6.61269136204474	0.0101254517078834	0.0985516121739011
ENSCSAG00000000790	-0.189946456365052	7.08935673626906	1.91417822769784	0.166499872075414	0.518295964393068
ENSCSAG00000000791	-0.0282855140066522	5.37998757431462	0.0378821827258804	0.845679908733104	0.951375497380784
ENSCSAG00000000792	0.319933812565579	4.04871501918233	2.87676293544503	0.0898665124393596	0.376350199280148
ENSCSAG00000000793	-0.294761558080388	-1.39352607096013	0.379169620399999	0.538047976782206	0.820964289377524
ENSCSAG00000000794	0.388812174753893	-0.208048104907748	0.95856072254314	0.327549769283696	0.689863150530591
ENSCSAG00000000795	0.236424350055545	2.55091749040141	0.955393125189591	0.328350312339763	0.690508739291933
ENSCSAG00000000796	-0.00315591035077765	3.79610635461915	0.000192417851842208	0.988932518239385	0.996878565049666
ENSCSAG00000000797	0.0218323052898066	3.73171475173895	0.0150521764909186	0.902354711625949	0.969507138800518
ENSCSAG00000000799	0.176379943222974	3.83495267541865	0.496975055753047	0.480832280403807	0.789925082099631
ENSCSAG00000000800	-0.251435242813867	3.83286765218211	2.54216416859115	0.110842765653398	0.423695894537646
ENSCSAG00000000801	-0.110877782823221	3.18611845845081	0.232932530497543	0.629357875414525	0.86173456256501
ENSCSAG00000000804	-0.139908096603532	6.8743396998217	0.497841255426199	0.480450194619323	0.789635814364171
ENSCSAG00000000805	-0.176658881670359	4.27605680270059	1.23204267111535	0.267010154680832	0.635934639490021
ENSCSAG00000000806	0.0778335413172161	7.99313432291865	0.157513264170465	0.691456390150594	0.890487194429481
ENSCSAG00000000807	0.10044759962133	1.51425984840601	0.125621468352787	0.723015763541909	0.904577009603727
ENSCSAG00000000808	0.00619479418819648	-1.23120936759584	0.000136367664602233	0.990682789822083	0.997446366320716
ENSCSAG00000000809	0.0961593346096388	5.53334720069468	0.203774628033454	0.651691172116018	0.87249599496152
ENSCSAG00000000810	-0.207980731051065	8.53928886076246	1.46714778412903	0.225796248817977	0.592262449059317
ENSCSAG00000000811	0.0607246853258908	5.58868812871368	0.122619700658539	0.726210399917903	0.905679339734521
ENSCSAG00000000823	0.0975383417860131	4.05523929900256	0.16969354101813	0.680384311167244	0.885505539444248
ENSCSAG00000000824	-0.0494735382370218	4.49970745347673	0.0627652226597988	0.802177597478151	0.933824816611968
ENSCSAG00000000825	-0.0601403700758403	0.676297858500796	0.0418998679773175	0.8378107612073	0.94742710823367
ENSCSAG00000000827	-0.197255747372087	4.95881653724592	1.72899953556197	0.188538716543317	0.546266730923606
ENSCSAG00000000828	-0.478587002329552	-0.207046049562623	2.05348206024547	0.151858529312659	0.495309504079224
ENSCSAG00000000829	-0.437536297087863	3.0994674876753	4.00506095202025	0.0453638568805405	0.25607478608882
ENSCSAG00000000830	-0.498557392788765	5.88388129629816	4.02857847840377	0.0447356199967345	0.253666542181289
ENSCSAG00000000833	-0.162251422816146	5.18042731821254	0.917808905565522	0.338050940541836	0.697563751407589
ENSCSAG00000000834	-0.143062580388092	4.11802327189043	0.83244292894352	0.361567080547877	0.714867544817965
ENSCSAG00000000835	0.0360507853853789	3.87837114803292	0.0247997135391564	0.874867161550845	0.962212775560314
ENSCSAG00000000836	-0.555363214794745	6.20561603733269	14.1584396313089	0.000168041593077192	0.00426350690146847
ENSCSAG00000000837	-0.138606125979551	4.99188703415	0.67080078000722	0.41277255795451	0.749451944567949
ENSCSAG00000000838	-0.0135418024681316	-0.99162171741066	0.000557149030619541	0.981168477876375	0.99463383435649
ENSCSAG00000000839	-0.589383120004177	0.169228486697219	1.54783744869476	0.213454976155642	0.577499728282186
ENSCSAG00000000840	-0.269576326847033	6.95387696859884	4.46999772115452	0.0344950376544724	0.217302859466606
ENSCSAG00000000841	-0.353265361568292	6.30759427946594	3.56252374769794	0.0590978231070056	0.298422147810167
ENSCSAG00000000842	0.103659640956425	2.08110003141112	0.270207662380225	0.603192504647698	0.8480361603343
ENSCSAG00000000844	1.63307828494127	2.10610510152543	13.3081848296024	0.000264250056967336	0.00621740483038389
ENSCSAG00000000848	-0.00285458400504979	3.86492637324033	5.53191099754713e-05	0.994065643268803	0.998592635972483
ENSCSAG00000000850	-0.12779052152986	1.6805774542462	0.277963777671971	0.598038945245028	0.846171363173092
ENSCSAG00000000851	0.0270956434573922	1.50133987717572	0.0146059917770707	0.903805686540218	0.969881814701649
ENSCSAG00000000852	-0.0445886902961243	5.29100256177362	0.089425451711918	0.764908849287255	0.921047540646931
ENSCSAG00000000853	-0.131784686799174	4.38065583977634	0.662286736135108	0.415753798402852	0.750969223726371
ENSCSAG00000000855	-0.16613280398631	6.66133851636344	1.12494274609737	0.288856636782512	0.657554262532116
ENSCSAG00000000857	-0.666251682970183	0.95301848336313	5.03716139001355	0.0248091107503611	0.176625897527463
ENSCSAG00000000858	0.413450161725938	1.99954355282386	2.59809335178195	0.106992361447375	0.416005846051387
ENSCSAG00000000859	-0.340919497486269	5.709613055667	1.48031740395228	0.223724868115057	0.589841065583479
ENSCSAG00000000860	-0.0407955923372336	6.62818033529501	0.0677049683182602	0.794708128330894	0.930174091510112
ENSCSAG00000000861	-0.112430238862088	3.06313248558278	0.222329562360354	0.637270612772955	0.866178300787598
ENSCSAG00000000864	0.0798705286302196	0.291043856256676	0.0347366057875362	0.852148665672571	0.954501271712153
ENSCSAG00000000866	-0.121207320791395	5.17062758459468	0.513074155628331	0.473811097274124	0.786447381537202
ENSCSAG00000000867	-0.343200922725062	5.33214968404821	3.01740820489866	0.0823750180849203	0.359463131770988
ENSCSAG00000000869	3.05630444919828	2.28815352155479	32.7681192236037	1.03833900929752e-08	1.05865712447946e-06
ENSCSAG00000000872	0.0885928600164621	1.96334028254234	0.110824793601328	0.73920706695966	0.911087465485613
ENSCSAG00000000873	0.118447662293681	4.26437013643294	0.19647890823223	0.657578108354351	0.875904646426518
ENSCSAG00000000874	-0.308240132298389	7.73679767489318	3.594156167416	0.0579830585567972	0.295497123783591
ENSCSAG00000000875	-0.00557714251178914	5.91714705723344	0.00180412898525972	0.966120009337374	0.990220551922147
ENSCSAG00000000876	-0.0708889768568052	3.3517514130312	0.169045645363877	0.680961369203654	0.885505539444248
ENSCSAG00000000877	-0.223777393275237	6.12770885839207	0.294699412463366	0.587224655491003	0.84411998137291
ENSCSAG00000000878	-0.378422571579062	5.95121737420165	1.59310123391566	0.206883613020688	0.569136681589391
ENSCSAG00000000879	-0.0616080701027202	3.40835916160459	0.0973955191431877	0.754977786430372	0.916817934597517
ENSCSAG00000000880	-0.210770208140355	6.43163136846046	2.20801659213105	0.137295089250421	0.47155395906617
ENSCSAG00000000881	0.0981673443681889	6.96596061513738	0.367401672234642	0.544423997093283	0.823692512594097
ENSCSAG00000000883	-0.189692858528327	3.82769521913875	1.21661566070478	0.270025853948889	0.638637087942348
ENSCSAG00000000884	0.364849734469918	2.61595145836398	3.33993192173689	0.06761740664178	0.322505545914606
ENSCSAG00000000886	-0.339807037799194	10.8956655185308	0.914161336149618	0.339012699382094	0.698173666190445
ENSCSAG00000000887	0.561698790924707	2.29144593983822	1.53610940826517	0.215197842221369	0.580211807022944
ENSCSAG00000000888	-0.218184397965183	4.52399167186083	0.332528819185519	0.564173808200396	0.834822147529935
ENSCSAG00000000889	-0.368998641397893	3.50431160579923	0.245329821153959	0.620382862713574	0.857858152235683
ENSCSAG00000000890	-0.22703403213407	-1.80423511864445	0.129197984932794	0.719265049043545	0.903131171833532
ENSCSAG00000000891	0.359648416288432	-1.83143089021845	0.488379603420025	0.48465101795628	0.792493897988702
ENSCSAG00000000892	0.0455056092561392	2.96155015959728	0.0447835913792893	0.832402459763509	0.945258950011267
ENSCSAG00000000893	0.253294094826494	5.29164923871091	3.12751319907899	0.0769810853471296	0.34619479770885
ENSCSAG00000000894	0.770145381519574	1.75180539447873	4.79165334438984	0.0285979632467499	0.193789878168701
ENSCSAG00000000895	-0.176408834779259	2.48438596823037	0.615312646189039	0.432794488260034	0.76144722652226
ENSCSAG00000000896	-0.0393173870282509	5.71248412800405	0.0529800301051786	0.817956632279206	0.940152936458834
ENSCSAG00000000897	-0.0964218540985022	8.48142732245195	0.301974698566955	0.582647102393113	0.842614784115166
ENSCSAG00000000898	0.826692069660683	0.343537876698152	6.67950899718119	0.00975274856533316	0.0962858027815946
ENSCSAG00000000900	-0.175703379070874	5.91691970321791	1.52768510304806	0.216460202231161	0.582457347534088
ENSCSAG00000000901	-0.0893010214553541	6.00175331737754	0.266773132668586	0.605504642306433	0.849245107616648
ENSCSAG00000000902	-0.044150626810163	6.44928518518377	0.0867952185296694	0.768291606371679	0.922095077927701
ENSCSAG00000000903	0.540872179858316	2.76741761188352	4.3141608068272	0.037796409175835	0.228594911591192
ENSCSAG00000000904	-0.287772656572564	4.20789184916714	0.773306182205332	0.379196197732309	0.726614250173264
ENSCSAG00000000905	-0.0423851550513731	6.02308716781187	0.0911572585739151	0.76271106418722	0.920615218297305
ENSCSAG00000000907	0.400259735866843	7.00168242114611	1.6254659555207	0.20233131931293	0.564373187940605
ENSCSAG00000000908	-0.124914982618638	-1.34626553501614	0.0568147682868414	0.811603062223067	0.937668200016976
ENSCSAG00000000909	-0.181867442523919	7.04191622210943	1.59036993842314	0.207273287905903	0.569470973675717
ENSCSAG00000000910	-0.19098218903734	1.03340016662072	0.185827432114742	0.66641233961797	0.880077765528905
ENSCSAG00000000911	0.23426037968507	5.93439896440494	2.69354470569367	0.100755446396913	0.401669012732643
ENSCSAG00000000913	0.737718385813484	7.09717453257793	6.09511029684292	0.013555646439629	0.120117281246433
ENSCSAG00000000914	0.577221976548961	6.32068860575814	4.01215579161902	0.0451733555696988	0.255523395186546
ENSCSAG00000000915	0.640567190852877	7.2114607789187	4.6155340490924	0.0316836278544202	0.206763524801051
ENSCSAG00000000916	-0.369469494564111	7.15648072934976	1.25496988232882	0.262605375247436	0.631798114769965
ENSCSAG00000000919	0.0631776285202145	6.41823278024204	0.236740977185939	0.626569925592612	0.860373737494405
ENSCSAG00000000920	-0.201149706772064	5.94270413905497	1.48039219254332	0.223713170224616	0.589841065583479
ENSCSAG00000000921	-0.0537522314611153	3.90649588330933	0.106497871254589	0.744167039959829	0.912558980954533
ENSCSAG00000000922	-0.186165513525778	7.00195169720048	1.7134126006577	0.190543201003133	0.548403418948142
ENSCSAG00000000923	0.459492652218813	5.42588764637201	9.25978460619982	0.00234240569013766	0.0335846482500032
ENSCSAG00000000924	-0.183800911943163	5.54369042369	1.22483646661323	0.268413577621649	0.63725557878062
ENSCSAG00000000925	-0.15090543541449	4.82259925099732	0.701630251923469	0.402236447608106	0.742878882216047
ENSCSAG00000000926	-0.41706134225849	1.73116282612823	1.02622201876404	0.311047661531344	0.67619577962883
ENSCSAG00000000927	0.449125620161566	5.52687253760019	4.13573624240718	0.041986799510743	0.244308475561554
ENSCSAG00000000928	0.713964341516306	-2.24417871428159	1.42322680889945	0.232873015535818	0.600371948928142
ENSCSAG00000000929	-0.235886666430476	7.18425315613648	2.73168139357157	0.0983756665154047	0.396533643026405
ENSCSAG00000000930	0.20282667750622	6.54502372722951	2.22262368337796	0.136001765266586	0.46960152241125
ENSCSAG00000000931	-0.00156746621154707	4.18378648074913	0.000119471022927087	0.991279071918019	0.997560252901353
ENSCSAG00000000932	-0.146605198781645	4.79999683441718	0.387339146776078	0.533701385624148	0.819906417794697
ENSCSAG00000000933	-0.202866801700558	5.78074149721433	0.282461679973245	0.595092265249392	0.845971917520648
ENSCSAG00000000934	-0.166147908477594	6.68059772862863	0.754608079541065	0.38502119573874	0.730125727900893
ENSCSAG00000000935	0.0334438231901067	5.31251351144874	0.0508025969796222	0.821672534284761	0.942011886498327
ENSCSAG00000000936	0.125136028481395	-0.660835061520707	0.0438583139493502	0.834117441156483	0.945659148658961
ENSCSAG00000000937	-0.74242612858473	4.0316919751742	1.91265990646929	0.166668091072737	0.518642065526509
ENSCSAG00000000938	-0.458903670730257	2.96686903446764	1.47217154886447	0.225003384528831	0.59144138157711
ENSCSAG00000000939	-1.01986149125347	-0.415934586098114	9.20920149663673	0.00240801702319625	0.0340815914071401
ENSCSAG00000000940	0.0609246621857521	-0.425526436625583	0.0225391200163472	0.880661780692405	0.963825902367081
ENSCSAG00000000941	-0.174822028051199	5.06756118665694	1.11809492713497	0.290329035482538	0.658071178683283
ENSCSAG00000000943	-0.13418738672364	5.96241635328915	0.937119820966647	0.333019652369308	0.69401150575734
ENSCSAG00000000944	-0.278411494518774	-1.82629994550597	0.328465937753304	0.566563798776449	0.835082185882168
ENSCSAG00000000945	-0.409750016503244	4.84755167093442	5.15525662063332	0.0231761106056977	0.169524952596366
ENSCSAG00000000946	0.890824684275859	6.26082756128908	9.04425717028631	0.00263521279421644	0.0364779337091606
ENSCSAG00000000947	-0.232444842918802	2.50981289246593	0.309044941768221	0.578266839340107	0.840973313019674
ENSCSAG00000000948	-0.222910708809815	6.36845191564447	2.46289793895077	0.116563549967067	0.433757973798475
ENSCSAG00000000949	1.27493671684323	5.41007155115093	18.2984916493309	1.88856642559985e-05	0.000720403040453413
ENSCSAG00000000950	0.0148907223043132	6.89506729469659	0.0142774283942781	0.904888593217616	0.970138056561055
ENSCSAG00000000951	-0.092252729682677	-1.30459981429838	0.0440146034012656	0.833826445366797	0.945659148658961
ENSCSAG00000000952	-0.0706366619459068	6.10417068613928	0.248617823204818	0.618049996408021	0.856331833795091
ENSCSAG00000000953	-0.395183993397819	5.49399910612276	3.18674760616483	0.0742375762720753	0.339850900023799
ENSCSAG00000000954	0.228226750227055	3.95214182421702	1.28295307181205	0.257350682797566	0.626663899125371
ENSCSAG00000000955	0.408731428224478	2.55088209033159	2.12452745404467	0.144957481229722	0.485155068060288
ENSCSAG00000000956	0.162215515824535	0.829477457858729	0.31173728657382	0.576616068473147	0.840226519891572
ENSCSAG00000000958	0.269512062343873	6.43187104134393	2.51321736444858	0.112895232786805	0.427191422666587
ENSCSAG00000000959	0.558077370610246	0.935328171351569	1.38779702214812	0.238777482373366	0.607737762524958
ENSCSAG00000000960	-0.113965556618666	6.64852817248742	0.195456789759966	0.658413260179517	0.876334145977502
ENSCSAG00000000961	-0.12610888453336	5.46322012191848	0.777208847641283	0.377996134981506	0.726078129925829
ENSCSAG00000000962	1.0277049813068	-1.93710052824156	3.00165336101892	0.0831795915582246	0.361668856070654
ENSCSAG00000000963	-0.711299049256762	-1.65926263969326	1.50035767188835	0.220616336462203	0.586404896901547
ENSCSAG00000000964	0.310096763889636	1.17541762706688	0.655650385328588	0.418099733697408	0.751840014676384
ENSCSAG00000000965	0.00139970610676481	5.27743778016092	0.000114500830662223	0.991462394322494	0.997623171917431
ENSCSAG00000000966	0.116949532011097	2.71139523626688	0.321368520738339	0.570786372544585	0.837330768780403
ENSCSAG00000000967	-0.507948327657696	3.42940563508606	1.8354872940445	0.175480786280137	0.529569242758942
ENSCSAG00000000968	-0.150277128360421	-0.688603604161632	0.110002563542281	0.740141217267579	0.911606178677958
ENSCSAG00000000969	-0.253196082038131	4.26217935022333	1.37212078084531	0.241447838204153	0.609691781626357
ENSCSAG00000000970	-0.574324653913198	6.69157761917628	5.6275439732848	0.0176803865266835	0.143572735624991
ENSCSAG00000000971	-0.153018151907763	1.10523464434217	0.441769573900128	0.506269591728341	0.806011783024622
ENSCSAG00000000972	-0.10014757723535	5.66000320881894	0.107802380402937	0.742660101000148	0.912166179328839
ENSCSAG00000000973	-0.641266673574992	3.42860674404943	1.57896336819466	0.208910075135988	0.571569937223971
ENSCSAG00000000976	-0.0765587178079086	3.46786527732442	0.239478136383953	0.624583286447218	0.859874486114283
ENSCSAG00000000978	-0.272434927759266	8.01046477411412	0.524864294695533	0.468774055958496	0.784380938258062
ENSCSAG00000000979	-0.275282226515803	5.45699573145	2.26376262091368	0.132431950798219	0.46294082408859
ENSCSAG00000000980	0.153195411490126	3.38588863823891	1.00061836150909	0.317160928727537	0.681570005177299
ENSCSAG00000000981	-0.0650710425926063	3.10401562308585	0.121035975784029	0.727913595206333	0.906297968643374
ENSCSAG00000000982	0.273089345832378	4.21074033769429	3.76578234943573	0.0523113809616199	0.277554474572141
ENSCSAG00000000983	0.0598662495917708	3.05362066112346	0.0886424569966628	0.765910136575301	0.921290471818418
ENSCSAG00000000984	-1.36508638579997	-1.69909946122306	5.87947664415979	0.0153183743102365	0.130547986706018
ENSCSAG00000000985	0.0500280636611361	4.93130059820242	0.087010564823899	0.768012570704403	0.922095077927701
ENSCSAG00000000986	-0.330157702004888	3.61078618902011	0.48988463191187	0.483978772016275	0.79201044507915
ENSCSAG00000000987	1.25029893432272	2.15942212176044	9.88131958533041	0.00166965155609268	0.0259188296541191
ENSCSAG00000000988	-0.355597800770843	4.74356426523997	2.51208985727785	0.112976020865808	0.427399206743139
ENSCSAG00000000989	-0.158994769246389	5.02406549363605	0.905837515862494	0.34122126585464	0.699534213073646
ENSCSAG00000000990	0.0198282512264455	4.31416111824825	0.0181391100587298	0.892863690151546	0.966573524691646
ENSCSAG00000000991	-0.00318787076610212	2.02945652755666	4.83802181108217e-05	0.994450287687996	0.998592635972483
ENSCSAG00000000992	-0.222666910844401	2.95181069063789	0.821826963141717	0.36464654573305	0.717007975699141
ENSCSAG00000000993	0.207791945854882	-0.657213636503937	0.304709634009622	0.580944856876663	0.842168405690451
ENSCSAG00000000994	-0.299095147684901	-1.00676161137021	0.431025074063967	0.511486388260305	0.808483665387326
ENSCSAG00000000995	-0.528014330583287	5.46914742139761	10.5949020124153	0.00113399909031357	0.0191146299880101
ENSCSAG00000000996	0.0339664095517074	2.24713810173368	0.013849594344876	0.906317807520956	0.970234278573823
ENSCSAG00000000997	3.83726807586467	9.17455133456166	25.1467718196164	5.31285144666439e-07	3.52419145962071e-05
ENSCSAG00000000999	0.222343409309252	5.2977280374997	1.5709901497368	0.210063278225894	0.573300589302229
ENSCSAG00000001000	-0.047884841116614	7.14827314978704	0.106415673320356	0.744262334394081	0.912558980954533
ENSCSAG00000001002	0.149611180721354	6.05866409189796	1.29640249718984	0.254871395948738	0.623476132536331
ENSCSAG00000001003	0.53159926266115	3.74909066869645	4.26726922525225	0.0388533225392729	0.232357245753237
ENSCSAG00000001004	0.156432890448234	4.97161563683082	1.04408444672494	0.306873436675036	0.672945904615185
ENSCSAG00000001005	0.16754678980701	1.96377233598194	0.553264537546784	0.456986865380107	0.77702821242364
ENSCSAG00000001006	0.207239162435495	5.54572648908703	2.53159161311781	0.111587609719074	0.425060108930556
ENSCSAG00000001007	0.195612007173126	5.58650698137552	1.72818808469157	0.188642461370675	0.546345350597832
ENSCSAG00000001008	-0.0156029984751991	5.16546399257521	0.00980233804329345	0.921132904708795	0.974484418595577
ENSCSAG00000001009	0.011190924077086	4.89879451797464	0.0021621226992572	0.962912825088339	0.989057172403857
ENSCSAG00000001010	0.233723397596839	4.46936808128245	1.93216635357552	0.164521629684207	0.515147631752426
ENSCSAG00000001011	-0.20409025622847	5.26357693117841	2.09500427683027	0.147781298113245	0.489884335554209
ENSCSAG00000001012	0.156844544844018	3.87626418895812	0.422964343731522	0.515461588371983	0.810482469268994
ENSCSAG00000001013	-0.0915916809980487	2.92661255976441	0.235241769052674	0.627664082736677	0.860773986428632
ENSCSAG00000001014	0.00653072466340721	4.0362583401586	0.00191483640047707	0.965096633621432	0.989785848961515
ENSCSAG00000001015	-0.250278592004467	0.403036538278041	0.801653932599116	0.370599330488929	0.72175322977074
ENSCSAG00000001016	0.405254281339917	4.81031473872142	7.98219046093534	0.00472397491149096	0.0574141969191289
ENSCSAG00000001017	0.0518884506550671	5.50288839825958	0.104961485124996	0.745954993209654	0.913413884604148
ENSCSAG00000001018	-0.00545258151912714	6.41432224519585	0.00157136790605605	0.968379751885469	0.990999278927652
ENSCSAG00000001021	-0.32564035339781	7.36739806623003	5.34672117664613	0.0207612771244822	0.159198706715447
ENSCSAG00000001022	-0.364657347119314	4.80527156013651	6.15966765854325	0.0130695762157411	0.117096380244944
ENSCSAG00000001023	-0.14824677334952	3.02256338900315	0.635289968662331	0.425421531987197	0.75721104581253
ENSCSAG00000001024	0.580660776685863	1.18836486737141	2.89715421932445	0.0887360838522073	0.373325259209436
ENSCSAG00000001025	0.447676933488917	-2.84569734047362	0.244173456978181	0.621207940900191	0.858235647543689
ENSCSAG00000001026	0.0202196546421381	6.32321887305404	0.00797589264464449	0.92883725305387	0.976988669577123
ENSCSAG00000001027	0.888774635119367	5.49828909804952	9.99699367697932	0.00156795985668539	0.0247118253367105
ENSCSAG00000001028	-0.441132685290988	7.60855037006872	8.83131982849061	0.00296104157762171	0.0399245091735329
ENSCSAG00000001030	-0.751038606049123	0.331504502253714	4.56077615086637	0.0327122455237447	0.210893114486999
ENSCSAG00000001031	0.0918830377857057	5.24357291959427	0.343907174545564	0.557582562380267	0.830997253951635
ENSCSAG00000001032	0.0839768881037051	5.00173663379982	0.302071369564629	0.582586762745908	0.842614784115166
ENSCSAG00000001033	0.803875188578438	2.24485044506158	4.36582449154202	0.0366667353166741	0.225055543376257
ENSCSAG00000001035	-0.465086720386192	5.96882497572765	1.1147675591756	0.291047930049562	0.658727062975693
ENSCSAG00000001036	-0.258416008377773	6.63954263192553	1.93854646772378	0.163826443305437	0.514074222266956
ENSCSAG00000001038	0.0466847190809881	5.45272450576177	0.115861306330423	0.733567323273881	0.908414532778177
ENSCSAG00000001039	0.561424668469105	3.96248134950519	3.9263842931224	0.0475340408367734	0.263218342602891
ENSCSAG00000001040	-0.179811792522196	0.583746573226185	0.277109826738467	0.59860182612682	0.846498832374717
ENSCSAG00000001041	-0.136727349154184	-0.195398758665314	0.148628320901867	0.699849645261054	0.895276401819592
ENSCSAG00000001042	-0.27027406467799	7.77241871548073	3.0091478490459	0.0827958075189488	0.360732881242542
ENSCSAG00000001043	-0.0242669624632405	5.82219465707206	0.0395299584476962	0.842402437001031	0.949952963196971
ENSCSAG00000001044	0.140949810889846	2.53997846745155	0.527402071070739	0.467701135180434	0.783383505091417
ENSCSAG00000001045	0.136489533608587	5.13473348830159	0.798876026368138	0.37142963174526	0.722100906981008
ENSCSAG00000001046	-0.0362970089372649	5.38036547383803	0.0734010114443553	0.786447785733602	0.927305477438571
ENSCSAG00000001047	0.369280989504031	1.07571712038472	1.34316540900182	0.24647651248955	0.61547144939699
ENSCSAG00000001048	0.33287775443161	2.97240509735424	3.3122649600917	0.0687646547998255	0.3248593054094
ENSCSAG00000001049	0.0572805281178878	1.28131642498477	0.0650393934725955	0.798701302574865	0.931912221999791
ENSCSAG00000001050	-0.0199089044723308	6.92277752017842	0.0248574974320412	0.874722667718351	0.962212775560314
ENSCSAG00000001051	0.354777376866746	0.0367784775450345	1.12392454597278	0.289074964390063	0.657554262532116
ENSCSAG00000001052	-0.178281920135078	3.74844246212183	0.184775012922792	0.667301382134147	0.880599664416885
ENSCSAG00000001053	-0.103268445989891	6.53534390461048	0.193289691238519	0.660192624173003	0.876984897560607
ENSCSAG00000001056	-0.0692380899991462	6.81820634227209	0.312832201574931	0.575947411275224	0.839949048652347
ENSCSAG00000001057	4.50441933917326	2.42583975028329	45.7749109577148	1.32651664926591e-11	3.08349371221058e-09
ENSCSAG00000001058	0.32505602433736	4.4847846731556	3.76912716683849	0.0522068689663352	0.277217554793175
ENSCSAG00000001059	-0.253709433528947	6.35868688660283	2.43425579560392	0.118710221501268	0.436884297802239
ENSCSAG00000001060	-0.0871709456308664	5.16435226469098	0.218268617452782	0.640362323382307	0.867738493338713
ENSCSAG00000001061	-0.489673791078549	5.85395501067393	2.55332701230303	0.110062266885121	0.422777125766801
ENSCSAG00000001062	-0.205211664255142	6.05219173230655	1.50241888198174	0.220299552224269	0.586108542777275
ENSCSAG00000001063	0.31963042679161	5.02933797637058	3.81079973115083	0.050923131202364	0.273527596120145
ENSCSAG00000001064	0.863188916407926	2.72721240465468	10.8796286099174	0.000972277408210403	0.0169399851808135
ENSCSAG00000001066	-0.133477214092491	7.07983406079387	0.115071502566721	0.734442566824249	0.908673318452797
ENSCSAG00000001067	-0.316022537455466	5.08225138768185	2.66099952610588	0.102836094353496	0.405730798476502
ENSCSAG00000001068	0.00428036639373301	6.35754435068625	0.000927795787923458	0.975700400942602	0.993504933257441
ENSCSAG00000001069	0.210456421744489	0.557475538818692	0.6325960589487	0.426404658474764	0.757222421678065
ENSCSAG00000001070	-0.508850106850881	-0.533713187978264	2.33304261356596	0.126654104315044	0.452366055165344
ENSCSAG00000001071	0.127347624334356	3.7767191216183	0.308533098737911	0.578581732551017	0.841134107776795
ENSCSAG00000001073	-0.10077889859807	5.47648462545636	0.441838322897787	0.506236507185951	0.806011783024622
ENSCSAG00000001074	0.385433440407633	3.42902503001405	3.67278681680196	0.0553076355207476	0.287088691356439
ENSCSAG00000001075	-0.895914993505798	-0.873965837220334	3.33332536917094	0.0678894835528104	0.322990874605188
ENSCSAG00000001077	-0.0801363989537317	4.57399020158373	0.323898173108612	0.56927434958998	0.836018887897013
ENSCSAG00000001078	0.416293458657462	-1.07335530531181	0.657216713811394	0.417544270979782	0.751587745409762
ENSCSAG00000001080	0.231971645540874	3.92384796332074	2.5445390654134	0.110676205972334	0.423401975700819
ENSCSAG00000001081	0.30990730140979	4.52019759290035	3.54924109829196	0.059572690619016	0.299988454559234
ENSCSAG00000001082	-0.143802144402724	7.95505016065281	0.738858646206211	0.390026739887683	0.733646230350843
ENSCSAG00000001083	0.293376810628699	6.66312241284338	3.181822368855	0.0744616406274401	0.340216574894447
ENSCSAG00000001084	-0.225373463045849	6.14097236769361	1.67900900590623	0.195056184363714	0.554994487017308
ENSCSAG00000001085	0.381514221420789	2.92131029548542	2.27442542046796	0.131523860937453	0.461521056108754
ENSCSAG00000001087	-0.0988790337298415	6.2024991917092	0.455674241227157	0.499652592044531	0.803356033867462
ENSCSAG00000001088	-0.197288268421726	3.82812916661075	0.200467961371089	0.654343385955201	0.873992374722793
ENSCSAG00000001089	-0.324997378296439	0.502799573862848	0.529188928260659	0.466948050577354	0.782785771503648
ENSCSAG00000001090	-0.222635544698293	5.76916382284833	1.63244354746979	0.201365404484173	0.562719757752228
ENSCSAG00000001091	-0.0979774340456023	4.78457214171696	0.409334217047164	0.522307624026889	0.813727549108961
ENSCSAG00000001092	0.160147191949283	4.64774465504523	0.927156363070463	0.335602934121384	0.695065343729168
ENSCSAG00000001093	0.609211857934359	-0.98612525601264	1.68717073492139	0.193974348832804	0.553346169200591
ENSCSAG00000001094	0.163249885899268	4.96418206239183	1.40930244397466	0.235172226013913	0.603142613976382
ENSCSAG00000001095	0.413743259218054	0.614932027328769	1.80292891730262	0.179358805997832	0.533907794021333
ENSCSAG00000001096	0.0449512535848679	6.32029956448245	0.120357785624	0.728646765731726	0.906800680348925
ENSCSAG00000001097	0.785079320223868	5.28002441114869	7.08791388704937	0.00776055309064047	0.0816960200115416
ENSCSAG00000001098	-0.408141060824809	7.85958174488686	7.60694216114867	0.00581440023481572	0.0667134991861479
ENSCSAG00000001099	0.644496871340956	0.981163222602653	2.98840781129852	0.0838625879083947	0.362875388557218
ENSCSAG00000001100	-0.40333664939783	5.18612406501332	1.01372429553512	0.314012263345954	0.678737572919956
ENSCSAG00000001101	-0.163982425212479	6.36758415010329	0.891656779629891	0.345028730960673	0.702606281503815
ENSCSAG00000001102	0.746927672746109	1.70309162293839	7.80907744863088	0.00519844361853121	0.0617273136213372
ENSCSAG00000001103	-0.110887726118735	4.68523889052639	0.494261367366068	0.482032539100077	0.791017226534832
ENSCSAG00000001104	-0.22540923463549	1.05082483324893	0.159619963146149	0.689506648629147	0.889246608527183
ENSCSAG00000001105	0.887373946833868	2.41614662982036	5.27874812564693	0.0215872638876544	0.162483091680556
ENSCSAG00000001106	-0.439033633527287	3.44316031647706	1.9568809347621	0.16184729005156	0.511917213669402
ENSCSAG00000001107	0.0898211593093336	4.80327445331233	0.340286868948269	0.559663682521698	0.832117691849711
ENSCSAG00000001108	0.093767827104439	5.26278939141543	0.564837457965348	0.452317697094127	0.774703375121896
ENSCSAG00000001110	-0.00687330170136817	6.03918860093302	0.00272651142885216	0.958356578271869	0.987581996863871
ENSCSAG00000001111	0.39095612846224	0.582448802221904	1.38551501443537	0.239163968909389	0.607901780321168
ENSCSAG00000001112	-0.0407550297407188	3.74342998835389	0.0437154709356804	0.834383874732449	0.945883216126002
ENSCSAG00000001113	-0.0541975597023043	3.54436136597503	0.0175361555636115	0.894648813766612	0.967065508077148
ENSCSAG00000001114	-0.33215452477175	3.04636411819455	0.729374319231553	0.393086071176064	0.736567173831549
ENSCSAG00000001115	0.501792750662321	0.106157199255373	2.93337477879197	0.0867659456279003	0.370409181684164
ENSCSAG00000001116	0.130216785903462	4.23056985497414	0.591489610937714	0.441843672833316	0.767314892670369
ENSCSAG00000001117	0.0888792423882235	3.67884243583021	0.26388484560805	0.607463687891608	0.84993458135584
ENSCSAG00000001118	-0.0389214000335579	3.09167945973807	0.0309727414385499	0.860301215365448	0.957648953645444
ENSCSAG00000001119	-0.235950856203782	5.58222734554811	2.64324683666655	0.103990821174248	0.408372894278424
ENSCSAG00000001120	0.09708957885761	6.33543980091661	0.608845856497204	0.435222696765259	0.763328120728216
ENSCSAG00000001121	0.284395055967607	1.0520542787075	0.816840763977364	0.366105474328716	0.717996214614984
ENSCSAG00000001122	0.595792603333021	4.7266807694647	10.476937664606	0.00120873946762059	0.0200449295047081
ENSCSAG00000001123	-0.0271295346340715	5.9893191462044	0.0309165259185171	0.860426747273293	0.957724144801737
ENSCSAG00000001124	-0.0399375883043986	5.72275829449716	0.0746691092290455	0.784656059019911	0.927056326522495
ENSCSAG00000001125	-0.426552681594783	6.03157279349664	0.875737619609701	0.349371774783034	0.706335217327405
ENSCSAG00000001126	0.0708006085343574	6.56414863520281	0.187690044875261	0.66484616723052	0.87885267260076
ENSCSAG00000001127	0.522393050391134	4.15758663156163	4.23461199806	0.0396076757183935	0.235344546256289
ENSCSAG00000001128	0.140409224725669	9.30645936243648	0.281613127816385	0.595645859738794	0.845971917520648
ENSCSAG00000001130	-0.689678293644846	3.39679052175201	8.34027616674578	0.00387757031364275	0.0493039483221226
ENSCSAG00000001131	0.0182615975240575	5.03562631456473	0.0182556591438292	0.892522132908655	0.966573524691646
ENSCSAG00000001132	0.774501185229718	0.594398485089117	4.68775934349028	0.0303782363052865	0.200783244919735
ENSCSAG00000001133	3.81670819895221	-0.785449523633768	24.508664959436	7.39764051850935e-07	4.6004195669427e-05
ENSCSAG00000001134	-0.317367556769245	1.95093338758937	1.43695663726218	0.230632458252396	0.597657799178738
ENSCSAG00000001135	-0.23174529652366	4.98850172954136	1.52212634459929	0.217297997307871	0.583405562668094
ENSCSAG00000001136	-0.730675501460837	-1.2689660964533	3.36414825422204	0.0666300307429748	0.319965622758134
ENSCSAG00000001137	0.0700880877706204	4.77037423047545	0.284231648791838	0.593940963070722	0.845971917520648
ENSCSAG00000001138	0.0992198611334	3.43090058283034	0.135106337862702	0.713195274438724	0.901082104176885
ENSCSAG00000001139	-0.096528125862431	3.84193494734366	0.0672271357748642	0.795417695948236	0.930368743156997
ENSCSAG00000001140	-0.306160912515939	9.36445641849752	2.41544971582558	0.120143462768229	0.440081757254518
ENSCSAG00000001141	0.361401054507452	7.18205985050851	6.12940321890728	0.0132951741301234	0.118508575880868
ENSCSAG00000001143	0.0597082225785914	6.90951860158864	0.16180620064209	0.687499007012688	0.888870393079454
ENSCSAG00000001145	0.0352982738528443	7.06702588821396	0.0644798616992759	0.799550524760835	0.932639549256689
ENSCSAG00000001146	-0.267150736990114	1.68587179160831	0.851964429225099	0.355997203672291	0.712037516717757
ENSCSAG00000001147	-0.397801529519584	5.67101116958704	4.19713201704604	0.0404924066008988	0.23928911621719
ENSCSAG00000001148	0.733132557718015	-0.251316226374018	3.47471509684959	0.0623134517062233	0.308430111426938
ENSCSAG00000001149	0.289405497541072	3.33601116908062	2.24776134503937	0.133807855705042	0.465357806826961
ENSCSAG00000001150	0.344201714512269	2.89665167956848	4.09069131313763	0.0431200021596602	0.248504213423275
ENSCSAG00000001151	1.25200849186348	-0.701770876267239	4.95574707557746	0.0260040868508333	0.182149916249031
ENSCSAG00000001152	-0.170800912631406	4.75292820733004	1.50144204410796	0.220449613143373	0.586108542777275
ENSCSAG00000001153	0.965541415648349	0.304367856912977	5.67982466014373	0.0171610827011348	0.140669778151188
ENSCSAG00000001154	0.579814659145855	4.95204933787396	4.18469263638777	0.0407906086619392	0.240277633120274
ENSCSAG00000001155	-0.300165673121129	-1.79855170062411	0.405123221598092	0.524455202149788	0.815372753259416
ENSCSAG00000001156	0.184904736187997	4.52371479669637	0.847657673493512	0.357215816158576	0.712602613117057
ENSCSAG00000001159	-1.13348622802157	1.26986640379458	11.6753501342641	0.000633336205744362	0.0122491968504445
ENSCSAG00000001160	-0.250928174375191	8.04769228952009	0.202039281033862	0.653079808000994	0.872953802969495
ENSCSAG00000001161	-0.182607293676232	9.61389451015538	0.120254796845643	0.728758305987147	0.906871162509584
ENSCSAG00000001162	-0.181827275961749	6.45864102200705	2.09133832353903	0.148136249105989	0.490825762584478
ENSCSAG00000001163	0.28305842289915	0.847593236029126	0.957581370812427	0.327797002857226	0.689863150530591
ENSCSAG00000001164	-0.0702171884649602	0.37753818327034	0.0514053931050356	0.820635583953799	0.941406528073316
ENSCSAG00000001165	-0.0144966540073808	5.50141887285785	0.0115670111235726	0.914352629247561	0.972667832608713
ENSCSAG00000001166	0.0379504744201122	2.13829995119706	0.0326569481243091	0.856593376044037	0.956422145076682
ENSCSAG00000001167	-0.283709925579397	4.78282184386002	2.6087644674879	0.106274532831341	0.413896830647313
ENSCSAG00000001168	-0.23200166047682	8.40426103304616	2.08759229031072	0.148499948561008	0.491111181116933
ENSCSAG00000001170	-0.0559883281638581	3.3386190892608	0.0669099199995102	0.795890239702804	0.930368743156997
ENSCSAG00000001171	0.232651624418864	3.34384833111777	2.07543858095884	0.149686907056916	0.492996738556147
ENSCSAG00000001172	0.10437657601443	2.89277555046012	0.293578490759796	0.587936422498897	0.844256056477128
ENSCSAG00000001173	-0.248263560638628	0.368626915332244	0.542147198383763	0.461544217641309	0.779321799507412
ENSCSAG00000001174	0.463539341468298	2.6607332550061	5.33103911824799	0.0209488917105387	0.160117003416459
ENSCSAG00000001175	-0.502246061109136	4.90739603928824	2.51592589260865	0.112701421440008	0.427045051141226
ENSCSAG00000001177	-0.0916253849439643	6.00279029658075	0.456476492038677	0.49927530970796	0.8032856312533
ENSCSAG00000001179	-0.229705423902195	5.07560020749747	0.227930343498834	0.633062712075131	0.863644902887769
ENSCSAG00000001180	0.705479735220175	3.97797013086951	9.39905100136711	0.00217097784586902	0.0317327797170076
ENSCSAG00000001182	-0.0433446987511017	4.98176027341145	0.0102240694462878	0.919459852935569	0.974484418595577
ENSCSAG00000001183	0.0412108188547628	5.495544792697	0.0681480940965997	0.794052484606861	0.929759215939753
ENSCSAG00000001184	0.164949121882222	4.15230123837568	0.353393178891352	0.55219859021387	0.828040103373662
ENSCSAG00000001185	-0.315456310792172	4.39536211368633	2.49883827951464	0.113930311725991	0.429178996118396
ENSCSAG00000001186	-0.365161433518397	7.9899685560226	2.94645619254433	0.0860660966087961	0.368660196495717
ENSCSAG00000001187	-0.031025112303836	6.14695007210972	0.0634726030342314	0.801089221373604	0.933411656545861
ENSCSAG00000001188	0.526500559738456	1.41239115715077	2.30994478942013	0.128548615901692	0.455918959774589
ENSCSAG00000001190	0.0156773955861928	5.23954239102511	0.011546930601245	0.914426718214451	0.972667832608713
ENSCSAG00000001191	0.314693973636086	1.73689994723731	1.5919216042685	0.207051804901857	0.569392989373759
ENSCSAG00000001192	0.0448973103585361	6.12998449615071	0.0425661547772016	0.836544340673139	0.94644858380014
ENSCSAG00000001193	0.173004375973117	3.5753517954848	0.698984050821938	0.403125278583642	0.743416059262447
ENSCSAG00000001194	0.0758605963040792	2.31521554333604	0.129936331373504	0.718498061845403	0.903131171833532
ENSCSAG00000001195	0.609503733588108	2.08665650473682	2.01041968277353	0.156222096667895	0.50347714549534
ENSCSAG00000001196	2.82573070064345	-2.19876553985413	7.7275956539525	0.00543831202365146	0.0636602407474494
ENSCSAG00000001197	-0.0282911887792786	4.6724544807115	0.0286449880651176	0.865601337482636	0.959153179337227
ENSCSAG00000001198	-0.129922714591288	5.12179218231214	0.450412703720247	0.502139033089745	0.804076523197287
ENSCSAG00000001199	-0.0525030604398843	6.19224066604619	0.12937469187613	0.719081262708034	0.903131171833532
ENSCSAG00000001200	-0.222989099364999	2.81952132883986	0.728209681575844	0.393464116595835	0.736975504639843
ENSCSAG00000001201	0.429082285630289	-1.20764073088257	1.06101692385858	0.302983362779926	0.670023751277705
ENSCSAG00000001202	-0.198124135095275	4.32326725333926	0.218416557935733	0.640249079333533	0.867738493338713
ENSCSAG00000001203	-0.178085782083182	9.91272030533107	0.771345921375257	0.379801002580763	0.7269095725155
ENSCSAG00000001204	-0.0609992613867623	5.19685504288366	0.0164741767247847	0.897870597757455	0.968000393258543
ENSCSAG00000001205	-0.515264066567277	2.76166044190383	2.4036544665332	0.121052167770268	0.441665265089799
ENSCSAG00000001207	0.240027084078163	0.527567608866346	0.559809417352625	0.454337041396321	0.77568855792885
ENSCSAG00000001208	0.0322412493946281	4.81893514058926	0.0452265896591122	0.831587924464158	0.945160558553255
ENSCSAG00000001209	-0.427434683542969	5.15624321424756	6.52816590774691	0.0106179386084035	0.101844652726481
ENSCSAG00000001210	0.0371241590485455	5.25816504902874	0.0595735890353986	0.80717117400009	0.935631272943791
ENSCSAG00000001211	-0.608908766676583	4.06317442763575	1.49040749400454	0.222153245616773	0.588312515288157
ENSCSAG00000001212	-0.105535675931952	3.05610277441831	0.312928070342927	0.575888938035107	0.839949048652347
ENSCSAG00000001213	0.0259826278104643	4.09243827396062	0.02018959149488	0.887008851852014	0.965316339164177
ENSCSAG00000001214	-0.350710849580921	5.06693316012771	1.7252064707142	0.189024235026547	0.546921088712623
ENSCSAG00000001215	-0.125207957695919	2.31116140778075	0.295136696000245	0.586947462715067	0.84411998137291
ENSCSAG00000001216	0.0538248002283116	8.50012156530503	0.0765986190106389	0.781960899243267	0.926052066595041
ENSCSAG00000001217	-0.0346819755151209	7.19312195282877	0.0308311288284919	0.860617668335365	0.957807562017063
ENSCSAG00000001218	-0.0841151073142745	6.53615556137621	0.309239851711194	0.578147017671385	0.840966277166895
ENSCSAG00000001219	-0.595773516163707	1.6045491718245	3.36881704251121	0.0664414471868418	0.319799589542098
ENSCSAG00000001220	-0.72737737576989	0.688534837560746	4.18147549296239	0.0408681060573065	0.240415037013395
ENSCSAG00000001221	-0.291436050882319	7.77361201390046	4.11036894189984	0.0426210637479925	0.246834540647122
ENSCSAG00000001222	-0.0842263982120557	4.71897686413585	0.284495602202185	0.593769665359745	0.845971917520648
ENSCSAG00000001223	0.217559919429548	3.72885211456868	1.24397869981884	0.264705636883595	0.633700375570335
ENSCSAG00000001224	-0.388161752364561	6.23115856476609	5.17317970181415	0.0229381928242098	0.168686612144912
ENSCSAG00000001225	0.0511477678718028	3.80387457135962	0.030095694084622	0.862273278059158	0.958285249412352
ENSCSAG00000001226	-0.301580839718521	10.103441397906	0.347930694407125	0.555286857599453	0.829816810800879
ENSCSAG00000001227	0.0472925925009078	5.08355783250434	0.124607421224166	0.724090117017191	0.904811352910647
ENSCSAG00000001228	0.862560297413296	-0.281251824637648	3.9381661150489	0.0472022083315569	0.262063487399101
ENSCSAG00000001229	-0.389418689190166	2.08759571095735	1.20681998185763	0.271962832056869	0.641260698840857
ENSCSAG00000001230	0.0242637149954987	6.32447706506741	0.0316425848910615	0.858814369230886	0.956704239862753
ENSCSAG00000001231	-0.0987405377612049	5.05798672663725	0.512414237375964	0.474095614702134	0.786567649845534
ENSCSAG00000001232	0.338380368949906	3.21790109042827	4.32444228176216	0.0375687238256476	0.228133313025081
ENSCSAG00000001233	-0.167227131988419	6.54655342451645	0.27442008219473	0.600382037317358	0.847286556044384
ENSCSAG00000001237	0.0875581134839956	3.74097129109567	0.298046282901549	0.585109826101523	0.843384475471397
ENSCSAG00000001238	0.438308744526724	2.64473430910283	3.76291929131859	0.0524010158029884	0.277940776499023
ENSCSAG00000001239	-0.0127019051962116	4.67162274672688	0.00834397322928382	0.927218183353153	0.976307766200713
ENSCSAG00000001241	-0.247208844156376	5.85807259429131	3.77879433362305	0.0519060493457458	0.276469595950881
ENSCSAG00000001242	-0.284578130792581	8.2162912086691	0.419353218485526	0.517259952192499	0.811572131231337
ENSCSAG00000001244	2.16327401366738	-1.5011117657336	8.49268532030342	0.00356577127188902	0.0461566176314976
ENSCSAG00000001246	-0.411072236138933	2.0452106212287	0.425271412463417	0.514318363087301	0.810007751798768
ENSCSAG00000001247	0.186598576565768	-1.11768116373637	0.145684156463201	0.702694330523953	0.896834471008459
ENSCSAG00000001248	-0.183903531017769	4.54553467531729	0.39176360080004	0.531373832134996	0.818951346960318
ENSCSAG00000001249	-0.271428561611434	8.38123100929804	1.9042469016907	0.167603724973713	0.51957802318873
ENSCSAG00000001250	0.552821656943686	-1.67953750275827	1.37239614285518	0.24140061950781	0.609691781626357
ENSCSAG00000001251	2.52526317924226	0.00870081331083854	41.3920336518116	1.24563980479309e-10	2.28602585064083e-08
ENSCSAG00000001253	-0.895608432239381	-0.711476731534294	1.88190840264772	0.170117403780259	0.523492055059269
ENSCSAG00000001254	0.457243775581115	4.97832464177346	3.75929576978949	0.0525146918641893	0.278340256385729
ENSCSAG00000001256	0.155291732389645	2.34693284498356	0.330553428890635	0.565333390678693	0.834843459921804
ENSCSAG00000001257	1.96036594411654	2.46257358426752	20.0594089623906	7.50732607680613e-06	0.000330662679494952
ENSCSAG00000001258	-0.179777306343802	3.88943382852829	1.47836618217066	0.224030323308247	0.590346927974055
ENSCSAG00000001260	-0.0599095997796146	6.47055199523571	0.165526105109741	0.68411889882571	0.886729824862168
ENSCSAG00000001261	-0.169601450787846	3.74291539469867	0.804187207473145	0.369844404564769	0.721411593568571
ENSCSAG00000001263	-0.226241247666995	7.04519156045148	2.96084916961755	0.0853031303183555	0.366683492198347
ENSCSAG00000001264	0.106589478470941	6.91572726256114	0.329750807067327	0.565805858750458	0.834843459921804
ENSCSAG00000001265	-0.481995948754216	6.81373463037104	1.21267871919514	0.270802256574974	0.639877523840926
ENSCSAG00000001266	-0.0935989666982151	7.59759559617187	0.410418349019908	0.521757244277552	0.813727549108961
ENSCSAG00000001267	-0.0774309407908187	7.35970108417684	0.366928953771957	0.544683028785029	0.823933472519675
ENSCSAG00000001268	-0.0479976748312286	6.68282779030395	0.136682519218228	0.7116015679966	0.90051510102665
ENSCSAG00000001269	-0.412703419395637	2.31949923044995	1.90921128646115	0.167050896552584	0.518837844745963
ENSCSAG00000001270	-0.0174751040068922	5.9312935302761	0.0122351002813232	0.911923723919307	0.971806372625436
ENSCSAG00000001271	-0.158030953168213	6.45753391833353	1.27705332697771	0.258447639018944	0.627937179756464
ENSCSAG00000001273	0.381003274650149	5.94594905212696	4.23757679374236	0.0395385617427801	0.235251593769993
ENSCSAG00000001274	-0.250569141049381	5.02428780661406	2.49471861433649	0.114228790606595	0.429678190491716
ENSCSAG00000001275	-0.515051653834782	2.97284945101682	1.70339004872599	0.191845228784063	0.550298493267685
ENSCSAG00000001276	-0.173056730016118	4.17588676131982	1.04276259834056	0.307179833954355	0.673025129831837
ENSCSAG00000001277	0.26102593638759	5.73775274155649	1.32464180034402	0.249760688689083	0.618949331594536
ENSCSAG00000001278	0.673241219246593	2.25380567812911	5.5067311953177	0.0189434190465358	0.1504271405729
ENSCSAG00000001280	0.104339275281082	5.95602055504608	0.299364821255875	0.584280895020181	0.843384475471397
ENSCSAG00000001281	-0.31518507439328	7.0052203985182	3.07705435490389	0.0794042156836289	0.353033494063661
ENSCSAG00000001282	0.353219063570611	1.20097403742549	1.27950423144595	0.25799123541061	0.627391230164464
ENSCSAG00000001283	0.226729456503348	2.32436889221316	0.684101708570566	0.408177883658045	0.746557459921627
ENSCSAG00000001284	-0.15557809448646	8.37971648707508	0.82724400481645	0.363070666245557	0.715772037971429
ENSCSAG00000001285	1.52682769295655	3.33807557605739	32.7432423776594	1.05171294818736e-08	1.06571428007427e-06
ENSCSAG00000001287	-0.504712931533447	5.99902912921798	3.66182999064907	0.0556724534540944	0.288528997082296
ENSCSAG00000001288	0.0751911679152472	5.19433552381433	0.189312848159336	0.66348914433439	0.878306012887257
ENSCSAG00000001289	-0.0661126127672767	4.38511039873292	0.161042163263478	0.688198829507634	0.889246608527183
ENSCSAG00000001290	-0.575376502822998	1.69881415785251	2.87972611810815	0.0897012775058333	0.375848807854858
ENSCSAG00000001291	0.236709195981609	-1.148265524204	0.165466214492021	0.684172966521975	0.886729824862168
ENSCSAG00000001293	-0.147165703182589	5.93389813523964	0.559696515122248	0.454382547072711	0.77568855792885
ENSCSAG00000001294	-0.105302008888965	5.78274514555419	0.437758435971215	0.508206351763657	0.80725055033712
ENSCSAG00000001295	0.205525271688662	3.04473129033056	1.29809382028376	0.254561703004623	0.623183746169453
ENSCSAG00000001296	0.0456803545922153	2.91269327987167	0.0452955348647954	0.831461531329805	0.945160558553255
ENSCSAG00000001297	0.0865084298403734	4.49296864957989	0.32805467781845	0.566806815683184	0.835200675865986
ENSCSAG00000001298	-0.458594876240367	0.965594867408221	3.36764897156015	0.0664885748312384	0.319799589542098
ENSCSAG00000001300	-0.146588105390522	9.15930034426797	0.43092947334307	0.511533221966079	0.808483665387326
ENSCSAG00000001301	-0.350117941201846	4.01776334980745	4.76854364019885	0.0289843342936804	0.195192387131972
ENSCSAG00000001303	0.0911336090772276	3.81831305955167	0.227954691096524	0.633044558740044	0.863644902887769
ENSCSAG00000001304	-0.227456300855118	6.6613731590895	1.92633947637075	0.165159481561714	0.516334620643767
ENSCSAG00000001306	-0.49042969260415	2.09786911807702	5.74795807274887	0.0165078337007943	0.137255769954999
ENSCSAG00000001307	-0.310426591916922	4.38840943423514	1.60234275857553	0.205571523441766	0.568253116841929
ENSCSAG00000001309	0.0914397963698888	0.981436015828858	0.0640384057046788	0.80022331088598	0.932995006937535
ENSCSAG00000001310	0.283107949258173	4.59250309757973	4.24886283219547	0.0392766220613223	0.234283844921221
ENSCSAG00000001311	-0.47779903768086	5.74898995455655	1.09985950219354	0.294296939764488	0.662248304371942
ENSCSAG00000001312	-0.724009526102421	-0.913557153991291	3.03125731468793	0.0816747032138182	0.358020454613226
ENSCSAG00000001313	-0.410506128391267	5.7235327031136	1.43798394720897	0.230465860387824	0.597489344847855
ENSCSAG00000001314	-0.28340751640306	2.71251209419707	1.48561937966266	0.22289738368695	0.589243931875376
ENSCSAG00000001316	-0.337589667045583	2.88540889145031	0.431911854254501	0.51105231862124	0.808483665387326
ENSCSAG00000001317	-0.0357089821735157	7.97631079351744	0.0493661268755474	0.824169953512839	0.943238298376633
ENSCSAG00000001318	0.607952521245389	5.44517548296493	6.50039239122913	0.0107850687641521	0.102909867577989
ENSCSAG00000001319	-0.12904187759556	4.33132853686536	0.370722165952476	0.542610888767407	0.823184071106412
ENSCSAG00000001323	0.477959752427086	0.242660541685068	2.10767231894853	0.146562101709197	0.487959329556703
ENSCSAG00000001324	0.030352043546248	5.01262879165844	0.0427300661526608	0.83623437860491	0.94635719297138
ENSCSAG00000001325	0.33801964416224	1.84946821946712	1.5510251450234	0.212984165506299	0.577078750251676
ENSCSAG00000001326	0.0160060128133308	4.5048975176183	0.00921876559761259	0.923509133414672	0.975386252066547
ENSCSAG00000001327	-0.176615497816737	0.361858151976246	0.419957091133394	0.516958455729042	0.811572131231337
ENSCSAG00000001328	0.0111695904848591	3.51182195311096	0.00386318236056127	0.950439792990563	0.984350016354723
ENSCSAG00000001329	0.236898911769402	2.50628920157482	1.20024859734835	0.273271997356878	0.641929304744787
ENSCSAG00000001330	-0.334199776729497	6.16725920890045	0.634558516742899	0.425688133663286	0.75721104581253
ENSCSAG00000001331	-0.268630038355235	4.10124130398199	0.975603746512874	0.323286585789925	0.686958000449272
ENSCSAG00000001332	0.5225358817686	-0.737673792429014	2.06028922211032	0.151181473313756	0.494076848975725
ENSCSAG00000001333	0.640371362312627	3.52578003942014	4.92601660953083	0.026455232525095	0.184605439635401
ENSCSAG00000001334	0.3819828257211	3.64591208536639	2.11013611213448	0.146326302020005	0.487397086583273
ENSCSAG00000001335	-0.246507017245991	5.07660190726981	2.86881323175824	0.0903114425467605	0.377772539351968
ENSCSAG00000001336	-0.379253626944027	7.55486749881553	2.5087025593868	0.113219110718268	0.427755077812137
ENSCSAG00000001338	-0.506352521094201	0.816312285748731	3.31549635789616	0.0686295931327578	0.324665446001522
ENSCSAG00000001339	0.063552375156979	6.95401608681121	0.252161579119576	0.615557139029187	0.854526581387215
ENSCSAG00000001341	0.136372194895089	6.7112896531344	0.727883851875966	0.393569975587596	0.737009943145131
ENSCSAG00000001342	0.195994528096249	5.32916384852402	1.55431132571795	0.2125000993489	0.576332371255464
ENSCSAG00000001343	0.301284960665334	4.08891131927046	2.58066430444309	0.108176254579565	0.418205522110434
ENSCSAG00000001344	-0.137468884212831	3.57662717205565	0.422097143767253	0.515892460946334	0.81082841159488
ENSCSAG00000001345	-0.154723000627456	3.64384777985635	0.605457145391334	0.436503420469988	0.764218842754587
ENSCSAG00000001346	-0.203844906425286	7.47612559716932	1.63182549096963	0.201450743330443	0.562719757752228
ENSCSAG00000001347	0.708032624055623	3.24830004464578	5.45782693885063	0.0194808593474182	0.153453715789391
ENSCSAG00000001349	0.548153440426916	4.16442791208588	5.28954227401987	0.0214538582109518	0.162101269931514
ENSCSAG00000001350	-0.156898352739801	5.21182597007067	0.817756588410983	0.36583690416019	0.717725162847589
ENSCSAG00000001351	-0.2353159055377	8.5832084396005	2.22404301253414	0.135876825635385	0.469415923241929
ENSCSAG00000001352	0.285993327217394	3.22367483421445	0.971736299424794	0.324247532288213	0.687864804165985
ENSCSAG00000001353	0.214802416001287	7.24836015991404	1.88601106468716	0.169652520888605	0.522825064510329
ENSCSAG00000001354	1.14220924841374	2.65435097206808	12.1502651548099	0.000490808861572757	0.00999591857780175
ENSCSAG00000001355	0.571739177976457	4.99386544232235	7.60675571754643	0.00581500147624121	0.0667134991861479
ENSCSAG00000001356	0.0566887368172013	0.00655019770424185	0.0174773614447368	0.894824541251036	0.967138918194174
ENSCSAG00000001358	0.430937807446095	7.04856105272563	0.589002256100912	0.44280519963962	0.767369523761481
ENSCSAG00000001359	-0.213488469463532	3.11392979315639	0.886324275621657	0.346475341935876	0.703765725099255
ENSCSAG00000001360	-0.162417447282986	6.76775419029478	1.37464657993031	0.24101513853214	0.609422711478521
ENSCSAG00000001361	-0.188024848398307	5.05512188045479	0.691825486269813	0.405544158391089	0.745240183905401
ENSCSAG00000001363	0.443684013578747	0.794316716933435	1.48950214456387	0.222293720988289	0.588458136861263
ENSCSAG00000001364	0.610173814127081	2.22707313055265	6.49345789150081	0.0108272172716635	0.10319281458515
ENSCSAG00000001365	-0.140855379019297	7.88732064537263	0.992779805612173	0.319063913508727	0.682739063751769
ENSCSAG00000001366	-0.445429108621147	3.91929285778076	4.81349406075103	0.0282377351083096	0.191777413973663
ENSCSAG00000001367	-0.448165676796783	4.74227437108736	5.72693128556063	0.0167066519874882	0.138375604812412
ENSCSAG00000001368	-0.178147739690515	2.38415505021501	0.815926574802397	0.366373837895025	0.718159222626431
ENSCSAG00000001369	0.565920336772354	6.15430790872642	6.16990665990803	0.0129941464487632	0.116594252691679
ENSCSAG00000001371	-0.0667559679437058	3.93482133825332	0.0212055697120377	0.884220334102274	0.964592685975583
ENSCSAG00000001373	3.30359430453075	2.68466939482373	39.7254285116901	2.92294940552475e-10	4.73317209127964e-08
ENSCSAG00000001374	0.168735653765132	4.79058944835363	0.953297237621108	0.328881431548856	0.690594098943505
ENSCSAG00000001375	0.0608062034162467	6.70489820260957	0.160315035307239	0.688866636997065	0.889246608527183
ENSCSAG00000001376	-0.148240845794162	6.25053931605495	1.39949084596216	0.236808838206222	0.605172520578814
ENSCSAG00000001377	-0.192788051033353	5.49094779749877	0.267911274364096	0.604736360919261	0.848634704613716
ENSCSAG00000001378	0.795892139918608	3.69325851123063	8.07417016135266	0.00449006647724236	0.055221465379458
ENSCSAG00000001379	-0.0648390885074398	4.91525112539438	0.126003103073277	0.722612696986357	0.904577009603727
ENSCSAG00000001380	3.81332611806401	3.10312593430834	53.6787983043806	2.36097417630415e-13	9.42123657171579e-11
ENSCSAG00000001381	0.101735192353787	3.00336299451107	0.256897305847758	0.612259805207035	0.852313122849102
ENSCSAG00000001382	0.118375084251087	5.62233829006442	0.623367689158059	0.429798577780442	0.759165681629486
ENSCSAG00000001385	0.973631209684461	-1.21568849367226	2.47600791020862	0.115595320423556	0.432356863096891
ENSCSAG00000001386	0.00842259065666625	6.38315620197317	0.00387380229060241	0.950371806766389	0.984341326416281
ENSCSAG00000001387	0.357353867034599	2.87161357778552	3.20169785549908	0.0735618649558966	0.338729111646653
ENSCSAG00000001389	0.458781123189966	0.871541156734504	1.58506026464022	0.208033306301091	0.570304750236534
ENSCSAG00000001390	-0.237624008697434	7.59897996599195	0.980622970315615	0.322045053215087	0.685505515159995
ENSCSAG00000001391	-0.143582655078591	5.58124880142402	0.711785537332268	0.398851693314138	0.740620992986917
ENSCSAG00000001395	0.557904797452437	0.1957002250162	2.86741945967692	0.0903896953512938	0.377915946580807
ENSCSAG00000001396	0.0802837784377513	6.96946589414684	0.343861317708159	0.557608830834057	0.830997253951635
ENSCSAG00000001397	1.28128875498178	0.299018476199377	6.99386178414523	0.00817897007136191	0.0851778364871908
ENSCSAG00000001398	0.443394520570665	6.63801950810284	7.20373418594707	0.00727520441648586	0.0785821671751904
ENSCSAG00000001399	0.10413520736141	7.01722172487744	0.724380878491072	0.394710650502139	0.737902433979302
ENSCSAG00000001400	0.219561166940534	5.6357614781572	1.21739492285534	0.269872505959304	0.638556095062206
ENSCSAG00000001401	2.83976210931139	5.21779570738383	37.9941310943184	7.09577559833618e-10	1.04643683533677e-07
ENSCSAG00000001402	-0.175475194982478	7.304220415995	1.02115014099182	0.312246347757178	0.677053751831789
ENSCSAG00000001403	0.940371950961159	5.60470538876814	11.3062847410535	0.000772451810395171	0.0143991754823426
ENSCSAG00000001404	-0.3846619118162	-0.737468843362319	1.50242541988131	0.220298548289495	0.586108542777275
ENSCSAG00000001405	-0.320009580471238	5.00388282552411	0.429997802227447	0.511990026657921	0.808851197542695
ENSCSAG00000001406	1.42259676647781	4.38599102445459	11.3116683084495	0.000770215378507784	0.0143747428325571
ENSCSAG00000001407	1.75120714790539	7.1685636708223	10.5342106605603	0.0011718492094521	0.019590519628057
ENSCSAG00000001408	2.63633056084714	5.72649520134395	19.2348955101277	1.15581219488563e-05	0.000480870277655566
ENSCSAG00000001409	0.505405277354511	3.37512491115424	3.44562953720192	0.0634192572251252	0.311050031868368
ENSCSAG00000001410	0.0998137129477664	7.00786557115552	0.361976643072104	0.547410502733604	0.825413481253509
ENSCSAG00000001411	1.66568660529217	5.32202606634902	21.4863165760009	3.56362482376101e-06	0.000177825955329488
ENSCSAG00000001413	-0.138425196708129	8.88419138716738	0.520040900986814	0.470824235317095	0.785070520264153
ENSCSAG00000001414	-0.239820013473795	4.43446315844175	0.833306412956091	0.361318184426636	0.714717658943083
ENSCSAG00000001415	-0.269585800881728	-1.57393827172924	0.395156538531307	0.529601283417362	0.818255652556542
ENSCSAG00000001416	0.0358344166955733	3.03354233818102	0.0151199002765559	0.902136394365632	0.969507138800518
ENSCSAG00000001417	-0.182070634707054	3.80338888564374	1.65019428567959	0.19893248983773	0.560112853430044
ENSCSAG00000001418	-0.0131355074284481	1.74165980501178	0.0019975910699408	0.964350882424069	0.989475752437046
ENSCSAG00000001419	-0.00206675319937453	3.37722386570602	9.46071355372169e-05	0.992239402485971	0.997918663512196
ENSCSAG00000001420	0.61726070219623	5.20463495148856	5.20942454053406	0.0224647690681179	0.166166856559831
ENSCSAG00000001421	-0.248500753184091	1.77932178681524	0.488235323796104	0.484715543811515	0.792520950023243
ENSCSAG00000001422	-0.0570898971883968	4.1769845483113	0.0223903009513293	0.881053469064713	0.963923968241496
ENSCSAG00000001423	0.338060342957845	2.56296329460209	1.90611187170036	0.167395798600147	0.519368019935447
ENSCSAG00000001424	-0.131466919672087	0.434840995231735	0.116757748145389	0.732577929652293	0.908134919248493
ENSCSAG00000001425	0.885557887167448	5.34512576952954	7.89908189204179	0.00494598953772638	0.0593307448378646
ENSCSAG00000001426	0.105802343028296	1.21824419193639	0.160180607700131	0.688990290124516	0.889246608527183
ENSCSAG00000001427	-0.320712555829399	6.54125011985108	1.24428562463213	0.264646705187161	0.633700375570335
ENSCSAG00000001428	-0.32192208066344	7.33172356399651	1.54468451468446	0.213921869198006	0.578039270442503
ENSCSAG00000001429	0.0638516060366376	1.78640083923168	0.0198603206546579	0.887927888662506	0.965631189224741
ENSCSAG00000001430	0.258757594107333	4.20817101209754	2.32430735194864	0.12736690322776	0.453583255845819
ENSCSAG00000001431	0.241774326208586	1.14819695229399	0.439926539843739	0.507157913576814	0.806617935344077
ENSCSAG00000001432	-0.0865628165017314	3.99224187237458	0.289624203446692	0.590461450205359	0.844970695983531
ENSCSAG00000001433	-1.50628339138821	2.10637411061034	4.17474423715428	0.0410307551114484	0.240833326999216
ENSCSAG00000001434	-1.96335058441698	12.1172138432537	5.36013778042434	0.0206021459090123	0.158419759766832
ENSCSAG00000001436	-0.964680596977044	8.40411069862923	1.581129146823	0.208598123967264	0.571258295100744
ENSCSAG00000001437	-0.18354069028001	2.6223509502224	0.72060441132988	0.395945722833982	0.738380434012519
ENSCSAG00000001439	-0.215357067090861	7.09271630290882	2.63150078867824	0.104762646298886	0.410233435021028
ENSCSAG00000001440	-0.0662768542289432	7.80348651569009	0.189513070306667	0.663322194169722	0.878193979958391
ENSCSAG00000001441	0.0430879479120152	4.2827431442154	0.0407987722341971	0.839926840646719	0.948606913156876
ENSCSAG00000001442	0.0651011038987748	5.66033305875146	0.118692646228283	0.730456768249259	0.907548852201972
ENSCSAG00000001443	0.114482559409683	3.25740442223706	0.403512169105724	0.525280978034036	0.815372753259416
ENSCSAG00000001444	-0.0250053189049156	6.35900450827572	0.0359972685041186	0.849521133293595	0.953365872113491
ENSCSAG00000001445	0.0912395375525786	6.12599191512359	0.385540185692012	0.534653035208941	0.819906417794697
ENSCSAG00000001446	-0.0823052127816379	5.02282430301356	0.321086100992517	0.57095566799276	0.837354157797904
ENSCSAG00000001447	-0.240341372666138	4.27134240291433	0.302771689600192	0.582150015320787	0.842346997601663
ENSCSAG00000001448	0.653422259431648	6.49175943753623	1.99992100916323	0.157307404715254	0.505493485991598
ENSCSAG00000001449	0.0202137551382457	5.98853906985712	0.00225488175338739	0.96212621073417	0.988649213237969
ENSCSAG00000001451	0.31456693877763	6.69734754508515	0.961163583430711	0.326893887807626	0.689863150530591
ENSCSAG00000001452	0.367459444137918	3.66890272390321	1.07878944365589	0.298968523603912	0.666967563609299
ENSCSAG00000001453	-0.035966425436588	4.60549218623636	0.038990492372335	0.84346749974121	0.950505061965311
ENSCSAG00000001455	0.456878518599624	4.10644696618919	4.95134050310289	0.0260704466017404	0.182305489636303
ENSCSAG00000001456	-0.163759356404272	3.99814448389002	0.756673872749559	0.384371434231381	0.729338057745074
ENSCSAG00000001458	0.0804420558290702	8.17891655872894	0.231642208481809	0.630308820208065	0.862036166546047
ENSCSAG00000001459	1.41758922506428	4.04751649301023	16.2923496585165	5.42826666877562e-05	0.00171431511602614
ENSCSAG00000001460	0.278479366728617	3.41890620697031	1.76913750157785	0.18348885603275	0.539844217152286
ENSCSAG00000001461	1.17669616538723	6.82583876631517	22.4032889630462	2.20995243794041e-06	0.000120071659267966
ENSCSAG00000001463	-0.882649310600863	-1.18090609858331	2.6978720949044	0.100482275701168	0.40098230194641
ENSCSAG00000001464	-0.31922207623837	1.43236607082708	2.02548078907641	0.154679962403458	0.499872615734282
ENSCSAG00000001465	-0.13367688902527	3.53799278654101	0.623951809470796	0.429582548538581	0.759165681629486
ENSCSAG00000001467	0.227700630253785	4.38501078297915	1.74374226627066	0.186665354602598	0.54328663647068
ENSCSAG00000001468	0.254631567661337	4.90191522753947	2.71643745959791	0.0993194646082918	0.398750509707135
ENSCSAG00000001469	0.375821058049809	1.20445687703149	1.06457431197439	0.302174204245572	0.669600571921922
ENSCSAG00000001470	0.137355091847903	5.48431597294996	0.432812591852599	0.510612069698279	0.808452794785897
ENSCSAG00000001471	-0.154827678300995	6.69853083887994	0.657510161920712	0.417440328288745	0.751587745409762
ENSCSAG00000001472	0.0769735760460418	3.66987626113075	0.145186004230954	0.703178900953654	0.897073137178613
ENSCSAG00000001473	0.0747487292322135	0.491935388879332	0.10521149459143	0.745663066442865	0.913349224111847
ENSCSAG00000001474	-0.251264754167029	5.05546162546151	2.58563367379689	0.107837244049787	0.417652723038083
ENSCSAG00000001475	-0.118022853781446	5.07685337899497	0.547885399537094	0.459183008241018	0.77791157562448
ENSCSAG00000001476	-0.274837753264117	3.56207357164274	1.49442484176193	0.221531187821518	0.587631217238111
ENSCSAG00000001477	-0.0140307191977965	6.44007050087759	0.0125676233898311	0.910739826358347	0.971791947233141
ENSCSAG00000001478	-0.42732413761728	7.11177756788068	3.84695311389916	0.0498364464069444	0.27015050387381
ENSCSAG00000001479	-0.181659828866179	6.58596938833234	0.762609172513606	0.382513220252868	0.728632321406599
ENSCSAG00000001480	-0.0511740293481743	6.67566397271995	0.134113282375402	0.7142047966672	0.901116845661304
ENSCSAG00000001481	-0.294121438438184	4.35015490628877	3.70218869968747	0.0543411418428352	0.284395639993063
ENSCSAG00000001482	0.0573435269435945	2.15765410435001	0.0582381555428206	0.809302594037062	0.936410564081764
ENSCSAG00000001483	1.00425427637728	6.01924482642733	12.6588921116486	0.000373783644320088	0.00816638155189801
ENSCSAG00000001484	-0.304378918494933	7.9900228027065	1.89688702284405	0.168427174487953	0.520586701434227
ENSCSAG00000001485	-0.518343377010909	5.01678388848567	1.83963612258563	0.174993601891249	0.52936953989391
ENSCSAG00000001486	-0.21038841933839	6.29697988963998	0.338664470713589	0.560601130962189	0.832983886299251
ENSCSAG00000001487	0.248658824748688	7.67634961912938	1.93449241066321	0.164267789462896	0.514805284657825
ENSCSAG00000001488	-0.114227853589005	4.08413874684152	0.277849655782649	0.598114104561715	0.846171363173092
ENSCSAG00000001490	-0.0236399954308238	6.02450470272304	0.0148398983468567	0.903042270021801	0.969867894756359
ENSCSAG00000001491	-0.243745232718515	2.83897667032765	1.02882968935796	0.310433698544569	0.675358337630724
ENSCSAG00000001494	1.67672959520044	5.96787356361701	20.4556631563587	6.10287070827163e-06	0.000281430418985128
ENSCSAG00000001495	-0.0889421625151796	7.20843067248925	0.237686676390517	0.625881934183013	0.860223353195728
ENSCSAG00000001496	-0.240727773212834	6.12095312703152	2.92161796987077	0.0874001874169651	0.371074458012065
ENSCSAG00000001497	0.276656689024811	1.16220985597536	0.279152843366255	0.597257011444961	0.846171363173092
ENSCSAG00000001498	1.23146079515381	-0.0181936988858095	4.91807559935275	0.026577104734618	0.185221113460627
ENSCSAG00000001499	1.98200704945583	3.58530896844744	38.7114092729268	4.91328713400327e-10	7.58437042918991e-08
ENSCSAG00000001500	2.11417302725587	-1.93407227696924	9.16015351403387	0.00247341819348197	0.0347393267871953
ENSCSAG00000001501	-0.0511587018455201	6.13119473367022	0.023471471848282	0.878237387329657	0.963233963970856
ENSCSAG00000001502	-0.153245870171777	7.90840141507581	0.798538966484109	0.371530553810121	0.722100906981008
ENSCSAG00000001503	-0.17415580854106	7.08699164572449	0.39917798933584	0.527514082961454	0.816470292588473
ENSCSAG00000001504	0.300904809273647	5.75008543406291	4.59347127714411	0.0320939521177049	0.208258710594435
ENSCSAG00000001505	-0.398757746988736	4.58463599166108	3.36810388066636	0.0664702165698039	0.319799589542098
ENSCSAG00000001506	0.233371864519521	3.08224127027493	1.56099376767451	0.211519772889527	0.575465045404623
ENSCSAG00000001507	-0.429967650471495	0.523433051030731	2.59623090350827	0.107118189709796	0.416284141000046
ENSCSAG00000001508	-0.0534223515540574	4.91517973375756	0.134236934829607	0.714078863221447	0.901116845661304
ENSCSAG00000001509	-0.150709272331328	5.56177510030414	1.12427012463709	0.289000840125709	0.657554262532116
ENSCSAG00000001510	-0.293310364628729	6.16584314830325	1.92239711209383	0.165592644862976	0.517226496823333
ENSCSAG00000001511	-0.0769111645905241	6.89023866040363	0.0507486623084361	0.821765628923376	0.942053226882801
ENSCSAG00000001512	0.13330859978266	4.4531428661429	0.723895019764477	0.394869236511954	0.737902433979302
ENSCSAG00000001513	-0.090708624254228	5.27961174187741	0.238053240631857	0.625615716072285	0.860223353195728
ENSCSAG00000001515	0.321003635241681	3.30607576289817	3.14433427515911	0.0761910866151413	0.344132368979705
ENSCSAG00000001516	2.51995341511857	-0.57541769021612	18.9081869064178	1.37162765634115e-05	0.000556638181812943
ENSCSAG00000001517	1.21436678859697	1.85559231127389	10.1098278758363	0.00147480737033335	0.0235584074814274
ENSCSAG00000001519	-0.0790711157774663	2.91630806060829	0.115586185784554	0.733871827159849	0.908579639397288
ENSCSAG00000001520	0.714085720714519	1.32661958769196	3.20238552137742	0.0735309435283085	0.338729111646653
ENSCSAG00000001521	0.810038804651144	1.72138425991252	3.79228001058686	0.051489466350891	0.275405283587327
ENSCSAG00000001522	-0.0308251322707859	3.49638933177498	0.0353714499563562	0.850819433302817	0.953908809385191
ENSCSAG00000001523	0.726943534572987	1.08960176918697	2.14163501655027	0.143349039851634	0.482120971539286
ENSCSAG00000001524	-0.507475422111554	7.96606711145207	2.1191900962489	0.145463448824588	0.486065098975465
ENSCSAG00000001525	-0.355112975561948	6.75260156542425	3.85374288628568	0.0496351095873901	0.269917845450162
ENSCSAG00000001527	-0.282917316723829	-0.176990313446846	0.235024258705948	0.627823184396213	0.860917852774782
ENSCSAG00000001528	-0.392272008787652	-1.7273788039843	0.326430965206853	0.567768261266273	0.835200675865986
ENSCSAG00000001529	-0.0181823559048313	7.15641898338086	0.013583308812656	0.907218680212489	0.97056356895328
ENSCSAG00000001530	-0.0694192911507692	-0.897775637255642	0.0160906273674115	0.899060041820893	0.968990193197761
ENSCSAG00000001531	0.367288230482637	5.3307275829592	5.3111975572749	0.0211887865558903	0.161056229886627
ENSCSAG00000001533	-0.0714185069453782	6.82771748753467	0.285274466238052	0.593264800639732	0.845971917520648
ENSCSAG00000001535	-0.0557896992403454	5.86414745673999	0.0929433139159919	0.76046816694094	0.919520696439495
ENSCSAG00000001536	0.412540570257237	5.64572201080992	4.76917904023541	0.0289736387005382	0.195192387131972
ENSCSAG00000001537	0.731090747726765	4.61866338523791	13.4865342747051	0.000240281585852829	0.00575295255637255
ENSCSAG00000001538	-0.0186847184224978	5.61083225409337	0.0175547671952909	0.894593248655698	0.967065508077148
ENSCSAG00000001539	-0.233229506454828	3.42279493238794	1.83833219199288	0.175146550395333	0.52936953989391
ENSCSAG00000001541	-0.275511253599871	6.60190807157752	0.455696467488877	0.499642132972907	0.803356033867462
ENSCSAG00000001542	-0.0561798925209235	5.35523600469773	0.12051340321625	0.72847832811235	0.906659373478388
ENSCSAG00000001543	-0.396971202676821	0.833128678871935	0.913728088326714	0.339127178408086	0.698173666190445
ENSCSAG00000001545	-0.211197315492323	6.89479061809875	0.903576715824091	0.341824469169515	0.700225072215413
ENSCSAG00000001546	0.0707429278455624	6.55002830526543	0.1988924682693	0.655616302745526	0.874702299874624
ENSCSAG00000001547	-1.29080325157345	-0.585401361448911	5.58554326361905	0.0181093153218147	0.146121915569328
ENSCSAG00000001548	-0.0890805581578926	1.08853516161293	0.0857170986854037	0.769694271531247	0.922696009157196
ENSCSAG00000001549	0.203433423106096	0.811993531826139	0.586002211359848	0.443969215989375	0.768060931241032
ENSCSAG00000001550	0.0104567837925135	6.76680610029359	0.00680942159954157	0.934233835442806	0.978979675722224
ENSCSAG00000001551	-0.289955546524642	-0.762105508578982	0.450300025364839	0.502192511534934	0.804076523197287
ENSCSAG00000001552	-0.127417089587774	4.40490436890414	0.550303195238339	0.458193835193476	0.777265467161784
ENSCSAG00000001553	0.15237454418493	3.23676285700764	0.533955529378748	0.464948603689109	0.781794442323809
ENSCSAG00000001554	-0.13675308945675	7.14072838902632	0.743956491848135	0.388396412937508	0.732548572327089
ENSCSAG00000001555	0.297778936197445	2.62250752042977	1.58122365592999	0.208584523761769	0.571258295100744
ENSCSAG00000001556	-0.478576127681625	7.03387755992503	0.996931440404779	0.318054150407581	0.682090330140537
ENSCSAG00000001557	0.401634251900511	3.32202211908291	3.26524480638179	0.0707624601271464	0.330666668539527
ENSCSAG00000001558	-0.0814202450583489	6.7787229210385	0.324474640184835	0.56893087782332	0.835886079790764
ENSCSAG00000001559	-0.108878167558516	5.11166154860498	0.790639786848712	0.373906738110121	0.723523094821277
ENSCSAG00000001561	0.478492051708493	-0.801179309191658	1.2007828800122	0.273165261941338	0.641862354210517
ENSCSAG00000001562	0.22916646034435	-0.739572294132216	0.245308417044409	0.620398112759898	0.857858152235683
ENSCSAG00000001563	-0.18804771025388	4.74203623896983	1.34839134970874	0.245559540182167	0.614624477222132
ENSCSAG00000001564	-0.0943099578834916	2.36542294081569	0.159670092345646	0.689460436427346	0.889246608527183
ENSCSAG00000001565	0.106108613657244	4.28208893514875	0.460578879667562	0.497353557225892	0.80151789396841
ENSCSAG00000001566	2.32142163234917	-2.90437085023076	4.57402370078251	0.0324602376711249	0.209677647874059
ENSCSAG00000001567	-0.0186333906852384	6.37448564083711	0.0038167217676417	0.950738331299993	0.984535737810783
ENSCSAG00000001568	0.272074188239626	4.48028921577366	3.19839123079915	0.0737107449047689	0.339131023284699
ENSCSAG00000001569	-0.116162332223284	6.28881989273418	0.523105171533206	0.469520101565379	0.784746898113474
ENSCSAG00000001570	0.0510003244782097	5.98424051538062	0.145925755434799	0.702459660346697	0.896834471008459
ENSCSAG00000001571	-0.038888876306413	5.61673491721098	0.00992403361301086	0.920646456574102	0.974484418595577
ENSCSAG00000001572	-0.460518913865229	2.89819969163252	0.409732587576585	0.522105264538578	0.813727549108961
ENSCSAG00000001574	1.46271708872284	1.71754787637301	15.3272847373055	9.04013492710323e-05	0.00258332021783675
ENSCSAG00000001576	0.416339058674275	4.74434867299185	5.8360557656751	0.0157009849756868	0.132787080821003
ENSCSAG00000001577	-0.155587251153933	7.38907186463387	0.981688070308181	0.321782403859835	0.685348802650276
ENSCSAG00000001578	0.324745157310865	1.29875803692049	0.841333689966014	0.359015613236773	0.713709660858858
ENSCSAG00000001579	0.0624649389850951	2.23820094606463	0.077993041310684	0.780035829671279	0.925539531497392
ENSCSAG00000001580	-0.224047493289488	6.98873889237757	0.953113684766457	0.328928000023525	0.690594098943505
ENSCSAG00000001581	1.61599050993073	1.11445818052572	15.9447886239411	6.52170807989719e-05	0.00197472297849597
ENSCSAG00000001582	0.315125024867442	5.42287565224201	5.7222932186962	0.0167508385703944	0.138475518758639
ENSCSAG00000001583	1.13436538637312	1.09634616896296	9.161860636774	0.00247111189342455	0.0347364724627177
ENSCSAG00000001584	-0.228546334196483	0.224625791171236	0.633204525071086	0.426182303787894	0.75721104581253
ENSCSAG00000001585	-0.236141818324745	3.22284797662344	2.4295877335777	0.119064208256186	0.437646149393245
ENSCSAG00000001586	-0.367951927047995	6.82806637144825	5.41572492330916	0.01995616516001	0.155552609696972
ENSCSAG00000001587	0.839199115464013	1.68472530666999	11.279684263277	0.000783598824570196	0.0145289163504501
ENSCSAG00000001588	-0.317120112386172	6.77230982206834	3.02893247154259	0.0817918145431379	0.3581763634675
ENSCSAG00000001589	0.0588826711019852	5.60816776699274	0.150121736527637	0.698419049669466	0.894732602450211
ENSCSAG00000001590	-0.00710537672517764	6.93591392405698	0.00287660819936519	0.957226750741582	0.987169970154765
ENSCSAG00000001591	0.172829058311893	0.606802111040129	0.348298520189065	0.555077880353286	0.829816810800879
ENSCSAG00000001592	0.532437595377044	2.26305170976839	5.69597266725592	0.0170038860553876	0.139727953222307
ENSCSAG00000001593	-0.0685452430243398	1.91953384346083	0.107916974467045	0.742528208161799	0.912166179328839
ENSCSAG00000001594	-0.143850543640176	7.8419606582015	0.564774736540372	0.452342800359015	0.774703375121896
ENSCSAG00000001595	0.31406603636355	3.34737320169814	2.91488140364351	0.0877658646954998	0.371890402046067
ENSCSAG00000001596	0.728299353011271	1.76991184823707	8.25617409786989	0.00406136313735873	0.0509778872042994
ENSCSAG00000001597	0.33224768658424	3.41571088302645	2.92804926045053	0.087052620488127	0.370804798078016
ENSCSAG00000001598	-0.0361250401790862	8.89533884479745	0.0335556336558511	0.854655241874499	0.955677079531931
ENSCSAG00000001600	-0.114662089736661	4.88902896179331	0.214441218398761	0.643308470827107	0.869125916678356
ENSCSAG00000001601	0.341932543141436	2.01152435626521	3.21735795237116	0.0728611426751104	0.336687134611698
ENSCSAG00000001602	-0.196685607137415	7.83120415791428	0.723053889321562	0.395144001483367	0.73796231618032
ENSCSAG00000001603	-0.224921040443638	2.88538434903618	1.36443636354031	0.242770098365381	0.611441554544221
ENSCSAG00000001604	0.231343767179462	4.46141009152646	1.79132306482628	0.180765043746989	0.536416857270753
ENSCSAG00000001605	0.153555118772942	2.71890117365753	0.589428284716963	0.442640282656802	0.767369523761481
ENSCSAG00000001606	0.195514112793968	-0.355331821804574	0.288225301520669	0.591360049626379	0.84521807365526
ENSCSAG00000001607	0.563181241635577	1.7912875824844	1.0344954700728	0.309105144756991	0.674132175325452
ENSCSAG00000001608	0.00319047956724011	3.57547663757304	0.000188113762327191	0.98905699165805	0.996891225406308
ENSCSAG00000001610	0.322138138916582	2.60600706781927	1.46227887685479	0.226567875430619	0.593141891454017
ENSCSAG00000001611	-0.289981696120773	5.87846472111637	0.927180090852303	0.335596750314563	0.695065343729168
ENSCSAG00000001613	0.215533757721254	4.59889034224806	1.98361960904383	0.159009607267112	0.508295274478592
ENSCSAG00000001615	0.304745247024515	2.17021335873763	1.23298980859552	0.26682637847489	0.635919769438109
ENSCSAG00000001616	-0.118872820683441	4.75480181963259	0.804859023765285	0.36964456044419	0.721362042486833
ENSCSAG00000001617	0.247633902554605	5.52542114831777	3.27098986909454	0.0705150635772826	0.330223222315275
ENSCSAG00000001618	0.11895287586725	4.64708525252763	0.143125884043116	0.70519302557379	0.898119826172206
ENSCSAG00000001619	0.246422226260254	3.54861513697094	1.62339014942964	0.202619726848377	0.56445775482453
ENSCSAG00000001620	0.258994814375627	4.08794118713234	1.94951395516565	0.16263923631289	0.513204767576426
ENSCSAG00000001621	0.416878071709421	1.12320820710209	1.41750230008204	0.233814950059353	0.601451725608213
ENSCSAG00000001622	0.0585899615412669	4.41976795355173	0.152026585136515	0.696606155343138	0.893884014513444
ENSCSAG00000001624	-0.0501588390072537	4.10855832047117	0.109774850758667	0.740400610701992	0.911606178677958
ENSCSAG00000001625	0.105379088008715	5.21623103204843	0.408082208645897	0.522944508901441	0.814358072752829
ENSCSAG00000001626	0.0263444523590389	0.527300419622618	0.010749534304459	0.917423329775178	0.974195472110297
ENSCSAG00000001627	0.488769196196495	3.66364722378434	5.51092147328002	0.0188980878654358	0.1502116060026
ENSCSAG00000001628	0.136404219550542	3.93911905626703	0.68518025919926	0.40780860746567	0.746346234848805
ENSCSAG00000001629	0.246770951891803	1.39089021900308	1.11607256413264	0.290765706887982	0.658727062975693
ENSCSAG00000001630	-0.180572445796417	7.51889441444204	1.2269328027895	0.268004365189081	0.636762463573141
ENSCSAG00000001631	0.269193199930258	4.26077211061572	2.96746984218211	0.0849546303589036	0.365968247223453
ENSCSAG00000001633	0.291455483918897	0.961353273153337	0.847445984133305	0.357275861929329	0.712602613117057
ENSCSAG00000001634	-0.212869558233083	2.10308475292909	0.771125582085585	0.379869069598073	0.7269095725155
ENSCSAG00000001635	0.00193220433185381	6.840649926022	0.000215164648530219	0.988296656640828	0.996562629898447
ENSCSAG00000001636	-0.14984122285307	4.97236559073217	0.211245035025527	0.645793303688627	0.870123401183776
ENSCSAG00000001637	-0.292008798754617	5.38786364275184	0.385897768400312	0.534463629408177	0.819906417794697
ENSCSAG00000001638	-0.0925794211855434	4.03676718238103	0.265782864942594	0.606174794959763	0.84925615721904
ENSCSAG00000001639	0.278268904668895	4.29624917616389	2.53695659262569	0.111208957065217	0.424702507247676
ENSCSAG00000001640	0.382175867692789	4.90124068199978	3.06548569721266	0.0799712605406829	0.35374539645165
ENSCSAG00000001641	0.495582247188588	2.13112287447195	4.94998638928232	0.0260908738863216	0.182371123140235
ENSCSAG00000001642	-0.3230945032348	2.80814890097946	2.64511815370859	0.103868434304574	0.408183423604245
ENSCSAG00000001643	0.319478599271913	5.40687420200407	4.03076473023397	0.0446776846794286	0.253629389360952
ENSCSAG00000001644	0.177883368244806	2.86273860755282	0.705922796004497	0.40080067674303	0.741656372144816
ENSCSAG00000001645	0.0421640940618645	7.36383251113323	0.0832214751877594	0.772978323251977	0.923425752541163
ENSCSAG00000001646	0.263816856438486	5.32179499416733	1.85267061547373	0.173473105183907	0.527789283476347
ENSCSAG00000001647	0.846386948330844	5.92400698599347	17.3786493544505	3.06246856911026e-05	0.00108780200765579
ENSCSAG00000001648	-0.373276780117218	-0.40026978526037	0.844761091564301	0.358038636876987	0.712749537838804
ENSCSAG00000001649	0.220499495607056	6.312811769444	1.80813887370009	0.178731650838305	0.533197128218795
ENSCSAG00000001650	0.0306820106043128	2.61374688477121	0.0251892607107962	0.873896374723347	0.962212775560314
ENSCSAG00000001652	0.159458380801444	5.51171877066926	1.46799078352935	0.225662970526745	0.592100918854686
ENSCSAG00000001653	0.583813221439992	1.48916046155021	4.49111598187375	0.0340714289472769	0.215715185322672
ENSCSAG00000001654	0.393348629110787	5.33100229317788	6.95015657584769	0.00838118973385279	0.0867912920589633
ENSCSAG00000001655	-0.79646093242588	-1.33468912674613	1.65001003262912	0.198957565603564	0.560112853430044
ENSCSAG00000001656	-0.20804666832673	5.83194591702056	1.09190141967375	0.296050299457942	0.664022650210053
ENSCSAG00000001658	0.0977266717620206	10.1232513201823	0.146008226903589	0.702379605036898	0.896815393969887
ENSCSAG00000001660	0.248844945984325	6.3157525527272	3.35327965573239	0.0670712582993134	0.320949340531213
ENSCSAG00000001661	-0.0524067543021522	5.16127773652476	0.116808063708618	0.732522522773952	0.908134392303337
ENSCSAG00000001662	1.10288628117995	5.5652034137476	12.7139499173762	0.000362938028536202	0.00798222026275958
ENSCSAG00000001664	1.14663823961662	-1.30535025352298	4.75970386229354	0.029133560164878	0.195401600017641
ENSCSAG00000001665	1.3084119749158	2.71791342546784	15.7045454490648	7.40460142276382e-05	0.00218786765115903
ENSCSAG00000001666	0.600648405428345	2.69223431933355	4.34615097151559	0.0370926875776154	0.226659238150009
ENSCSAG00000001667	0.544465459395471	3.65560611429013	5.15377572904356	0.0231958825977955	0.169524952596366
ENSCSAG00000001668	0.747715663034317	2.76740733121254	7.5890821137867	0.00587228405771215	0.0671011964201406
ENSCSAG00000001669	0.554821166954171	3.64507315526729	6.82987385263291	0.00896455963439177	0.0911354049722711
ENSCSAG00000001670	0.318566641212107	2.22408639949012	1.88739642978548	0.169495871045582	0.522584185591005
ENSCSAG00000001671	0.85001574765702	2.5461048877582	11.7700184928172	0.00060192380223446	0.0117795917553396
ENSCSAG00000001675	-0.229243591305544	2.3167928571896	1.2448192560174	0.264544283079836	0.633700375570335
ENSCSAG00000001681	0.816808903192162	6.49713698208779	6.23056970625274	0.012556333303282	0.114077534197089
ENSCSAG00000001682	-0.131366140101118	1.11689320761034	0.263314203171461	0.607852340858071	0.850118299233934
ENSCSAG00000001683	-0.341399249176046	4.86426307171969	3.21707371510161	0.0728737970719149	0.336687134611698
ENSCSAG00000001684	0.244230604346819	3.87809955191266	1.61175910623285	0.204244702186845	0.566164654170327
ENSCSAG00000001685	3.60099948704588	6.10023085245041	37.3180561418723	1.00351184617983e-09	1.40466145452137e-07
ENSCSAG00000001686	-0.109727894280936	3.42077497736526	0.215780588870114	0.642273878045588	0.868595137860886
ENSCSAG00000001688	-0.675139215400293	0.603481121854508	3.17096977200746	0.0749579263653665	0.34135099800848
ENSCSAG00000001691	-0.230082331462886	10.3919929767694	0.467021907213997	0.49436043026721	0.799850114351569
ENSCSAG00000001692	0.00111973456528035	1.8933238725083	2.67829759685867e-05	0.99587078459708	0.998887448740626
ENSCSAG00000001694	-0.0141052681392231	5.32080878679381	0.00920203283810395	0.923578370446247	0.975386252066547
ENSCSAG00000001695	-0.101677470198446	6.33413529801177	0.332213222126732	0.564358759762141	0.834822147529935
ENSCSAG00000001696	0.132864024893965	4.67401271651448	0.118965878507176	0.730158795189287	0.90738340381773
ENSCSAG00000001697	0.323080589840413	7.57867836860991	2.88928991722675	0.0891702188053461	0.374288311056646
ENSCSAG00000001698	-0.307173855473242	3.11158820295144	0.805451418811494	0.369468466486121	0.721362042486833
ENSCSAG00000001699	-0.220172550488626	4.85841397996185	0.62299914617968	0.42993496312661	0.759165681629486
ENSCSAG00000001700	0.405585200421498	2.32147203076285	2.84838580400125	0.0914657300510366	0.380730711505285
ENSCSAG00000001702	-0.0780344943084619	6.55094482069249	0.286669645819465	0.592362646535794	0.845971917520648
ENSCSAG00000001704	0.117418412318262	5.11616481190941	0.775175474934201	0.378620724372587	0.726614250173264
ENSCSAG00000001705	0.158085648037283	5.39133994519119	0.994041279738205	0.318756652313388	0.682512785359117
ENSCSAG00000001707	-1.48661668783949	-0.89670456995927	5.11736710836579	0.0236875300076463	0.171541093350573
ENSCSAG00000001713	-0.123346185188859	3.85758899676057	0.541871961845313	0.461657958575744	0.779434171705567
ENSCSAG00000001718	0.0580103641628814	-0.42633124198866	0.035308583990961	0.850950507840592	0.953991009163311
ENSCSAG00000001719	0.233120313890352	3.53699899068751	0.271836096835756	0.602102754066349	0.847490242135214
ENSCSAG00000001720	-0.501080371689409	4.51502210401017	4.87744991896021	0.0272097898541419	0.187260041258692
ENSCSAG00000001721	-0.511775677912839	10.6657788781435	0.709748819434026	0.399527210363357	0.741156922550033
ENSCSAG00000001722	-0.127203912221525	6.38061116602734	0.609724524091042	0.434891550539564	0.763328120728216
ENSCSAG00000001723	1.49942043017906	-1.28575744823777	4.52411428701286	0.0334203705644987	0.213609829658009
ENSCSAG00000001724	0.213826859396486	0.29659040313357	0.36096182610061	0.547972546594082	0.825629418704815
ENSCSAG00000001725	-0.525353637110447	-1.16688745564009	1.49436650174297	0.221540206438319	0.587631217238111
ENSCSAG00000001726	-0.0486797088208881	2.54332750015554	0.0453565989521074	0.831349670119637	0.945160558553255
ENSCSAG00000001727	-0.167608774071398	1.00275699956324	0.220041423967846	0.639008357201879	0.866970678158653
ENSCSAG00000001728	0.00491530303366617	2.42080272770638	0.000647417401083317	0.979700497895334	0.994390285979059
ENSCSAG00000001732	1.01046688685001	1.39133696976228	6.70354056033231	0.0096221654677437	0.0955104008598093
ENSCSAG00000001733	1.16491687627888	1.33184287032812	10.9136439843274	0.000954585653334075	0.0167376764714638
ENSCSAG00000001735	0.0635375872486392	3.51389475181891	0.0887914279316355	0.765719263914489	0.921290471818418
ENSCSAG00000001736	0.0709357468690917	3.70911058202424	0.0662478627355085	0.796880344858828	0.930783966052357
ENSCSAG00000001738	-0.553768183082062	5.57982959847379	2.26268358853033	0.132524235182857	0.46306384440771
ENSCSAG00000001741	0.108905721297341	7.8607511377452	0.344599166433195	0.557186449888892	0.830945392231835
ENSCSAG00000001743	-0.00074614369498607	5.90813071022139	3.18607462101994e-05	0.995496338646282	0.998887448740626
ENSCSAG00000001744	0.00226876481886855	0.420338241782882	6.24380701097493e-05	0.993695360224222	0.998592635972483
ENSCSAG00000001745	0.014362989292984	2.68794629454686	0.00167016686120292	0.967401387508457	0.990673241830069
ENSCSAG00000001746	-0.227889764365461	6.20552295427792	1.29241369330359	0.255603613787861	0.624541004528077
ENSCSAG00000001747	0.288586911782018	1.47188791170826	0.773037588047409	0.379278987461612	0.726614250173264
ENSCSAG00000001748	-0.132693765521093	3.32316340984455	0.499556438871842	0.479695083946704	0.788869098349341
ENSCSAG00000001749	0.171739545218811	2.3075318327885	0.322982047518799	0.56982103080438	0.836598574737417
ENSCSAG00000001750	-0.460781820904158	5.28533736902951	4.45596661960763	0.0347795272689978	0.218257390540287
ENSCSAG00000001751	-0.0610428910800292	-1.77849188250273	0.016398858712634	0.898103050755922	0.968085106658981
ENSCSAG00000001752	-0.214740470548011	9.13571108108619	0.177661517166769	0.673390645847441	0.882799690250194
ENSCSAG00000001753	-0.0471504765986701	3.39919883317479	0.0278361852973887	0.867494530164902	0.959917238131265
ENSCSAG00000001754	-0.682482845284242	7.71887936602147	2.18615997721211	0.139256113773717	0.475815728423766
ENSCSAG00000001755	0.0531891019178197	4.9752128528383	0.116074424660379	0.733331720724317	0.908301582370151
ENSCSAG00000001756	-0.670655067958315	0.273856150872216	3.12372403918805	0.077160255503113	0.346602105016295
ENSCSAG00000001757	0.298994805586472	0.469465189235817	0.581272508878669	0.445813969914257	0.768954609552399
ENSCSAG00000001758	0.42634930321392	-0.0359715723050515	0.944477409684389	0.331129020342074	0.693350297390888
ENSCSAG00000001759	0.307000743794085	-2.25258638429741	0.29470105510449	0.587223613727414	0.84411998137291
ENSCSAG00000001760	-0.211571312633416	5.58666304939182	2.48637350729794	0.114836058336139	0.431078903531366
ENSCSAG00000001762	-0.283130549404164	4.16247289760756	1.83554948945507	0.175473471331514	0.529569242758942
ENSCSAG00000001763	0.265877474229466	2.39299213398748	1.2326700306757	0.26688840841224	0.635919769438109
ENSCSAG00000001764	0.322307964869064	5.47163661341305	1.37446561559905	0.241046108499678	0.609422711478521
ENSCSAG00000001765	-0.767102086242912	2.07053209972552	2.79138022066719	0.0947725669327278	0.389114495473297
ENSCSAG00000001766	0.13572014100511	0.52813555916553	0.224394421949643	0.635711796736282	0.865153052126224
ENSCSAG00000001767	-0.16921602669932	3.55472592705252	0.477762630818773	0.489437504512051	0.796928160688639
ENSCSAG00000001768	0.121377822836867	2.25020345705224	0.26794488826399	0.604713701957433	0.848634704613716
ENSCSAG00000001770	0.239005548558573	0.186551510923955	0.0469069257212738	0.828535620728969	0.944088223631461
ENSCSAG00000001771	0.675504677623888	0.639382532771657	3.32854823625271	0.0680869487899788	0.323530533131208
ENSCSAG00000001772	0.412099950991352	-1.29609241215914	0.374542803117428	0.540538404525979	0.822636398005676
ENSCSAG00000001773	-0.490921529720148	0.143936108338663	1.26558282625069	0.260596977208017	0.630007593488125
ENSCSAG00000001774	0.554490242356061	-0.912082033014461	1.89141667248947	0.169042221560587	0.521675443919861
ENSCSAG00000001775	-0.209286422495122	0.437525000310085	0.458480730740831	0.498334862865297	0.802241416174084
ENSCSAG00000001776	0.208285559267911	-2.79985777696295	0.0707721960342482	0.790215764249383	0.92844438441653
ENSCSAG00000001777	0.0598618385347425	4.56095644407935	0.207533439850407	0.648707575908905	0.871282795348016
ENSCSAG00000001778	-0.0159188112460672	0.79362124981091	0.0039572667188672	0.949840712153148	0.984099801946654
ENSCSAG00000001779	-0.058601182197218	4.64920481044949	0.178491851208229	0.672672536051069	0.882558763837915
ENSCSAG00000001780	0.706831672127288	3.11306750826321	6.50134269234405	0.0107793058758616	0.102909867577989
ENSCSAG00000001781	-0.0809899933229879	3.60468644740979	0.140627930076015	0.707657561168638	0.898968866994241
ENSCSAG00000001782	0.608289615888404	10.2585391305585	4.53565942866942	0.0331956648181061	0.212846582220752
ENSCSAG00000001783	2.13645730445404	0.278858766990511	12.7392964598192	0.000358052354334994	0.00791693539029597
ENSCSAG00000001786	0.588713106661411	3.44609957463625	5.58277237472305	0.0181379878457033	0.146210417397502
ENSCSAG00000001787	0.283264265256422	1.0464796565159	1.00634420345341	0.315780250496934	0.680371020861972
ENSCSAG00000001788	0.326239111580802	2.33129419983276	1.34438393292742	0.246262329997675	0.615432767764971
ENSCSAG00000001789	0.23391373683956	2.55940159315432	1.05128434297542	0.305211476495147	0.671977866871546
ENSCSAG00000001790	-0.00112024149635871	3.73802311432752	6.00021031136322e-05	0.993819566258005	0.998592635972483
ENSCSAG00000001792	-0.776939421651886	-2.29653281271484	1.17699104668822	0.277969410982063	0.646741901844024
ENSCSAG00000001793	-0.0803997184910337	-0.298941983793377	0.0629565124094853	0.80188263848192	0.933824816611968
ENSCSAG00000001794	0.0976903751185332	5.25235657474534	0.507677132676253	0.476146140169596	0.787230435065453
ENSCSAG00000001795	-0.0648157071132291	5.01506851280497	0.179118021512689	0.672132297003788	0.882401764763035
ENSCSAG00000001797	-0.246809045609808	4.10161663788729	2.36699499008809	0.123925396950428	0.447500810407893
ENSCSAG00000001798	0.0630702742645256	5.04299201752359	0.210927440991608	0.646041454490363	0.870123401183776
ENSCSAG00000001799	0.163624487978098	6.18021223760724	1.00842156019102	0.315281281493022	0.67990092089251
ENSCSAG00000001800	-0.457997284848472	10.6226702232361	1.23182166340348	0.267053060226167	0.635945126262343
ENSCSAG00000001802	-0.113890129887428	7.75623111962589	0.528885165923693	0.467075936287572	0.782785771503648
ENSCSAG00000001803	0.0498901994793401	5.56271260477051	0.0886067046319745	0.765955971145117	0.921290471818418
ENSCSAG00000001804	-0.583559556242132	7.42011649818313	2.31465040092853	0.12816011192251	0.455622162854952
ENSCSAG00000001806	-0.581981921754699	6.51955042481873	6.25882430630617	0.0123576186629659	0.112643922437201
ENSCSAG00000001808	0.15403700789106	-0.575082179878891	0.183503571861216	0.668379455851414	0.880775525957459
ENSCSAG00000001809	0.327129446617462	5.06680830702971	3.87322711633214	0.0490621004568058	0.268153114905712
ENSCSAG00000001810	-0.125303642320671	4.02316253117422	0.409756738320237	0.52209300119211	0.813727549108961
ENSCSAG00000001811	0.726959997533105	2.69876315086657	10.5933644908358	0.00113494252486484	0.0191146299880101
ENSCSAG00000001812	0.29485931875905	0.0377504697831217	0.852647970800636	0.355804317429717	0.711824117125318
ENSCSAG00000001813	0.211338409118719	2.74804667291869	0.678401638544067	0.410137658025832	0.747751859652669
ENSCSAG00000001814	-0.570444558498607	2.84058893510482	2.07455984593221	0.149773141088503	0.493084108303527
ENSCSAG00000001815	0.489888193616672	4.3679714763577	11.9363514790622	0.000550491798264251	0.0109812476231046
ENSCSAG00000001816	-0.161869188475508	4.90368471212964	1.64758709426405	0.199287658867089	0.560181729528015
ENSCSAG00000001817	0.462153724056725	4.79689976434013	5.94725043524941	0.0147402602012827	0.127231236936965
ENSCSAG00000001819	0.266557707141437	2.95899954674805	1.51611368614532	0.218208557015914	0.584363345487747
ENSCSAG00000001820	0.570693389224903	2.38340892011053	4.22107676142449	0.0399248171920075	0.236697130495473
ENSCSAG00000001821	0.529628944145251	3.35088358243779	6.74832664300325	0.00938356499219015	0.0938754348734129
ENSCSAG00000001822	-0.146916688807457	5.41308906276668	0.930703448162511	0.334680201208217	0.694549647996104
ENSCSAG00000001823	-0.224737795946686	7.45354327575062	2.21639912499595	0.136551217043678	0.470352627415463
ENSCSAG00000001824	-0.0636042432808729	6.44359923056913	0.265376555585027	0.606450217564221	0.849452022007144
ENSCSAG00000001825	-0.540037528705613	4.85295449893798	4.00639755742225	0.0453279035241525	0.255959310259291
ENSCSAG00000001826	-0.0520010605230457	5.78512227020129	0.0830574990154389	0.773195960730389	0.923425752541163
ENSCSAG00000001827	0.0792668634899717	3.59338637403977	0.0994197229390856	0.75252710348421	0.915499089991471
ENSCSAG00000001828	-0.058143053826325	3.61743865779283	0.0146679021053444	0.903603025720038	0.969881814701649
ENSCSAG00000001829	-0.352907073445602	8.39748121305931	1.24597474508757	0.264322674023307	0.633575635982636
ENSCSAG00000001830	-0.185465689362871	7.98223733215092	1.04904216098188	0.305727788939869	0.672339791662052
ENSCSAG00000001834	-1.54667334044444	-2.76728301813213	1.22808907494371	0.267778989606901	0.636667428027559
ENSCSAG00000001836	-0.315775422907742	4.73736106284982	1.77689976652879	0.182530478522081	0.538751950276841
ENSCSAG00000001837	-1.06971404982007	-2.33640515868938	2.11954983257984	0.145429284279663	0.486065098975465
ENSCSAG00000001841	-0.169486510802566	0.573976442826906	0.335376412959157	0.562510280528597	0.833856124389637
ENSCSAG00000001842	0.991224437762626	-2.55844099594946	1.06510661783087	0.302053366705656	0.669600571921922
ENSCSAG00000001844	-0.302256261436371	-0.0444974259768185	0.325926664228675	0.568067517504397	0.835200675865986
ENSCSAG00000001845	0.0744527533115788	0.461889694663077	0.0450311789661093	0.831946707369077	0.94523470850638
ENSCSAG00000001850	4.61994838885593	0.837278131520831	18.4722374606326	1.72397404653994e-05	0.000676362929375303
ENSCSAG00000001851	-0.293021966195847	9.75568728941748	1.38235094328918	0.239701101780061	0.60828216872659
ENSCSAG00000001853	0.798603352469019	4.83298962553751	8.20127899476784	0.00418608702509362	0.0521429859679271
ENSCSAG00000001854	-0.0119545192939814	-0.923078330623848	0.000441840499952662	0.983229699610316	0.995304323705522
ENSCSAG00000001855	-0.0533764453030835	-0.967695267225526	0.00906772007887469	0.924136449003973	0.975386252066547
ENSCSAG00000001856	-0.117706263378714	7.20109219388644	0.215836114453147	0.642231071825275	0.868595137860886
ENSCSAG00000001857	-0.339203988863468	7.52974744147595	0.536070104377373	0.464065981550408	0.781104434654854
ENSCSAG00000001858	2.674489848212	-0.27175062990078	12.0941020966623	0.000505815678028459	0.0102258966389181
ENSCSAG00000001859	0.099367648739097	5.31917186373836	0.419809795403328	0.51703196791196	0.811572131231337
ENSCSAG00000001860	-0.245133120837954	1.36625571560334	1.04571153196137	0.306496831072997	0.672339791662052
ENSCSAG00000001861	-0.306638675092508	5.03956460413426	0.828989902676213	0.362564771863986	0.715772037971429
ENSCSAG00000001862	0.150658461478216	4.94783428010851	1.19477538129287	0.274368417343953	0.643298104624025
ENSCSAG00000001863	0.0066556527313946	-1.62568187976865	0.000247416011323054	0.987450221699195	0.996195657940728
ENSCSAG00000001864	0.136270317006998	3.69175247289603	0.750520380448297	0.386311525246866	0.731480850911668
ENSCSAG00000001865	0.196452326971682	2.55562538261577	0.757130959968098	0.3842278753934	0.729227770330134
ENSCSAG00000001866	-0.0335262446995292	4.37241437189125	0.0365628143180388	0.848357893530736	0.953121313319331
ENSCSAG00000001867	0.770646747198933	-1.03713914252033	1.50131357583113	0.220469357406019	0.586108542777275
ENSCSAG00000001868	0.0309121397087581	2.14008699985372	0.0165182295940873	0.89773488825413	0.968000393258543
ENSCSAG00000001869	1.78424977088545	3.61689454832774	32.2191683388184	1.37725287935601e-08	1.34604058037416e-06
ENSCSAG00000001870	-0.323466398503315	-1.4423739687763	0.353282774718771	0.552260687701414	0.828040103373662
ENSCSAG00000001871	0.399507421473042	-1.04848924200199	1.33409828396564	0.248077435446195	0.617413287688496
ENSCSAG00000001872	-0.0783263108013125	5.17362359406354	0.272727629655105	0.601507896535333	0.847416063380594
ENSCSAG00000001873	-0.87064901447603	3.90595003521567	13.1590653351501	0.000286131573467729	0.00660983943911395
ENSCSAG00000001874	0.374537010451515	0.974502060506906	0.874070588339968	0.349830857204356	0.707154114361075
ENSCSAG00000001875	-0.391526372707609	4.54246429390192	4.35817367786431	0.0368317715367101	0.225732976056341
ENSCSAG00000001876	0.320591702841592	3.70251971851332	1.11099147670514	0.291866525038453	0.659655089499197
ENSCSAG00000001877	0.772552414879428	1.20547122774116	0.355640378257355	0.55093748410617	0.827558605400292
ENSCSAG00000001878	0.38895626314076	2.10244100791966	1.94657123678014	0.162956812243491	0.513277484549973
ENSCSAG00000001879	-0.147022164553581	2.72109658328293	0.585538388173148	0.444149601003865	0.768169524584381
ENSCSAG00000001880	0.101515395552334	1.41038958290789	0.0405387992365931	0.840430778707128	0.948830838817884
ENSCSAG00000001881	-0.424784311116864	3.90758840793728	4.663971598647	0.0308018646915744	0.202852631224376
ENSCSAG00000001882	-0.421827406939138	2.96370553510094	2.46555043826253	0.116366930811162	0.433643892375221
ENSCSAG00000001883	-0.272467936300817	-1.08913841624712	0.209739389595754	0.646971744457238	0.870569614065261
ENSCSAG00000001884	-0.191905281189886	4.48733963075923	1.4740806590967	0.224702959645563	0.591169053355816
ENSCSAG00000001885	-0.124338505582361	1.25085543801046	0.12539183937059	0.723258620201444	0.90459356579337
ENSCSAG00000001886	0.049731100762015	3.41945416340417	0.0480737260123121	0.826449689024501	0.943744377258822
ENSCSAG00000001887	0.631302026046178	0.819743606771385	0.930761185059332	0.334665209706022	0.694549647996104
ENSCSAG00000001888	0.161287026777906	-1.14423778145723	0.114884063414827	0.734650774310994	0.908673318452797
ENSCSAG00000001889	0.413052253227806	2.27675618742972	1.60141831876447	0.205702330059811	0.568253116841929
ENSCSAG00000001890	0.180470147834337	2.62314170302378	0.617475356885311	0.431987009156391	0.760593692595258
ENSCSAG00000001891	-0.0982140502072394	5.24377881732163	0.344581188019514	0.557196734388883	0.830945392231835
ENSCSAG00000001892	-0.225865680896496	3.20446744069267	1.5607650819633	0.211553232721671	0.575465045404623
ENSCSAG00000001893	-0.307552764875069	2.99143833504055	3.02631881126196	0.0819236911071501	0.358299964373723
ENSCSAG00000001894	-0.0189469703527828	7.06586675935369	0.019399989918476	0.889225854016051	0.965934372975229
ENSCSAG00000001895	-0.349435789817676	3.56355734995054	0.849742556381443	0.356625177512779	0.71243082450152
ENSCSAG00000001896	-0.431474501897603	4.34517467437042	3.00607566153247	0.0829528989114556	0.361131531713366
ENSCSAG00000001897	0.0186344738527126	1.48409602691977	0.00748456764910088	0.931058307705961	0.977302237450381
ENSCSAG00000001898	-0.182583377633422	4.22666637392388	0.876505438768902	0.349160601252546	0.706144930927918
ENSCSAG00000001899	1.22905641481183	2.3712551970197	17.7531151705384	2.5150532773296e-05	0.000919051658886127
ENSCSAG00000001900	-0.510659599664377	2.82753316952914	5.49425001387842	0.0190791096334604	0.151315441659624
ENSCSAG00000001901	-0.0624087150829824	5.82650913055267	0.185917213168761	0.66633663441222	0.880077765528905
ENSCSAG00000001902	-0.132834705955767	5.32242266202516	0.811914393863674	0.367554864227349	0.719386620742164
ENSCSAG00000001903	-0.12877948615052	4.9492830275346	0.814609062428735	0.366761079065187	0.718599376384304
ENSCSAG00000001904	0.0981488225055121	3.68331128069072	0.336133097308604	0.562069821415939	0.83373852636404
ENSCSAG00000001905	-0.168966567264133	4.5342258132088	0.761126245609539	0.382976296647486	0.728877869169178
ENSCSAG00000001906	0.00328086665970411	6.03341874805575	0.000536945402103584	0.981513007654952	0.994758155573224
ENSCSAG00000001908	1.07149952415815	3.35639256497881	9.15192949655618	0.00248455938005068	0.0348365596606937
ENSCSAG00000001910	0.160954202181082	1.03514722923045	0.0479693771461882	0.826635149780105	0.943744377258822
ENSCSAG00000001911	0.317129434362485	0.809618069950338	0.878574828064025	0.348592319788849	0.70571036002566
ENSCSAG00000001912	-0.264867952662348	-1.35595367204473	0.206498773822027	0.649525580236947	0.871492810763654
ENSCSAG00000001915	0.655544782075185	0.317526437426891	2.93466805413446	0.0866964824283789	0.370304060064529
ENSCSAG00000001917	-0.281921712188167	6.96749379071599	1.17740227400968	0.277885476094505	0.646637701979844
ENSCSAG00000001920	-0.387606755721385	-1.01364481103913	0.666113369219342	0.414409954137761	0.750715546567934
ENSCSAG00000001922	1.78575759515627	-1.72655235434381	6.66568034007557	0.00982871265927952	0.0966314565436427
ENSCSAG00000001924	0.0262418398704623	5.50403051544751	0.039455785900369	0.842548425344727	0.949959203638454
ENSCSAG00000001925	0.412864647878705	3.34041708725949	3.74588575052671	0.0529376628286151	0.279694826477556
ENSCSAG00000001927	0.115679826303543	4.54511949334776	0.553346636299093	0.456953475465073	0.77702821242364
ENSCSAG00000001928	0.155796134011104	0.924680598098056	0.320414866234934	0.571358432168063	0.837515728090157
ENSCSAG00000001929	-0.0327834527595196	5.8705228065682	0.0600104889307485	0.806479363096289	0.935239741645819
ENSCSAG00000001931	0.060119206000874	4.13627791775879	0.139887477798148	0.708392900201277	0.899047396582019
ENSCSAG00000001932	-0.136766140755871	4.41865812083678	0.737653980700603	0.390413429668364	0.733697619474924
ENSCSAG00000001933	0.0708785717023953	5.89271962086676	0.29173928473767	0.589108105618528	0.844385207670612
ENSCSAG00000001934	0.134860565429496	4.99520536683058	0.552787371933899	0.457181006889527	0.777118317463654
ENSCSAG00000001935	0.422966575149777	4.69746381808355	7.43103851181174	0.00641083338540738	0.0713726284127114
ENSCSAG00000001937	-0.346398332470823	1.83904980959596	1.32491875093231	0.249711192922962	0.618949331594536
ENSCSAG00000001938	0.247455251027657	5.43272443302563	3.28867564343888	0.0697592680203368	0.327740078602849
ENSCSAG00000001939	0.585540033710404	1.76823545642357	4.87992970282197	0.0271707257109875	0.187069144046845
ENSCSAG00000001941	0.478940766996485	5.35923040154591	4.27844047458902	0.0385987479680591	0.231753200663262
ENSCSAG00000001942	1.41088967207098	2.49928708202814	12.2622507593151	0.000462213675668109	0.00959093377011327
ENSCSAG00000001944	-0.0914146978444864	6.05026451702917	0.413611149036569	0.520142295989598	0.812837090830425
ENSCSAG00000001945	1.8237449645979	-2.5044636021137	4.27017473106069	0.0387869418525201	0.232341179537028
ENSCSAG00000001946	0.567214273287052	1.87844409707386	2.80984601610524	0.0936873680219008	0.386650467030828
ENSCSAG00000001947	0.00554989442287275	3.82771453431002	0.000815556301049014	0.977217152325246	0.994124723172987
ENSCSAG00000001948	0.658858555612123	3.29652925531182	7.43054156326583	0.006412604017949	0.0713726284127114
ENSCSAG00000001949	0.425308337050046	2.82963499256335	3.65301388210546	0.0559678469998945	0.289877995891269
ENSCSAG00000001950	-0.276740173192628	0.7363008944707	0.630936361544052	0.42701205826796	0.757833925896169
ENSCSAG00000001951	0.456317441107022	1.8562114870062	2.14095362932534	0.143412717896567	0.482138787196741
ENSCSAG00000001952	0.12383259034859	5.42042833591938	0.408042726726851	0.522964615349436	0.814358072752829
ENSCSAG00000001953	1.38431459552592	-1.0071700632495	7.13336330264142	0.00756626729888847	0.0804195862134755
ENSCSAG00000001955	0.226885619899943	4.58537405349146	1.8684365599646	0.171654249686755	0.525610049606906
ENSCSAG00000001956	0.0938882535539593	4.56270196509803	0.33400849375731	0.563308220635643	0.83407995340555
ENSCSAG00000001957	0.270367329827106	5.47808645061983	3.62348995815978	0.056969248870893	0.292365123131732
ENSCSAG00000001958	0.0218947681135419	5.12163516918686	0.0107533373286195	0.917408776147038	0.974195472110297
ENSCSAG00000001959	0.0511391072812044	6.46057735958619	0.173033261191472	0.677430002872472	0.884415152479874
ENSCSAG00000001960	0.786719024819245	1.77249413441891	7.18803857944882	0.00733911615535034	0.0789193890220843
ENSCSAG00000001963	0.633198216752799	1.01944968171913	3.1685560033028	0.0750687894900976	0.341573332233593
ENSCSAG00000001964	0.0274805900330105	7.85212760334277	0.0132115729086131	0.908491406390292	0.97118827462338
ENSCSAG00000001965	1.74149402549944	2.32114920080822	14.3554163129919	0.000151343685448838	0.00393129416294384
ENSCSAG00000001966	0.0849679275092794	4.09339497384935	0.376547738961193	0.539456643626915	0.821671624816105
ENSCSAG00000001967	-0.0720706943769897	5.65872591997138	0.136877783315821	0.711404861129043	0.900507971066123
ENSCSAG00000001968	0.268458415621689	7.21379817392603	1.85065272882108	0.173707497217015	0.527801091157734
ENSCSAG00000001969	-0.461466650406367	3.33762948901974	1.68220078181484	0.194632276883331	0.554463960911725
ENSCSAG00000001970	-0.000560281424022437	2.71436032298492	9.10539895215834e-06	0.997592374735431	0.999468230832532
ENSCSAG00000001971	0.0842983202598143	4.69067258371552	0.282320171001388	0.59518451140309	0.845971917520648
ENSCSAG00000001972	0.304125702140783	4.26462522965221	3.1205570774685	0.0773103492275987	0.346993216900067
ENSCSAG00000001973	0.0127417223015819	4.16287322912053	0.00565312278078878	0.940065727510652	0.980453840923134
ENSCSAG00000001974	0.285364963274642	5.00525504981278	4.35060715162163	0.0369957547831988	0.226401956930009
ENSCSAG00000001975	0.140705663619428	7.79626318946281	1.08609433861483	0.297338200133104	0.665438439501753
ENSCSAG00000001976	0.509703266045751	5.11851449047312	5.65986396802108	0.0173574692109647	0.141716914956749
ENSCSAG00000001977	-0.00510431167539108	3.60184566838221	0.00068539601162243	0.979113713086314	0.994124723172987
ENSCSAG00000001978	-0.120669067759772	5.03144203883612	0.542246407412879	0.461503230630148	0.779321799507412
ENSCSAG00000001979	-0.0528900912228884	-0.200750024938953	0.036303137169714	0.848890842790217	0.953121313319331
ENSCSAG00000001980	-0.0547835918819458	6.32583939855868	0.041413804183918	0.838741261320401	0.94802500603771
ENSCSAG00000001981	0.00353126548738894	3.5648473049985	0.000282383124325492	0.986592772097063	0.996195657940728
ENSCSAG00000001982	0.0481821044938814	2.90677278135821	0.0599378725702593	0.80659416237912	0.93525237453723
ENSCSAG00000001983	-0.145493731045045	5.67863191334845	1.20590434441062	0.272144775563433	0.641290081164635
ENSCSAG00000001984	-0.262066914416034	4.02894905066334	1.19258105358536	0.274809544801631	0.643468847673453
ENSCSAG00000001986	-0.521651020725168	11.5111028132508	4.58084884685718	0.0323311949422137	0.209190078768134
ENSCSAG00000001987	0.03206984263864	3.39355207850909	0.034741028619937	0.852139361889054	0.954501271712153
ENSCSAG00000001988	-0.0167022263144747	5.1954095823084	0.00994439346320775	0.920565367793641	0.974484418595577
ENSCSAG00000001989	0.454329581272391	0.00183911028260875	1.34800970272851	0.245626364822239	0.614629122085534
ENSCSAG00000001990	-0.529396523155331	0.61717409139501	1.20222313331072	0.272877797921078	0.641674628169482
ENSCSAG00000001991	-0.174328519832052	7.36098326286778	1.36499187456965	0.242674216161129	0.611386520490141
ENSCSAG00000001992	0.498458798918198	4.00134591761321	9.51454641079764	0.0020384948627884	0.0301124608700994
ENSCSAG00000001993	0.0392480694767914	5.19076628959597	0.0684763238064789	0.79356830631872	0.929468707663189
ENSCSAG00000001994	-0.499686705515474	5.33010899829819	3.78977073942524	0.0515667110461995	0.275550749385337
ENSCSAG00000001995	0.417281133395837	3.78280996059767	3.4530935895632	0.063133500474675	0.310350008136966
ENSCSAG00000001996	0.577428560867381	3.64769275400395	3.39973243421811	0.065206995485153	0.316864943933002
ENSCSAG00000001997	0.279201709220636	3.77207233264548	1.23402153646901	0.266626368192656	0.635919769438109
ENSCSAG00000001998	-0.297436603609273	6.17529590501176	1.95838638753293	0.161685996587371	0.511701016599656
ENSCSAG00000001999	0.0198540813160572	6.39860705086041	0.0232955906146	0.878690908569851	0.963233963970856
ENSCSAG00000002000	1.16709266112321	2.83806245105866	11.744519581707	0.000610226580614742	0.0118938321611444
ENSCSAG00000002002	-0.932718203329082	3.75273067998295	3.45685636014581	0.0629899656818679	0.31005306259088
ENSCSAG00000002003	0.538498956444111	4.88861629041494	5.88104867604699	0.0153047036258376	0.130547986706018
ENSCSAG00000002004	-0.116988090638003	4.23484009938532	0.391522243050503	0.531500329651553	0.818955931510941
ENSCSAG00000002005	-0.067127673361979	4.3098382092563	0.126800511654093	0.721772720529915	0.904191033258979
ENSCSAG00000002006	0.0309395788571351	3.95179278782354	0.037294475404309	0.84686673146899	0.952139101268648
ENSCSAG00000002007	0.562526304245159	3.86808220366033	9.68372778187196	0.00185907065329074	0.0281967584760359
ENSCSAG00000002008	0.239745050286421	3.60225040200306	1.79414637252252	0.180421783923175	0.535879626876296
ENSCSAG00000002010	-0.34725308355951	5.70058515460185	2.63557107406822	0.104494482341737	0.409513993038228
ENSCSAG00000002011	0.230150965422879	0.653989426931516	0.299710348045075	0.584064063511929	0.843384475471397
ENSCSAG00000002012	0.0871237579016585	0.839088571188672	0.0581089063695508	0.809510249315549	0.936410564081764
ENSCSAG00000002013	-0.323023186571292	3.8261756611625	2.42705611559118	0.119256673258588	0.438114428872798
ENSCSAG00000002014	0.541436033469034	3.11751772528329	3.75881371515677	0.0525298344009804	0.278340256385729
ENSCSAG00000002015	-0.773526639935916	3.57412903149068	7.20509736754346	0.00726968052169368	0.0785821671751904
ENSCSAG00000002016	-0.42967020931133	0.563745009809117	1.05247195876587	0.304938458728597	0.671824532855841
ENSCSAG00000002017	0.0392138312083456	4.50983839921484	0.0494036405203886	0.824104251522287	0.943228461117983
ENSCSAG00000002018	-0.527877900413211	1.34577813999198	1.55671401716917	0.212147000664413	0.575827145875996
ENSCSAG00000002019	-0.0246558883601153	3.85272886566032	0.0210856387256477	0.884545900935343	0.964592685975583
ENSCSAG00000002020	-0.458419700928899	0.588447768531914	2.91366840886646	0.0878318849199708	0.371951883626563
ENSCSAG00000002022	-0.145380991165915	6.10759393529664	0.55601541421867	0.455870162713707	0.776632351079343
ENSCSAG00000002023	-0.00122846135559969	4.91523434988705	4.57648097409447e-05	0.994602376604911	0.998592635972483
ENSCSAG00000002026	0.113111089264582	1.09988732252934	0.0706137179716961	0.790445294766921	0.92844438441653
ENSCSAG00000002027	0.00148868872760218	7.66505635302833	5.71117501380058e-05	0.993970258942847	0.998592635972483
ENSCSAG00000002028	0.512897068677815	-2.06630690455944	0.923014254476982	0.336684770171731	0.695998748044563
ENSCSAG00000002029	-0.265424578511825	5.2787713488637	1.22609034368348	0.26816872267147	0.636948920386061
ENSCSAG00000002030	-0.482326324212585	5.66316525449426	1.8123657776993	0.178224693003522	0.532691621388931
ENSCSAG00000002031	-0.0853949565874753	6.1825482796654	0.344963555697284	0.556978079766474	0.830814318026086
ENSCSAG00000002032	-0.490225653155155	-1.27420545329093	0.989483129234564	0.319868735036442	0.683292785688158
ENSCSAG00000002033	-0.0343080488589645	1.41810890228214	0.0226089580454918	0.880478424472668	0.963825902367081
ENSCSAG00000002034	2.9898400892443	-1.9673882802848	12.2338149853763	0.000469311409846714	0.00967742391565315
ENSCSAG00000002035	0.00590005412599892	6.16335562491379	0.00161443061682931	0.967949640130816	0.990776457569089
ENSCSAG00000002037	0.341446300868211	-1.43310768221116	0.579305056255201	0.446584845669986	0.769400427238047
ENSCSAG00000002038	0.0500767582566645	1.98523602681781	0.0347326848226182	0.852156914250009	0.954501271712153
ENSCSAG00000002039	-0.0700945887310523	-0.612892841837917	0.0414787379752788	0.838616626846068	0.94802500603771
ENSCSAG00000002040	0.449866598667725	-0.215526116166961	2.40903904342743	0.120636399546708	0.441025102105573
ENSCSAG00000002041	2.42998556104804	-2.5228130374706	5.27571199966852	0.0216249421576424	0.162649895090063
ENSCSAG00000002042	-1.35068937016245	-0.862448551552648	3.86215327088738	0.049386907458496	0.269393510730508
ENSCSAG00000002048	0.756305149643078	-0.959405053638152	2.98897153784379	0.0838333966762971	0.36286064279413
ENSCSAG00000002049	0.106905325464117	5.49201145746131	0.623232104816832	0.4298487453685	0.759165681629486
ENSCSAG00000002050	3.14182928548881	-2.61311668573377	10.9971662725818	0.000912512957576988	0.0161716486269304
ENSCSAG00000002051	4.12156116897694	-2.52855173821928	14.5199816803952	0.000138680753979464	0.0036517094475441
ENSCSAG00000002052	0.330730154182488	4.46695068237752	3.042840469482	0.08109390476098	0.3565320259013
ENSCSAG00000002054	0.0162989110516852	4.53766802283315	0.0133480064970755	0.908022211207446	0.970982964036863
ENSCSAG00000002056	-0.0282516000098389	5.12565631660061	0.0461372665344335	0.829926471623011	0.944934565331273
ENSCSAG00000002057	0.0867865089554596	3.42597317010447	0.272562108383752	0.601618243690127	0.847449539682818
ENSCSAG00000002059	-0.144857872881555	8.88096720049588	0.70045414032392	0.402631138589651	0.743203349415401
ENSCSAG00000002060	0.0355556438447751	6.22696563254398	0.0774138270583311	0.780833194191458	0.925539531497392
ENSCSAG00000002061	0.877876552174791	3.63437484255155	6.58065401560441	0.0103093006912656	0.0998116761533608
ENSCSAG00000002062	0.175131767749459	4.21056942243025	1.14109014500771	0.285422092212358	0.654402650898322
ENSCSAG00000002063	-0.241152147128989	5.88419462363736	2.90007667019565	0.0885753395023081	0.37311881728121
ENSCSAG00000002064	-0.289730044138883	7.08413299952601	4.69181028386429	0.0303067017730364	0.200677672611679
ENSCSAG00000002066	-0.0117125328081397	5.04674396689848	0.00548129966529842	0.940981899222465	0.980765951249918
ENSCSAG00000002067	-0.13433882024338	3.34223616286902	0.265734524261802	0.606207549410455	0.84925615721904
ENSCSAG00000002068	0.244409284894091	3.11333605205796	2.37795411922425	0.123058614088512	0.44557261381332
ENSCSAG00000002069	-0.264345366821758	2.2101203364198	0.399828402733959	0.52717789013192	0.816441122823683
ENSCSAG00000002070	-0.371621853106991	2.61649202584912	1.84435823259184	0.174440993620715	0.528538622033998
ENSCSAG00000002071	-0.115873459789199	4.8424923057113	0.542162589540307	0.461537858592028	0.779321799507412
ENSCSAG00000002072	1.03712746299698	4.40595743864117	14.4562281224483	0.000143454704177314	0.00375505760522454
ENSCSAG00000002073	-0.246952956184892	2.99660197283956	1.38977886156311	0.238442448159346	0.607737762524958
ENSCSAG00000002074	-0.0988386459853354	4.50989513146131	0.523285657440875	0.469443469424123	0.784717921716247
ENSCSAG00000002076	-0.158008153526937	5.25625525017797	0.96362383988	0.326275539622829	0.689746001391695
ENSCSAG00000002078	-0.0525643344787405	3.64665239392606	0.0467604603702725	0.828799372928267	0.944088223631461
ENSCSAG00000002079	-0.140957399739774	1.67127552348124	0.382628622757974	0.536199788541919	0.820569990488917
ENSCSAG00000002080	-0.105278762151789	1.3261243990877	0.0839130015041789	0.772063040368388	0.923000091534252
ENSCSAG00000002081	-0.314010021020751	1.06909694701096	1.61292649425159	0.20408091465571	0.566164654170327
ENSCSAG00000002082	0.642779043199311	5.22811280099539	13.1770206228098	0.000283402976959403	0.00655597614907346
ENSCSAG00000002083	-0.70987400496758	5.54803166269396	7.75171904764233	0.00536614383444465	0.0630836994402294
ENSCSAG00000002084	0.0492160105972356	1.42458985713537	0.0272665581781588	0.868844898716248	0.959920464438573
ENSCSAG00000002086	-0.663670949108073	5.58616016843007	4.71734329259858	0.0298598427699522	0.19861636358493
ENSCSAG00000002087	-0.133101425346549	5.67716522782373	0.763968057531763	0.382089574906177	0.728425565819254
ENSCSAG00000002088	-0.130731245290542	6.45339163356982	0.844828951330317	0.35801933045285	0.712749537838804
ENSCSAG00000002089	-0.57385068223616	1.16804129952708	1.78156509617655	0.181957259032981	0.538071412199751
ENSCSAG00000002090	-0.0924333460031595	7.80659282242972	0.317075518652931	0.573370474378406	0.838806591190662
ENSCSAG00000002091	0.303271484918691	-0.77976129956933	0.510858049558557	0.474767648741235	0.78670278885769
ENSCSAG00000002092	-0.142412556773571	5.10435580440053	0.691454216275808	0.405670187896922	0.745240183905401
ENSCSAG00000002093	-0.0183189066304829	3.37543359435018	0.0123234238985219	0.91160768899501	0.971791947233141
ENSCSAG00000002094	0.000545050812260099	5.86292384644389	1.70772243919259e-05	0.996702783474026	0.99925234859235
ENSCSAG00000002095	0.0486718288061275	6.40873312368864	0.134513123059811	0.71379781758707	0.901092695516744
ENSCSAG00000002096	-0.466075743796717	6.56841674384389	0.814167940486541	0.366890859941119	0.718645774293308
ENSCSAG00000002097	-0.36739581324575	-1.66566723601446	0.74712148695178	0.387389118107572	0.732291691336557
ENSCSAG00000002098	-0.149919705737997	1.39747694367436	0.3979537398947	0.52814792730787	0.816780417723727
ENSCSAG00000002099	-0.0167496743475277	8.76485100652461	0.00481186072693163	0.944697036605307	0.981939201382913
ENSCSAG00000002101	-0.117164667928739	5.97640549314824	0.93758999297391	0.332898405430985	0.69401150575734
ENSCSAG00000002102	-0.31873252816188	3.84234726995007	1.01229574508555	0.314353477077975	0.678919911289517
ENSCSAG00000002104	0.0197253582356881	4.79226616886103	0.0204798443790484	0.886205039439121	0.965089208947242
ENSCSAG00000002105	-0.125739978267287	5.21626402389643	0.181030376784172	0.670489242339649	0.881392182780499
ENSCSAG00000002106	-0.307425945617063	6.34884833291696	0.966770812020194	0.325486851583688	0.689062590054829
ENSCSAG00000002107	-0.128896415457326	3.03827016746219	0.244704318507214	0.620828864266199	0.858108413617202
ENSCSAG00000002108	-1.05070791607545	-1.78889589247413	3.70795143327676	0.0541538171981533	0.283650153719797
ENSCSAG00000002109	-0.00701328572336244	3.94283271981677	0.00178708918857495	0.966280289542368	0.990261931027566
ENSCSAG00000002110	0.0284518762424876	4.72904494195141	0.0331968925579211	0.855425659807993	0.955887603249789
ENSCSAG00000002111	-0.0202109371155284	4.61908936636226	0.0109180786166796	0.916780813093077	0.97400492937323
ENSCSAG00000002112	0.0900115900519869	-1.19257774339267	0.0601779386954462	0.806214921910766	0.935064382079919
ENSCSAG00000002113	-0.0770186815306904	5.82191210508844	0.255641431663655	0.61313048818053	0.853054870992192
ENSCSAG00000002114	1.16315117571498	-1.37173615009196	4.69141556451008	0.0303136642953406	0.200677672611679
ENSCSAG00000002115	0.0322872938962076	4.69233106006468	0.0431177424544416	0.835503727504393	0.94617861276586
ENSCSAG00000002116	-0.082861902598768	2.70876529027678	0.118301813979677	0.730883657452781	0.907625282394475
ENSCSAG00000002117	0.577348107017936	0.410759042368618	1.82261367996082	0.177002478009679	0.531743655907039
ENSCSAG00000002118	-0.0536734329975741	2.78812308725642	0.0485757835013274	0.825560310553813	0.943491506275145
ENSCSAG00000002119	0.064526929823092	4.99835715296068	0.117470231533495	0.731794590227968	0.907824823919829
ENSCSAG00000002120	0.0449297225992349	7.23521372480948	0.0986366741555713	0.753471852945521	0.915899252759469
ENSCSAG00000002121	0.147903174760907	5.25206643919284	1.4525405818616	0.228120731778503	0.594582630075041
ENSCSAG00000002122	-0.241338914759544	5.50230130610912	0.246889901661419	0.61927355728851	0.857283092455221
ENSCSAG00000002123	-0.0422150762154511	5.48474882794264	0.0627496142973278	0.802201685840376	0.933824816611968
ENSCSAG00000002124	-0.249382406771207	4.84127656378035	3.42996548356245	0.0640234393528464	0.312785357751397
ENSCSAG00000002125	0.0141764625248688	1.99294316562698	0.00518647488096491	0.942588232009933	0.981402976488611
ENSCSAG00000002128	-0.0447294484680468	8.30020776372805	0.0942015512269805	0.758902201101711	0.919107468514222
ENSCSAG00000002129	-0.0478205931850099	5.6018650152139	0.0741035879951291	0.785453062826993	0.927066951629225
ENSCSAG00000002130	0.184872994675752	-1.37145673336768	0.19640363919758	0.657639520371553	0.875915809852185
ENSCSAG00000002132	0.30830120463767	7.67954383878141	1.75078582620648	0.185777973562817	0.542445760560733
ENSCSAG00000002133	1.03556224530876	-1.30115365111732	3.15393140632205	0.0757442679516118	0.342946292148238
ENSCSAG00000002134	1.10909136850264	4.13846058368688	13.7958006300181	0.000203791230330123	0.0050164228783348
ENSCSAG00000002137	-1.14603702714733	-0.297094185138284	3.89331539716887	0.0484786345791373	0.266108875820409
ENSCSAG00000002138	0.0845396257827436	5.22856603606394	0.18722517943376	0.6652361810346	0.879227494770624
ENSCSAG00000002139	0.0624112401624508	1.42961901943515	0.0260443992346779	0.871791934434562	0.961587346026857
ENSCSAG00000002140	0.598373200250752	1.2952375264277	2.83284970474185	0.0923543490886664	0.38342196463161
ENSCSAG00000002142	-0.146666122695974	5.75769397923714	1.17841332553335	0.277679247776967	0.646299071021269
ENSCSAG00000002143	-0.647577416286723	4.7435910700882	11.4627345018366	0.000710057399455725	0.0134187849734671
ENSCSAG00000002144	-0.395622656678629	5.79141894363749	1.18362257063957	0.27661974422959	0.645115163484248
ENSCSAG00000002145	0.0283032259759394	6.45162279817129	0.0432533699298574	0.83524892071341	0.94605675176099
ENSCSAG00000002148	-0.26467598771226	1.69977916086008	1.52491132341504	0.21687777387788	0.582561423181157
ENSCSAG00000002149	0.424911066272538	2.83750720661557	3.09331387401994	0.0786145553018223	0.350939624302756
ENSCSAG00000002150	-0.0347243392461166	6.39207428335816	0.070551215420533	0.790535895688946	0.928484774876934
ENSCSAG00000002151	-0.24306705652119	4.32836518266602	0.374916741260314	0.540336345053645	0.822495762023134
ENSCSAG00000002152	0.0501609068747478	-0.991445497752302	0.0121061690855981	0.912387139016979	0.971873745930071
ENSCSAG00000002154	-0.0578968207860127	2.75931980926062	0.0408546688028757	0.839818707813299	0.948606913156876
ENSCSAG00000002155	-0.102092867053689	5.16433604412737	0.0915308439114995	0.762239951406033	0.92035535459072
ENSCSAG00000002156	0.47023588417601	-0.683621746325729	0.627297156423914	0.428348471323053	0.758538732228038
ENSCSAG00000002157	-0.227138463222347	4.15433455243248	1.48200998597988	0.223460305971862	0.589693860638639
ENSCSAG00000002158	0.102200746511784	5.80463041167364	0.586136204124088	0.443917126074223	0.768060931241032
ENSCSAG00000002159	-0.358269923103787	4.56775441396635	3.54757549983166	0.0596325230342311	0.300136604035085
ENSCSAG00000002160	0.658125456266075	2.56472114753214	5.58688418620763	0.0180954565701428	0.146081454628078
ENSCSAG00000002161	0.0115657732069227	3.39751517644702	0.00347885006029003	0.952966622401932	0.985730818024343
ENSCSAG00000002162	-0.122714222331714	-0.0171236026052628	0.0594755338690902	0.807326808863287	0.935631272943791
ENSCSAG00000002163	-0.169601134444392	5.40049200716845	0.778535442011449	0.377589428228445	0.725780352849338
ENSCSAG00000002164	0.050729372951393	3.65705998846447	0.0824915091734617	0.773948963935383	0.923979557742905
ENSCSAG00000002165	-0.037487286572878	3.40990721005372	0.0247329070608302	0.875034432358557	0.962212775560314
ENSCSAG00000002166	-0.289386062968833	3.32525440315648	0.338067492176435	0.560946831655535	0.833080505665384
ENSCSAG00000002167	-0.033064322388185	4.93312806323817	0.0250685261916033	0.87419642807967	0.962212775560314
ENSCSAG00000002169	-0.151681692085446	-0.328146608154709	0.133844796384626	0.71447846222754	0.901236631479537
ENSCSAG00000002170	-0.206454815559883	2.8975889041275	0.708855243670321	0.399824105375249	0.741273488239094
ENSCSAG00000002171	1.97169613127485	-2.00080380753309	5.5003852004881	0.0190122851937186	0.150901448603868
ENSCSAG00000002172	0.0663488724524377	2.50953964764554	0.0432359817001355	0.835281565110524	0.94605675176099
ENSCSAG00000002173	-0.16962473779116	4.17124060410201	0.470665724217639	0.492681063622406	0.798694934069887
ENSCSAG00000002174	2.02069689550705	2.91172894149852	22.3404869019397	2.28341371104802e-06	0.000123252105442419
ENSCSAG00000002175	0.188246981927947	-0.680611233758078	0.283960011157667	0.594117354291139	0.845971917520648
ENSCSAG00000002176	2.26163684214488	-1.1692452994726	9.04109638680148	0.00263977278592541	0.0364779337091606
ENSCSAG00000002177	-0.021754372091087	3.2328508165641	0.019738373890247	0.888270227411361	0.965631189224741
ENSCSAG00000002178	-0.290632509648879	3.23326963447333	1.28646163441017	0.25670105174407	0.62566877854928
ENSCSAG00000002179	-0.02990678778315	5.26865990132941	0.0504767604089693	0.822235742182502	0.942265160176811
ENSCSAG00000002180	-0.00447265658575624	5.45819407419909	0.000531190169162699	0.981612333069431	0.994758155573224
ENSCSAG00000002181	-0.02683107716212	5.21045804489268	0.0147339307843168	0.903387361309472	0.969881814701649
ENSCSAG00000002182	0.832741678210628	-1.89340986034069	2.06844965675034	0.150374315745904	0.493427813303912
ENSCSAG00000002183	0.213209105188708	0.0492846621661351	0.134306925956011	0.714007610138953	0.901116845661304
ENSCSAG00000002184	-0.185499608986872	3.2371174139509	1.27366381974281	0.259080473467342	0.628559368428333
ENSCSAG00000002185	-0.188927133117757	3.0294034903542	0.697351782559423	0.403674966945857	0.743833753281005
ENSCSAG00000002186	-0.380411415089471	8.37709765727696	0.629190413634205	0.427652431045819	0.758198127413017
ENSCSAG00000002187	-0.837517550686754	2.10595764574177	8.04091894914551	0.00457323310575431	0.0559112444172791
ENSCSAG00000002188	0.0184488763262851	3.14635545071552	0.00116045226572936	0.972824990032707	0.992749767870001
ENSCSAG00000002189	-0.133291726069091	3.69543032120892	0.562008588246592	0.453452082079991	0.77568855792885
ENSCSAG00000002190	-0.506074396922862	2.67439302504171	1.59427981880382	0.206715731281591	0.569001096891335
ENSCSAG00000002191	-0.148192816913815	10.4574235294439	0.516756042949112	0.472228751666273	0.785715955603086
ENSCSAG00000002192	-0.156430559272685	7.60430121208556	0.967166359056122	0.325387898926312	0.689029734175114
ENSCSAG00000002193	0.24650650043021	2.50365123863124	1.65399216271303	0.198416446208924	0.559925583808781
ENSCSAG00000002194	-0.128097980604316	4.20498470351461	0.803227192171974	0.370130240300648	0.721411593568571
ENSCSAG00000002196	-0.605214914985917	-1.83115591468207	1.48833605854007	0.222474809313831	0.588672562078741
ENSCSAG00000002197	-0.804661895953791	3.14190285990446	9.41081152463494	0.00215709735568638	0.0315861820162383
ENSCSAG00000002198	0.0423117039447317	2.4316684689749	0.0210596901524553	0.884616465712233	0.964592685975583
ENSCSAG00000002199	0.0447594984145215	0.306971741246119	0.0177347753635964	0.894057372815054	0.966889387161497
ENSCSAG00000002200	-0.353519728700983	0.679578079955031	0.627857691093617	0.428142217408506	0.758432540211957
ENSCSAG00000002201	-0.206035114396774	4.28381082545119	1.85791885181337	0.172865186867248	0.527135447286194
ENSCSAG00000002202	-0.0953217858289751	3.28850633963442	0.238469496857412	0.625313716560076	0.860223353195728
ENSCSAG00000002204	0.414053273449804	5.15713586658896	10.9242468638052	0.000949137801536165	0.0166739440678549
ENSCSAG00000002206	-0.0886285368414282	4.39625318219563	0.406511315034601	0.523745556384942	0.814822435815629
ENSCSAG00000002207	-0.0502043700716546	6.31196283182786	0.116037723033244	0.733372277198543	0.908301582370151
ENSCSAG00000002208	-0.159628623322991	4.24607819730807	0.445865775025052	0.504304798592789	0.804948043907721
ENSCSAG00000002209	-0.351045777784882	7.57248554724966	0.514708113358083	0.473107821796087	0.786215110233486
ENSCSAG00000002210	-0.373105959777131	1.58689164133769	0.525469015638407	0.468518033514291	0.784084350337193
ENSCSAG00000002211	-0.0352439654108146	2.12652020176254	0.0373714209360525	0.846710797533508	0.952139101268648
ENSCSAG00000002212	-0.261259866977668	4.51716458166652	1.19890063755436	0.273541516173493	0.642137697247686
ENSCSAG00000002214	0.0969847701931114	3.51160455403054	0.19380986166373	0.659764439914537	0.876984897560607
ENSCSAG00000002215	-0.743745997868538	-1.68580064832111	1.34707265340709	0.245790532124395	0.614829958972986
ENSCSAG00000002216	-0.0378642328944416	4.64002480610243	0.0475200024322184	0.827436255389937	0.943967718626577
ENSCSAG00000002217	-0.263360977339738	5.98032493452297	1.0649309623671	0.3020932349584	0.669600571921922
ENSCSAG00000002218	-0.43218310506368	5.93518321354723	3.90033494177274	0.0482764820913634	0.265705649684455
ENSCSAG00000002219	0.556536880645721	2.99390195346764	4.51332415751327	0.0336318180232224	0.214394727244139
ENSCSAG00000002220	-0.265384281775128	8.98454576714914	1.86801390862649	0.171702722446269	0.525610049606906
ENSCSAG00000002221	1.28180428276211	5.4337073242441	4.25309931600351	0.0391787672120649	0.233784572991935
ENSCSAG00000002222	0.063539511203074	1.27236391040721	0.0848854549186964	0.770782820739625	0.923000091534252
ENSCSAG00000002225	0.33243891063805	3.99356252650345	1.87923541115392	0.170421073692273	0.523789518826808
ENSCSAG00000002226	-0.555790677715681	5.87580222105275	7.82485661585697	0.00515325348229126	0.0612788248862526
ENSCSAG00000002227	-0.613605867582487	2.13767630874538	2.11288689752718	0.146063540817063	0.48693151828494
ENSCSAG00000002229	0.294856465004749	-0.49930677055997	0.40066525874763	0.526745889442782	0.816195356186068
ENSCSAG00000002230	-0.073441801778467	5.12024941734199	0.0725561273183644	0.78765078222124	0.92773500463155
ENSCSAG00000002231	0.242445264570488	0.134344636242503	0.436514202346533	0.508809717657508	0.80763247909061
ENSCSAG00000002232	-0.0501679961820013	5.66397925481871	0.134671554111859	0.713636747880329	0.901092695516744
ENSCSAG00000002234	-0.0318318725877087	5.00003511852289	0.0224003812249087	0.881026896072485	0.963923968241496
ENSCSAG00000002235	-0.268417030365105	6.22970973134762	0.75350133612573	0.385369946155185	0.730451618159879
ENSCSAG00000002236	1.24083596672127	-1.16021992341538	3.82703681908239	0.0504320169678754	0.271923434118384
ENSCSAG00000002237	0.558593333649018	0.585886549857206	3.05084860837182	0.0806949687838756	0.35554743584192
ENSCSAG00000002238	-0.149797052712695	7.07238698297478	0.574737698082203	0.448382399300335	0.770728701138894
ENSCSAG00000002239	-0.182148998328712	6.94949751653551	0.934583956390348	0.333674612852278	0.694468697137232
ENSCSAG00000002240	-0.0126193020349208	4.6540995855863	0.00449496803205562	0.946546258876538	0.982782534439513
ENSCSAG00000002241	-0.583162885672027	4.74608841488317	9.6670723599971	0.00187600024021578	0.0283494016172407
ENSCSAG00000002242	0.357613839410128	-0.278271613924196	0.656986258703181	0.417625927789441	0.751587745409762
ENSCSAG00000002243	-0.159746198780203	7.29418937777477	0.722218849851334	0.395417049293775	0.738110526156243
ENSCSAG00000002245	0.0166055895091231	2.27999126528778	0.0077620310892268	0.929795296978718	0.977040880994746
ENSCSAG00000002246	0.0900124093202349	4.8694090207956	0.314201804963208	0.57511316301953	0.839677727313521
ENSCSAG00000002247	-0.136040704865423	3.31242705573752	0.366738975869069	0.544787193686306	0.82394012252694
ENSCSAG00000002248	0.303209165861898	-0.368007347995137	0.570147965649475	0.450200124769877	0.77248654278247
ENSCSAG00000002249	0.0517657785844752	0.62867453840137	0.0328917611744473	0.856084339369889	0.956338207666702
ENSCSAG00000002250	-0.203972523197691	6.26169436660953	2.61609762588822	0.105784306024115	0.412473886355126
ENSCSAG00000002253	-0.541239525453714	5.60287685811763	8.18124097489449	0.00423257946615486	0.0525635451447217
ENSCSAG00000002254	-0.0959318883368978	6.53301923375908	0.380901163419054	0.537121343148161	0.820964289377524
ENSCSAG00000002256	-0.043203025203377	5.67540323355404	0.0839660933665449	0.771992938841315	0.923000091534252
ENSCSAG00000002257	-0.170444786448904	4.97854973271598	1.09669876157729	0.294991731291873	0.662908629353451
ENSCSAG00000002258	0.0713173481807238	-0.942046579985912	0.0391784805988031	0.843095492198824	0.950234662535978
ENSCSAG00000002259	-0.164185305835852	2.45260742414764	0.915870869172469	0.338561487986823	0.698033936799629
ENSCSAG00000002260	0.151322024783463	3.75153048259054	0.666358864453116	0.414323960224427	0.750715546567934
ENSCSAG00000002261	-0.0492233620229356	5.36437404887844	0.132958095174224	0.715384486848207	0.901709826714883
ENSCSAG00000002262	0.0225333666643338	4.74839430854549	0.0236649459108804	0.877740505992148	0.962978408334261
ENSCSAG00000002263	-0.0625132219599841	8.04274390905406	0.0873866428847663	0.767526165032549	0.922095077927701
ENSCSAG00000002264	0.959508323983236	-1.08696310266705	3.10198884197846	0.0781967096395881	0.350020339598124
ENSCSAG00000002267	-0.159534850596548	4.87610168096407	0.940376167044811	0.332181119895617	0.693470757169258
ENSCSAG00000002268	-0.00365406540983355	1.91851043798504	0.000208747212454341	0.988472495658703	0.996629656444067
ENSCSAG00000002269	0.0801455120477544	5.40338397389561	0.278723996385583	0.597538776795049	0.846171363173092
ENSCSAG00000002270	-0.139364698380411	10.093777526888	0.477964304717318	0.489345852687699	0.796862932579149
ENSCSAG00000002271	0.12949145556747	6.89423620344562	0.923012485437262	0.33668523320676	0.695998748044563
ENSCSAG00000002272	-0.141385095281026	5.56169392432808	0.684857097873913	0.407919200641202	0.746465924771852
ENSCSAG00000002273	-0.183197936186088	7.28912607180567	1.70733018112568	0.191332132567897	0.549414609461745
ENSCSAG00000002274	-0.196775949381049	3.56040518787616	1.45493652754633	0.227737493692587	0.594240155342885
ENSCSAG00000002275	-0.488371907034704	2.6496793012053	4.21677851680766	0.0400260850901494	0.237212360040903
ENSCSAG00000002276	0.147359491713027	5.55592407871239	1.2136929084201	0.27060198216271	0.639509649360636
ENSCSAG00000002277	1.4286780454895	5.49520093772362	16.2451071319099	5.5653132939403e-05	0.0017475718569584
ENSCSAG00000002278	-0.526692371659502	1.21731994617583	2.76163325294283	0.0965496227510109	0.392399143449421
ENSCSAG00000002279	1.18458524640624	-1.40399745879959	4.86828488860426	0.0273546745616378	0.187943910039339
ENSCSAG00000002281	0.21157778884767	4.18237581024424	2.07983305306171	0.149256499970996	0.492462966444454
ENSCSAG00000002283	-0.19169369950906	5.5579669182049	0.951288257564478	0.329391599094129	0.691128181178573
ENSCSAG00000002284	-0.576570203342229	3.92696679646491	3.41484879504834	0.0646123325379587	0.314577663149216
ENSCSAG00000002286	0.522380616398529	-1.19450564020334	1.97207311481114	0.160227984366585	0.510209117109415
ENSCSAG00000002288	0.124988546330383	2.61706495002328	0.288160248012183	0.591401905747645	0.84521807365526
ENSCSAG00000002290	-0.286237501828919	6.34033906888973	1.98135380822906	0.159247858522489	0.508795936167261
ENSCSAG00000002292	0.702467960987883	0.291846814406684	5.18641685030522	0.0227641042108039	0.167705044268442
ENSCSAG00000002293	-0.677956471001694	1.26019747127608	6.06879659772995	0.0137590672734849	0.121333963777977
ENSCSAG00000002294	-0.038920554334745	4.38550853281235	0.0181936925997519	0.89270359259502	0.966573524691646
ENSCSAG00000002295	4.96033389978135	0.806612614315708	42.2720974377319	7.9417580610248e-11	1.49061383970394e-08
ENSCSAG00000002296	1.45885466103258	0.391182553971383	8.90610920718884	0.0028421818472823	0.038637298412808
ENSCSAG00000002297	2.66942885602943	7.26607003100824	37.7832615293364	7.90572044664119e-10	1.12567917773425e-07
ENSCSAG00000002298	-0.151823933528227	8.27917861961435	0.611715682953331	0.434142555564163	0.762519416232804
ENSCSAG00000002299	-0.100804640536649	2.32476269459905	0.160691240872062	0.688520904035203	0.889246608527183
ENSCSAG00000002301	-0.177621375179403	3.49158425508248	0.827640891765363	0.362955577953171	0.715772037971429
ENSCSAG00000002303	-0.113847429559898	4.94573055797513	0.632738997173519	0.426352408188928	0.75721104581253
ENSCSAG00000002304	0.0647357355020277	5.71142439826461	0.235547965827216	0.627440263781656	0.860678584576165
ENSCSAG00000002305	-0.32979451298642	6.63703031116963	5.24377416390611	0.0220254411748845	0.164186581291685
ENSCSAG00000002306	-0.268693878460902	6.58973274745416	3.91612763037079	0.0478249212268348	0.263923897061019
ENSCSAG00000002307	-0.0413820417187009	4.63597824195726	0.046583163513116	0.82911922511114	0.94438743818776
ENSCSAG00000002308	1.40832723518849	3.70532035916273	18.1253877949569	2.06825393948252e-05	0.000778162877413046
ENSCSAG00000002309	-0.780882621604552	7.65717507558653	4.7310584392883	0.029622650524117	0.197289241414049
ENSCSAG00000002310	-0.256528343655922	-1.30673606472246	0.124683563706853	0.724009275884323	0.904778785638296
ENSCSAG00000002311	0.256101536037176	6.3494725905845	2.09510769169792	0.147771299043367	0.489884335554209
ENSCSAG00000002312	0.357603010777891	1.77601205917226	2.10025304324438	0.147274763578905	0.488930992190144
ENSCSAG00000002313	0.212563156491842	3.94392217706736	1.549999271762	0.21313554838164	0.577108172560583
ENSCSAG00000002314	-0.0406816276090305	7.18140913405019	0.0372118970634041	0.847034266314291	0.952141963660667
ENSCSAG00000002315	-0.601467352943048	0.231060442421839	4.27777601972243	0.0386138407837559	0.231753200663262
ENSCSAG00000002316	-0.337488344410178	6.62106269520065	5.12887916273182	0.0235309182553872	0.17114054461657
ENSCSAG00000002317	-0.236823418897618	5.13670764831944	2.0317632537282	0.154041801253529	0.498688442043226
ENSCSAG00000002319	0.277655970653916	8.70902834177807	0.564186615545978	0.452578292712242	0.774716101225837
ENSCSAG00000002321	0.121613302181337	1.48755425152198	0.0677567585983851	0.794631382028953	0.930174091510112
ENSCSAG00000002322	-0.687317643014393	6.31152111767835	11.2566284175688	0.000793391886917857	0.0146686900214359
ENSCSAG00000002323	-0.100003913969545	2.93613500166805	0.117919074744101	0.731302471940549	0.907632950545855
ENSCSAG00000002324	0.177686634031855	5.76064460770718	1.31795771374633	0.250958906345258	0.61957127019267
ENSCSAG00000002325	-0.0851457732197789	1.62868500383187	0.0868883004743708	0.768170949023818	0.922095077927701
ENSCSAG00000002326	0.00718449058793891	4.71491701957546	0.00259951146604642	0.959337150989762	0.98791299950081
ENSCSAG00000002327	-0.237051306188149	0.375946512609612	0.542703859254988	0.461314314707099	0.779321799507412
ENSCSAG00000002328	-0.722637815653237	1.58003105797883	4.33481334007078	0.0373405100189437	0.227512105965275
ENSCSAG00000002329	-0.360561729236722	3.85520585499218	2.07860898460554	0.149376247994609	0.492661239641965
ENSCSAG00000002330	-0.599062086348238	-1.55872283205623	1.72682908697871	0.18881635953103	0.546751514001242
ENSCSAG00000002331	0.121871869187729	2.36802602430565	0.349539732285727	0.55437379214622	0.829438955353843
ENSCSAG00000002332	-0.588777341132473	-1.00262117980509	0.582857490755764	0.445194450435117	0.768584515731853
ENSCSAG00000002333	-0.722251101490914	0.286332160888275	3.98806931279072	0.0458235425976536	0.25761315625781
ENSCSAG00000002334	-0.197384667107337	3.5000254955181	1.04563025942756	0.306515628214279	0.672339791662052
ENSCSAG00000002336	1.94112696634197	0.178435267262188	11.9285674716443	0.000552796676547046	0.0110006538632862
ENSCSAG00000002338	-0.273129528053569	4.49438899003241	1.16703138008496	0.280012052600996	0.648298159911781
ENSCSAG00000002340	-0.54988851212813	7.68772947954604	11.1281005385767	0.000850296213860459	0.0153322517077873
ENSCSAG00000002341	0.524442023058858	2.67488380821678	3.91872356491766	0.0477511231036053	0.263604712667864
ENSCSAG00000002342	0.351014300660376	2.35364216832947	2.47803316213953	0.115446539865097	0.43209392679624
ENSCSAG00000002343	-0.225025184505833	-0.138013858647072	0.589179059079065	0.442736747163053	0.767369523761481
ENSCSAG00000002344	-0.112433113197404	4.60107645182724	0.391988562125327	0.531255976936051	0.818951346960318
ENSCSAG00000002345	-0.198082684806286	3.51090928765399	0.854830962920154	0.355189264423503	0.711236451120273
ENSCSAG00000002346	-0.472244496569427	1.3554561385077	1.11340193871414	0.291343636352222	0.658903414653322
ENSCSAG00000002348	0.123944990524713	2.36013645289588	0.322406522632541	0.570164989597743	0.836954775434227
ENSCSAG00000002349	0.486490840100682	2.30845310498868	5.74664052286772	0.0165202198141635	0.137255769954999
ENSCSAG00000002350	0.0903397240781075	2.92742753705373	0.0920858935222597	0.761541935487938	0.920010835902155
ENSCSAG00000002352	-0.359896161044683	4.94639533481763	5.66033849231115	0.0173527737195535	0.141716914956749
ENSCSAG00000002354	0.213607173876384	5.13211246226401	2.41857682481766	0.119903819128352	0.43961255725698
ENSCSAG00000002355	0.42798780248026	-1.29682625692731	1.07781385227717	0.299187127390699	0.667146391232238
ENSCSAG00000002356	-0.143855355539721	3.1119344659204	0.515404996518701	0.472808388905609	0.786143007213956
ENSCSAG00000002357	0.440233025990781	4.29347364020969	2.76887515014095	0.0961136813932887	0.391397849007137
ENSCSAG00000002359	-0.35000611574198	1.23241027217064	0.386179895322826	0.534314277132889	0.819906417794697
ENSCSAG00000002360	-0.180981563949217	7.61287999347201	0.372550237698619	0.541617441213375	0.822922713180719
ENSCSAG00000002362	0.858234123987263	-0.96500445125982	2.46781309981984	0.1161994982136	0.433643892375221
ENSCSAG00000002363	0.400072677331552	6.68334001142341	1.43825140294233	0.230422511148411	0.597470740445574
ENSCSAG00000002364	0.788387724844266	8.23033813590805	10.9070391908519	0.000957995224809152	0.0167796470076063
ENSCSAG00000002365	-0.159350363168065	5.33069724532191	0.55120899453367	0.457824120019157	0.777265467161784
ENSCSAG00000002366	-0.0582452735378958	2.302169528284	0.0458292917652194	0.830486410627426	0.945160558553255
ENSCSAG00000002367	-0.0173435891130729	3.98804381826375	0.0102510164353333	0.919354146973339	0.974484418595577
ENSCSAG00000002368	-0.585518340939275	3.34958683491216	1.00856265986336	0.315247427606045	0.67990092089251
ENSCSAG00000002370	-0.314528954306915	5.70073092073737	2.57241617232759	0.108741528945664	0.419743826500473
ENSCSAG00000002371	2.6750120824042	-0.829907905193365	3.63848505742291	0.0564582853177305	0.291230948967194
ENSCSAG00000002372	0.71307255046857	2.87956683142906	11.0970138555681	0.000864668358374014	0.0155236166035474
ENSCSAG00000002375	0.381626377251871	3.74466653923136	3.57683854093485	0.0585905571870871	0.297072824934973
ENSCSAG00000002376	0.729343720105208	3.57025973890167	5.6610667043771	0.017345570497225	0.141716914956749
ENSCSAG00000002377	0.0434446292087947	-1.92039085912065	0.00695953262250626	0.933514554245895	0.978540324457666
ENSCSAG00000002378	-0.17596760654157	0.234700770280213	0.266419026221204	0.60574409870506	0.849245107616648
ENSCSAG00000002379	-0.0321356707133594	1.69410331059571	0.0222154146577225	0.881515470606486	0.964089929715466
ENSCSAG00000002380	0.491403178683669	1.94764465844994	3.04405405914272	0.0810333117017248	0.3565320259013
ENSCSAG00000002381	-0.179997942267942	5.92071770886534	0.448606348779364	0.502997521138021	0.80422276704413
ENSCSAG00000002382	0.0538184580865426	3.85641063138274	0.143967561097588	0.704368149602694	0.897837881419121
ENSCSAG00000002383	-0.659979588184836	-0.693416977759549	2.13238492514035	0.14421621735084	0.483953527424588
ENSCSAG00000002384	0.647307085581856	1.4804679117297	4.2931304858849	0.038266645517762	0.23017122506077
ENSCSAG00000002386	0.360891492374076	0.641230560151166	0.933983777561217	0.333829878063945	0.694549647996104
ENSCSAG00000002389	-0.506002699434663	3.47130933362807	1.34607829345487	0.24596488664431	0.615172930451858
ENSCSAG00000002390	0.214613296792976	3.07708510260991	0.815893709578667	0.366383490684998	0.718159222626431
ENSCSAG00000002394	-0.133334794139451	3.52549396248519	0.703449521244165	0.401627027023986	0.742325768934283
ENSCSAG00000002395	-0.638055415153259	-0.657443924143781	1.53929223249752	0.21472318567855	0.579412327700149
ENSCSAG00000002396	-0.134083019337746	6.45214519111878	0.667497329338161	0.413925514963873	0.750637651587427
ENSCSAG00000002402	-0.251560825954617	2.83839899951679	0.327130503709469	0.567353656767996	0.835200675865986
ENSCSAG00000002403	0.747075744496204	3.46755873494306	16.9793923674258	3.77877448633379e-05	0.00128160201623768
ENSCSAG00000002404	0.360737901637377	-1.49472077245633	0.446198110169178	0.504145962659426	0.804772288126582
ENSCSAG00000002406	-0.126225602372475	1.98537182150846	0.251935246888923	0.615715695102345	0.854561058656472
ENSCSAG00000002407	-0.583891201095936	1.19263951506513	3.87690361476682	0.0489547644863654	0.26774365729182
ENSCSAG00000002408	0.0887483910567215	2.45976349394433	0.123879511155288	0.72486435129339	0.905094080005513
ENSCSAG00000002409	-0.0800344382048888	4.30288636517519	0.230958299852929	0.630814172245655	0.862513053226944
ENSCSAG00000002410	1.86938343353739	4.77902026497536	34.0243856764752	5.44256736196841e-09	6.07397872416434e-07
ENSCSAG00000002411	0.739867796975203	11.1172359637281	8.78870957677246	0.0030310057754981	0.0406026945611534
ENSCSAG00000002412	0.694196688874055	4.07628849995221	9.7792249485594	0.00176494695460637	0.0270423273183983
ENSCSAG00000002414	-0.0479732013918391	1.23813240534979	0.00718511841660785	0.932448157451654	0.978105310340974
ENSCSAG00000002415	-0.218454649097676	3.53818981687132	0.345672026603239	0.556573375413305	0.830439805812826
ENSCSAG00000002416	0.34067354959227	3.72372010181684	2.5298545798923	0.111710510988849	0.425160179305682
ENSCSAG00000002417	-0.0517457927119146	4.24943820785051	0.0656809586880343	0.797732349259872	0.931188344767211
ENSCSAG00000002418	-0.2091569911401	3.78554392820746	1.06785092722776	0.301431375426464	0.669185756440714
ENSCSAG00000002420	-0.113780592323292	3.62451459090757	0.491847862458323	0.483104171281751	0.791610277486179
ENSCSAG00000002421	-0.219021450734645	5.42351487817268	2.11141404173075	0.146204165075663	0.487160418510134
ENSCSAG00000002422	-0.0358999188720167	3.90479475607738	0.022629733186438	0.880423936291711	0.963825902367081
ENSCSAG00000002423	0.413370884240206	0.217693035391572	1.07455015418581	0.299919930815787	0.667805000981983
ENSCSAG00000002424	-0.824498118489908	1.32000628190533	3.14990377047862	0.0759314407658397	0.343229230194137
ENSCSAG00000002425	-0.36118743725481	2.76078259441974	3.46049868646247	0.0628513565926017	0.309771702558152
ENSCSAG00000002426	0.137863639874781	2.78299048265412	0.527663537144743	0.467590816670279	0.783383505091417
ENSCSAG00000002427	-0.105872147402011	4.08959645802285	0.307472716848164	0.579235183776349	0.841370814390463
ENSCSAG00000002428	-0.11616663666423	3.82760703660527	0.314133152431385	0.575154923492641	0.839677727313521
ENSCSAG00000002431	-0.3684797581812	3.70202765941921	3.62259079654275	0.0570000437159396	0.292365123131732
ENSCSAG00000002432	-0.151634034776956	5.9076095320914	0.838608741569701	0.359794974777078	0.714453606007745
ENSCSAG00000002433	0.328270938739833	1.41284423590129	1.19657839948942	0.274006619986716	0.642879013693647
ENSCSAG00000002436	0.46860302070363	4.86227852522828	1.94933722515596	0.16265828893035	0.513204767576426
ENSCSAG00000002437	-0.432993578338978	8.45719776218506	1.76858820632707	0.18355689616434	0.539878248507975
ENSCSAG00000002438	-0.0659458824592096	4.93601964820484	0.135897128404451	0.712394379062448	0.900759240524722
ENSCSAG00000002439	-0.115311541863041	1.96663234324545	0.0732408164393945	0.786675307910879	0.927352643811069
ENSCSAG00000002440	1.14162420509421	1.84656989579667	6.91680926597422	0.00853892007960247	0.0879285180516172
ENSCSAG00000002441	-0.316071968227715	5.70408676929054	2.99185246776863	0.0836843859242833	0.362434185954253
ENSCSAG00000002442	0.13289159663305	8.27641097172025	0.227782298322069	0.633173118773697	0.863644902887769
ENSCSAG00000002443	0.499728704511143	0.58158601336852	1.73866729770554	0.187307777553632	0.544101751996717
ENSCSAG00000002444	-1.1112467383412	0.505384228328824	4.05328698968405	0.0440854258181131	0.251579076042102
ENSCSAG00000002445	0.201882973269006	4.3905726421139	0.247173192229006	0.619072590740065	0.857283092455221
ENSCSAG00000002446	-0.34771554461326	4.10368513838191	3.19489663156672	0.0738684399351946	0.339584813358408
ENSCSAG00000002447	-0.184935414734907	1.32008279322848	0.532072672735758	0.465736766021963	0.782322197130557
ENSCSAG00000002448	1.5865251689952	3.05411591604079	34.2377738260382	4.87729972233581e-09	5.48016051114425e-07
ENSCSAG00000002449	-0.244356709549728	1.2228370652899	1.31212259510267	0.252010707307639	0.620510984823207
ENSCSAG00000002450	-0.436097226657179	4.41768416316014	1.43688524522777	0.230644041223394	0.597657799178738
ENSCSAG00000002451	-0.0191460574264101	1.85844749655893	0.00565441236999575	0.940058904677032	0.980453840923134
ENSCSAG00000002453	0.224168606624969	5.00842653741348	1.44782493143164	0.228877281540929	0.595896289283028
ENSCSAG00000002454	0.791794131417468	-1.25391912898101	3.37752719061249	0.0660911457059263	0.318960134760511
ENSCSAG00000002455	-0.146602526334312	4.64305197004443	0.699089973921488	0.403089645229601	0.743416059262447
ENSCSAG00000002459	2.38939961648434	7.14773891998505	12.238626514233	0.000468102738971124	0.00966456617448256
ENSCSAG00000002460	-0.177774493866064	1.05509653697531	0.302978562724203	0.582021126917238	0.842346997601663
ENSCSAG00000002461	0.309755838776041	-0.14126854339274	0.545826011228076	0.4600282170393	0.778299522649071
ENSCSAG00000002462	-0.217225247196145	4.57757809232219	1.58550985241837	0.207968825473061	0.570304750236534
ENSCSAG00000002463	-0.0812626568445403	3.72158620620678	0.124882570385925	0.723798119785754	0.904766343869391
ENSCSAG00000002467	1.09915283618437	7.56427862850541	4.61393787992678	0.0317131289666481	0.206874309297838
ENSCSAG00000002468	0.713502354336672	6.86848443869977	1.75952049729955	0.184684335745081	0.540952504611012
ENSCSAG00000002470	-0.275934345006943	8.81973045505359	2.31211372140598	0.12836938218827	0.455679579970699
ENSCSAG00000002472	0.737443992177108	2.20758687572668	4.99957435998466	0.0253535529641089	0.179265682494943
ENSCSAG00000002473	0.10019227018527	2.28004493794457	0.0724536102422277	0.787797262274075	0.927775214330189
ENSCSAG00000002474	0.161626188267084	5.79149276471141	0.968444111683912	0.325068519692477	0.688912436923462
ENSCSAG00000002475	-0.069495033562914	1.36430776698265	0.0461498574418435	0.829903621339555	0.944934565331273
ENSCSAG00000002476	-0.484976377567462	0.605281367750004	1.45943127056233	0.227020633222236	0.59349474500343
ENSCSAG00000002477	-0.171307803519467	5.63058336627667	0.805045483234522	0.369589121329099	0.721362042486833
ENSCSAG00000002478	0.168504648951137	1.36497624531017	0.140205668383523	0.708076635663134	0.899047396582019
ENSCSAG00000002479	-0.166077740585421	6.28739446512791	0.040766717204562	0.839988886415665	0.948606913156876
ENSCSAG00000002480	-0.00990313829846909	4.70080094161236	0.00274150570898257	0.95824233188424	0.987581996863871
ENSCSAG00000002481	-0.570817545994954	2.71404088039508	5.72619605498118	0.0167136484592094	0.138375604812412
ENSCSAG00000002482	0.173039045676069	3.0502855298815	0.352619431185069	0.5526340659353	0.828299171238961
ENSCSAG00000002483	-0.230361018414167	2.94624774216054	0.261137190655781	0.609339963916163	0.851387055739547
ENSCSAG00000002484	0.0881361752430372	6.0485626512544	0.129887665977648	0.718548539092787	0.903131171833532
ENSCSAG00000002486	-0.357326662681375	3.62905900479214	1.63537473496024	0.200961255974879	0.562398689416651
ENSCSAG00000002487	-1.21351789151454	-2.01718019749155	4.2824411181936	0.0385080056453091	0.231482448115578
ENSCSAG00000002488	0.702195241373274	5.80910428041945	5.46542393017012	0.0193963481551743	0.153140287991881
ENSCSAG00000002489	0.467596010286714	0.0604032243763846	2.06742883153856	0.150475019411019	0.493427813303912
ENSCSAG00000002490	-0.408898047902966	0.314349188634047	0.995306975424839	0.318448753328984	0.682118798954068
ENSCSAG00000002491	-0.365909072271304	-1.91509583145308	0.622585227504519	0.430088218571641	0.759273953200919
ENSCSAG00000002492	-0.0654239779679213	3.79019094384593	0.163558752564228	0.685900972036389	0.887993914024537
ENSCSAG00000002493	-0.0823435822737246	9.04604726432738	0.092709732200035	0.760760148845223	0.919671768899696
ENSCSAG00000002494	-0.152382201254002	5.78881967772357	1.61354702745379	0.20399391528144	0.566164654170327
ENSCSAG00000002495	-0.483127190723708	1.41093684358796	2.71836034181507	0.09919987032701	0.398464070571796
ENSCSAG00000002496	-0.156543159059129	5.20538384835985	1.33216935577075	0.2484196535603	0.617664822799258
ENSCSAG00000002498	-0.244763108155801	4.62032956747844	0.274408068597708	0.600390013437275	0.847286556044384
ENSCSAG00000002499	0.0866098856303441	4.69442831042176	0.201726607198328	0.653330773201493	0.87309520285195
ENSCSAG00000002500	-0.244916953438085	2.29349684046391	0.845692701477162	0.357773714371496	0.712656589516884
ENSCSAG00000002501	0.565313344274416	0.630293561144338	3.36181496201679	0.0667244922387342	0.320095393060463
ENSCSAG00000002502	0.0608732434335821	4.51046534449099	0.081658792448593	0.775061926591928	0.92426153232249
ENSCSAG00000002503	1.66229796877465	6.41402916115165	22.5453805082574	2.05237461207136e-06	0.000112996904891942
ENSCSAG00000002504	-0.0666226607157282	6.15366206523289	0.131884591474343	0.716485977113592	0.902132528747047
ENSCSAG00000002505	-0.24346202148697	4.76896071900761	2.2163355780364	0.136556839238809	0.470352627415463
ENSCSAG00000002506	-0.136032517780526	7.35419058042758	0.813351946789719	0.367131098665487	0.718812749722362
ENSCSAG00000002507	-0.0632928344457442	5.10082351016313	0.0187592924454876	0.891058803035586	0.966230189714994
ENSCSAG00000002509	-0.00523505454086539	6.05310378751168	0.00105033215279349	0.974146022209794	0.992972750557055
ENSCSAG00000002510	-0.10100596562208	5.22144381429748	0.0468501332894675	0.828637840291544	0.944088223631461
ENSCSAG00000002511	-0.333660599160835	2.180030586219	0.771800099289088	0.379660752661206	0.7269095725155
ENSCSAG00000002512	0.275553530097337	2.44622965147515	0.68844610335691	0.406693421949689	0.745466470058866
ENSCSAG00000002513	0.0347213198199541	7.50930440409741	0.0232798540227179	0.878731571660281	0.963233963970856
ENSCSAG00000002514	-0.281986453526534	5.59651492963963	1.81679552702534	0.17769518788342	0.532478449244458
ENSCSAG00000002516	0.173019954365659	5.6980992465765	1.65413663773201	0.198396846433365	0.559925583808781
ENSCSAG00000002517	-0.273476398726924	6.36770286950258	0.248732892203108	0.617968703462794	0.856329383641853
ENSCSAG00000002518	0.145568545038065	3.05477026941776	0.474014313447441	0.491146170336572	0.798255302981608
ENSCSAG00000002519	-0.141664484298626	1.03124218658667	0.169532658597138	0.680527483123885	0.885505539444248
ENSCSAG00000002520	-0.100336643403272	6.69489681536448	0.599200523320679	0.438883225324693	0.765311891119928
ENSCSAG00000002521	-0.381343338658318	2.87135331895469	0.745822759650295	0.387802001054948	0.732518358358763
ENSCSAG00000002522	-0.271093976762109	4.46172127709732	2.28015584420197	0.131038705883152	0.460503469164261
ENSCSAG00000002523	-0.338499048906783	-0.238035738158434	0.918409683686754	0.337892884139268	0.69753490405303
ENSCSAG00000002524	-0.125067733223603	3.03040099141395	0.27324900783514	0.601160590536139	0.847416063380594
ENSCSAG00000002526	0.182105415880294	0.592803931779848	0.353523581460436	0.552125261416516	0.828040103373662
ENSCSAG00000002527	1.92266117200723	4.80074845062381	22.797776096738	1.79973844688511e-06	0.000100088484603372
ENSCSAG00000002528	-0.24506303498478	4.9850038194276	1.00167415097072	0.316905751151534	0.681410174621949
ENSCSAG00000002529	0.343507798855578	0.820814477300436	1.6759677834111	0.195461101966992	0.555356793719857
ENSCSAG00000002530	0.144634641628254	0.286838874269986	0.209649350368068	0.64704237847184	0.870569614065261
ENSCSAG00000002531	-0.096611312411716	4.03437468793412	0.4229981935498	0.5154447826713	0.810482469268994
ENSCSAG00000002532	-0.274509610630771	5.31943440802568	3.5387348676264	0.0599511720395371	0.300520032952059
ENSCSAG00000002533	-0.304122723773015	1.53515701737302	1.02230202767466	0.311973583401141	0.676946731493198
ENSCSAG00000002534	-0.0789027457746556	9.3001752343398	0.191815582248267	0.661409800673983	0.877253387551277
ENSCSAG00000002535	-0.255648323631321	1.93570289317467	1.41289442784084	0.234576495446231	0.602285088649993
ENSCSAG00000002536	1.01127481457789	0.403996634770322	5.67890018377706	0.0171701274854013	0.140674104998201
ENSCSAG00000002537	-0.043239202687648	8.09566734306074	0.0811098273120372	0.775799003425754	0.924333557319045
ENSCSAG00000002539	-0.0963268524902423	0.697582811370927	0.0877641321003679	0.767039077409023	0.921931628697776
ENSCSAG00000002540	-0.173245149131401	5.90368134477939	1.78263794728297	0.181825735070023	0.537881657304422
ENSCSAG00000002541	-0.27245018796124	7.28121732488239	1.56044347249082	0.211600299187597	0.575465045404623
ENSCSAG00000002542	-0.331958590384286	2.57350080216894	1.11240204493197	0.291560392737709	0.659143581556083
ENSCSAG00000002543	0.687569472501573	-1.90123770300688	0.93573094145998	0.333378157946876	0.69420159289064
ENSCSAG00000002544	-0.00128305404285518	4.92977585941615	4.71109307653705e-05	0.994523570593416	0.998592635972483
ENSCSAG00000002545	0.4174815009311	5.0737710623746	9.42900143832549	0.00213580554621055	0.0313853204686474
ENSCSAG00000002546	-0.0309459804928885	5.64228007365679	0.0348023423390842	0.852010446630985	0.954501271712153
ENSCSAG00000002547	0.00638072037042757	3.77456163663278	0.00135221307153799	0.970666440982345	0.992179127883295
ENSCSAG00000002548	3.5412307158681	0.855125378849205	26.887965009484	2.15597248838335e-07	1.59907730879726e-05
ENSCSAG00000002549	-0.0967852180264373	6.81923150462924	0.540754783466308	0.46212008796539	0.779736182748427
ENSCSAG00000002550	-0.120814203433847	7.51181835060608	0.823104670088043	0.364273994274063	0.716787415228103
ENSCSAG00000002551	0.301377401113432	4.42399090188691	1.96965643419367	0.160484334257292	0.51029480925874
ENSCSAG00000002552	-0.0278530992204675	1.89053302796079	0.0181608910307567	0.892799774414831	0.966573524691646
ENSCSAG00000002553	-0.0667063635166378	3.17762655383345	0.0700855723858318	0.79121222760805	0.928653919906883
ENSCSAG00000002554	0.28088503956866	6.20378156444954	2.03549753958478	0.153663894585971	0.497947616381258
ENSCSAG00000002555	-0.146329833344716	8.53639503775533	0.423631721183128	0.51513042635765	0.810473255766119
ENSCSAG00000002557	-0.0819210720178851	5.63588247671673	0.299234571974491	0.584362673712785	0.843384475471397
ENSCSAG00000002558	1.35154033766806	3.71911644580393	16.235768233158	5.59281382504029e-05	0.00175287487567724
ENSCSAG00000002560	-0.339227576689158	2.83428094927519	1.46479109648487	0.22616934302627	0.592540011316132
ENSCSAG00000002561	-0.334662704166746	1.58395236968436	0.316177902706677	0.573913690148667	0.838953218885347
ENSCSAG00000002562	-0.103081785544141	5.35277886591742	0.583372995956239	0.444993242979556	0.768584515731853
ENSCSAG00000002563	-0.148234045896081	8.90378037203914	0.765670441804389	0.381559777309428	0.728326109725381
ENSCSAG00000002564	0.317733098594721	7.68782610143628	4.34261507815181	0.0371697911454755	0.226895311502591
ENSCSAG00000002565	-0.0179708329468261	3.62835653256608	0.00792215099056293	0.929076771389954	0.976988669577123
ENSCSAG00000002566	-0.299024979522059	0.0480068815200633	0.938730226265111	0.332604609037455	0.693815398771361
ENSCSAG00000002567	-0.62945220806037	0.677617690328396	4.45356687345955	0.0348284288182333	0.218315430281123
ENSCSAG00000002568	-0.145241390847579	6.3690413672161	0.663793344328383	0.415223935750909	0.750969223726371
ENSCSAG00000002569	-0.155151544275178	3.96713535434943	0.593924700909778	0.440905461627984	0.76665285921775
ENSCSAG00000002570	-0.0641228959891347	8.27538001782855	0.185050053362261	0.667068749717259	0.880599664416885
ENSCSAG00000002571	0.182228486105279	4.59818245014239	1.21731000621602	0.269889211093374	0.638556095062206
ENSCSAG00000002572	-0.248570917789815	6.17640787835347	2.68422137571729	0.101346752661947	0.402445270404733
ENSCSAG00000002573	-0.153969299424715	5.30184839901866	0.801937773346655	0.370514637950353	0.721709017169807
ENSCSAG00000002575	-0.0814382600031967	3.18540678605163	0.158195268294904	0.690823553579531	0.890155969496403
ENSCSAG00000002576	-0.147968183063895	5.51302624667671	1.04031374994994	0.307748513203964	0.673121231432732
ENSCSAG00000002577	0.162985598751017	3.11296331860199	0.4706188876245	0.492702589021063	0.798694934069887
ENSCSAG00000002579	-0.098880831659389	5.63930690014611	0.406897213829506	0.52354857307423	0.814798057238016
ENSCSAG00000002580	-0.860905710419535	2.36469043473305	12.8188173246453	0.00034315056491814	0.00767997002812048
ENSCSAG00000002581	-0.364313054577259	5.18495812757698	8.49863450054608	0.00355413109102978	0.0460727407212343
ENSCSAG00000002582	-0.476256979180482	1.66301089452192	0.923077859723684	0.336668122464985	0.695998748044563
ENSCSAG00000002583	0.487536055987775	-1.18186235489578	1.1899017122619	0.275349382983294	0.644002514689192
ENSCSAG00000002585	-0.0988854632152111	6.21225178940274	0.268876456291895	0.604086452476703	0.848315934214936
ENSCSAG00000002586	0.0815317193492555	2.54217305191952	0.0763853806959816	0.782256944006892	0.926137047104999
ENSCSAG00000002587	-0.247291109352504	-0.304719770241637	0.222948540679972	0.636802404052391	0.865921158248722
ENSCSAG00000002590	-0.0579163950651528	4.64808156527656	0.0865372328446909	0.768626387931463	0.922228828233618
ENSCSAG00000002591	-0.0421588503262683	3.83703849686275	0.0123645133926544	0.911461055512768	0.971791947233141
ENSCSAG00000002592	0.19259912198832	4.30311850860008	1.65012799345869	0.198941511395166	0.560112853430044
ENSCSAG00000002593	0.037412281929462	5.35194601399996	0.0171357989598278	0.895851426398666	0.96748908132776
ENSCSAG00000002595	0.240587363825569	2.36550058099214	0.821215009137294	0.364825165086728	0.717103088389562
[truncated: 14,518 more rows]
