# Supplementary material for: Macrophage-associated wound healing contributes to African green monkey SIV pathogenesis control
Source: Nat Commun. 2019 Nov 8;10:5101. doi: 10.1038/s41467-019-12987-9 (PMC6841668; doi:10.1038/s41467-019-12987-9)
Supplement: Supplementary file 4 — Supplementary Data 1 [file 41467_2019_12987_MOESM4_ESM.zip › 1_DElists/DE.AGM.Re.D50-BL.txt]

GeneID	logFC	logCPM	LR	PValue	QValue
ENSCSAG00000000002	-6.90024734124787	9.94378339171428	20.0957638460554	7.36596455890699e-06	0.000358130074487157
ENSCSAG00000000004	-2.55391712964301	11.2134321479431	11.1063137965593	0.000860343209864094	0.0167339205888194
ENSCSAG00000000006	-4.0002712471173	4.80194371172242	19.2562191967259	1.14297442112424e-05	0.000515806243543965
ENSCSAG00000000010	-4.20890074881471	6.08831720028277	18.5975551475657	1.61427443455342e-05	0.000680177827436707
ENSCSAG00000000011	-0.850328830216957	-1.57493734512804	1.55757131149902	0.212021181558869	0.565139053251186
ENSCSAG00000000015	-0.821925123988716	-0.815881644100038	3.18928711587034	0.0741223290446933	0.342839123167516
ENSCSAG00000000016	-1.14814281364158	12.9979609783601	7.85948865722639	0.00505546878822862	0.0623143119217702
ENSCSAG00000000017	-1.36845583874203	-0.528357499613485	4.61494174632184	0.0316945717164828	0.212210689549047
ENSCSAG00000000019	-1.62852144563106	11.4313263467228	12.5007662728752	0.000406785135961995	0.00930628575440036
ENSCSAG00000000021	-2.16717355186107	6.56956342120379	17.5252802365029	2.8351281216405e-05	0.00107403236663156
ENSCSAG00000000022	-1.87426474650096	8.69098580669901	13.666827481571	0.000218276405819215	0.00572667806257919
ENSCSAG00000000023	-1.40214734491964	10.8990389368063	12.7925314783534	0.00034800588212625	0.0082758670628668
ENSCSAG00000000025	-1.62249604857531	5.11808071135205	21.6362201348328	3.29569154482123e-06	0.000177312499172027
ENSCSAG00000000027	-2.36740939271404	5.25674328900481	17.5846482088394	2.74797796378331e-05	0.00104341039144388
ENSCSAG00000000028	-2.84043948368675	7.10214759249555	15.1442903659892	9.95990534061874e-05	0.00302355097040608
ENSCSAG00000000032	-3.07775515910984	7.79521441371478	18.0131798602612	2.19380830577296e-05	0.000881633376799318
ENSCSAG00000000033	-1.9780840234447	4.42825045415118	8.68344094904434	0.00321114147127267	0.0449478166788227
ENSCSAG00000000034	-0.113621283335055	-1.1184334034546	0.0100990535203991	0.919952108570267	0.973642560044985
ENSCSAG00000000035	-2.86495267620603	6.33473125528929	13.5114642516483	0.000237110456302039	0.00613848496354354
ENSCSAG00000000036	-1.21294231410483	3.3114955571488	11.5431567746888	0.000679990823239752	0.0139868099968256
ENSCSAG00000000037	-0.610662769699912	0.990753920532898	1.84381599295143	0.174504347350545	0.521308478364999
ENSCSAG00000000047	-0.185879269649584	7.19664918595904	1.05260354614564	0.304908227917787	0.656683218683095
ENSCSAG00000000048	-0.0583925732697218	6.40515144990449	0.0789470084488144	0.778729495910887	0.921762583055763
ENSCSAG00000000050	-0.0199869243107672	4.02165747515135	0.0132972895878254	0.908196341684493	0.970268475982418
ENSCSAG00000000052	0.723273320077361	5.34184545062188	5.08210350881685	0.0241740244888133	0.179614198147427
ENSCSAG00000000055	-0.15553343721884	6.78001893857538	1.12462738161507	0.288924236379091	0.643061799255282
ENSCSAG00000000057	0.0871711514969411	2.64172943423161	0.05617506314384	0.812646867091285	0.933868246277517
ENSCSAG00000000058	0.187670679071008	6.09907860039719	1.23764367164542	0.265925659464525	0.621521737282517
ENSCSAG00000000059	0.215596220784142	0.856853017030839	0.221476737167137	0.637917015128567	0.863964747242073
ENSCSAG00000000062	1.16318525397205	1.97965408072398	9.83858169702556	0.00170889208672197	0.0278635445176572
ENSCSAG00000000065	1.073267394547	1.7571647444246	6.86980883632612	0.00876640284610246	0.0924024733944316
ENSCSAG00000000071	0.0675589792710289	5.59286417505912	0.141713937107799	0.706583037304822	0.895408519628688
ENSCSAG00000000076	-0.338878783297691	4.8311446541058	2.39239296212731	0.12192686320201	0.44277090629734
ENSCSAG00000000079	0.457464466464713	3.01779232090389	3.6424458372219	0.0563241338570389	0.295522782375067
ENSCSAG00000000080	0.356945533721414	1.91860604410909	0.724500580933132	0.394671593280913	0.727543605605004
ENSCSAG00000000082	-0.300170383193619	5.69695936204668	1.55635847573003	0.212199206989488	0.565237347121475
ENSCSAG00000000083	-0.304684981060433	3.67786568592678	1.45215793236283	0.228182009421144	0.583779778440061
ENSCSAG00000000084	0.363587148562085	3.11701827037853	0.651541112853629	0.419562229837346	0.741385240007396
ENSCSAG00000000086	0.41137552595136	-1.05820420328198	0.562411345880328	0.453290303043984	0.761354702743635
ENSCSAG00000000088	0.129474111090654	2.51835893355243	0.220619955762501	0.638567948686238	0.86414459968469
ENSCSAG00000000090	-0.160562587031435	3.77558443720678	0.142703261096202	0.7056082582363	0.895056570254893
ENSCSAG00000000091	0.90054873477291	1.83580595900927	5.74552687106146	0.0165306965816308	0.141362635561048
ENSCSAG00000000092	-1.1717977344117	-1.33421462760685	3.16580209497546	0.0751954902183881	0.344809525801531
ENSCSAG00000000093	-0.705817864056132	-2.01441419395661	1.58598683472952	0.207900441499578	0.561497414306415
ENSCSAG00000000097	-0.420145489384858	2.97521555915387	3.24083583825435	0.0718239873808023	0.336162312147552
ENSCSAG00000000098	0.0682437906095737	5.30975839582831	0.152280638574862	0.696365356545156	0.891134004343096
ENSCSAG00000000099	1.27320708970598	1.92991635668864	11.4215672337316	0.00072596431480262	0.01480339825629
ENSCSAG00000000100	-0.38759954336608	5.79022185346069	0.808082596664107	0.368687739431315	0.70845588242833
ENSCSAG00000000101	-1.39658021461027	-2.23354381173315	0.319620706519316	0.571835675628074	0.830812635279067
ENSCSAG00000000103	-0.570867912846062	-2.05793866261137	0.268607114562982	0.604267665576531	0.8482652585694
ENSCSAG00000000104	0.72848537605267	0.823732012743676	3.47238360528167	0.0624013307990635	0.312380517565409
ENSCSAG00000000105	-0.0580337109327799	4.71959648721962	0.0699759253859149	0.791371835912794	0.926450275973976
ENSCSAG00000000106	-0.251305605918597	5.05574192977138	0.218578081657775	0.640125491066973	0.864799536216849
ENSCSAG00000000107	0.0159028170428857	2.32855255678563	0.00499389891041346	0.943662368501179	0.9826296394234
ENSCSAG00000000108	-0.338194856730134	-1.43878720720022	0.321798706327954	0.570528688217553	0.830101086082227
ENSCSAG00000000110	0.712122220999816	3.20178959989855	5.13540241046044	0.0234426519935422	0.176612353357531
ENSCSAG00000000112	0.376420231974923	3.24609658958763	2.47634977456134	0.115570191292172	0.431199044096018
ENSCSAG00000000113	0.04028936965397	1.09034932801812	0.0210027984996763	0.884771332880106	0.961685187232214
ENSCSAG00000000114	-0.153944295389975	1.28820581515287	0.455012080771265	0.499964357093587	0.790353942813117
ENSCSAG00000000115	0.189580346199865	1.84825504817682	0.43674365589866	0.508698355961746	0.795744740148498
ENSCSAG00000000116	0.0395316499337788	3.87356719768583	0.0310443898773798	0.860141391140052	0.953251573932529
ENSCSAG00000000117	0.305032281791964	1.16685650503102	0.704700202315575	0.401208850758462	0.731390757415709
ENSCSAG00000000118	-0.0830974637230572	3.58868301021352	0.145565900569441	0.70280927623883	0.894115444476373
ENSCSAG00000000119	0.00919038928779256	4.35910788673124	0.0029412035451859	0.95674963746255	0.986356206786188
ENSCSAG00000000121	0.139946365273313	4.65103400079045	0.737018898627202	0.390617507821029	0.72428649260117
ENSCSAG00000000122	0.42422227653805	1.61358088178375	2.29009279581532	0.130202138404121	0.457245067870645
ENSCSAG00000000123	0.267543797801864	5.29583028743396	3.02080162666142	0.0822028238508243	0.362258282162237
ENSCSAG00000000124	0.0359212729506096	3.98024944165376	0.0363600938163273	0.848773778928359	0.948326809419582
ENSCSAG00000000125	0.745876707537668	-0.984895445934783	1.93811438840955	0.163873417196037	0.506101113232237
ENSCSAG00000000126	-0.0726130946313064	2.45642106601217	0.0951813164084356	0.757690720996701	0.913956167467877
ENSCSAG00000000129	0.107109701210964	0.462869083666223	0.135398856635955	0.712898708449543	0.897415353665277
ENSCSAG00000000130	-0.0486966813251886	1.21066528648721	0.0234753693601633	0.878227357070942	0.959243569418116
ENSCSAG00000000131	-0.121609320122916	2.04022971318695	0.273601332592513	0.600926135002388	0.846307722700754
ENSCSAG00000000132	0.974099734610839	1.0661725095594	5.71366998678728	0.0168333122385561	0.142872600180068
ENSCSAG00000000133	0.2723978250101	-2.05195342629481	0.187332293246193	0.665146263528722	0.876338734332268
ENSCSAG00000000134	0.428513809379381	3.88593032863918	4.00770187345988	0.0452928476535086	0.261971837392825
ENSCSAG00000000136	0.373240627610391	-1.02339110281758	0.501661255465258	0.478771089045939	0.776117585412874
ENSCSAG00000000137	0.269651254380119	3.31115192053343	1.75643391343147	0.185069939950995	0.535300792309513
ENSCSAG00000000139	-0.24548518625461	1.76094328500174	0.188205708972674	0.664414204774193	0.876009272930396
ENSCSAG00000000141	3.14954772363308e-05	0.32590248659321	3.73054120927918e-09	0.999951266681905	1
ENSCSAG00000000142	0.199227496481437	6.34237204604069	0.952589357374052	0.329061073323364	0.677271245866916
ENSCSAG00000000144	-0.149863222978795	-0.00569418826909456	0.095051687798211	0.757850613733514	0.913956167467877
ENSCSAG00000000145	-0.103179479860035	-1.06677975678185	0.0685491728177254	0.793461013490172	0.926704384525807
ENSCSAG00000000146	0.232188540731278	3.37199004913628	0.927506782259741	0.335511625258486	0.683478726491663
ENSCSAG00000000147	-0.573104655074847	6.92714547249161	8.27856404199799	0.00401158416286529	0.0527122797279602
ENSCSAG00000000148	0.242316733220985	1.55491518634108	1.42554616603156	0.232492684060591	0.587376654527203
ENSCSAG00000000149	0.211252817668507	5.21358201425285	0.70895494017843	0.399790964865755	0.730740417043622
ENSCSAG00000000150	0.212527217312595	-1.12602756682169	0.173524775900802	0.676998039764256	0.881944343143918
ENSCSAG00000000151	0.869542389134393	0.759731491253766	5.75364339913157	0.01645449640355	0.140818091760329
ENSCSAG00000000152	-0.344694346122081	1.80341298258805	1.45636503027076	0.227509369142734	0.583052327405825
ENSCSAG00000000153	-0.106491970627022	0.228705877858733	0.147340838588956	0.701089611322739	0.893165993846331
ENSCSAG00000000154	-0.585931986070575	6.84117664147081	10.0367431381854	0.00153448268350948	0.0259417098091362
ENSCSAG00000000155	-0.0398274975994775	4.74971446966852	0.0634571436623581	0.801112938058302	0.929926101714881
ENSCSAG00000000156	0.0167531308057422	5.24277521723329	0.00730261972788782	0.931899377692061	0.978692315236404
ENSCSAG00000000157	-0.000591220607702385	6.07787376259306	1.23414813089084e-05	0.997197001837317	0.998872008297973
ENSCSAG00000000158	-0.0500664613130179	0.739956481607924	0.0301841439285369	0.862073065454674	0.953261084696717
ENSCSAG00000000160	0.582145058462394	3.06913932608795	5.85195564345502	0.015559750586226	0.136557067179966
ENSCSAG00000000161	0.157170596132052	2.37451504263854	0.381850734862148	0.536614414967278	0.810958512175252
ENSCSAG00000000162	-0.253615357476373	3.04451046709732	1.19172620838943	0.274981635965726	0.631007842381908
ENSCSAG00000000163	-0.416813334053488	0.794979865906178	0.912079180128799	0.339563352286639	0.685920701184348
ENSCSAG00000000164	0.906554151254836	2.50613662452432	7.78995074216983	0.00525376279158224	0.0640648158754689
ENSCSAG00000000168	0.164608982664575	1.29066879936314	0.375754834700796	0.539883979552974	0.812855717297241
ENSCSAG00000000169	0.258015215071222	1.47320227937188	0.41248565307238	0.520710574650987	0.803118806656101
ENSCSAG00000000170	0.117997684753746	3.51647805722547	0.0998475063391098	0.752012709177013	0.912369172724895
ENSCSAG00000000171	2.16348576327248	-0.490995147198695	15.2225102949561	9.55575666861396e-05	0.00293915145056791
ENSCSAG00000000173	0.240918005990813	5.12957584551919	0.417897235800311	0.517988151873826	0.801923546195499
ENSCSAG00000000174	0.114550399960362	2.75415817988795	0.176783527758474	0.674152123004661	0.880957352128938
ENSCSAG00000000176	-0.194017502486662	5.86703369761638	0.663159325933854	0.415446793207357	0.739831232712229
ENSCSAG00000000177	0.0869802093850055	-2.2096059127271	0.0124095248481382	0.911300708788565	0.971193418809156
ENSCSAG00000000178	1.51568844452499	0.770961691247747	11.8674598209915	0.000571232717995691	0.0121273146569856
ENSCSAG00000000180	2.51223058060455	0.305690265563416	22.6011039223835	1.99370017652207e-06	0.000116360232564011
ENSCSAG00000000181	-0.165080193316215	4.19020847833929	0.348007943580107	0.555242956757328	0.820960336295837
ENSCSAG00000000183	0.0387799061360469	8.35919682559787	0.0463750338998175	0.82949551501576	0.940887562969941
ENSCSAG00000000184	-1.05478979295947	-0.0744953353946728	2.21072957183777	0.137053841708649	0.468578617797195
ENSCSAG00000000186	-0.913389910917363	4.02165680763405	16.4755352928753	4.92819023328702e-05	0.00169810502596039
ENSCSAG00000000187	-0.0291632283862644	5.37910151334174	0.0304377576470465	0.861500662247888	0.953261084696717
ENSCSAG00000000188	0.0681956115976248	0.427066696383419	0.0249257455059002	0.874552228777159	0.957962185644348
ENSCSAG00000000189	-0.054682730226271	8.39985517229893	0.0717631670360674	0.788786699622365	0.925389480405082
ENSCSAG00000000190	0.224297439559031	-1.07395001433411	0.217203949742384	0.641178676938885	0.865008634329006
ENSCSAG00000000193	1.070527095373	-0.869303942225508	6.33477558384583	0.0118393095723735	0.11336224707646
ENSCSAG00000000194	2.02765391922403	2.23214463598709	15.5296760724412	8.12201355002562e-05	0.00255754391377814
ENSCSAG00000000198	1.85144747761411	-0.203339340922696	14.6207382479708	0.000131459914320693	0.00380266795943063
ENSCSAG00000000199	0.633240310885058	1.4064925672354	2.76166212651102	0.0965478803736884	0.395997352900971
ENSCSAG00000000200	1.42914031040866	-1.47459397044966	6.04613219263917	0.0139367931051476	0.127038637813313
ENSCSAG00000000201	-0.0415366104028352	5.34123211257977	0.0424086818056431	0.836842714059716	0.944392669317049
ENSCSAG00000000205	-0.199398096812444	5.21285523519612	0.113909048948059	0.735736886828445	0.907110212602219
ENSCSAG00000000206	-0.273850659351802	6.38783953275007	0.315094731829795	0.574570552242036	0.831928066370141
ENSCSAG00000000207	0.297093459235229	-0.590184932517326	0.334189586359848	0.563202459895286	0.826038384291273
ENSCSAG00000000209	0.0121852882283024	2.01547894074265	0.00166482002445179	0.96745358059386	0.989105858432667
ENSCSAG00000000210	0.0346227894767203	4.49697594555539	0.0495151659470601	0.823909078574438	0.938582402290778
ENSCSAG00000000211	0.134020657515388	5.23538973675303	0.446250868222798	0.504120755395197	0.79242045918424
ENSCSAG00000000213	0.225056649429307	2.28458278084229	0.992871581252164	0.319041546308587	0.668477638003163
ENSCSAG00000000214	0.0347814768058903	4.77642358822278	0.0101660224957811	0.919688034996064	0.97354651769774
ENSCSAG00000000216	-0.275875368334602	0.202314151023036	0.74204275117819	0.38900729685154	0.722992407122414
ENSCSAG00000000217	-0.440175390090494	6.8277766143309	1.98753434707177	0.158598923974267	0.498682358134966
ENSCSAG00000000218	0.0478553312692984	4.1143233961161	0.0177238477430492	0.894089824695706	0.965952787454883
ENSCSAG00000000219	-0.439070657293902	6.00836483066289	1.94092544059846	0.163568086438113	0.505686785485095
ENSCSAG00000000220	0.432943898668202	0.394862589033613	0.663992996010741	0.415153794844913	0.73970822324201
ENSCSAG00000000221	-0.362555558331505	6.32545770450896	0.829076484146128	0.362539709225459	0.703320222842015
ENSCSAG00000000227	1.31872373391405	1.23187887962084	7.74686317669072	0.00538059188223544	0.0650594700723886
ENSCSAG00000000228	0.510091832823161	4.46972546471124	5.71280430220465	0.0168416148544283	0.142872600180068
ENSCSAG00000000229	0.0849423890952515	-0.690488683813324	0.0395005426645199	0.842460316863644	0.946553834185258
ENSCSAG00000000230	0.127347868355492	5.05948851985628	0.349524989060939	0.554382145461441	0.820706674356111
ENSCSAG00000000231	-0.245074787914471	6.38309295533175	1.95900630958716	0.161619631741073	0.502619649916029
ENSCSAG00000000232	-0.0218894361066135	0.556574003339195	0.00544149426927731	0.94119619565377	0.982063636211357
ENSCSAG00000000233	-0.0247108614470078	5.35363303736312	0.016370861024896	0.898189597947256	0.96735769361599
ENSCSAG00000000235	-0.210262386036145	3.63805347698484	1.39384891879893	0.237756183314827	0.594372465538216
ENSCSAG00000000236	-0.0214371714210888	4.29605149905201	0.0104569283431069	0.918550999873501	0.973391500654581
ENSCSAG00000000237	0.040679264270246	3.05258377097387	0.0313852649484936	0.859383602173936	0.953030680616819
ENSCSAG00000000238	-0.0894035486392482	6.9660804978241	0.295051974665043	0.587001146546209	0.838302386325185
ENSCSAG00000000239	-0.141906904298152	2.41155118574991	0.180581731937686	0.670873785262962	0.879952792422137
ENSCSAG00000000244	0.0422730696749983	7.8802036991826	0.0479637096745051	0.826645228709682	0.939774621007619
ENSCSAG00000000245	-0.127317297561975	7.44497258663745	0.435039872866646	0.509526264972804	0.796416115618348
ENSCSAG00000000246	-0.193648787627781	5.77098521771974	0.543574787493018	0.460954982901515	0.766064359053917
ENSCSAG00000000247	0.165008626005278	1.6356275736492	0.464360205622867	0.495593244291943	0.787284725867873
ENSCSAG00000000248	-0.751536024981593	4.90064858794724	10.397576218808	0.00126180831291396	0.0223859161164338
ENSCSAG00000000249	-0.0282934061282072	3.51679163625135	0.0120257665763575	0.912677393611332	0.971485855308963
ENSCSAG00000000250	0.198086130639533	4.69927501184536	1.34285721946779	0.246530719682272	0.603653963422918
ENSCSAG00000000253	1.56288690979389	1.8796046481148	14.7002820744123	0.000126027591152121	0.00366478472369645
ENSCSAG00000000254	0.0201837112421186	-0.344280871959557	0.00213803157634374	0.963119874934247	0.988065277906146
ENSCSAG00000000255	-0.173943400945759	6.16846362062847	0.549994731372266	0.458319846899271	0.763759389183357
ENSCSAG00000000256	-0.130722914928386	1.24836534872573	0.26591648449422	0.606084277263979	0.848795489873592
ENSCSAG00000000257	0.128570176449809	6.09650049692138	0.425472222341909	0.514219064637092	0.799073881890192
ENSCSAG00000000258	-0.490091153631022	3.84105437665573	1.64518431623065	0.199615640783169	0.552880048301604
ENSCSAG00000000259	0.314427628669403	0.323121620356099	1.06012845022921	0.303185890267741	0.654990833060114
ENSCSAG00000000260	-0.237453490450986	-0.191958547877148	0.555124757926304	0.456231248438654	0.762595987905163
ENSCSAG00000000261	-0.0913726302247439	2.45320211496306	0.209152240202307	0.647432682317321	0.867638589357825
ENSCSAG00000000262	0.21866111081793	3.91979596447994	1.46407744110877	0.22628246990733	0.581080154766693
ENSCSAG00000000264	0.0756884753276787	5.39050058315299	0.191485897729493	0.661682784543854	0.8747252216869
ENSCSAG00000000265	0.361602788682787	2.84187715763619	1.92242465076347	0.165589614576448	0.508561484559165
ENSCSAG00000000267	0.0908831435791282	2.93395896343365	0.222520850501706	0.637125833262492	0.863636223881541
ENSCSAG00000000268	0.378186044125289	1.82796942831095	2.46642302803619	0.116302329310065	0.432731081491766
ENSCSAG00000000271	0.0717604505765566	0.243167054343888	0.0244298746613296	0.875796090730128	0.958269628653553
ENSCSAG00000000272	-0.17734611315678	2.21160369710297	0.164215757314885	0.685304460889252	0.886249121555573
ENSCSAG00000000273	-0.169642897107265	1.11343665546996	0.152345855308027	0.696303579679568	0.891134004343096
ENSCSAG00000000274	-0.126848145932748	0.302671801763011	0.153610593753019	0.695108551330142	0.891125079011858
ENSCSAG00000000277	1.27469794879008	1.98473400131873	6.55780989161227	0.0104424809719947	0.104469084321282
ENSCSAG00000000279	0.507996128247045	3.98491943929729	4.701676074513	0.0301332177760295	0.205245952761487
ENSCSAG00000000280	0.0145190482667728	7.8239827578489	0.00707237850139109	0.932978964336135	0.979157541293926
ENSCSAG00000000281	-0.0561721178978134	4.93389044211006	0.0977000190365906	0.754607356173897	0.913504082521566
ENSCSAG00000000284	1.29322051653644	0.695011967329253	9.59370592723857	0.00195245478623104	0.0308895552722012
ENSCSAG00000000285	-0.295085043049463	2.44590141217399	1.16526367847164	0.28037656862701	0.635895453480191
ENSCSAG00000000286	-0.127891939528378	6.80377940642895	0.612315619675115	0.433917268239845	0.748982288589981
ENSCSAG00000000287	-0.250274042948573	-0.186640454229767	0.283041542773141	0.594714576449056	0.843385136065348
ENSCSAG00000000289	0.469574479142763	-0.580252334899264	1.37496408292085	0.240960813236366	0.598128907758499
ENSCSAG00000000294	-0.0632064134952506	-0.145764299261709	0.032646401181136	0.856616284389408	0.951629850033463
ENSCSAG00000000295	0.0978778536784418	2.16785378961728	0.0558956021894517	0.813104832482261	0.933985408130777
ENSCSAG00000000296	0.230501732258212	-0.649611568755591	0.346716573788811	0.55597770889132	0.821531921431198
ENSCSAG00000000301	0.0260360002867244	6.72400533661917	0.0268867464115559	0.869753355131051	0.956248163928614
ENSCSAG00000000302	0.658434280716337	0.225765432967043	1.96505765042009	0.160973443170742	0.501897109800149
ENSCSAG00000000303	-0.151136421019049	5.55056579934477	0.458895564183667	0.498140585494582	0.789160564992712
ENSCSAG00000000306	-0.167478689199171	4.54353352614682	0.942614914799172	0.331606258580872	0.680474664303672
ENSCSAG00000000307	-0.228432858868215	2.58612736456926	0.697239159772924	0.40371293445663	0.733405910516955
ENSCSAG00000000312	0.133360029096005	5.1521282969877	0.436195578157626	0.508964426677225	0.79600089342181
ENSCSAG00000000314	-0.275860498090277	-0.119609116328253	0.696722176428654	0.403887287219698	0.733462514741013
ENSCSAG00000000315	1.9877006216124	1.24584711375515	11.2050046912137	0.000815770203352067	0.0161366185015163
ENSCSAG00000000316	-0.197633135001328	7.00057594561172	1.44138328219626	0.229915626448492	0.585584641796412
ENSCSAG00000000317	0.148316335759561	4.40114754615642	0.346139044010705	0.556306903170434	0.821797792654151
ENSCSAG00000000318	1.95343469177324	0.628083050255029	16.5832792377643	4.65597115302224e-05	0.00163622713903124
ENSCSAG00000000320	-0.195860592788272	5.36519596817605	1.25010631312989	0.263532173024393	0.619754112160085
ENSCSAG00000000321	1.04074141654382	2.87132531334548	7.57196343894939	0.00592831691498657	0.0694946845172699
ENSCSAG00000000322	0.307385759226971	3.78419875189704	1.2534048889291	0.262903156999833	0.619754112160085
ENSCSAG00000000323	1.14047987117687	0.0362035603706876	6.09819860040372	0.0135319756565234	0.124447462092872
ENSCSAG00000000325	0.133196977363326	2.78819204273657	0.196410175207209	0.657634187082126	0.873149558982973
ENSCSAG00000000326	-0.480435196665333	4.44569444696257	7.57236898058358	0.00592698320794504	0.0694946845172699
ENSCSAG00000000327	1.80455771469285	0.000761111253813712	10.0644119616704	0.00151160804078864	0.0256819237351018
ENSCSAG00000000328	0.791853534861022	1.54009724892738	4.13893320846562	0.0419075718162388	0.251210583888075
ENSCSAG00000000329	0.133955572177138	5.55723346545077	0.422073291291611	0.515904321059018	0.800303186952307
ENSCSAG00000000330	0.626276267479697	2.7850373093263	7.64704759432045	0.00568653125059192	0.0674744516278928
ENSCSAG00000000331	0.0495391295265144	0.0939682110278553	0.0248658378345681	0.874701826010307	0.957990190319756
ENSCSAG00000000332	0.0185410509234882	4.20133897895833	0.00625522008860457	0.936961077726038	0.979914273462988
ENSCSAG00000000337	0.0886591502197442	1.60772872277222	0.133061138858551	0.715279022114507	0.898559751161037
ENSCSAG00000000344	-0.110090118651341	-2.31641119178628	0.018098728692955	0.892982291743364	0.965952787454883
ENSCSAG00000000345	1.63493802897616	5.48968618844039	14.3479803170703	0.000151942601782061	0.00422497635291969
ENSCSAG00000000346	0.0326444370888913	4.02696357679862	0.0117504545593334	0.913678786915075	0.971865256585625
ENSCSAG00000000349	-0.0288829938060019	1.48209480619125	0.00669663630135275	0.934779531295821	0.979182744698952
ENSCSAG00000000353	-0.595715369456964	-1.30567422968187	1.52963529894667	0.216167188115881	0.569236949773907
ENSCSAG00000000365	-0.115952190580335	4.00859554624135	0.434955249213822	0.509567446258685	0.796416115618348
ENSCSAG00000000367	0.42040957111363	2.84856936800375	2.98533202989536	0.0840220534680668	0.365459333221899
ENSCSAG00000000368	0.412821961256677	1.35328863921348	2.0805112922797	0.149190195978439	0.487870416298941
ENSCSAG00000000369	0.0671157991916191	8.01582646685307	0.160132356465748	0.689034688665304	0.887820648109864
ENSCSAG00000000370	0.278181267096418	2.03448909500636	0.745406548539112	0.387934453006164	0.72172937151417
ENSCSAG00000000371	-0.638555584280806	1.52507886425303	2.19892315305303	0.138107186819251	0.469442864665736
ENSCSAG00000000372	-0.0340266691157913	4.3870516568396	0.0247745100302268	0.874930239225332	0.958145082960339
ENSCSAG00000000374	2.64016960844447	-0.770472722714565	16.4377084564951	5.0275103079881e-05	0.0017156898296909
ENSCSAG00000000375	-0.0453488943438729	4.08032532054162	0.00641227102034492	0.936176288012997	0.979651783395253
ENSCSAG00000000376	-0.106509412280156	4.58348621513567	0.0383197109510647	0.84480255126531	0.947291496215147
ENSCSAG00000000378	1.38269257888357	3.00976461758731	15.324766474426	9.05219339728905e-05	0.00281043380344029
ENSCSAG00000000379	1.60511860925215	3.89221028166415	14.1121310672025	0.000172229452518291	0.00470200639213985
ENSCSAG00000000381	-0.475120576318313	3.2538529798202	3.3248333419702	0.0682409303437871	0.328419419139957
ENSCSAG00000000382	-0.360541117401317	0.700633544297762	1.234308217237	0.266570825550205	0.622184977454643
ENSCSAG00000000383	0.159937935652275	5.19817391532217	0.522954372298273	0.469584144544862	0.76961917600569
ENSCSAG00000000384	1.30693361347644	-0.606344881558134	5.27010365626667	0.0216947207812625	0.169263912680261
ENSCSAG00000000385	0.224245399676603	3.27409833884109	0.566348248783065	0.451713684962042	0.760298938556179
ENSCSAG00000000386	0.160534025558577	-0.849375351573313	0.155780956703222	0.693070972528062	0.890021245004354
ENSCSAG00000000387	0.105183657492529	7.75660713153235	0.386004559411521	0.534407087513381	0.810099162300287
ENSCSAG00000000388	0.183884708083638	4.59153884076334	1.35647394565594	0.244149513565303	0.601075796028933
ENSCSAG00000000389	2.95026411098812	4.48811154487414	37.6688363514019	8.38332235794374e-10	1.34434306200152e-07
ENSCSAG00000000390	-0.295828057887556	4.23194938887291	2.44816898454744	0.117662047302985	0.43457603651686
ENSCSAG00000000392	-0.123987901747664	6.73435759249866	0.486592002244159	0.485451485579541	0.780597370124906
ENSCSAG00000000393	0.219661360345828	3.56666777555883	0.779455695626595	0.377307659106566	0.714989257082877
ENSCSAG00000000394	0.245186931912095	3.6070349765792	0.884709716298115	0.346914962635613	0.690860192651607
ENSCSAG00000000395	-0.0909760678974212	3.96148224934101	0.138724297933727	0.709552540652204	0.896486350679057
ENSCSAG00000000397	-0.0953981727422885	5.71001304535727	0.236708645598757	0.626593476685309	0.857309845461501
ENSCSAG00000000398	-0.113628887091085	4.03496549572647	0.357747085266009	0.549760116687131	0.818166407145793
ENSCSAG00000000400	0.327120439926288	7.66755411034482	1.5595772818369	0.211727125065808	0.5647766351279
ENSCSAG00000000401	-0.021097414752045	2.11965911806032	0.00336828174900461	0.953719236185712	0.985639218396308
ENSCSAG00000000402	0.215357839055607	4.08674794909576	1.56328583817166	0.211184758220933	0.56457052299532
ENSCSAG00000000403	-0.211146010255403	5.55477414684973	1.27701847872691	0.258454135597181	0.615468131150322
ENSCSAG00000000404	-0.36021013100452	1.05938027866625	2.03501809614657	0.153712354999095	0.492617115904167
ENSCSAG00000000405	3.10456037774243	-2.56591464687186	8.49942655627959	0.00355258426993228	0.0483344599559073
ENSCSAG00000000406	0.843960778321178	1.90760546280365	5.38624487581249	0.0202961022760691	0.161634870440614
ENSCSAG00000000407	-0.232928652014297	-1.62539988822004	0.217611727777701	0.640865718376151	0.865008634329006
ENSCSAG00000000408	-0.230895147568143	4.623771695971	0.193071347750625	0.660372560995736	0.874355712490669
ENSCSAG00000000409	-0.532422268774094	4.9451191943052	2.45638806099571	0.117047658375064	0.433866416526533
ENSCSAG00000000410	0.285439681217541	2.93623773969165	1.8134654723834	0.178093072427858	0.527308936568514
ENSCSAG00000000411	1.48435463174389	0.102651700202846	10.9324313933122	0.000944954025972889	0.0178783569839567
ENSCSAG00000000412	0.352666213681872	2.5396874570301	2.20578734406982	0.137493677855712	0.469308344108864
ENSCSAG00000000413	0.454363858104054	0.362295290195805	2.49471687222191	0.114228917008901	0.428702345429679
ENSCSAG00000000415	-0.579203074631006	6.50518344389736	5.35904960549268	0.0206150053436048	0.163700982336693
ENSCSAG00000000418	-0.104862464685326	4.5999998132704	0.0410674479803674	0.839407785804701	0.945599341332542
ENSCSAG00000000419	-0.0254473253419614	6.96125261633792	0.0216097919078386	0.883129894282684	0.961122631473978
ENSCSAG00000000420	0.0253984060245594	4.25463455076714	0.0203863102120359	0.886463430069656	0.962257917617015
ENSCSAG00000000422	-0.114468928591643	3.33979446134806	0.130227413184059	0.718196365604861	0.899692785035684
ENSCSAG00000000423	-0.844151239397818	0.168714799163954	2.98981227676855	0.0837898814150533	0.365160282673466
ENSCSAG00000000424	-0.0528017433977035	7.49760530764458	0.055795677833288	0.8132688763902	0.933985408130777
ENSCSAG00000000425	-0.832939012156485	-0.724297581093412	4.60325791855815	0.0319112596936838	0.212874909677131
ENSCSAG00000000427	0.0230906479912053	7.01217879551179	0.0177737304962626	0.893941770020879	0.965952787454883
ENSCSAG00000000428	-0.0735254292682265	3.89477862526276	0.144648270358385	0.703703043526844	0.894229648219693
ENSCSAG00000000431	0.266616129982948	6.52688552821599	3.22590565015041	0.0724816936453414	0.33762627435418
ENSCSAG00000000441	-0.210428708908463	-1.92448388072087	0.101093958947096	0.750520769220245	0.91223427369275
ENSCSAG00000000444	-0.0198203778900783	8.45763484526239	0.00705927472901635	0.933040935640922	0.979157541293926
ENSCSAG00000000445	0.4617951459522	-0.811352409959367	1.06728306337706	0.301559944791772	0.653630275424653
ENSCSAG00000000446	0.00391138193244996	-1.93025751466355	3.05398138280566e-05	0.995590685834749	0.99870882444066
ENSCSAG00000000447	-0.317080154204831	2.27778629128735	1.06819310161153	0.301353938264745	0.653618496886178
ENSCSAG00000000448	0.860800627902795	-1.35388527582678	2.76083064654692	0.0965980698017179	0.396104845808087
ENSCSAG00000000449	0.385944216748684	3.67812752443188	3.05339077394565	0.0805687703961794	0.358205425709659
ENSCSAG00000000451	-0.283908669082241	0.91023474541512	0.565644221322593	0.451994997056403	0.760405224702894
ENSCSAG00000000456	-0.00994848423405887	3.64213008652069	0.00319318786448797	0.954936884384113	0.985854898391924
ENSCSAG00000000457	0.0899849051131052	4.88800754753176	0.262094718455728	0.608684693773815	0.849533542722103
ENSCSAG00000000458	0.0502094423471838	4.33799426996636	0.0481783457125147	0.826263958569713	0.93956825084592
ENSCSAG00000000460	-0.192957739482277	4.53443227906337	0.923193512966662	0.336637854812154	0.684422384038941
ENSCSAG00000000466	-0.0129819380957249	0.011108679830535	0.000643901498833088	0.979755680894646	0.994152401117864
ENSCSAG00000000471	1.96650955888379	1.07242336309263	16.0524695902985	6.1611218966405e-05	0.00201113143017413
ENSCSAG00000000473	-0.332099795368643	4.06049530698813	1.36836750328523	0.242092567336976	0.59904763066739
ENSCSAG00000000475	0.166253296795569	3.83117443384966	0.746420603568833	0.387611860480549	0.721608404060103
ENSCSAG00000000476	0.11799854310912	8.10315403598469	0.413456657196011	0.520220236331973	0.802774987214428
ENSCSAG00000000477	-0.0527983445032373	6.62237719224427	0.0957111698682063	0.757038400569271	0.913956167467877
ENSCSAG00000000481	0.269650895858699	0.704883965312542	1.18497700064423	0.276345101304589	0.631713097003435
ENSCSAG00000000482	0.454175069907636	-1.29055544307586	1.16091848966554	0.28127513519541	0.636345051737586
ENSCSAG00000000483	-0.019127767014385	8.99329660825513	0.00831665100396606	0.927337112071866	0.976962501560713
ENSCSAG00000000484	0.250048933796803	7.05212772708919	2.47962815986834	0.115329515715803	0.430679993460979
ENSCSAG00000000486	0.651818877837367	2.30672277491466	4.75055610383098	0.0292888277470123	0.202242294271489
ENSCSAG00000000487	0.465522786521897	0.798756811647286	1.26705277898944	0.260320305527634	0.617737850653144
ENSCSAG00000000488	0.0323270005590797	0.282095791157103	0.00641241707353757	0.936175562708634	0.979651783395253
ENSCSAG00000000489	0.379039846399845	2.61435550662432	2.06465482218523	0.150749058959145	0.488952067748617
ENSCSAG00000000490	-0.127292805931319	0.902536226575003	0.204417258398482	0.65117874110294	0.870187642944762
ENSCSAG00000000491	0.320433910471806	1.81752720707959	0.969128972072916	0.324897506838788	0.673316451751099
ENSCSAG00000000492	2.1261564321058	-2.27214671538066	5.23418636745265	0.0221471651145288	0.171350975375489
ENSCSAG00000000493	-0.0881784078265309	3.16620205394564	0.13929297543833	0.708984904391406	0.896311034506916
ENSCSAG00000000494	0.679089452786189	1.42152720988355	3.12481141849604	0.077108793000518	0.349114000601715
ENSCSAG00000000495	0.191826274057731	2.79494948998798	0.732079011373436	0.392210128960234	0.725507959829285
ENSCSAG00000000496	-1.07807569753244	-0.763425439000856	3.47196746511645	0.0624170299269971	0.312380517565409
ENSCSAG00000000497	-0.091601614749092	-1.53418980486219	0.0376548407272352	0.846137864971969	0.947747810605457
ENSCSAG00000000498	0.268378204587478	2.92705181555361	1.80913556631952	0.17861196162636	0.527958639520214
ENSCSAG00000000499	-0.185750831499779	3.22933133291699	0.785660962536795	0.375415388409197	0.713724321370729
ENSCSAG00000000500	-0.24321681794712	4.52760591373358	0.205759625527079	0.650111464321577	0.869255213168604
ENSCSAG00000000501	0.0325553282329373	4.79429216581688	0.0358843938957349	0.849754429646072	0.948593803356594
ENSCSAG00000000503	-0.719997782771917	2.16087824790755	2.04911472175219	0.152294722567589	0.490532748176456
ENSCSAG00000000504	0.147122778113209	0.952844618071925	0.148774381659344	0.699709365155757	0.892853799774231
ENSCSAG00000000505	-0.00138926331858498	-1.86208364047505	8.95838425662987e-09	0.999924481230616	1
ENSCSAG00000000506	5.10649618574173	-1.71451558931868	19.9479406218693	7.95796237302137e-06	0.000380990331928099
ENSCSAG00000000507	-0.0296704086770423	7.02706354183658	0.0138106539000802	0.906448995750217	0.969632131271681
ENSCSAG00000000508	0.0649178581868896	0.68535688630201	0.0607794935455104	0.805268134163183	0.931113805332036
ENSCSAG00000000511	-0.00133864612205159	0.305557674597417	1.35266868568351e-05	0.997065495360354	0.998819188917211
ENSCSAG00000000512	0.49090849903122	1.67631514975241	4.02464072010162	0.0448401695815434	0.260325160273586
ENSCSAG00000000513	-0.070238107407403	2.65475094955983	0.120355309762871	0.728649446543943	0.90374962231349
ENSCSAG00000000515	0.201538610088096	1.02291947148977	0.498767083184891	0.480042356614022	0.776882187359769
ENSCSAG00000000516	-0.267956117160777	5.47033215300815	0.86730582780725	0.351702250725793	0.694866259016455
ENSCSAG00000000518	-0.0716430305810077	0.0473279403288721	0.0452805520982125	0.831488989786746	0.941972354934236
ENSCSAG00000000519	-0.43781116298681	2.8205797381189	3.4855865785844	0.0619054184187541	0.311336906102788
ENSCSAG00000000522	-0.0104763030126402	4.02040963545216	0.0020635536143061	0.963767475416764	0.988299956010349
ENSCSAG00000000523	-0.717258907524232	1.16850156891431	6.93760182099094	0.00844021989623315	0.0900562739186582
ENSCSAG00000000531	-0.0501458338575487	2.48102357498866	0.0626187678678001	0.802403746279174	0.930259730726816
ENSCSAG00000000532	0.650264115200018	2.79071400249602	6.52728788983771	0.0106231813031403	0.105637017208891
ENSCSAG00000000533	0.203949457900161	4.22613191670793	0.924695834533242	0.336245012719357	0.684272343822124
ENSCSAG00000000535	0.143406100680181	1.61719994342964	0.268744380937473	0.604175298371411	0.8482652585694
ENSCSAG00000000536	1.14113794803999	-1.66212781010264	4.76214704194901	0.0290922365796171	0.201885973250937
ENSCSAG00000000538	0.948602488013031	-1.55329559682611	3.69473280246147	0.0545845243532703	0.290695422425588
ENSCSAG00000000539	0.284073830434993	3.11116889220016	1.02237297514792	0.311956793347435	0.662883102498339
ENSCSAG00000000540	-0.151709435133201	3.47179008325546	0.0824029423009023	0.774067047697376	0.919654182462231
ENSCSAG00000000541	-0.248456335909863	3.93789497553239	0.982350370955352	0.321619225524237	0.670815096348507
ENSCSAG00000000542	-0.218122547181332	4.51367219193775	1.29498711452882	0.255130919075506	0.611695196714245
ENSCSAG00000000543	0.0372761129890012	3.91136740931103	0.0469696185432191	0.828422856372937	0.940623175465511
ENSCSAG00000000547	1.11336662357653	3.58030455346636	17.2472440988824	3.28173220348386e-05	0.00120991899118176
ENSCSAG00000000552	0.353214641278039	4.17038606334318	3.79167203522235	0.0515081708519574	0.281522322290463
ENSCSAG00000000553	-0.0448048194111489	5.82852349745478	0.0814328629875227	0.775364948981126	0.920021757350665
ENSCSAG00000000554	0.340200743412418	4.90429582837092	2.84964019138071	0.0913943890450178	0.38352670829689
ENSCSAG00000000555	0.933281616942112	2.28909510757409	7.90531428832929	0.00492897771353744	0.0611659841431239
ENSCSAG00000000556	0.0467521609858741	4.0713755696167	0.084638723301298	0.771106882892915	0.919328164049536
ENSCSAG00000000557	-0.332377928772875	3.48637846907517	1.74087823243023	0.187027587356884	0.537632688998778
ENSCSAG00000000558	-0.217532162271811	6.07608942565827	1.38359535465219	0.239489675784461	0.596237977276837
ENSCSAG00000000560	1.74685965511721	-1.44900063177834	5.79620358251362	0.0160608162642239	0.138708479855584
ENSCSAG00000000561	2.01507450024037	-2.15942443662357	7.34343772850958	0.0067307999900376	0.0769893514095922
ENSCSAG00000000562	1.32092030179481	0.362918403129084	8.19442184016005	0.00420193828134337	0.0545598055688313
ENSCSAG00000000563	-0.507587680417866	4.14524352813922	0.847319472134295	0.357311753722723	0.699037045021498
ENSCSAG00000000565	-0.234600339287134	1.15583003778187	0.406785824494072	0.523605418632113	0.804941450817786
ENSCSAG00000000567	0.00953943300546249	1.84745800530028	0.00132891939762203	0.970920080501	0.990219187098241
ENSCSAG00000000568	-0.773298870203442	-1.25329887019887	3.74261803356102	0.0530412767442947	0.286395151351918
ENSCSAG00000000569	0.426344755551351	3.30130786506719	4.62407585123994	0.0315262403046415	0.211674354110473
ENSCSAG00000000570	0.223242165672743	4.02307194681759	1.2888465263372	0.256260630005974	0.612806837383621
ENSCSAG00000000571	-0.409637994420078	2.26020372738772	0.575099405707931	0.448239634020829	0.758150235754881
ENSCSAG00000000572	0.0512641902046178	3.26076114025057	0.0737724578288041	0.78592125025195	0.92451116661288
ENSCSAG00000000580	0.18146460010694	2.18052472789948	0.699443137112292	0.402970871519788	0.732541259618352
ENSCSAG00000000581	-0.127462227865141	5.51749093507742	0.484638448981741	0.486328768100442	0.781466316053604
ENSCSAG00000000583	0.154449259763105	3.03085589166276	0.492978057968497	0.482601860047807	0.778838190869077
ENSCSAG00000000592	-0.315295671586928	1.05169283998977	1.27344333499521	0.259121705178896	0.616256031150206
ENSCSAG00000000594	-0.208042120876604	3.59333144198534	0.981734129233796	0.32177105228382	0.671005454067348
ENSCSAG00000000595	0.0268597466883096	1.47791802522899	0.0023170124664631	0.961608369094059	0.987783607154259
ENSCSAG00000000596	-0.0267977221870318	2.88585609519862	0.00984841986041118	0.920948347185412	0.974146900445818
ENSCSAG00000000600	-0.37513583530322	4.88414698936621	2.46103641892439	0.116701756096707	0.433841933050391
ENSCSAG00000000602	-0.077677542979163	8.15338887861263	0.180043522801185	0.67133584040552	0.880072982300281
ENSCSAG00000000606	-0.346712306454176	3.97230918909772	2.91313289057534	0.0878610489380223	0.375084245362966
ENSCSAG00000000607	-0.170192997707733	2.70045680973835	0.137241543180423	0.7110388384526	0.897281559596756
ENSCSAG00000000608	-0.0657803129918659	2.77288213756151	0.0587799309936159	0.808434805272876	0.932530654013919
ENSCSAG00000000609	0.114933173607006	7.58750074404017	0.392320673098745	0.53108207302699	0.808617496329904
ENSCSAG00000000610	-0.169151582763044	7.90324843195803	0.235489759694374	0.62748279655423	0.857958058831641
ENSCSAG00000000611	-0.0909533620734261	3.73691106575125	0.284747326823604	0.59360639882134	0.843096364873199
ENSCSAG00000000612	-0.733881807631784	-0.716005111748418	2.51563899933237	0.112721932999384	0.426420473815453
ENSCSAG00000000613	-0.0927125439987384	2.48018118907693	0.123050001168114	0.725749774332935	0.902258191714834
ENSCSAG00000000614	0.285581647320926	-1.57535892129804	0.250233523373119	0.616910694463453	0.852609585606311
ENSCSAG00000000615	0.463078276541362	2.22711534486651	4.95540562361053	0.0260092225889271	0.187677732416474
ENSCSAG00000000616	5.8859730370402	4.10877797254318	62.5427905270068	2.60717951971483e-15	1.79428267196374e-12
ENSCSAG00000000617	0.20010642377019	1.55310761133738	0.127157087288168	0.721398072769046	0.900970281128645
ENSCSAG00000000618	0.068969636747529	0.758039822428346	0.0412102925782953	0.839132543819122	0.945599341332542
ENSCSAG00000000619	-0.230699178105521	4.37927883015354	1.09293350350642	0.295822152169186	0.650097035817081
ENSCSAG00000000622	0.138242050736085	4.38603588303472	0.184468540141559	0.667560842153168	0.877416032069088
ENSCSAG00000000623	-0.243448752493279	1.49028413936275	0.87790206595654	0.348776931107521	0.692176106349379
ENSCSAG00000000624	0.018766940059918	0.405110514587504	0.00153953102226723	0.968701547851396	0.989550588525049
ENSCSAG00000000625	0.153876616112889	2.39150020803813	0.118330726241901	0.730852050847403	0.904861516569685
ENSCSAG00000000626	-0.0967785689190439	5.48205994264802	0.34924914906642	0.554538476588985	0.820800431743011
ENSCSAG00000000627	-0.0209694239024132	4.18586065193652	0.0146501147097897	0.903661207498023	0.969077195690844
ENSCSAG00000000630	0.0765946451962773	3.67465597304798	0.180864964481987	0.670630955146161	0.879810284841076
ENSCSAG00000000631	0.0479477679551151	-1.17902702055493	0.00722282621835291	0.932271557201618	0.9787281071823
ENSCSAG00000000637	0.0669600525538903	-0.578690695140728	0.0475377110564761	0.827404611093309	0.940165242255654
ENSCSAG00000000638	-0.112964031564062	2.26546704128232	0.0538553972331997	0.816485465462427	0.934897083746475
ENSCSAG00000000639	-0.354946429544922	3.38831503434255	0.381171148512408	0.536977123039875	0.811154395245415
ENSCSAG00000000640	1.70528748814888	-2.43385138225134	2.23471046540048	0.13494189940368	0.465089452300259
ENSCSAG00000000643	0.519233647591731	1.13931255681275	1.24071629271087	0.265333051401992	0.620927459621238
ENSCSAG00000000644	0.217516091633372	6.19503222849529	1.80379199586806	0.179254736277306	0.528765225771228
ENSCSAG00000000645	0.749856100493187	-1.51229848321433	1.60646647115915	0.204989219500528	0.558003124319307
ENSCSAG00000000646	1.05742579334177	1.82726091274648	10.3115745120917	0.00132198445974255	0.0231127613939363
ENSCSAG00000000647	-0.00144502250043995	3.60425261053547	6.46573669165207e-05	0.993584294966562	0.99870882444066
ENSCSAG00000000648	0.963692744675971	-1.63693754064429	3.42059670594332	0.0643877360877554	0.316798402431176
ENSCSAG00000000649	-0.0179459659788456	4.57686683532304	0.000879871084947581	0.976336122910751	0.992691172974041
ENSCSAG00000000652	0.528071493093217	1.42527443822553	1.63595823342025	0.20088091780326	0.553968356565143
ENSCSAG00000000653	0.467489794864313	1.91500984937257	3.19968190349483	0.0736525942463531	0.341239803412907
ENSCSAG00000000654	0.159029385438631	4.71392887994093	0.844560523933822	0.358095707678947	0.699463907726249
ENSCSAG00000000655	1.06364896310854	0.277699244428569	4.35882128571012	0.0368177718580283	0.231399976323841
ENSCSAG00000000659	-0.8798680811822	4.29912754234322	2.382720897468	0.12268369956426	0.443794714345791
ENSCSAG00000000660	0.80172675507838	1.66195578122481	5.59366444122942	0.0180255485191681	0.150064508513659
ENSCSAG00000000661	-0.219311746528003	4.560577009168	0.882886353390909	0.347412347388158	0.691350571302435
ENSCSAG00000000663	-0.286872629330618	-1.1629884036535	0.355393448544476	0.551075794167979	0.818683116772127
ENSCSAG00000000664	0.0388533489267904	5.70401548796001	0.0515849433975433	0.820327952258244	0.936699397680568
ENSCSAG00000000665	0.708941152219688	0.55672715897358	3.93724812967419	0.0472279752149168	0.268771366080477
ENSCSAG00000000669	0.574505313573204	5.40551869094039	0.333975023586937	0.563327771894457	0.826038384291273
ENSCSAG00000000670	-0.0353161611007699	4.48660670128156	0.0109570916184225	0.916632805560849	0.97290480351212
ENSCSAG00000000671	-0.174213236479419	-0.204461820095244	0.192866048979663	0.660541858430899	0.874421210784726
ENSCSAG00000000672	0.425096735633775	-1.85715026818943	0.685866947608204	0.407573752882895	0.734355887989557
ENSCSAG00000000674	0.380613636427174	-0.44102693971341	0.655786854363072	0.418051294388486	0.740858486310129
ENSCSAG00000000675	-0.288696198203131	5.75111602127471	1.67264881116037	0.195904123369768	0.547874772383756
ENSCSAG00000000676	0.729749690545379	0.103611536692303	2.83542457557264	0.092206428003417	0.38585598462945
ENSCSAG00000000677	-0.0794814561296559	3.98993824313811	0.274096673289042	0.600596834045649	0.84625552744097
ENSCSAG00000000679	0.0221655320146637	3.28931916003885	0.00834218946115328	0.927225941777877	0.976962501560713
ENSCSAG00000000680	0.159216580109442	1.79774590459522	0.290547973700747	0.589869589697227	0.840165163098315
ENSCSAG00000000681	-0.119274299877112	4.49047870884164	0.369212738628562	0.543433706029324	0.814361687759602
ENSCSAG00000000682	-0.113814252089115	2.62210236672354	0.193858089058963	0.65972477574108	0.874321922564022
ENSCSAG00000000683	-0.373737425644247	-0.873668524939419	0.688396308642648	0.406710391777089	0.734131987424799
ENSCSAG00000000684	-0.0571583152608711	4.1042441299565	0.0423227990164534	0.837005684657887	0.944447526540123
ENSCSAG00000000685	0.9465118116692	3.73393904827502	9.14920421442825	0.00248826258059094	0.0373284587135518
ENSCSAG00000000686	0.0967956261195886	3.9915225737245	0.130638090486219	0.717771360180987	0.899569736407114
ENSCSAG00000000687	0.304323544934613	4.74703632549923	2.01545506109217	0.155704580935304	0.494857141294673
ENSCSAG00000000688	0.078982804143	4.26210166549818	0.159531993395639	0.689587764939754	0.887981903223985
ENSCSAG00000000690	0.673388370047925	-1.72395536085259	0.875894819218203	0.34932852599325	0.692591274027215
ENSCSAG00000000691	1.52149405988606	4.2509249392716	10.8283235313152	0.000999591039427528	0.0186763793021538
ENSCSAG00000000692	-0.347684633269339	2.19324517429138	1.16727177341865	0.2799625275294	0.635895453480191
ENSCSAG00000000693	2.34139832207612	-1.37216088275599	12.8247173601482	0.000342070177477006	0.00816470104246779
ENSCSAG00000000694	-0.180193222233902	5.69848675082237	1.40921471515883	0.235186798725747	0.59027204901279
ENSCSAG00000000696	0.105356924628034	2.63307092795712	0.0712360777953833	0.789545481886481	0.925638790252197
ENSCSAG00000000697	1.34550260448835	0.93347584525832	11.2677200746928	0.00078866531811314	0.0157757758519827
ENSCSAG00000000698	-0.0657352164155927	4.27140217189534	0.0763197005646852	0.782348219166016	0.923362601735163
ENSCSAG00000000699	-0.11962086022435	5.99326440379365	0.551086183379688	0.4578742195599	0.763578820991578
ENSCSAG00000000700	-0.107826953038584	7.17079777483045	0.328284052311975	0.56667125145488	0.827837278338294
ENSCSAG00000000701	-0.282374984927039	6.79492640783587	3.14936935402031	0.0759563135717959	0.346796987495968
ENSCSAG00000000702	-1.2039724833008	-1.58255516094012	3.82220002789034	0.0505777869810241	0.278404282857696
ENSCSAG00000000703	0.273844644309639	-0.51799490432063	0.589277027694116	0.442698823866079	0.754442475628975
ENSCSAG00000000707	-0.562072942750637	5.65996720693772	3.04906731281498	0.0807835229904161	0.358972679373878
ENSCSAG00000000708	0.558638192420813	0.729577141364538	2.71464599852705	0.099431026748599	0.402032379144825
ENSCSAG00000000709	0.0484737084771736	3.51060699448157	0.0363920656338621	0.848708108403026	0.948326809419582
ENSCSAG00000000711	-0.0795303395621409	6.79929530886953	0.22207086662803	0.637466531951443	0.863795910261769
ENSCSAG00000000712	0.0337484958472181	1.35400466020088	0.0136106143879573	0.907125893032881	0.970150114945875
ENSCSAG00000000713	-0.135606134939023	2.08048354315414	0.106223250690171	0.744485574848166	0.910065649848601
ENSCSAG00000000714	0.2397043794974	3.61152299865919	1.70619515281304	0.191479775073855	0.542572003933396
ENSCSAG00000000716	0.29410681518007	5.14902427762923	0.877698000787497	0.348832954486422	0.692176106349379
ENSCSAG00000000717	0.0116635784014879	-0.695508286442479	0.000651363889051737	0.979638735046042	0.994152401117864
ENSCSAG00000000722	-0.0410278761987673	5.29689971105249	0.0514076641266961	0.820631689384665	0.936792488812418
ENSCSAG00000000723	0.254248776221375	2.4573339548575	1.095990872254	0.295147626800767	0.649301192310637
ENSCSAG00000000726	-0.00528210175573172	-1.1693619346057	0.000110834678029192	0.991600182100195	0.998491751981279
ENSCSAG00000000727	0.0947379100841949	4.18199971866529	0.256489398521353	0.612542308847363	0.850978623010514
ENSCSAG00000000728	-0.137435392567478	4.62239017164024	0.616070115149107	0.432511415736395	0.748422311778679
ENSCSAG00000000729	0.204295174474652	3.46862990706873	1.21250198597338	0.270837175475208	0.62722658439099
ENSCSAG00000000730	0.418247543936801	-1.49860581659191	0.868417168037077	0.35139387640798	0.694587440956272
ENSCSAG00000000731	-0.352425885644728	1.90697674965949	1.92443434178655	0.165368644296272	0.508166306575167
ENSCSAG00000000732	0.189878793092765	2.52446833120374	0.595295066289108	0.440378823139531	0.752896907338332
ENSCSAG00000000733	0.209967428332285	0.259022066603207	0.262011781327097	0.6087413907827	0.849533542722103
ENSCSAG00000000734	0.0625395279750141	7.01478966126357	0.133574596692991	0.714754188933403	0.898322767531084
ENSCSAG00000000735	0.698589207917331	-0.951486661360703	2.28115070934823	0.130954681159321	0.457870124620766
ENSCSAG00000000736	0.0274448173344993	4.41934013188345	0.0258866835989053	0.872177366896713	0.957256533260217
ENSCSAG00000000738	0.872974127848426	-0.442297107797088	5.96234597091926	0.0146145824115318	0.131189705266995
ENSCSAG00000000739	-0.158909946517282	3.86335879614987	0.438399871108565	0.507895782209433	0.795438649893285
ENSCSAG00000000740	-0.114374793719822	-0.958526291654658	0.0490458433155112	0.824731973030694	0.938910688377807
ENSCSAG00000000741	-0.235816710442475	3.3340027393476	0.218594384695052	0.640113020052392	0.864799536216849
ENSCSAG00000000742	0.341180322174469	1.22813123554844	0.615562289024886	0.432701163547181	0.748422311778679
ENSCSAG00000000743	-0.160682910934291	3.86002023419328	0.401957691786336	0.526079951386053	0.806272556628744
ENSCSAG00000000744	0.118808849884849	4.4792972204744	0.434098176759505	0.509984856554995	0.79691767982203
ENSCSAG00000000745	-0.303325619545662	-0.924317038865644	0.261767086884007	0.608908733428102	0.849533542722103
ENSCSAG00000000746	0.0504878107744042	3.55166279616875	0.0639561337277001	0.800348967244249	0.92964612863297
ENSCSAG00000000747	0.108892412912078	5.06416798525389	0.121687378606502	0.727211548529139	0.903023891402251
ENSCSAG00000000748	0.149161525943277	4.04576168245577	0.174161176442702	0.676439810352691	0.881944343143918
ENSCSAG00000000749	0.348948011319899	2.99306723971992	2.24402945107824	0.134131043361775	0.463481682679171
ENSCSAG00000000750	-0.351060723356951	5.89753175386934	4.70234921433585	0.0301214187982255	0.205245952761487
ENSCSAG00000000752	0.555896010832599	2.46433773536936	3.26496865409238	0.0707743753208107	0.334376532372377
ENSCSAG00000000753	-0.41222053362705	7.12940345273788	5.77889876996945	0.0162197004662781	0.139571708776853
ENSCSAG00000000754	0.466092142263976	5.7871702391062	1.8148434545574	0.177928302510482	0.527308936568514
ENSCSAG00000000755	0.0247427685914536	1.19427176260875	0.00332577282155455	0.954011877732142	0.985639218396308
ENSCSAG00000000756	0.315512520132933	6.50686084347364	2.78121506646872	0.0953757851111352	0.393494234523738
ENSCSAG00000000757	-0.519806803659006	6.3684757376614	2.24696680601058	0.133876590981301	0.463044562506553
ENSCSAG00000000758	1.12491436483145	-0.620235216901779	6.21682954109249	0.0126541515106926	0.118351427237888
ENSCSAG00000000759	-0.360975859428121	6.00373299675485	2.31774444317103	0.127905374504313	0.453305576496833
ENSCSAG00000000760	-0.234891287063552	9.52129977860872	1.16444539504883	0.280545508839992	0.635895453480191
ENSCSAG00000000762	0.339639582441927	-0.801916492181571	0.391080689558734	0.531731891837432	0.809135459289984
ENSCSAG00000000764	1.04645102339296	3.0478307013545	9.11920569365476	0.00252939765003175	0.0377058312144173
ENSCSAG00000000765	-0.529963208719728	-0.522853926756519	1.41416744827407	0.234365803241985	0.590004568228604
ENSCSAG00000000766	0.112689426202325	4.57743631018094	0.28448743235402	0.593774965810969	0.843096364873199
ENSCSAG00000000767	0.436504872838767	3.37016327753527	3.68204466838953	0.0550013623765733	0.291564242199395
ENSCSAG00000000768	0.0810616554384617	4.62747931618019	0.186045235256667	0.666228721076275	0.876633080823037
ENSCSAG00000000769	0.153041628466697	0.775226677210673	0.223001141512157	0.636762652290837	0.863359836030147
ENSCSAG00000000770	0.262716402430826	4.16272673148763	0.657693391863731	0.417375445633653	0.740554936467131
ENSCSAG00000000771	-0.280531343447397	7.67308867859093	2.40893867293203	0.120644135136898	0.440565814737153
ENSCSAG00000000772	-0.154114262015855	5.31715756087844	0.714979787120285	0.397795583602715	0.729475924765853
ENSCSAG00000000773	-0.236215772765414	6.79772528119107	1.78533788946413	0.181495228100572	0.531422918372123
ENSCSAG00000000774	0.204775835349051	3.00655052078431	0.989680616670949	0.319820447094045	0.669515123530082
ENSCSAG00000000775	1.27300042634514	1.02898979766066	8.96419503049606	0.00275321978065627	0.0403504269007095
ENSCSAG00000000776	-0.147156575147518	5.10722206055789	0.631233753036867	0.426903126065677	0.745895429471041
ENSCSAG00000000777	-0.165529055876713	6.61228315531792	0.611705530249569	0.434146369624019	0.749173273486336
ENSCSAG00000000778	-0.0440286989988443	6.24505609842118	0.08420047069162	0.771683758059865	0.919465708689712
ENSCSAG00000000779	-0.28136810743099	2.48636796742562	1.41088714509915	0.234909177939045	0.590113291561857
ENSCSAG00000000780	0.191975253259155	-1.5254226281124	0.148033069228923	0.700422158870835	0.893004461448829
ENSCSAG00000000781	-0.0299661089314401	4.67315961014361	0.026998123646063	0.869486277303728	0.956081808283448
ENSCSAG00000000782	-0.0865566744409935	4.05200922678933	0.129543015959257	0.71890632685122	0.899831448969506
ENSCSAG00000000783	-0.253995806499764	3.94267388744691	0.921369517968721	0.337115638337818	0.684459330539226
ENSCSAG00000000784	0.578548469466743	-0.203068795544605	1.87195575216941	0.171251252790409	0.516160025974305
ENSCSAG00000000785	-0.0897450487145491	3.00334314449088	0.196008403157505	0.657962224786145	0.873149558982973
ENSCSAG00000000787	-0.116395129269815	2.98565828641524	0.244918955186701	0.620675742186569	0.853752969818341
ENSCSAG00000000788	-0.259198180384747	6.27101438053329	3.2082613223732	0.073267301661816	0.340241535171166
ENSCSAG00000000789	0.912190721897918	1.95140678069916	3.25445820000162	0.0712294734028277	0.335471118390221
ENSCSAG00000000790	-0.294495298486426	7.08935673626906	3.4828040163431	0.0620095830729091	0.311481058626715
ENSCSAG00000000791	-0.0382014261571024	5.37998757431462	0.0533492501419275	0.817334561199576	0.935463794281006
ENSCSAG00000000792	0.157975637498556	4.04871501918233	0.543120827990645	0.461142224247342	0.766190695245738
ENSCSAG00000000793	0.651057260225822	-1.39352607096013	1.68603514364689	0.194124450159329	0.546134141250491
ENSCSAG00000000794	0.767434275948796	-0.208048104907748	3.1434864609549	0.0762306947343442	0.347434432926921
ENSCSAG00000000795	0.335952965133737	2.55091749040141	1.5313383553359	0.215911692559612	0.569236949773907
ENSCSAG00000000796	-0.0366202003314904	3.79610635461915	0.0199667597683337	0.887629959304852	0.963053955694913
ENSCSAG00000000797	0.151167102934714	3.73171475173895	0.567777965538948	0.451143247137192	0.760298938556179
ENSCSAG00000000799	0.27807262127788	3.83495267541865	0.970579426426632	0.324535714136456	0.672819931014414
ENSCSAG00000000800	-0.177232687964099	3.83286765218211	0.978481434657263	0.322574003253602	0.671250123686123
ENSCSAG00000000801	-0.0929437921499881	3.18611845845081	0.126978763819391	0.721585360004499	0.900979900939131
ENSCSAG00000000804	-0.0989091225688457	6.8743396998217	0.191191174962984	0.661927056679099	0.8747252216869
ENSCSAG00000000805	-0.216485098283267	4.27605680270059	1.41733926209861	0.233841844372143	0.589224369716963
ENSCSAG00000000806	-0.063564539946794	7.99313432291865	0.0801145902626637	0.777142181691846	0.921016760626747
ENSCSAG00000000807	0.106273766581796	1.51425984840601	0.109973369037853	0.740174456807585	0.908686004392068
ENSCSAG00000000808	-0.179029912643238	-1.23120936759584	0.0815523204559838	0.775204672998868	0.919897663907055
ENSCSAG00000000809	0.275430925503798	5.53334720069468	1.31404173125321	0.251664179729545	0.607532484155641
ENSCSAG00000000810	-0.277706724234109	8.53928886076246	1.98233352726217	0.159144790239326	0.499258214697616
ENSCSAG00000000811	0.189648838406899	5.58868812871368	0.936060405404866	0.333293068229694	0.681733945256949
ENSCSAG00000000823	0.0325864248445075	4.05523929900256	0.01459269892473	0.903849256921372	0.969077195690844
ENSCSAG00000000824	-0.110917656857881	4.49970745347673	0.242519837872234	0.622392049543661	0.854747608074553
ENSCSAG00000000825	-0.0277325462763325	0.676297858500796	0.00702649013909351	0.933196237106854	0.979157541293926
ENSCSAG00000000827	-0.23049180764636	4.95881653724592	1.80563935345549	0.179032216991894	0.528615503763873
ENSCSAG00000000828	-0.666884072563158	-0.207046049562623	2.99647275538423	0.0834460072340933	0.364620602233422
ENSCSAG00000000829	-0.684411637716774	3.0994674876753	7.29127395753926	0.00692903241294964	0.078605243792828
ENSCSAG00000000830	-0.459731925651494	5.88388129629816	2.59642526036912	0.107105051243322	0.415606249347296
ENSCSAG00000000833	-0.185354598935608	5.18042731821254	0.916310305755555	0.338445634121833	0.685183130890509
ENSCSAG00000000834	-0.218879984466743	4.11802327189043	1.4922005276173	0.221875349226064	0.575753326627921
ENSCSAG00000000835	-0.156904589828646	3.87837114803292	0.35714481154611	0.550096225916047	0.818369891442052
ENSCSAG00000000836	-0.537480637340178	6.20561603733269	10.026835195367	0.00154275885661198	0.0260377700740579
ENSCSAG00000000837	0.0687461258987018	4.99188703415	0.129369837960756	0.719086309191389	0.899863203097172
ENSCSAG00000000838	0.00754264188910245	-0.99162171741066	0.000141723549674566	0.990501592144748	0.998186785620939
ENSCSAG00000000839	0.0119243751777719	0.169228486697219	0.000510441740637191	0.981974961283668	0.994442049406521
ENSCSAG00000000840	-0.359283074849621	6.95387696859884	5.99994134427117	0.0143063540650143	0.12933664482312
ENSCSAG00000000841	-0.340771321079311	6.30759427946594	2.52157618554666	0.112298287932285	0.425027129241833
ENSCSAG00000000842	0.158661411265088	2.08110003141112	0.500216226003531	0.479405129768672	0.776327717217642
ENSCSAG00000000844	1.74295530775955	2.10610510152543	12.7337140773915	0.000359122659690059	0.00846391139598975
ENSCSAG00000000848	0.299288580611997	3.86492637324033	0.481009004356054	0.487965634266391	0.782307859109396
ENSCSAG00000000850	0.0700498358111065	1.6805774542462	0.0665421796161318	0.796439546200417	0.927569594175171
ENSCSAG00000000851	0.221009368485543	1.50133987717572	0.78217275369791	0.376477457141783	0.714132718530817
ENSCSAG00000000852	-0.0637981415024543	5.29100256177362	0.141081205130718	0.707208505284613	0.895527665961255
ENSCSAG00000000853	-0.0288316745817818	4.38065583977634	0.0247033549605895	0.875108499084583	0.958145082960339
ENSCSAG00000000855	-0.0578550475325657	6.66133851636344	0.1054663885491	0.745365830615497	0.910437891384353
ENSCSAG00000000857	-0.265032732933574	0.95301848336313	0.639356708574606	0.423943838326361	0.744448264685999
ENSCSAG00000000858	0.324484020115459	1.99954355282386	1.25943186835433	0.261758657550018	0.61878799380069
ENSCSAG00000000859	-0.414001384163856	5.709613055667	1.64539146886	0.199587339258069	0.552880048301604
ENSCSAG00000000860	-0.0153950751841507	6.62818033529501	0.00743659343517322	0.931279063515284	0.978494675068826
ENSCSAG00000000861	0.236817597845562	3.06313248558278	0.788987260757061	0.374406531356958	0.713259420340524
ENSCSAG00000000864	0.431348168074627	0.291043856256676	0.819471302105278	0.365334790012299	0.705758328109292
ENSCSAG00000000866	-0.102319923212564	5.17062758459468	0.281466651196773	0.595741529083866	0.843855641345084
ENSCSAG00000000867	-0.334295619412755	5.33214968404821	2.18005116797849	0.139809813536975	0.471698557295907
ENSCSAG00000000869	3.17898312466931	2.28815352155479	31.2383194975108	2.28216490000254e-08	2.44769595151572e-06
ENSCSAG00000000872	0.217568283626248	1.96334028254234	0.527756210993271	0.467551725478443	0.768324174386507
ENSCSAG00000000873	0.165415081153635	4.26437013643294	0.298573556968101	0.584778057329295	0.837708514562703
ENSCSAG00000000874	-0.304475181309074	7.73679767489318	2.66667390398069	0.102469968798788	0.40979911629517
ENSCSAG00000000875	-0.129714064418345	5.91714705723344	0.744727088932283	0.388150817958278	0.721839401225205
ENSCSAG00000000876	-0.0213297082828371	3.3517514130312	0.0119408321520247	0.912985077074958	0.971634956059735
ENSCSAG00000000877	-0.329772123638045	6.12770885839207	0.482834890848963	0.487141025893349	0.781795434201574
ENSCSAG00000000878	-0.465904909317792	5.95121737420165	1.8140359791553	0.17802483367066	0.527308936568514
ENSCSAG00000000879	-0.141683911317962	3.40835916160459	0.395171561179865	0.529593458872656	0.807616578358384
ENSCSAG00000000880	-0.401792318491422	6.43163136846046	6.01870108490864	0.0141550610357504	0.128531689459862
ENSCSAG00000000881	0.134930099946708	6.96596061513738	0.53873786995581	0.46295626520819	0.766788408208007
ENSCSAG00000000883	0.0111401677919126	3.82769521913875	0.00329250878942489	0.954242186322632	0.985692194589801
ENSCSAG00000000884	0.332052241484821	2.61595145836398	2.18964907964063	0.13894096740346	0.4705532004517
ENSCSAG00000000886	-0.29824432021277	10.8956655185308	0.536334901980808	0.463955643626502	0.767389882413271
ENSCSAG00000000887	0.782219160863419	2.29144593983822	2.40689993423269	0.12080138043905	0.440742518950257
ENSCSAG00000000888	0.027771129271027	4.52399167186083	0.00420666509511136	0.948286417220189	0.984223003750609
ENSCSAG00000000889	-2.09879002214061	3.50431160579923	4.9400456993307	0.0262413428167669	0.188693190816081
ENSCSAG00000000890	-1.96796535794702	-1.80423511864445	5.59661586934346	0.0179952048845225	0.149963067143117
ENSCSAG00000000891	0.268154820711719	-1.83143089021845	0.217228738125836	0.641159642324103	0.865008634329006
ENSCSAG00000000892	-0.00762147723368794	2.96155015959728	0.000972142619293237	0.9751266264802	0.992208658621721
ENSCSAG00000000893	0.210572596651953	5.29164923871091	1.68256675574408	0.194583739910332	0.546309643396049
ENSCSAG00000000894	0.794853961667868	1.75180539447873	4.12013327277833	0.042375739951564	0.252250034281686
ENSCSAG00000000895	-0.284888348287841	2.48438596823037	1.22896656754856	0.267608110241619	0.62388299255146
ENSCSAG00000000896	-0.0508545215597829	5.71248412800405	0.0681987099523944	0.793977739028245	0.926961730417702
ENSCSAG00000000897	-0.109886469473385	8.48142732245195	0.300220358980788	0.583744308466746	0.836953536713997
ENSCSAG00000000898	0.749264733276675	0.343537876698152	4.38789524004633	0.0361949696638002	0.229142320405132
ENSCSAG00000000900	-0.147214113480478	5.91691970321791	0.824708005115593	0.363807241908308	0.704372783331323
ENSCSAG00000000901	-0.017593661767807	6.00175331737754	0.00801530199986189	0.928662128094382	0.97746002722165
ENSCSAG00000000902	0.0214198346478772	6.44928518518377	0.015828822902666	0.899880228084969	0.96810536880606
ENSCSAG00000000903	0.471557522064751	2.76741761188352	2.58088452360294	0.108161206464548	0.417059140858377
ENSCSAG00000000904	-0.132250587188227	4.20789184916714	0.126342173237376	0.722255161529887	0.901340041490413
ENSCSAG00000000905	-0.08214623058173	6.02308716781187	0.263171576966506	0.607949563765576	0.849528466547479
ENSCSAG00000000907	0.579038077679632	7.00168242114611	2.70017239214566	0.100337396644142	0.404311485818808
ENSCSAG00000000908	-0.543502554523914	-1.34626553501614	0.796929984443842	0.372012841678394	0.711832264365388
ENSCSAG00000000909	-0.408043010529086	7.04191622210943	5.98784601208654	0.014404781645997	0.129858499797233
ENSCSAG00000000910	-0.0713744996615948	1.03340016662072	0.02020288979773	0.886971895808943	0.962556820175842
ENSCSAG00000000911	0.0597365922809718	5.93439896440494	0.134574284898068	0.713735624356717	0.89787595237621
ENSCSAG00000000913	0.339476954731341	7.09717453257793	0.99781488844144	0.317839819192161	0.667254699657434
ENSCSAG00000000914	0.233917067323259	6.32068860575814	0.506992240950112	0.476443798756128	0.774625674185941
ENSCSAG00000000915	0.137917286908772	7.2114607789187	0.163024771928526	0.68638681424506	0.886539833726443
ENSCSAG00000000916	-0.555498235430705	7.15648072934976	2.1096484682777	0.146372938460315	0.483141851428663
ENSCSAG00000000919	0.0965413694211312	6.41823278024204	0.429221152547296	0.51237136445541	0.79813913275923
ENSCSAG00000000920	-0.213352741266602	5.94270413905497	1.27314229439158	0.25917801432972	0.616256031150206
ENSCSAG00000000921	-0.0247929428968051	3.90649588330933	0.0175841293161376	0.894505648816878	0.965952787454883
ENSCSAG00000000922	-0.287340719960285	7.00195169720048	3.09284370221663	0.0786372705576335	0.35285297413758
ENSCSAG00000000923	0.440623801968933	5.42588764637201	6.71012317969611	0.00958671023582022	0.0983501198540637
ENSCSAG00000000924	-0.305306435649869	5.54369042369	2.56067265321744	0.109551962266942	0.419812979495526
ENSCSAG00000000925	-0.0391883047165281	4.82259925099732	0.0367477826083622	0.847979468612813	0.948194988999892
ENSCSAG00000000926	-0.338302674419821	1.73116282612823	0.518067981328578	0.471666991703038	0.770621024402732
ENSCSAG00000000927	0.669439890105686	5.52687253760019	7.33809266687471	0.00675084311247093	0.0771651734869774
ENSCSAG00000000928	0.30258695219727	-2.24417871428159	0.189426168214887	0.66339464238696	0.875462386408394
ENSCSAG00000000929	0.0800815016790846	7.18425315613648	0.247421555992979	0.618896519420077	0.853210400739622
ENSCSAG00000000930	0.181642550902004	6.54502372722951	1.38542079186372	0.239179943003998	0.596127224776978
ENSCSAG00000000931	0.0427518102880035	4.18378648074913	0.0692749517281079	0.792395388738384	0.926583691029515
ENSCSAG00000000932	-0.111916626113501	4.79999683441718	0.173515004269973	0.677006620472183	0.881944343143918
ENSCSAG00000000933	-0.422822284677266	5.78074149721433	0.916313781555971	0.338444717967653	0.685183130890509
ENSCSAG00000000934	-0.257253175255841	6.68059772862863	1.3711572347779	0.241613154256575	0.598668537182095
ENSCSAG00000000935	-0.0246327058943338	5.31251351144874	0.0212481799193007	0.884104890098236	0.961340386422157
ENSCSAG00000000936	-0.767809832669874	-0.660835061520707	1.16604670310728	0.280215028043973	0.635895453480191
ENSCSAG00000000937	-0.664185366821841	4.0316919751742	1.15441601213227	0.282626628046327	0.637296952548943
ENSCSAG00000000938	-0.478606778304774	2.96686903446764	1.2101469600975	0.271303018775539	0.627606717243078
ENSCSAG00000000939	-0.592647620385543	-0.415934586098114	2.60445798138539	0.106563585334744	0.415016185078082
ENSCSAG00000000940	-0.0221416965804269	-0.425526436625583	0.00233741922326658	0.96143980641748	0.987783607154259
ENSCSAG00000000941	-0.136729923589736	5.06756118665694	0.52659280568847	0.468042847615525	0.768478325562278
ENSCSAG00000000943	-0.23024056006081	5.96241635328915	2.09779381840481	0.147511847763872	0.485542684239911
ENSCSAG00000000944	-0.151984630866833	-1.82629994550597	0.0806271270929848	0.776449339841465	0.920589136596123
ENSCSAG00000000945	-0.472115415562142	4.84755167093442	5.17948044667351	0.0228551570089671	0.174453872495667
ENSCSAG00000000946	0.838890924683484	6.26082756128908	6.40916237600344	0.0113532960806045	0.109983807251229
ENSCSAG00000000947	-0.0291295311107593	2.50981289246593	0.00378762624099949	0.950926217749401	0.985118269723203
ENSCSAG00000000948	-0.300532828840607	6.36845191564447	3.39904533254916	0.0652341638018637	0.31949522550707
ENSCSAG00000000949	1.17666706043178	5.41007155115093	12.6678995086617	0.000371987202109736	0.00871505335779648
ENSCSAG00000000950	-0.0250002760319853	6.89506729469659	0.0309533354918994	0.860344536475847	0.953261084696717
ENSCSAG00000000951	0.60209646455582	-1.30459981429838	1.71165319664875	0.190771017113222	0.541775256131206
ENSCSAG00000000952	-0.102233640139407	6.10417068613928	0.399429616489897	0.527383973722568	0.807003992400932
ENSCSAG00000000953	-0.261073547874503	5.49399910612276	1.06922551401735	0.301120449367851	0.653419711834816
ENSCSAG00000000954	0.48370691911702	3.95214182421702	4.60697229379965	0.0318422058821019	0.212756683329379
ENSCSAG00000000955	0.28199066853038	2.55088209033159	0.790031926650119	0.374090471756322	0.713200754700008
ENSCSAG00000000956	0.0949536321511923	0.829477457858729	0.083673394461286	0.772379712552919	0.919465708689712
ENSCSAG00000000958	0.28197402577686	6.43187104134393	2.14806770231322	0.142749447987785	0.477608899594742
ENSCSAG00000000959	-0.0453728578328238	0.935328171351569	0.00691632071862358	0.933720803597475	0.979157541293926
ENSCSAG00000000960	0.0760763930761666	6.64852817248742	0.0678853002480651	0.794441035637494	0.927033641758141
ENSCSAG00000000961	-0.153214849552401	5.46322012191848	0.879898039506802	0.348229607085175	0.691951926074406
ENSCSAG00000000962	1.09583997267816	-1.93710052824156	2.87285151180781	0.0900851295970632	0.380254558025733
ENSCSAG00000000963	-0.358043501026788	-1.65926263969326	0.318684227028875	0.57239945126153	0.83126710914671
ENSCSAG00000000964	0.548982361135927	1.17541762706688	1.67133045329258	0.196080425955249	0.54789413608281
ENSCSAG00000000965	-0.100819327545801	5.27743778016092	0.456076859434447	0.499463188447388	0.790292465682977
ENSCSAG00000000966	0.0989785615770396	2.71139523626688	0.179455591224126	0.671841514821386	0.880072982300281
ENSCSAG00000000967	-0.494404248234666	3.42940563508606	1.31643551027764	0.251232768426949	0.607262811369186
ENSCSAG00000000968	-0.25388228973102	-0.688603604161632	0.243735249416041	0.621521241830658	0.854345793865157
ENSCSAG00000000969	-0.261225591733605	4.26217935022333	1.11624733599916	0.290727936858852	0.644815057459347
ENSCSAG00000000970	-0.575413587531786	6.69157761917628	4.24951839252336	0.0392614630942929	0.241250590003138
ENSCSAG00000000971	-0.0427546946367414	1.10523464434217	0.0273789536815521	0.868577312385672	0.955463967277665
ENSCSAG00000000972	0.264864223447885	5.66000320881894	0.596904910321214	0.439761385652909	0.752464395196218
ENSCSAG00000000973	-0.558773427843076	3.42860674404943	0.907632961977605	0.340743244565392	0.686599508416076
ENSCSAG00000000976	-0.201952822574988	3.46786527732442	1.27745749209337	0.258372307360007	0.615361990002197
ENSCSAG00000000978	-0.256942282235825	8.01046477411412	0.355648257218292	0.550933072020937	0.818649801892984
ENSCSAG00000000979	-0.193084732674121	5.45699573145	0.857797151157953	0.354355878235853	0.697340652852743
ENSCSAG00000000980	0.187391199464935	3.38588863823891	1.17840849375152	0.277680232876984	0.632997924308192
ENSCSAG00000000981	0.207641874644432	3.10401562308585	0.985548402428261	0.320832823163171	0.670020955896585
ENSCSAG00000000982	0.225845506496898	4.21074033769429	2.01339736683595	0.155915826785788	0.495068311887337
ENSCSAG00000000983	0.0627271175060811	3.05362066112346	0.0759184196130462	0.782906796430998	0.923398425924792
ENSCSAG00000000984	-0.721168973004947	-1.69909946122306	1.40993802855396	0.235066681122666	0.59027204901279
ENSCSAG00000000985	0.0586337551001889	4.93130059820242	0.0927682691119607	0.760686938803323	0.914871354598494
ENSCSAG00000000986	-0.301292753488407	3.61078618902011	0.310975724767331	0.577082057986512	0.833360512179147
ENSCSAG00000000987	1.40421923842352	2.15942212176044	10.3110385587088	0.00132236843962401	0.0231127613939363
ENSCSAG00000000988	-0.532646689250536	4.74356426523997	4.21109443044579	0.0401604179630835	0.244771078780904
ENSCSAG00000000989	-0.122406574653762	5.02406549363605	0.413844729691693	0.520024494810301	0.802773347279277
ENSCSAG00000000990	-0.110983816827419	4.31416111824825	0.435450952910172	0.509326298570007	0.796363527840171
ENSCSAG00000000991	0.0589424399203826	2.02945652755666	0.0127367330878059	0.91014381986867	0.970980888718682
ENSCSAG00000000992	-0.0917513200885514	2.95181069063789	0.108823939268014	0.741487057154764	0.909037671791672
ENSCSAG00000000993	-0.150139773244246	-0.657213636503937	0.120941140446181	0.728015980077577	0.90336112560599
ENSCSAG00000000994	0.34430626518824	-1.00676161137021	0.489923622954187	0.483961376471577	0.779506815560406
ENSCSAG00000000995	-0.610646141248757	5.46914742139761	10.6365349271521	0.00110875220905263	0.0202133115197817
ENSCSAG00000000996	0.319122755220366	2.24713810173368	0.979248035374344	0.322384524645589	0.671250123686123
ENSCSAG00000000997	1.72467599539473	9.17455133456166	4.70029373970844	0.0301574628208562	0.205245952761487
ENSCSAG00000000999	0.146867506942698	5.2977280374997	0.531259447661935	0.466077842355409	0.767594747450821
ENSCSAG00000001000	-0.0858753047386868	7.14827314978704	0.26222855058446	0.60859322808438	0.849533542722103
ENSCSAG00000001002	0.182211893988642	6.05866409189796	1.4994756348588	0.220752061687195	0.574832382608766
ENSCSAG00000001003	0.488147189321825	3.74909066869645	2.83666637027581	0.092135181453494	0.385655547913675
ENSCSAG00000001004	0.143048043730699	4.97161563683082	0.67943947818987	0.409779804609481	0.736488904541328
ENSCSAG00000001005	0.277014063146753	1.96377233598194	1.20277230233556	0.27276828763496	0.628473239592277
ENSCSAG00000001006	0.152955131436308	5.54572648908703	1.07134873858559	0.300640996344831	0.653419711834816
ENSCSAG00000001007	0.163095873134691	5.58650698137552	0.934142135869077	0.333788901678102	0.682241218786934
ENSCSAG00000001008	-0.0523130641245243	5.16546399257521	0.084806390452993	0.770886609869797	0.919160580234035
ENSCSAG00000001009	0.0570089011975872	4.89879451797464	0.0434540702206014	0.83487262346589	0.943357283265525
ENSCSAG00000001010	0.118633712967747	4.46936808128245	0.385201776729453	0.534832397105033	0.810219820506634
ENSCSAG00000001011	-0.266572038884362	5.26357693117841	2.72791185038923	0.0986081360119285	0.400765399239425
ENSCSAG00000001012	-0.0269156217616451	3.87626418895812	0.00953197778245141	0.922224634104232	0.97482939958983
ENSCSAG00000001013	0.0986780449197334	2.92661255976441	0.2165391042859	0.641689695407939	0.865008634329006
ENSCSAG00000001014	0.0850560816756973	4.0362583401586	0.254508730040619	0.613918083344928	0.851482598663264
ENSCSAG00000001015	0.281850345529187	0.403036538278041	0.849553973836734	0.356678547020236	0.698595939894846
ENSCSAG00000001016	0.512678651085703	4.81031473872142	10.1702091163286	0.00142728086169579	0.0245056112189495
ENSCSAG00000001017	0.0109598306831836	5.50288839825958	0.00361027165044447	0.9520875096555	0.985253392455353
ENSCSAG00000001018	0.00160767212982111	6.41432224519585	0.000105427162614191	0.99180764639004	0.998578902494623
ENSCSAG00000001021	-0.184297362354165	7.36739806623003	1.31989339653463	0.250611183568337	0.606853088843017
ENSCSAG00000001022	-0.363700842568835	4.80527156013651	4.68771202653464	0.0303790729025349	0.206464714512151
ENSCSAG00000001023	-0.0733240394210416	3.02256338900315	0.121387047133219	0.727534967056688	0.903059722079661
ENSCSAG00000001024	0.689316190441343	1.18836486737141	3.30501292373451	0.0690688021096132	0.330127386992032
ENSCSAG00000001025	1.15534643156177	-2.84569734047362	1.52015899749569	0.217595433772615	0.570250061324035
ENSCSAG00000001026	0.212284216955607	6.32321887305404	0.688868630173868	0.406549468291385	0.734131987424799
ENSCSAG00000001027	0.720728695703122	5.49828909804952	5.21741083908418	0.0223618216378714	0.172351940267253
ENSCSAG00000001028	-0.472787364946592	7.60855037006872	7.64832966253066	0.0056824912481914	0.0674744516278928
ENSCSAG00000001030	-0.491028907068547	0.331504502253714	1.54024956963572	0.21458066104578	0.567530629062154
ENSCSAG00000001031	-0.011566154637689	5.24357291959427	0.00418717508981103	0.94840618654925	0.984280551884006
ENSCSAG00000001032	0.0406265212055241	5.00173663379982	0.0547271751949978	0.81503280099721	0.934468719119111
ENSCSAG00000001033	1.23905596114933	2.24485044506158	8.5745659896458	0.00340891204237964	0.0469293778013255
ENSCSAG00000001035	-0.685565404632784	5.96882497572765	1.78730000236815	0.181255477126515	0.531156600545942
ENSCSAG00000001036	-0.0723122962934196	6.63954263192553	0.117726386696265	0.731513609481464	0.9049814598735
ENSCSAG00000001038	0.122557811625919	5.45272450576177	0.622682183614353	0.430052312677717	0.747917452726171
ENSCSAG00000001039	0.67048117310654	3.96248134950519	4.47175715802244	0.034459535991785	0.223447647807565
ENSCSAG00000001040	-0.0675511441235368	0.583746573226185	0.0309843308325597	0.860275350308063	0.953251573932529
ENSCSAG00000001041	-0.12338676134974	-0.195398758665314	0.0947233665859564	0.758256122318014	0.913968939088275
ENSCSAG00000001042	-0.508106711363832	7.77241871548073	7.90716323443762	0.00492394234290442	0.0611494403592123
ENSCSAG00000001043	-0.167961383735022	5.82219465707206	1.44296440221563	0.229660237518369	0.585252484736059
ENSCSAG00000001044	0.307764145311909	2.53997846745155	2.00985193232349	0.156280570211332	0.495068311887337
ENSCSAG00000001045	0.147302294182856	5.13473348830159	0.724139148682912	0.394789540502456	0.727598620897016
ENSCSAG00000001046	0.0137343538784538	5.38036547383803	0.00816379607950779	0.928006126305852	0.977293878359714
ENSCSAG00000001047	0.786799978378738	1.07571712038472	5.05568563422297	0.0245452686326346	0.181312254921837
ENSCSAG00000001048	0.398242547277903	2.97240509735424	3.7748792240037	0.0520276568340282	0.283464145091505
ENSCSAG00000001049	-0.0306260272012131	1.28131642498477	0.0145034001487154	0.904142477626624	0.969077195690844
ENSCSAG00000001050	-0.0291431719537196	6.92277752017842	0.0409998193745356	0.83953827069037	0.945599341332542
ENSCSAG00000001051	0.470861878256699	0.0367784775450345	1.60944285377967	0.204570137369111	0.557755853239618
ENSCSAG00000001052	0.367278501234802	3.74844246212183	0.629216874019527	0.427642715196288	0.74627676641348
ENSCSAG00000001053	-0.170886980970147	6.53534390461048	0.403090581480157	0.525497452814568	0.80575950873916
ENSCSAG00000001056	-0.0337212253672884	6.81820634227209	0.0572547457566799	0.810888752428849	0.933341430234654
ENSCSAG00000001057	4.91805762254289	2.42583975028329	49.1202091550824	2.40747046852761e-12	7.72035411093197e-10
ENSCSAG00000001058	0.209397746628148	4.4847846731556	1.21666133408994	0.270016863056556	0.626358348164259
ENSCSAG00000001059	-0.202066671182374	6.35868688660283	1.18381942043534	0.276579806937774	0.631870984857344
ENSCSAG00000001060	-0.00967718193825972	5.16435226469098	0.00208422690955956	0.963586559033209	0.988298509410799
ENSCSAG00000001061	-0.594365131825627	5.85395501067393	2.80870561968	0.0937539937920261	0.389764589847192
ENSCSAG00000001062	-0.240866157958761	6.05219173230655	1.57669585429909	0.209237271678512	0.561885025069365
ENSCSAG00000001063	0.334458053684465	5.02933797637058	3.27626843664649	0.0702885719721063	0.333225127228266
ENSCSAG00000001064	0.659650945644929	2.72721240465468	5.05696718239113	0.0245271235006546	0.181312254921837
ENSCSAG00000001066	-0.363403697110886	7.07983406079387	0.63833571321711	0.424314102791037	0.744702585888806
ENSCSAG00000001067	-0.298656495619327	5.08225138768185	1.81497519147444	0.177912559508726	0.527308936568514
ENSCSAG00000001068	-0.16488664438738	6.35754435068625	1.04574565253638	0.306488939931382	0.658122441607727
ENSCSAG00000001069	0.110513521027564	0.557475538818692	0.136930591871387	0.711351689786769	0.897358362966349
ENSCSAG00000001070	-0.206264004533649	-0.533713187978264	0.312603262504545	0.576087095687	0.832642728626493
ENSCSAG00000001071	0.10849327300555	3.7767191216183	0.174403272322653	0.676227766326117	0.881891384260485
ENSCSAG00000001073	0.0302649463068794	5.47648462545636	0.0310222579983019	0.860190739805625	0.953251573932529
ENSCSAG00000001074	0.288320368925843	3.42902503001405	1.60781300250528	0.20479949920943	0.558003124319307
ENSCSAG00000001075	-0.409364593235415	-0.873965837220334	0.570319495058996	0.450131985491881	0.759353488343315
ENSCSAG00000001077	-0.109470505448437	4.57399020158373	0.465500471986296	0.495064477456352	0.787004809831238
ENSCSAG00000001078	0.744131284232347	-1.07335530531181	1.76955808870802	0.183436778493972	0.533138354809948
ENSCSAG00000001080	0.275238297359822	3.92384796332074	2.82513424308621	0.0927991328101326	0.387354884160971
ENSCSAG00000001081	0.135432055988369	4.52019759290035	0.523582363596166	0.469317535305211	0.769536868629711
ENSCSAG00000001082	-0.238846631971034	7.95505016065281	1.54597529439837	0.213730581300247	0.56655681461951
ENSCSAG00000001083	0.252251631904112	6.66312241284338	1.83071531779535	0.176043079079832	0.524099411889254
ENSCSAG00000001084	-0.244833473720801	6.14097236769361	1.51026869252492	0.219098090857011	0.572388699448267
ENSCSAG00000001085	0.304625754562412	2.92131029548542	1.13394070062524	0.286936338610543	0.641340521659104
ENSCSAG00000001087	-0.383786270560761	6.2024991917092	5.12828430316944	0.0235389844463897	0.176885080118752
ENSCSAG00000001088	-0.369768824379962	3.82812916661075	0.529195746067209	0.466945180885197	0.768154150687616
ENSCSAG00000001089	-0.565463763748195	0.502799573862848	1.19713533473465	0.273894985211874	0.62996459850133
ENSCSAG00000001090	-0.218705184829451	5.76916382284833	1.20497369059782	0.272329859132743	0.628134657630991
ENSCSAG00000001091	-0.0467221571853527	4.78457214171696	0.0721476850515614	0.788235040926803	0.925389480405082
ENSCSAG00000001092	0.080137753857064	4.64774465504523	0.179761477772541	0.671578302929391	0.880072982300281
ENSCSAG00000001093	0.73949490226058	-0.98612525601264	2.07423263873168	0.149805265681945	0.487870416298941
ENSCSAG00000001094	0.211517143426794	4.96418206239183	1.85288060648378	0.173448734133706	0.519465592327547
ENSCSAG00000001095	0.61094412381626	0.614932027328769	3.20689283397771	0.0733286137542454	0.340407170707946
ENSCSAG00000001096	0.0681158452689285	6.32029956448245	0.214183583467758	0.643507929918753	0.86562710864821
ENSCSAG00000001097	0.991384921683934	5.28002441114869	9.13678584415905	0.00250520811069662	0.0375485683887261
ENSCSAG00000001098	-0.47278603649938	7.85958174488686	7.67985618514494	0.0055840618064095	0.0667109375280946
ENSCSAG00000001099	0.770525093704432	0.981163222602653	3.43556046684682	0.0638069322235035	0.315617623948209
ENSCSAG00000001100	-0.543406159517816	5.18612406501332	1.37377860115917	0.241163727220439	0.598272947206367
ENSCSAG00000001101	-0.112075910716059	6.36758415010329	0.320349197205267	0.571397865776149	0.830812635279067
ENSCSAG00000001102	0.455362394069526	1.70309162293839	2.27551663536441	0.131431321096656	0.458565933788228
ENSCSAG00000001103	-0.144479956770902	4.68523889052639	0.644750326957929	0.421995851499233	0.743059253674417
ENSCSAG00000001104	-0.278070512302682	1.05082483324893	0.185290884789417	0.666865219858446	0.877029447917984
ENSCSAG00000001105	1.12095758738159	2.41614662982036	6.88979915973707	0.00866890077411694	0.091785219936646
ENSCSAG00000001106	-0.424319994633709	3.44316031647706	1.38926097252308	0.238529943310661	0.595405878969397
ENSCSAG00000001107	0.084527383637021	4.80327445331233	0.234507999882933	0.6282011750772	0.85823931212238
ENSCSAG00000001108	-0.013368140336164	5.26278939141543	0.00884094777902611	0.925088253551946	0.976088072308514
ENSCSAG00000001110	-0.0463019018308704	6.03918860093302	0.095211793551087	0.757653145733639	0.913956167467877
ENSCSAG00000001111	0.661006294525336	0.582448802221904	3.24538409318732	0.0716249008749112	0.335896788117805
ENSCSAG00000001112	0.226513032944182	3.74342998835389	1.07421303096998	0.299995757218248	0.652610678374471
ENSCSAG00000001113	-0.346194275540235	3.54436136597503	0.53477687629276	0.464605455979653	0.767594535701374
ENSCSAG00000001114	-0.270871366201537	3.04636411819455	0.371691279262961	0.542083816322664	0.814028555681292
ENSCSAG00000001115	0.434198555894339	0.106157199255373	1.75510617063644	0.185236101145799	0.535413863869559
ENSCSAG00000001116	0.142987091583145	4.23056985497414	0.556374884027473	0.455724555579481	0.762187738715951
ENSCSAG00000001117	0.210308873674269	3.67884243583021	1.16545365449168	0.280337365146344	0.635895453480191
ENSCSAG00000001118	-0.0891192690288575	3.09167945973807	0.125691949583395	0.72294127238821	0.901766178492767
ENSCSAG00000001119	-0.11350204557877	5.58222734554811	0.473521570244117	0.491371527045791	0.784774211361105
ENSCSAG00000001120	0.00515508914983662	6.33543980091661	0.00131982564444044	0.971019703865443	0.990219187098241
ENSCSAG00000001121	0.562349313418027	1.0520542787075	2.60974440212331	0.106208879530382	0.41473933076606
ENSCSAG00000001122	0.515685905042431	4.7266807694647	6.19881972660677	0.0127835531111842	0.119224137062354
ENSCSAG00000001123	-0.175215251757031	5.9893191462044	0.979710019450795	0.322270408172862	0.671250123686123
ENSCSAG00000001124	-0.13162913395186	5.72275829449716	0.619610067217717	0.43119222431304	0.747917452726171
ENSCSAG00000001125	-0.593253079545247	6.03157279349664	1.25930492758452	0.261782699319311	0.61878799380069
ENSCSAG00000001126	0.0412299796093828	6.56414863520281	0.0490764141860467	0.824678245655934	0.938910688377807
ENSCSAG00000001127	0.443155882750646	4.15758663156163	2.39532498384479	0.121698456844325	0.442167490474639
ENSCSAG00000001128	0.235879899256451	9.30645936243648	0.620080861421414	0.431017238943521	0.747917452726171
ENSCSAG00000001130	-0.751832684010286	3.39679052175201	7.42184908659413	0.00644365626570377	0.074341761776147
ENSCSAG00000001131	0.102268839495055	5.03562631456473	0.447266078430474	0.503636117501693	0.792243595502425
ENSCSAG00000001132	1.104510088806	0.594398485089117	8.00511546916026	0.00466453880959673	0.0589924866141724
ENSCSAG00000001133	4.3848933732541	-0.785449523633768	29.988647593608	4.34583153656302e-08	4.40368708523996e-06
ENSCSAG00000001134	0.196753230902002	1.95093338758937	0.450223448745319	0.502228861219097	0.790982970269304
ENSCSAG00000001135	-0.11562114070361	4.98850172954136	0.29335898436425	0.588076011244623	0.838781554677933
ENSCSAG00000001136	-0.85472884935775	-1.2689660964533	3.51980738327652	0.0606394944222679	0.307233904715521
ENSCSAG00000001137	0.0744737620294907	4.77037423047545	0.249806311113998	0.617211492765678	0.852609585606311
ENSCSAG00000001138	0.220707015871495	3.43090058283034	0.524785469261595	0.46880744507696	0.769140839992895
ENSCSAG00000001139	-0.0530734755803489	3.84193494734366	0.0156622404102862	0.900405692358014	0.968292259956854
ENSCSAG00000001140	-0.265772789030159	9.36445641849752	1.38819535079988	0.238710098195164	0.595585300889656
ENSCSAG00000001141	0.33435835718947	7.18205985050851	4.09844685976089	0.0429226261107885	0.2540139790297
ENSCSAG00000001143	-0.0525062632838591	6.90951860158864	0.095705126497883	0.75704582959832	0.913956167467877
ENSCSAG00000001145	-0.113653445092759	7.06702588821396	0.508927642328644	0.475603440327326	0.773716342350679
ENSCSAG00000001146	-0.0997775136094021	1.68587179160831	0.0931417223219277	0.760220467203931	0.914776303771754
ENSCSAG00000001147	-0.221382599462986	5.67101116958704	1.00345827278535	0.316475151537199	0.666682593028871
ENSCSAG00000001148	0.927810115240314	-0.251316226374018	4.64275116014473	0.0311849712965282	0.210753752416022
ENSCSAG00000001149	0.388934940069588	3.33601116908062	3.22850882214253	0.0723665551863299	0.33762627435418
ENSCSAG00000001150	0.140357936039052	2.89665167956848	0.527443448413282	0.467683674352603	0.768324174386507
ENSCSAG00000001151	1.67870797756524	-0.701770876267239	7.6309552077554	0.0057374908127703	0.0679327138025283
ENSCSAG00000001152	-0.144109070309463	4.75292820733004	0.825366419624977	0.363615808315178	0.704249801353399
ENSCSAG00000001153	0.850005862334507	0.304367856912977	3.56586577125907	0.0589789772923203	0.303136190144612
ENSCSAG00000001154	0.688472700967664	4.95204933787396	4.70425926273109	0.0300879651575563	0.205245952761487
ENSCSAG00000001155	-0.91699875014836	-1.79855170062411	2.63989459971857	0.104210457399617	0.413363142379795
ENSCSAG00000001156	0.0936713638872802	4.52371479669637	0.168360017306444	0.681573443805637	0.883822976983075
ENSCSAG00000001159	-0.66046778451615	1.26986640379458	3.16038214508238	0.0754455206941559	0.345234802248236
ENSCSAG00000001160	-0.173271218593546	8.04769228952009	0.0738800526752357	0.785768997560524	0.92451116661288
ENSCSAG00000001161	-0.0528640663057805	9.61389451015538	0.00778621441753558	0.92968630050609	0.977878661749926
ENSCSAG00000001162	-0.218724677016085	6.45864102200705	2.31128052635177	0.128438201866558	0.454130091891555
ENSCSAG00000001163	0.645213468671133	0.847593236029126	4.11758276478902	0.0424396765809731	0.252250034281686
ENSCSAG00000001164	-0.0817483929705032	0.37753818327034	0.0546684148081908	0.815130329676507	0.934468719119111
ENSCSAG00000001165	-0.108934506746164	5.50141887285785	0.50078710323176	0.479154479893938	0.776327717217642
ENSCSAG00000001166	0.0956393914821616	2.13829995119706	0.163773359148177	0.68570597222434	0.886374519185363
ENSCSAG00000001167	-0.111075115299426	4.78282184386002	0.310944762094103	0.577101019452993	0.833360512179147
ENSCSAG00000001168	-0.346614639420089	8.40426103304616	3.51288026078097	0.0608935058765009	0.308012065964001
ENSCSAG00000001170	-0.0245556900994929	3.3386190892608	0.00999765029714794	0.920353653204719	0.973642560044985
ENSCSAG00000001171	0.209015593705962	3.34384833111777	1.31585709824464	0.251336927658824	0.607363867467564
ENSCSAG00000001172	0.0460795195503948	2.89277555046012	0.044510264905238	0.832907122850534	0.94255893736955
ENSCSAG00000001173	0.182109008013727	0.368626915332244	0.240575217564523	0.623790970716783	0.856099332225102
ENSCSAG00000001174	0.512744900243573	2.6607332550061	5.21348609089031	0.0224123524053486	0.172580337845754
ENSCSAG00000001175	-0.558646176413004	4.90739603928824	2.3350430667921	0.126491492111029	0.451049217443407
ENSCSAG00000001177	-0.197682014596295	6.00279029658075	1.61810007255257	0.203356908958707	0.556837875542268
ENSCSAG00000001179	-0.21124237876338	5.07560020749747	0.147201157234193	0.70122451084518	0.89326895307958
ENSCSAG00000001180	0.924531866760807	3.97797013086951	13.0710042267577	0.000299902301939539	0.00738224488991857
ENSCSAG00000001182	-0.337684514492426	4.98176027341145	0.463624658265083	0.495934838601813	0.787478920321683
ENSCSAG00000001183	0.0170284349101907	5.495544792697	0.00897546475238187	0.92452219580106	0.975864845861842
ENSCSAG00000001184	0.414168386804511	4.15230123837568	1.76929504084537	0.183469347347871	0.533139199532863
ENSCSAG00000001185	-0.201532545107955	4.39536211368633	0.787985944044173	0.374709827382535	0.713438872493065
ENSCSAG00000001186	-0.462489843618941	7.9899685560226	3.54818976796138	0.059610449569617	0.304636694165026
ENSCSAG00000001187	-0.0812954914102612	6.14695007210972	0.334537651612077	0.562999291987751	0.826038384291273
ENSCSAG00000001188	0.552675976443447	1.41239115715077	2.04095194943921	0.153113800110236	0.491350424795176
ENSCSAG00000001190	-0.0546197720859773	5.23954239102511	0.107758047580191	0.742711147004819	0.909616846281344
ENSCSAG00000001191	0.130049390881756	1.73689994723731	0.210247238216532	0.646573690237255	0.867120626960761
ENSCSAG00000001192	0.0625078995019243	6.12998449615071	0.0637417737321186	0.800676769885294	0.929881747166039
ENSCSAG00000001193	0.140269967125467	3.5753517954848	0.358275015799293	0.549465811744176	0.818090871293857
ENSCSAG00000001194	0.345606158034602	2.31521554333604	2.17091091300212	0.140642903658363	0.473188236364054
ENSCSAG00000001195	0.621676113903911	2.08665650473682	1.6658787345719	0.196811454517116	0.54883248256951
ENSCSAG00000001196	2.58125216154959	-2.19876553985413	5.57503127745687	0.0182183396227505	0.151417536540996
ENSCSAG00000001197	-0.0259027706738628	4.6724544807115	0.0185481720209317	0.89166975716006	0.964928872371927
ENSCSAG00000001198	-0.52572712322715	5.12179218231214	5.43729527041748	0.0197111695562034	0.158909034482976
ENSCSAG00000001199	-0.0408006535397783	6.19224066604619	0.0602589872156827	0.806087067982749	0.931384407266251
ENSCSAG00000001200	-0.252566738602052	2.81952132883986	0.71576231704503	0.397537473790012	0.729424238749458
ENSCSAG00000001201	-0.0140896874058909	-1.20764073088257	0.000829750205213031	0.977019806051589	0.993106450683863
ENSCSAG00000001202	-0.388879254610325	4.32326725333926	0.630536906710539	0.427158441390479	0.746048004276889
ENSCSAG00000001203	-0.12577885727042	9.91272030533107	0.295252770495793	0.58687392809564	0.838267848973617
ENSCSAG00000001204	-0.210214456551432	5.19685504288366	0.148094709227657	0.700362812188157	0.892997728030862
ENSCSAG00000001205	-0.0287949838055115	2.76166044190383	0.00597189870749304	0.938402343515686	0.980648564440706
ENSCSAG00000001207	0.58485069743574	0.527567608866346	2.74667155044341	0.0974571144266236	0.3976529542946
ENSCSAG00000001208	-0.122668173977046	4.81893514058926	0.500187531218806	0.479417734190225	0.776327717217642
ENSCSAG00000001209	-0.281831424994707	5.15624321424756	2.18616092996652	0.139256027608637	0.470831118966243
ENSCSAG00000001210	0.0181078232602758	5.25816504902874	0.0109647017701562	0.916603965231366	0.97290480351212
ENSCSAG00000001211	-0.0522404220646556	4.06317442763575	0.00870470982119542	0.925665999170361	0.976222301055649
ENSCSAG00000001212	-0.0406597456709049	3.05610277441831	0.0362247031721985	0.849052205246349	0.948326809419582
ENSCSAG00000001213	-0.127065224167278	4.09243827396062	0.369034688080685	0.543530916537907	0.814381909190789
ENSCSAG00000001214	-0.410386572605962	5.06693316012771	1.78353015322924	0.18171644077309	0.531792375240359
ENSCSAG00000001215	-0.0546369711574865	2.31116140778075	0.0439991098764807	0.833855268696996	0.943060951299815
ENSCSAG00000001216	-0.128563693525521	8.50012156530503	0.331518766384676	0.564766149000198	0.826532206542288
ENSCSAG00000001217	-0.0293774115107704	7.19312195282877	0.0170112207467419	0.896228550270108	0.966442969563973
ENSCSAG00000001218	-0.231556325436037	6.53615556137621	1.77536168224679	0.182719918172198	0.532366358872852
ENSCSAG00000001219	-0.865231271151104	1.6045491718245	5.24572955366499	0.0220007012965515	0.170523502259569
ENSCSAG00000001220	-1.09533007687045	0.688534837560746	6.87532553265735	0.00873938374903124	0.0922363241506901
ENSCSAG00000001221	-0.312720446906882	7.77361201390046	3.59355632524026	0.0580039886300399	0.300329743010147
ENSCSAG00000001222	-0.186930071935756	4.71897686413585	1.0696523256834	0.301023990391577	0.653419711834816
ENSCSAG00000001223	0.26646364000822	3.72885211456868	1.4681842359669	0.225632398998545	0.580132368346663
ENSCSAG00000001224	-0.516778892440952	6.23115856476609	6.86660155275875	0.00878215043428243	0.0924504644506329
ENSCSAG00000001225	0.179638519455306	3.80387457135962	0.290711860480059	0.58976471412389	0.840115893331979
ENSCSAG00000001226	-0.41122991782893	10.103441397906	0.486157864283399	0.485646217557882	0.780597370124906
ENSCSAG00000001227	0.0116001783421626	5.08355783250434	0.00579901053484022	0.939298779105231	0.980992597817332
ENSCSAG00000001228	0.997209497969615	-0.281251824637648	4.37109782177645	0.0365534348466214	0.230528095976192
ENSCSAG00000001229	-0.541861330495157	2.08759571095735	1.75099091128435	0.185752209501681	0.536094573534732
ENSCSAG00000001230	-0.0136982175465376	6.32447706506741	0.00776143260737072	0.929797996559318	0.977933870935447
ENSCSAG00000001231	0.0500213986366059	5.05798672663725	0.102870501637646	0.748411739430538	0.911078766227462
ENSCSAG00000001232	0.382199974079226	3.21790109042827	4.38120998594876	0.0363371934267566	0.229778493043545
ENSCSAG00000001233	-0.112693392810566	6.54655342451645	0.0957262014613178	0.757019923560466	0.913956167467877
ENSCSAG00000001237	-0.0303773481676157	3.74097129109567	0.0276760804156506	0.867872631711254	0.955130828437417
ENSCSAG00000001238	0.364585079701354	2.64473430910283	2.04617253489711	0.152589377062505	0.490897031370634
ENSCSAG00000001239	0.000749072710042822	4.67162274672688	2.24517373492716e-05	0.996219376645062	0.998759055784309
ENSCSAG00000001241	-0.238882181189086	5.85807259429131	2.70128463907474	0.100267426127199	0.40412813014713
ENSCSAG00000001242	-0.427219469261477	8.2162912086691	0.708440309750131	0.399962077988046	0.730919665685115
ENSCSAG00000001244	3.51552037600609	-1.5011117657336	23.2465294209829	1.42507381104617e-06	8.88625770676384e-05
ENSCSAG00000001246	0.292260452709229	2.0452106212287	0.173967882061675	0.67660923498115	0.881944343143918
ENSCSAG00000001247	0.789581957359143	-1.11768116373637	2.29580953116664	0.129723560004255	0.456756350584157
ENSCSAG00000001248	-0.404806428040751	4.54553467531729	1.42059603983584	0.233305322766301	0.588500918773822
ENSCSAG00000001249	-0.404824286741235	8.38123100929804	3.18103142057056	0.0744976909465316	0.343517130475674
ENSCSAG00000001250	0.491628207566261	-1.67953750275827	0.880629073764357	0.348029439085776	0.691795568904101
ENSCSAG00000001251	2.46635900690987	0.00870081331083854	33.9350690497695	5.6982296636612e-09	7.29594258563505e-07
ENSCSAG00000001253	-0.458821496457793	-0.711476731534294	0.396547589757624	0.528877633079268	0.807195700015733
ENSCSAG00000001254	0.219466453438017	4.97832464177346	0.66930722967232	0.413293242580861	0.738363629247179
ENSCSAG00000001256	0.306373385038882	2.34693284498356	1.02425269851658	0.311512376689378	0.662727998674564
ENSCSAG00000001257	2.14594607728184	2.46257358426752	20.4219270799757	6.21140193534806e-06	0.000309950833130344
ENSCSAG00000001258	0.010656366950845	3.88943382852829	0.00409324533734612	0.948987365688438	0.984530113702227
ENSCSAG00000001260	-0.226447883579246	6.47055199523571	1.79079940031778	0.18082879430466	0.53090812030812
ENSCSAG00000001261	-0.156909746272828	3.74291539469867	0.531370503172518	0.466031240783035	0.767594535701374
ENSCSAG00000001263	-0.0426523791788425	7.04519156045148	0.0817712529303449	0.774911260720427	0.9196816334928
ENSCSAG00000001264	0.117027340674282	6.91572726256114	0.307892995396529	0.578976014695662	0.833953678793777
ENSCSAG00000001265	-0.526024116349503	6.81373463037104	1.08474731068723	0.297637972431584	0.651436590603724
ENSCSAG00000001266	-0.105611584273484	7.59759559617187	0.400469805050514	0.52684672970196	0.806409427757703
ENSCSAG00000001267	-0.0838848541315156	7.35970108417684	0.330654911649901	0.565273706614718	0.826981914274162
ENSCSAG00000001268	-0.211771697901761	6.68282779030395	2.01706979213583	0.155539037889555	0.494521326048466
ENSCSAG00000001269	-0.151517825571836	2.31949923044995	0.201911717771758	0.653182167445646	0.871189388875512
ENSCSAG00000001270	-0.116501592429955	5.9312935302761	0.415470076844549	0.519206086452451	0.802211790373796
ENSCSAG00000001271	-0.0958546876362864	6.45753391833353	0.362240207853944	0.547264706168322	0.816728982409512
ENSCSAG00000001273	0.235019724301555	5.94594905212696	1.24991609132309	0.263568503989336	0.619754112160085
ENSCSAG00000001274	-0.110562417314587	5.02428780661406	0.376760069320973	0.539342313266048	0.812654350320681
ENSCSAG00000001275	-0.620943238487921	2.97284945101682	1.8512277152002	0.173640671309064	0.519946150836078
ENSCSAG00000001276	-0.173811898571028	4.17588676131982	0.810445701548563	0.367988511707703	0.707904291623122
ENSCSAG00000001277	0.334754349911531	5.73775274155649	1.70960333119104	0.191036844336138	0.541828115812086
ENSCSAG00000001278	0.666242134298498	2.25380567812911	4.3163275291042	0.0377483067147863	0.235474637134164
ENSCSAG00000001280	0.0353924783708633	5.95602055504608	0.0265094773550842	0.870662276502328	0.956701683946374
ENSCSAG00000001281	-0.513847346491397	7.0052203985182	6.09173765439174	0.0135815452334168	0.124764395228224
ENSCSAG00000001282	0.209380631435253	1.20097403742549	0.352035250894513	0.552963278900669	0.819821542655397
ENSCSAG00000001283	0.146290628061589	2.32436889221316	0.222140667090482	0.637413655926908	0.863795910261769
ENSCSAG00000001284	-0.193458866827483	8.37971648707508	0.974645019603948	0.323524450180646	0.67213264836521
ENSCSAG00000001285	1.49053183844309	3.33807557605739	25.8729318540055	3.64646776494291e-07	2.73766854879828e-05
ENSCSAG00000001287	-0.272415250459728	5.99902912921798	0.823739118538917	0.364089198760315	0.704444550945109
ENSCSAG00000001288	-0.0953340961514814	5.19433552381433	0.232151737756521	0.629932917065915	0.858748926310476
ENSCSAG00000001289	-0.0592650297169281	4.38511039873292	0.100303261516334	0.751466011470633	0.912368695384971
ENSCSAG00000001290	-0.738870663271933	1.69881415785251	3.54224347030955	0.0598244928524688	0.305069820452062
ENSCSAG00000001291	1.11175365449483	-1.148265524204	3.14746068947888	0.076045218140591	0.346972062991199
ENSCSAG00000001293	-0.391005505431565	5.93389813523964	2.95429141234349	0.0856498432421363	0.368886169708048
ENSCSAG00000001294	-0.158768809371575	5.78274514555419	0.760879678698295	0.383053369599917	0.718070703224579
ENSCSAG00000001295	0.217742464585582	3.04473129033056	1.14710848150802	0.284155264700208	0.638541667367884
ENSCSAG00000001296	0.0991806686217708	2.91269327987167	0.167698327163304	0.682165530841414	0.884073217732841
ENSCSAG00000001297	0.0553066224706623	4.49296864957989	0.103912787890827	0.747183721742217	0.91051464616428
ENSCSAG00000001298	-0.232801929651898	0.965594867408221	0.701531181692353	0.402269672846333	0.731851850907019
ENSCSAG00000001300	-0.216373471953207	9.15930034426797	0.713164726343066	0.398395197212397	0.729817925384417
ENSCSAG00000001301	-0.412027733794455	4.01776334980745	5.01860237265167	0.0250764016638621	0.184001299992008
ENSCSAG00000001303	-0.0608435817312799	3.81831305955167	0.0779778369718329	0.780056719579039	0.92214406221636
ENSCSAG00000001304	-0.383281116847621	6.6613731590895	4.11112311305099	0.0426020624834379	0.25275081395077
ENSCSAG00000001306	-0.597530028205352	2.09786911807702	6.50021064191537	0.0107861713021226	0.106743673695122
ENSCSAG00000001307	-0.185486763955564	4.38840943423514	0.4413128509083	0.506489477881517	0.794462175324693
ENSCSAG00000001309	-0.173012184402445	0.981436015828858	0.175175199814106	0.675552811775474	0.881641521060833
ENSCSAG00000001310	0.15823453030545	4.59250309757973	1.02978073479233	0.310210172320613	0.661042628850414
ENSCSAG00000001311	-0.495933514205626	5.74898995455655	0.89264384279042	0.344761855866383	0.689919642744738
ENSCSAG00000001312	-1.06042922185217	-0.913557153991291	4.78103482489302	0.028774823993449	0.200592438723516
ENSCSAG00000001313	-0.651617943282069	5.7235327031136	2.67485629955477	0.101944527656954	0.408892123193276
ENSCSAG00000001314	-0.130253273210759	2.71251209419707	0.244962917382367	0.620644389807174	0.853752969818341
ENSCSAG00000001316	-0.504795249030694	2.88540889145031	0.721566078174646	0.395630687132472	0.72784941628058
ENSCSAG00000001317	-0.090689103587216	7.97631079351744	0.243522451528634	0.621673510200905	0.854471279686141
ENSCSAG00000001318	0.5980118749373	5.44517548296493	4.98082401635651	0.0256297727539389	0.185934694151893
ENSCSAG00000001319	-0.354260432914504	4.33132853686536	2.10008972186539	0.147290495411446	0.485042324084225
ENSCSAG00000001323	0.717331581285266	0.242660541685068	3.96129253333242	0.0465579410751756	0.266920344581283
ENSCSAG00000001324	-0.0399845109985171	5.01262879165844	0.0571271227168211	0.811095650657207	0.933392576277894
ENSCSAG00000001325	0.0710688446761985	1.84946821946712	0.0530938375076957	0.817764644045189	0.935518674726027
ENSCSAG00000001326	0.0184249471766952	4.5048975176183	0.00947744396748718	0.922446731271125	0.974920185590298
ENSCSAG00000001327	0.146679413946512	0.361858151976246	0.238384593674073	0.625375288453404	0.856565522794997
ENSCSAG00000001328	-0.0240368629099767	3.51182195311096	0.0138699213478937	0.906249401234056	0.969632131271681
ENSCSAG00000001329	-0.155670684841473	2.50628920157482	0.390541620101498	0.532014840591703	0.809310374352054
ENSCSAG00000001330	-0.56341779706727	6.16725920890045	1.33743008700852	0.247487686475966	0.604218863843447
ENSCSAG00000001331	-0.480721871968937	4.10124130398199	2.33442279063892	0.126541888072673	0.451131527152243
ENSCSAG00000001332	0.301022415886222	-0.737673792429014	0.535600738684096	0.464261663393833	0.767594535701374
ENSCSAG00000001333	0.446374303635984	3.52578003942014	1.88190534075901	0.170117751276026	0.514740204642553
ENSCSAG00000001334	0.530432467988652	3.64591208536639	3.24322844856569	0.0717191840484156	0.33595739164143
ENSCSAG00000001335	-0.346895622899497	5.07660190726981	4.31253355633995	0.0378325772885793	0.235715080752722
ENSCSAG00000001336	-0.517568372579225	7.55486749881553	3.49074004150518	0.0617129914243396	0.310671587734172
ENSCSAG00000001338	-0.228029011569599	0.816312285748731	0.539109756259066	0.462801906636057	0.766788408208007
ENSCSAG00000001339	-0.0650528575118087	6.95401608681121	0.201959294155394	0.65314398661146	0.871189388875512
ENSCSAG00000001341	-0.0734336437632608	6.7112896531344	0.160590015247966	0.688613884169471	0.887723127757917
ENSCSAG00000001342	0.117904116402805	5.32916384852402	0.435263122528184	0.509417650251701	0.796408076593218
ENSCSAG00000001343	0.180974821466082	4.08891131927046	0.722301509680875	0.395390008406959	0.727773868985562
ENSCSAG00000001344	-0.302320576944126	3.57662717205565	1.5493746047898	0.213227789888091	0.566359048606387
ENSCSAG00000001345	-0.168676040697314	3.64384777985635	0.554791058756052	0.456366651224199	0.762595987905163
ENSCSAG00000001346	-0.426800478938897	7.47612559716932	5.34330408135629	0.0208020093482233	0.16455305958075
ENSCSAG00000001347	0.586006361773761	3.24830004464578	2.9614807124927	0.0852698204579225	0.367824921520895
ENSCSAG00000001349	0.674079768813861	4.16442791208588	6.39807200290329	0.0114244365142098	0.110478581911711
ENSCSAG00000001350	-0.176999980045927	5.21182597007067	0.797949095317989	0.371707264538771	0.711577293507983
ENSCSAG00000001351	-0.216351280325053	8.5832084396005	1.43532230513472	0.230897795608441	0.586635602472683
ENSCSAG00000001352	0.324514462885095	3.22367483421445	0.984515834718277	0.321086456556787	0.67035858751487
ENSCSAG00000001353	0.168221224864655	7.24836015991404	0.895948727025807	0.34387033404353	0.6890323419211
ENSCSAG00000001354	0.902953890098768	2.65435097206808	6.10664659674496	0.0134674416145246	0.124042248424622
ENSCSAG00000001355	0.689216907974698	4.99386544232235	8.82904885557388	0.00296472869529502	0.0425442431452544
ENSCSAG00000001356	0.394786387763738	0.00655019770424185	0.706525091207645	0.40059981663745	0.731297617653767
ENSCSAG00000001358	0.515143351643408	7.04856105272563	0.663995632676915	0.4151528686583	0.73970822324201
ENSCSAG00000001359	-0.221555850143148	3.11392979315639	0.735706205131709	0.39103981506168	0.724553442707004
ENSCSAG00000001360	-0.0729753119306672	6.76775419029478	0.214408710833835	0.643333629923659	0.865586637785034
ENSCSAG00000001361	-0.247746062800059	5.05512188045479	0.913442386882132	0.339202699012006	0.685754097867968
ENSCSAG00000001363	0.666563418466708	0.794316716933435	2.72310133405724	0.0989056737985337	0.40108642625347
ENSCSAG00000001364	0.707522503831742	2.22707313055265	7.06152283153046	0.00787570228574345	0.0860906516569322
ENSCSAG00000001365	-0.194922189682896	7.88732064537263	1.44840173602464	0.228784580696486	0.584515790327994
ENSCSAG00000001366	-0.52956758876839	3.91929285778076	5.13296278628541	0.0234756223614688	0.17665183592729
ENSCSAG00000001367	-0.436111599972745	4.74227437108736	4.12053009644552	0.0423658014047623	0.252250034281686
ENSCSAG00000001368	-0.206879236316153	2.38415505021501	0.850264576093739	0.356477501256215	0.69837237787524
ENSCSAG00000001369	0.463064479353654	6.15430790872642	3.239023562538	0.0719034796283665	0.336248520108077
ENSCSAG00000001371	-0.345804169472164	3.93482133825332	0.425629937448491	0.514141099531618	0.799073881890192
ENSCSAG00000001373	3.52307113127781	2.68466939482373	40.0105852263117	2.52590356565957e-10	4.74094877204536e-08
ENSCSAG00000001374	0.0202040860614066	4.79058944835363	0.0104992067429173	0.91838708704317	0.973391500654581
ENSCSAG00000001375	-0.127542389965494	6.70489820260957	0.536019366658302	0.464087128116427	0.767530499158809
ENSCSAG00000001376	-0.151505083584984	6.25053931605495	1.12170380878487	0.289551875458173	0.643938107842014
ENSCSAG00000001377	-0.4559201021026	5.49094779749877	1.11485811929713	0.291028334044202	0.64496377209286
ENSCSAG00000001378	0.724353647867208	3.69325851123063	5.33323585087333	0.0209225054597603	0.165215224764966
ENSCSAG00000001379	-0.275825497495768	4.91525112539438	1.72249453186059	0.189372260381104	0.539844947310095
ENSCSAG00000001380	3.84735784069778	3.10312593430834	49.1110041289026	2.41879466164486e-12	7.72035411093197e-10
ENSCSAG00000001381	0.0947665912237154	3.00336299451107	0.174707228896104	0.675961785088379	0.881761238690946
ENSCSAG00000001382	0.0451408296581582	5.62233829006442	0.0699676801559548	0.791383843537981	0.926450275973976
ENSCSAG00000001385	2.02479874138584	-1.21568849367226	10.0444443062775	0.0015280809133635	0.0258864743036154
ENSCSAG00000001386	-0.00832232820470727	6.38315620197317	0.00291563622715252	0.956937847899982	0.986379333110584
ENSCSAG00000001387	0.224385886679215	2.87161357778552	0.987544700348227	0.320343212489351	0.669924327091214
ENSCSAG00000001389	0.388606426558842	0.871541156734504	0.900583878371709	0.342625200145416	0.688041389763141
ENSCSAG00000001390	-0.408205340840747	7.59897996599195	2.1684468460614	0.140868444462741	0.473641001563461
ENSCSAG00000001391	-0.0492817540197747	5.58124880142402	0.0649789831721606	0.798792801740945	0.929131035658816
ENSCSAG00000001395	0.473966401997302	0.1957002250162	1.65187760715123	0.198703571277122	0.551997082909277
ENSCSAG00000001396	0.000750976302678677	6.96946589414684	2.31009201527854e-05	0.996165108960456	0.998759055784309
ENSCSAG00000001397	1.64581575964697	0.299018476199377	9.77378821860785	0.00177017349984049	0.02855269111022
ENSCSAG00000001398	0.411747876633871	6.63801950810284	4.87271525119304	0.0272845375844811	0.193225317030495
ENSCSAG00000001399	0.0728638036365056	7.01722172487744	0.273991560898782	0.600666680733186	0.84625552744097
ENSCSAG00000001400	0.346862449262726	5.6357614781572	2.39168326091929	0.121982220781467	0.44277090629734
ENSCSAG00000001401	2.82432169392823	5.21779570738383	32.7872086737531	1.02819202593493e-08	1.23960932061074e-06
ENSCSAG00000001402	-0.323115615590628	7.304220415995	2.60937275925808	0.106233773485126	0.41473933076606
ENSCSAG00000001403	0.949817431165646	5.60470538876814	9.27791542844579	0.00231933230632103	0.0352099372274857
ENSCSAG00000001404	-0.296771780024917	-0.737468843362319	0.722412557979276	0.395353684865492	0.727773868985562
ENSCSAG00000001405	-0.732371245613135	5.00388282552411	1.639460202553	0.200399546573661	0.553326531387022
ENSCSAG00000001406	1.58578829564011	4.38599102445459	11.6294988507214	0.000649140421105557	0.0134866067111956
ENSCSAG00000001407	0.635981863216482	7.1685636708223	1.10041862956147	0.294174250978937	0.648381046748669
ENSCSAG00000001408	1.53574660581505	5.72649520134395	5.57064374099042	0.0182640449109869	0.151445205154311
ENSCSAG00000001409	0.613846184289498	3.37512491115424	4.05872434485012	0.0439436839098674	0.257269880750711
ENSCSAG00000001410	-0.0470969251865605	7.00786557115552	0.0615435345634836	0.804072746472685	0.930664463605607
ENSCSAG00000001411	1.75153160075415	5.32202606634902	19.7961569038899	8.61557306814818e-06	0.000407746190162188
ENSCSAG00000001413	-0.369209315659189	8.88419138716738	2.76788070129327	0.0961734171276191	0.394976527447738
ENSCSAG00000001414	-0.489015999798402	4.43446315844175	2.58157006144398	0.108114376697877	0.417059140858377
ENSCSAG00000001415	-0.518155177241219	-1.57393827172924	1.10250233558717	0.293717601409715	0.648013185513236
ENSCSAG00000001416	0.0320203189751283	3.03354233818102	0.009356401574518	0.922942010893727	0.974940657269674
ENSCSAG00000001417	-0.250431869234054	3.80338888564374	2.40148672314023	0.121219997282539	0.44130277608898
ENSCSAG00000001418	0.232336745670377	1.74165980501178	0.499585386692054	0.479682356335061	0.776603948204881
ENSCSAG00000001419	0.066377427257807	3.37722386570602	0.0767218171204931	0.781790061994982	0.923071728839406
ENSCSAG00000001420	0.631861923298198	5.20463495148856	4.33164725661862	0.0374100248718257	0.2339649302567
ENSCSAG00000001421	-0.44610577853264	1.77932178681524	1.182177103625	0.276913225827584	0.632216937927419
ENSCSAG00000001422	0.168850952619085	4.1769845483113	0.153543888273319	0.695171438098189	0.891125079011858
ENSCSAG00000001423	0.624551134715971	2.56296329460209	5.25279923174287	0.0219114945835269	0.170080157010253
ENSCSAG00000001424	0.159846246515133	0.434840995231735	0.1380023696724	0.710275058850401	0.896569594729237
ENSCSAG00000001425	1.02336339451288	5.34512576952954	8.52540912363932	0.00350222011962787	0.047767274744751
ENSCSAG00000001426	0.297766865898543	1.21824419193639	1.02205313562571	0.312032494194692	0.662884647015362
ENSCSAG00000001427	-0.340635650514089	6.54125011985108	1.06401300508751	0.302301692823182	0.654577485626704
ENSCSAG00000001428	-0.48299075065431	7.33172356399651	2.59841704521926	0.106970509048898	0.415446410530363
ENSCSAG00000001429	0.805007188639391	1.78640083923168	2.60301277035616	0.106660781466052	0.415016185078082
ENSCSAG00000001430	0.36002172066204	4.20817101209754	3.56450868863253	0.0590272058895047	0.303204615206851
ENSCSAG00000001431	0.574090640460984	1.14819695229399	2.02161351998393	0.155074283757103	0.493708933079427
ENSCSAG00000001432	-0.180568417551768	3.99224187237458	0.966835755337804	0.325470602203029	0.67363106277677
ENSCSAG00000001433	-0.613403583383214	2.10637411061034	0.55964178641841	0.454404608262573	0.761814952768262
ENSCSAG00000001434	-1.28901452518696	12.1172138432537	1.80374567468152	0.179260319897585	0.528765225771228
ENSCSAG00000001436	-0.643366238732227	8.40411069862923	0.539769658929458	0.46252820292783	0.766788408208007
ENSCSAG00000001437	-0.157308913177922	2.6223509502224	0.410719379847418	0.521604602242991	0.803520165570555
ENSCSAG00000001439	-0.259140644859788	7.09271630290882	2.89908418611247	0.0886298939490496	0.376833664271749
ENSCSAG00000001440	-0.10465383469019	7.80348651569009	0.361523228264836	0.547661488192186	0.816843489296581
ENSCSAG00000001441	0.116482411700464	4.2827431442154	0.232727441795781	0.629508804857376	0.858667368682893
ENSCSAG00000001442	3.06757200224071e-06	5.66033305875146	1.7018564335558e-10	0.999989591179436	1
ENSCSAG00000001443	-0.0665490261949163	3.25740442223706	0.104706401074047	0.746253241590997	0.910471565010937
ENSCSAG00000001444	-0.118745196023984	6.35900450827572	0.62051943148189	0.430854327478283	0.747917452726171
ENSCSAG00000001445	-0.0105542984211926	6.12599191512359	0.00396018763664685	0.949822228322002	0.984760137166186
ENSCSAG00000001446	-0.085433444593675	5.02282430301356	0.266659218968975	0.605581651870703	0.848795489873592
ENSCSAG00000001447	-0.137102451909261	4.27134240291433	0.0760216308327557	0.782762976463616	0.923362601735163
ENSCSAG00000001448	0.264573001041241	6.49175943753623	0.25247265753535	0.615339359705474	0.852004376247407
ENSCSAG00000001449	0.116015889259762	5.98853906985712	0.057720909909051	0.810135087000261	0.932992604953536
ENSCSAG00000001451	0.234787350841663	6.69734754508515	0.415213247198352	0.519335256607852	0.802211790373796
ENSCSAG00000001452	0.333404859651535	3.66890272390321	0.694999136632759	0.404469176218293	0.733768328124354
ENSCSAG00000001453	-0.105291497014333	4.60549218623636	0.256390128686824	0.612611102678358	0.850978623010514
ENSCSAG00000001455	0.57200894135705	4.10644696618919	6.18673121993771	0.0128711718245461	0.11983830046563
ENSCSAG00000001456	-0.246060554605035	3.99814448389002	1.3063137323604	0.253063160307739	0.609351253540162
ENSCSAG00000001458	-0.165085898700834	8.17891655872894	0.737056799606449	0.390605324382791	0.72428649260117
ENSCSAG00000001459	1.4124774950946	4.04751649301023	13.3239228609072	0.000262041392958322	0.00664844498846791
ENSCSAG00000001460	-0.0291568557182281	3.41890620697031	0.0148025694639351	0.903163691237217	0.969067256588866
ENSCSAG00000001461	1.00798075994906	6.82583876631517	13.2381262145728	0.00027431198830447	0.00689621173641543
ENSCSAG00000001463	-0.694612709386217	-1.18090609858331	1.32886920290317	0.249006487405651	0.605532255590208
ENSCSAG00000001464	-0.263348898853001	1.43236607082708	1.0758124436376	0.299636233285754	0.652565755816526
ENSCSAG00000001465	-0.0972448605473815	3.53799278654101	0.256527100027579	0.61251618614871	0.850978623010514
ENSCSAG00000001467	0.155286328745977	4.38501078297915	0.629445263640747	0.427558867846275	0.74627676641348
ENSCSAG00000001468	0.147251883323524	4.90191522753947	0.704506754172129	0.401273490489537	0.731390757415709
ENSCSAG00000001469	0.514393339181463	1.20445687703149	1.59338969469419	0.206842508779402	0.560344057324812
ENSCSAG00000001470	-0.00241860615882887	5.48431597294996	0.000102861879991423	0.991907926012856	0.998618993901886
ENSCSAG00000001471	-0.179858265507167	6.69853083887994	0.678035036167344	0.410264174576762	0.736678125444157
ENSCSAG00000001472	0.195481832845279	3.66987626113075	0.736517598194581	0.390778704285696	0.72428649260117
ENSCSAG00000001473	0.00616727726365313	0.491935388879332	0.000574935386774555	0.980870308433572	0.994152401117864
ENSCSAG00000001474	-0.2404638758516	5.05546162546151	1.8136262004944	0.178073844558455	0.527308936568514
ENSCSAG00000001475	-0.173347015838452	5.07685337899497	0.905376108655297	0.341344257209399	0.687139822325138
ENSCSAG00000001476	-0.465203491855918	3.56207357164274	3.21525917768798	0.072954636846329	0.339243169141559
ENSCSAG00000001477	-0.0364512200513579	6.44007050087759	0.065299129905025	0.798308413062273	0.929025580113405
ENSCSAG00000001478	-0.436352645909242	7.11177756788068	3.03178246237671	0.0816482745542857	0.360578708049693
ENSCSAG00000001479	-0.255703848186736	6.58596938833234	1.14632130578564	0.284320555267177	0.638541667367884
ENSCSAG00000001480	-0.0924188605977442	6.67566397271995	0.335455845260913	0.562464012546806	0.825943998509565
ENSCSAG00000001481	-0.409191454207704	4.35015490628877	5.41829794756446	0.0199267761452824	0.15983061022236
ENSCSAG00000001482	0.0327831387789152	2.15765410435001	0.0147920366425538	0.903197979881519	0.969067256588866
ENSCSAG00000001483	0.969641523323137	6.01924482642733	9.49578424552378	0.00205944537957537	0.0321510957792499
ENSCSAG00000001484	-0.312918996512407	7.9900228027065	1.52204719281379	0.217309954635648	0.570184038239397
ENSCSAG00000001485	-0.386870268501247	5.01678388848567	0.782990951993341	0.376227958442874	0.713942691819963
ENSCSAG00000001486	-0.291003076529412	6.29697988963998	0.490398671769142	0.483749519997489	0.779506815560406
ENSCSAG00000001487	0.196359029614444	7.67634961912938	0.935006817865933	0.333565277232132	0.682037346378203
ENSCSAG00000001488	-0.405288432133477	4.08413874684152	2.61319537633372	0.105978026326745	0.41473933076606
ENSCSAG00000001490	-0.276678010179863	6.02450470272304	1.52771468960131	0.216455753362365	0.569389979023122
ENSCSAG00000001491	0.349204418850799	2.83897667032765	1.71999941070251	0.189693120816746	0.540261888234341
ENSCSAG00000001494	1.79524328294804	5.96787356361701	19.5570942486014	9.76374871278405e-06	0.000456849397985989
ENSCSAG00000001495	-0.0664592822426874	7.20843067248925	0.102007781007813	0.749433393664501	0.911650564380363
ENSCSAG00000001496	-0.465961611440954	6.12095312703152	8.17611895086657	0.00424454776526798	0.0548999181197582
ENSCSAG00000001497	0.284282669930893	1.16220985597536	0.231497446357032	0.630415710751702	0.859194347263459
ENSCSAG00000001498	1.55458424346186	-0.0181936988858095	6.65818379343131	0.00987014613759001	0.100570761107078
ENSCSAG00000001499	2.12363247559792	3.58530896844744	37.7026113832203	8.23941868256107e-10	1.33422037627315e-07
ENSCSAG00000001500	2.05152033925602	-1.93407227696924	7.39162227975827	0.00655283603455411	0.0753054701200516
ENSCSAG00000001501	-0.127451608184832	6.13119473367022	0.11110489558061	0.738889717383763	0.907986121719188
ENSCSAG00000001502	-0.236030409296857	7.90840141507581	1.43762276597273	0.230524416262114	0.58655684810542
ENSCSAG00000001503	-0.346333134862656	7.08699164572449	1.18603880088086	0.27613003572337	0.631683881784148
ENSCSAG00000001504	0.170123487965975	5.75008543406291	1.13639750212626	0.286414842402946	0.640982251317689
ENSCSAG00000001505	-0.616579104416196	4.58463599166108	5.98228280284472	0.0144502868454199	0.130139251813413
ENSCSAG00000001506	0.0134018079127507	3.08224127027493	0.00397342388227173	0.949738553810306	0.984760137166186
ENSCSAG00000001507	-0.278829164295873	0.523433051030731	0.873862091885748	0.349888332605106	0.692764283059537
ENSCSAG00000001508	-0.0838560858526974	4.91517973375756	0.254751927165351	0.613748797292407	0.851447530476104
ENSCSAG00000001509	-0.229581341536974	5.56177510030414	1.98812001634525	0.158537587047889	0.498584410752091
ENSCSAG00000001510	-0.55375139036061	6.16584314830325	5.07927270288403	0.0242135248935659	0.179712767776841
ENSCSAG00000001511	-0.0437221196888919	6.89023866040363	0.0126149458295544	0.910572637164847	0.971069747420698
ENSCSAG00000001512	0.179714536287132	4.4531428661429	1.03019672504556	0.31011246709809	0.661004983747471
ENSCSAG00000001513	-0.274836976959541	5.27961174187741	1.64990237634542	0.198972218713368	0.552154592824041
ENSCSAG00000001515	0.194858586555356	3.30607576289817	0.904453492100661	0.34159036634629	0.687139822325138
ENSCSAG00000001516	2.4632970127421	-0.57541769021612	15.6155515816026	7.76136302757089e-05	0.00246527756012285
ENSCSAG00000001517	1.35348990371471	1.85559231127389	10.4160424427238	0.00124925318005088	0.0222348219557115
ENSCSAG00000001519	-0.213087851785084	2.91630806060829	0.642598289459823	0.422771482127798	0.743616382571104
ENSCSAG00000001520	0.710224923745743	1.32661958769196	2.54581371062675	0.110586924276944	0.421372157153699
ENSCSAG00000001521	0.688994867575182	1.72138425991252	2.18973950968597	0.138932810130471	0.4705532004517
ENSCSAG00000001522	0.0797212868055967	3.49638933177498	0.185692732132445	0.666525962061817	0.876792713871857
ENSCSAG00000001523	0.775719380749264	1.08960176918697	1.97056615264022	0.160387780880894	0.501083526626438
ENSCSAG00000001524	-0.848482410719287	7.96606711145207	4.305913129591	0.0379801006880182	0.236099858134737
ENSCSAG00000001525	-0.469573313460814	6.75260156542425	5.05573570880324	0.0245445593772297	0.181312254921837
ENSCSAG00000001527	0.0482189919581813	-0.176990313446846	0.00543779281242962	0.941216162815632	0.982063636211357
ENSCSAG00000001528	1.29085770892383	-1.7273788039843	3.34497367890819	0.0674105568157324	0.325561452317384
ENSCSAG00000001529	-0.125847473208575	7.15641898338086	0.495973717385397	0.481274598322848	0.777898719773655
ENSCSAG00000001530	0.117767772829301	-0.897775637255642	0.0367139731922208	0.84804856511858	0.948194988999892
ENSCSAG00000001531	0.226034530683989	5.3307275829592	1.56366151842055	0.211129907903106	0.56457052299532
ENSCSAG00000001533	-0.0993740868949915	6.82771748753467	0.42350739960389	0.515192088307424	0.800059018669962
ENSCSAG00000001535	-0.157003542072453	5.86414745673999	0.561183655229769	0.453783722683498	0.761673591052061
ENSCSAG00000001536	0.359249224791186	5.64572201080992	2.82978535237532	0.0925307260185162	0.386527567437489
ENSCSAG00000001537	0.737694154022725	4.61866338523791	10.9677425876511	0.000927116306806758	0.0176216110926665
ENSCSAG00000001538	-0.0474049856710452	5.61083225409337	0.0870037870143801	0.768021347349173	0.917733221531457
ENSCSAG00000001539	-0.29230561124199	3.42279493238794	2.21444455869489	0.136724262244407	0.468230279803206
ENSCSAG00000001541	-0.248910772675551	6.60190807157752	0.283667937701459	0.594307136660329	0.843096364873199
ENSCSAG00000001542	0.0364548298757062	5.35523600469773	0.0394707821188192	0.84251889789959	0.946553834185258
ENSCSAG00000001543	-0.568278552767752	0.833128678871935	1.40210740972002	0.236371040065379	0.591626074974975
ENSCSAG00000001545	-0.378289201648027	6.89479061809875	2.17633832609947	0.140147551085088	0.472315262451009
ENSCSAG00000001546	0.0325014337773209	6.55002830526543	0.0323364332299363	0.857291260453133	0.951924689001976
ENSCSAG00000001547	-0.0660164810120718	-0.585401361448911	0.0128537528206252	0.909733740809075	0.970880742448383
ENSCSAG00000001548	-0.254807391021032	1.08853516161293	0.537450426845204	0.463491277096132	0.767082707795272
ENSCSAG00000001549	0.0490003622417484	0.811993531826139	0.0263276281951761	0.87110276116586	0.956967363230896
ENSCSAG00000001550	-0.0485165139889178	6.76680610029359	0.112498116456527	0.737317795004065	0.907986121719188
ENSCSAG00000001551	0.104460265259748	-0.762105508578982	0.0483842995988013	0.825898947045087	0.939564659953915
ENSCSAG00000001552	0.00849023047879813	4.40490436890414	0.00190513301744843	0.965185125598557	0.988771489146645
ENSCSAG00000001553	0.138091068091872	3.23676285700764	0.342872666446862	0.558175739200403	0.822865823310697
ENSCSAG00000001554	-0.434250342703803	7.14072838902632	5.58209155877523	0.0181450399442142	0.150907162516911
ENSCSAG00000001555	0.206231913184698	2.62250752042977	0.592203513069151	0.441568296659317	0.753526558107442
ENSCSAG00000001556	-0.706153559066665	7.03387755992503	1.59919525753085	0.206017291755732	0.55920913852579
ENSCSAG00000001557	0.349353431043738	3.32202211908291	1.94208338640673	0.163442501718544	0.505678661505354
ENSCSAG00000001558	-0.204426660923658	6.7787229210385	1.55374662751841	0.212583188402654	0.565872122940635
ENSCSAG00000001559	-0.155443364990752	5.11166154860498	1.23789535375698	0.265877056328664	0.621496085392094
ENSCSAG00000001561	0.513678740155492	-0.801179309191658	1.12538622262061	0.288761609932473	0.642794527468554
ENSCSAG00000001562	0.22434836996249	-0.739572294132216	0.189058958845269	0.663700994560677	0.875657114094298
ENSCSAG00000001563	-0.213381757785708	4.74203623896983	1.32926288285831	0.248936394015446	0.605532255590208
ENSCSAG00000001564	-0.441004555634538	2.36542294081569	2.60464082056211	0.106551295605717	0.415016185078082
ENSCSAG00000001565	0.118535180743692	4.28208893514875	0.448498499694253	0.503048856662894	0.791696804716628
ENSCSAG00000001566	0	-2.90437085023076	0	1	1
ENSCSAG00000001567	0.296713864474653	6.37448564083711	0.764513024687218	0.381919862869574	0.717163526036465
ENSCSAG00000001568	0.337613510645997	4.48028921577366	3.88696012176058	0.048662427839709	0.272179442878697
ENSCSAG00000001569	-0.0868374965620238	6.28881989273418	0.224883998840667	0.63534349099877	0.862299963073791
ENSCSAG00000001570	-0.0205414829362035	5.98424051538062	0.0182060609771586	0.892667348561451	0.965755328236686
ENSCSAG00000001571	0.0901731810181282	5.61673491721098	0.0414750998426996	0.838623607220917	0.945599341332542
ENSCSAG00000001572	0.209953601587542	2.89819969163252	0.0684681792716901	0.793580305468758	0.926704384525807
ENSCSAG00000001574	1.68890803392485	1.71754787637301	17.1925952114876	3.3775029789161e-05	0.00123969370450572
ENSCSAG00000001576	0.484024068094614	4.74434867299185	6.2490426244831	0.0124260449818503	0.117013453312752
ENSCSAG00000001577	-0.195791036895005	7.38907186463387	1.1848674193493	0.27636730876956	0.631713097003435
ENSCSAG00000001578	0.291530949767633	1.29875803692049	0.532393917335977	0.465602142205535	0.767594535701374
ENSCSAG00000001579	0.104399513440728	2.23820094606463	0.170981374238824	0.67924109812172	0.882940398939902
ENSCSAG00000001580	-0.235832836636867	6.98873889237757	0.804648115578665	0.369707282752359	0.709557888591763
ENSCSAG00000001581	1.75807787370412	1.11445818052572	15.9220451491158	6.6005428072874e-05	0.00214186965713096
ENSCSAG00000001582	0.229320947185763	5.42287565224201	2.3609536413553	0.124406117279052	0.446548423614765
ENSCSAG00000001583	1.11076940041771	1.09634616896296	7.1868984587642	0.00734378096538344	0.081791793799891
ENSCSAG00000001584	-0.0795538397057114	0.224625791171236	0.0613857732359229	0.804318925533752	0.930773887272541
ENSCSAG00000001585	-0.105501715754807	3.22284797662344	0.381161636134451	0.536982203144216	0.811154395245415
ENSCSAG00000001586	-0.509347334617285	6.82806637144825	7.76380627145933	0.00533035129664974	0.0646389968494471
ENSCSAG00000001587	0.548143459841765	1.68472530666999	3.78517482777011	0.0517085083190299	0.28243036769359
ENSCSAG00000001588	-0.337963589627086	6.77230982206834	2.61039743494811	0.106165152576017	0.41473933076606
ENSCSAG00000001589	0.0339631999239747	5.60816776699274	0.0386050858664504	0.844233100155833	0.947167376394097
ENSCSAG00000001590	0.0353959162955858	6.93591392405698	0.0552258018537763	0.814207409050679	0.934036933969306
ENSCSAG00000001591	0.378810890640906	0.606802111040129	1.34975129165698	0.245321601035149	0.602434862369546
ENSCSAG00000001592	0.722723077542198	2.26305170976839	8.52605633380919	0.00350097488782176	0.047767274744751
ENSCSAG00000001593	0.196860028149709	1.91953384346083	0.717771178020957	0.396875977705856	0.729003616967041
ENSCSAG00000001594	-0.132938401802686	7.8419606582015	0.369384472954351	0.543339974398854	0.814361687759602
ENSCSAG00000001595	0.252755736234041	3.34737320169814	1.47972696759859	0.223817245638332	0.577713618722977
ENSCSAG00000001596	0.61743539085254	1.76991184823707	4.71423314128339	0.0299139050186678	0.204647198876038
ENSCSAG00000001597	0.347872210166607	3.41571088302645	2.53530540988771	0.111325344351538	0.423018309568426
ENSCSAG00000001598	0.019253210536559	8.89533884479745	0.00735847152736824	0.931640086317944	0.978589489388473
ENSCSAG00000001600	-0.231685615855469	4.88902896179331	0.664371760638858	0.415020776836256	0.739630791001775
ENSCSAG00000001601	0.455404227148496	2.01152435626521	4.60568307010073	0.031866156107018	0.212756683329379
ENSCSAG00000001602	-0.192540799359368	7.83120415791428	0.529005575556567	0.467025236415802	0.768159313869728
ENSCSAG00000001603	0.0889912670802602	2.88538434903618	0.170486308914452	0.679679970768279	0.882948333316566
ENSCSAG00000001604	0.207338143455523	4.46141009152646	1.12274609744778	0.289327915647217	0.643613357945466
ENSCSAG00000001605	0.401940322462955	2.71890117365753	3.24399425748033	0.0716856740176549	0.33595739164143
ENSCSAG00000001606	-0.303678177158269	-0.355331821804574	0.51206394075751	0.47424675433282	0.772684483482575
ENSCSAG00000001607	-0.56008569591441	1.7912875824844	0.727357476185752	0.393741076596239	0.726708755685386
ENSCSAG00000001608	0.0682171888911995	3.57547663757304	0.0670093313508318	0.795742022208207	0.927331238364507
ENSCSAG00000001610	0.295512830604313	2.60600706781927	0.968076987045254	0.325160241451763	0.673461078172904
ENSCSAG00000001611	-0.664425227195358	5.87846472111637	3.56255261553905	0.0590967954474345	0.303204615206851
ENSCSAG00000001613	0.0917472570116203	4.59889034224806	0.277704719204191	0.598209586502263	0.84507286145655
ENSCSAG00000001615	0.367547969218519	2.17021335873763	1.42423950403864	0.232706860012389	0.587619508763895
ENSCSAG00000001616	-0.150262312975605	4.75480181963259	0.990116180316596	0.319713980667315	0.669515123530082
ENSCSAG00000001617	0.152221540575113	5.52542114831777	0.958056009112859	0.327677151346392	0.675770197126777
ENSCSAG00000001618	0.116107834986719	4.64708525252763	0.105637522276531	0.745166491624179	0.910437891384353
ENSCSAG00000001619	0.33455422208711	3.54861513697094	2.36674936307155	0.123944901639639	0.446012623176888
ENSCSAG00000001620	0.396909231601214	4.08794118713234	3.63232372073526	0.0566676439710821	0.296383621111578
ENSCSAG00000001621	0.971724794068405	1.12320820710209	6.43834594546145	0.0111682589609395	0.109216183101147
ENSCSAG00000001622	0.0561532537519823	4.41976795355173	0.108614767279464	0.741726748364495	0.909037671791672
ENSCSAG00000001624	0.0955120341363199	4.10855832047117	0.313068300390038	0.575803428696573	0.832510457483143
ENSCSAG00000001625	0.252370923256297	5.21623103204843	1.84197971677395	0.174719089499251	0.521413387029062
ENSCSAG00000001626	-0.00895659195896543	0.527300419622618	0.000970454871453086	0.975148220343064	0.992208658621721
ENSCSAG00000001627	0.567892514094093	3.66364722378434	5.92590037494811	0.0149199126495248	0.132847545677737
ENSCSAG00000001628	0.171465669323277	3.93911905626703	0.84754636672654	0.357247386639883	0.699037045021498
ENSCSAG00000001629	0.330016675800927	1.39089021900308	1.60427612816033	0.205298272222556	0.558358564515061
ENSCSAG00000001630	-0.36008855469441	7.51889441444204	3.66437658461401	0.055587435143901	0.293053835388386
ENSCSAG00000001631	0.323823146804457	4.26077211061572	3.3869017399236	0.065716326281137	0.320850298902022
ENSCSAG00000001633	0.492540618818418	0.961353273153337	1.95102291186014	0.162476664867946	0.504251610977804
ENSCSAG00000001634	0.0556689856216909	2.10308475292909	0.0419981279524322	0.837623340795662	0.944886266898098
ENSCSAG00000001635	-0.158102781491195	6.840649926022	1.09469656778384	0.295432939090585	0.649717681038114
ENSCSAG00000001636	0.129946343116248	4.97236559073217	0.12473384312063	0.723955909013222	0.9017946131681
ENSCSAG00000001637	-0.661614754519006	5.38786364275184	1.45031132816118	0.22847800384617	0.584265550321596
ENSCSAG00000001638	0.0736375582415728	4.03676718238103	0.131975866010823	0.716392126035424	0.898903203138839
ENSCSAG00000001639	0.283805181164609	4.29624917616389	2.07119913380143	0.150103460751078	0.488331467643404
ENSCSAG00000001640	0.346360339831304	4.90124068199978	1.97269943920478	0.160161623022581	0.501083526626438
ENSCSAG00000001641	0.60137720685532	2.13112287447195	5.87957582185088	0.0153175114707861	0.13536615139806
ENSCSAG00000001642	-0.419302613014486	2.80814890097946	3.3872216817592	0.0657035742771828	0.320850298902022
ENSCSAG00000001643	0.257676863854968	5.40687420200407	2.04531571582273	0.152675307268326	0.490897031370634
ENSCSAG00000001644	0.361692970449403	2.86273860755282	2.32673632320751	0.127168251821208	0.451901466293221
ENSCSAG00000001645	-0.024803805111839	7.36383251113323	0.0220915756123503	0.881843744536429	0.960525793227921
ENSCSAG00000001646	0.219184653087796	5.32179499416733	0.994614595298906	0.318617136506555	0.668012089829749
ENSCSAG00000001647	0.879059933590626	5.92400698599347	15.0522108784262	0.000104577686481645	0.00313484663106237
ENSCSAG00000001648	0.10905484830244	-0.40026978526037	0.0605043726155472	0.805700527746808	0.931229121241807
ENSCSAG00000001649	0.132885923392312	6.312811769444	0.507595560828015	0.476181575964695	0.774351785980985
ENSCSAG00000001650	0.538414819383883	2.61374688477121	6.37666096925738	0.0115630771842121	0.111427856389516
ENSCSAG00000001652	0.13232675258834	5.51171877066926	0.785473904096209	0.375472235970738	0.713737256859883
ENSCSAG00000001653	0.635998178752014	1.48916046155021	4.31039073791413	0.0378802600142939	0.235798577165393
ENSCSAG00000001654	0.437662666614383	5.33100229317788	6.79141695828272	0.00915971763913795	0.0950320705060562
ENSCSAG00000001655	-0.314727652166833	-1.33468912674613	0.21182317605129	0.645342154973259	0.866736400252219
ENSCSAG00000001656	-0.197852765494716	5.83194591702056	0.755181006732197	0.384840834544134	0.718944650288381
ENSCSAG00000001658	0.0850063157094564	10.1232513201823	0.0852513139973858	0.770303233399259	0.918767945266866
ENSCSAG00000001660	0.204397459315943	6.3157525527272	1.75821984726853	0.184846711000833	0.535256688538295
ENSCSAG00000001661	0.0812187731483747	5.16127773652476	0.219142889488644	0.63969377098539	0.864799536216849
ENSCSAG00000001662	1.13096917138306	5.5652034137476	10.8421272873867	0.000992166831831313	0.0186011572773641
ENSCSAG00000001664	1.63098866678643	-1.30535025352298	8.59704123481427	0.00336709595705538	0.0466172036233728
ENSCSAG00000001665	1.20991049269088	2.71791342546784	10.9876808193199	0.000917195130770969	0.0174934318417368
ENSCSAG00000001666	0.917984304055737	2.69223431933355	8.28770933234035	0.00399143066851705	0.0525310441050966
ENSCSAG00000001667	0.632365564996227	3.65560611429013	5.55837728313431	0.0183924548499837	0.151894088378591
ENSCSAG00000001668	0.823633433783563	2.76740733121254	7.4213836780103	0.00644532317390824	0.074341761776147
ENSCSAG00000001669	0.463095018557298	3.64507315526729	3.74721565235621	0.052895555207329	0.285851921810018
ENSCSAG00000001670	0.430389498802476	2.22408639949012	2.75523628062972	0.0969364945484724	0.396630540468562
ENSCSAG00000001671	0.969414993540429	2.5461048877582	12.5015716754107	0.000406609807106575	0.00930628575440036
ENSCSAG00000001675	-0.419799009019871	2.3167928571896	3.15439598712885	0.0757227098123592	0.346074155498267
ENSCSAG00000001681	0.524499413274849	6.49713698208779	2.01168273957819	0.156092101508284	0.495068311887337
ENSCSAG00000001682	0.406049122684942	1.11689320761034	2.09997962235405	0.147301101750104	0.485042324084225
ENSCSAG00000001683	-0.309548193679794	4.86426307171969	2.01986908746027	0.15525252595159	0.494085928929172
ENSCSAG00000001684	0.0957903833671402	3.87809955191266	0.192073373015027	0.661196540662915	0.874658278241981
ENSCSAG00000001685	3.91740985986088	6.10023085245041	38.9650196981469	4.31467859184118e-10	7.83137871444404e-08
ENSCSAG00000001686	-0.110442220008484	3.42077497736526	0.168366104393616	0.681568003333297	0.883822976983075
ENSCSAG00000001688	-0.871378155587215	0.603481121854508	3.92104425491896	0.0476852514357307	0.270009358232418
ENSCSAG00000001691	-0.30358765282635	10.3919929767694	0.61511645087063	0.432867853994171	0.748422311778679
ENSCSAG00000001692	0.226335243557698	1.8933238725083	0.928957961868271	0.33513384449278	0.683378435391774
ENSCSAG00000001694	-0.0219769807114101	5.32080878679381	0.0172599284399233	0.89547704522846	0.966261818324316
ENSCSAG00000001695	-0.146433535958383	6.33413529801177	0.526560099650183	0.468056666171612	0.768478325562278
ENSCSAG00000001696	0.590347256590667	4.67401271651448	1.88561838372383	0.1696969534081	0.514358179615217
ENSCSAG00000001697	0.26532871407572	7.57867836860991	1.51454707966462	0.218446551311418	0.57162030732798
ENSCSAG00000001698	-0.275727463388538	3.11158820295144	0.49694040251174	0.480847576521065	0.777575819600395
ENSCSAG00000001699	-0.525295573803937	4.85841397996185	2.62603357769192	0.105124031691028	0.41473933076606
ENSCSAG00000001700	0.255179635096733	2.32147203076285	0.882681322999076	0.347468336947213	0.691359283391508
ENSCSAG00000001702	-0.113674805006266	6.55094482069249	0.466292898706577	0.494697570250332	0.786852350992772
ENSCSAG00000001704	0.048346018062962	5.11616481190941	0.101687660124078	0.749813699166303	0.911777432756374
ENSCSAG00000001705	0.0635937376888322	5.39133994519119	0.12409809974783	0.724631583687091	0.901803787504497
ENSCSAG00000001707	-0.530468447205161	-0.89670456995927	0.55220838536183	0.457416750473607	0.763378040575181
ENSCSAG00000001713	-0.199924145331462	3.85758899676057	1.09237952333948	0.295944584216932	0.65018844074369
ENSCSAG00000001718	-0.204918513482827	-0.42633124198866	0.333452979896276	0.563632887674946	0.826058359420148
ENSCSAG00000001719	0.490246833499094	3.53699899068751	0.955418687769885	0.328343841553754	0.676638207229364
ENSCSAG00000001720	-0.312621473601825	4.51502210401017	1.46500508778159	0.226135434892221	0.580800000588017
ENSCSAG00000001721	-0.230751984902982	10.6657788781435	0.111780821691355	0.738125733501292	0.907986121719188
ENSCSAG00000001722	-0.00906598685452229	6.38061116602734	0.0024005131097411	0.960923255490618	0.987783607154259
ENSCSAG00000001723	1.66717746800881	-1.28575744823777	4.71393883894088	0.0299190260126895	0.204647198876038
ENSCSAG00000001724	0.484410723131491	0.29659040313357	1.51154837685388	0.218902969756169	0.572182362947088
ENSCSAG00000001725	-0.385793606505726	-1.16688745564009	0.649011623875058	0.420466271562834	0.7419327318823
ENSCSAG00000001726	0.0513693758691645	2.54332750015554	0.0396825123002635	0.842102623431194	0.946553834185258
ENSCSAG00000001727	0.137755414968969	1.00275699956324	0.118475396518555	0.730693963527827	0.904861516569685
ENSCSAG00000001728	-0.208698120442886	2.42080272770638	0.888047786141165	0.346006888150211	0.690324350918579
ENSCSAG00000001732	1.22892173600546	1.39133696976228	8.18820368318262	0.00421636522224135	0.0546638181913347
ENSCSAG00000001733	1.42491722505027	1.33184287032812	13.659555547357	0.000219123359904949	0.00572667806257919
ENSCSAG00000001735	0.211481127095009	3.51389475181891	0.774630261063837	0.378788444552378	0.715734377857029
ENSCSAG00000001736	0.100522174687079	3.70911058202424	0.103302204515131	0.74790227981977	0.910716392902452
ENSCSAG00000001738	-0.740779583264955	5.57982959847379	2.98868719131993	0.0838481195090627	0.365221358104216
ENSCSAG00000001741	0.118410835212389	7.8607511377452	0.315337530533679	0.57442318399774	0.831928066370141
ENSCSAG00000001743	0.138939616319006	5.90813071022139	0.863923751711907	0.352642982085676	0.695807295506852
ENSCSAG00000001744	0.280887628886061	0.420338241782882	0.808821913589384	0.368468781657242	0.708250770002638
ENSCSAG00000001745	0.216786429021928	2.68794629454686	0.29937284461716	0.584275858205106	0.837497557057515
ENSCSAG00000001746	-0.373011187166372	6.20552295427792	2.60575937573372	0.106476144576623	0.415016185078082
ENSCSAG00000001747	0.803047313210894	1.47188791170826	4.95933769152393	0.0259501445779482	0.187333277095267
ENSCSAG00000001748	-0.139373653029025	3.32316340984455	0.425810043182789	0.514052090993893	0.799073881890192
ENSCSAG00000001749	0.0796578375916753	2.3075318327885	0.0540866731950764	0.816098884213716	0.934569558055696
ENSCSAG00000001750	-0.419359443735146	5.28533736902951	2.80570844001702	0.0939293448721013	0.390297104214465
ENSCSAG00000001751	-0.242608034489468	-1.77849188250273	0.197993952469364	0.656344965523349	0.872463604554111
ENSCSAG00000001752	-0.316222759998875	9.13571108108619	0.290849814501087	0.589676463195038	0.840115893331979
ENSCSAG00000001753	-0.0743894946460971	3.39919883317479	0.0535532391263516	0.816991847642173	0.935347220316474
ENSCSAG00000001754	-0.748662543301377	7.71887936602147	1.95557576269107	0.161987274082969	0.503205530567689
ENSCSAG00000001755	-0.0617462476676354	4.9752128528383	0.119988445753538	0.729047021386554	0.903879357666035
ENSCSAG00000001756	-0.196587593525725	0.273856150872216	0.21966557875675	0.63929484877914	0.864660417399693
ENSCSAG00000001757	0.232705337624301	0.469465189235817	0.276966019778399	0.598696725281496	0.84507286145655
ENSCSAG00000001758	0.292711337083096	-0.0359715723050515	0.347785814873532	0.555369210612058	0.821022196708074
ENSCSAG00000001759	-0.160396069697817	-2.25258638429741	0.0601278922429245	0.806293915708527	0.931427934379475
ENSCSAG00000001760	-0.11478373720736	5.58666304939182	0.566392701124185	0.451695932090292	0.760298938556179
ENSCSAG00000001762	0.0367077326912815	4.16247289760756	0.0243297650023599	0.876048774311584	0.958269628653553
ENSCSAG00000001763	0.437220326579935	2.39299213398748	2.66791273726185	0.102390225872092	0.40979911629517
ENSCSAG00000001764	0.455072393412481	5.47163661341305	2.16377828512874	0.141296881958237	0.474193484997055
ENSCSAG00000001765	-0.813538534444381	2.07053209972552	2.3389993812085	0.126170575649035	0.45037478537355
ENSCSAG00000001766	0.410021513059206	0.52813555916553	1.68840763695568	0.193811010722426	0.545624077740296
ENSCSAG00000001767	-0.218936579604008	3.55472592705252	0.611364956277271	0.434274342400021	0.749285418721523
ENSCSAG00000001768	0.236616320460338	2.25020345705224	0.809488380062319	0.368271554515569	0.708201334955601
ENSCSAG00000001770	-0.956066989585199	0.186551510923955	0.520047301468637	0.47082150522998	0.770030083288631
ENSCSAG00000001771	0.85039381188178	0.639382532771657	4.34519689422883	0.0371134756373615	0.232550560357473
ENSCSAG00000001772	-0.36656171297934	-1.29609241215914	0.216458285230331	0.641751880188148	0.865008634329006
ENSCSAG00000001773	-0.0616258517339278	0.143936108338663	0.0160883110362988	0.899067268621369	0.967787224800104
ENSCSAG00000001774	-0.234535920336349	-0.912082033014461	0.242980100672678	0.622061965963453	0.85453907647278
ENSCSAG00000001775	0.0107523012224198	0.437525000310085	0.000973838910084623	0.975104942211997	0.992208658621721
ENSCSAG00000001776	-0.229118557139743	-2.79985777696295	0.0615185723734371	0.804111676461562	0.930664463605607
ENSCSAG00000001777	-0.0314178778453268	4.56095644407935	0.0440881517293601	0.833689692157396	0.943060951299815
ENSCSAG00000001778	0.00346306201630796	0.79362124981091	0.000149243361772022	0.990252869726808	0.998146613382051
ENSCSAG00000001779	0.124755823377751	4.64920481044949	0.638421576385772	0.424282945790552	0.744702585888806
ENSCSAG00000001780	0.901438780685002	3.11306750826321	8.57423445751508	0.00340953280629598	0.0469293778013255
ENSCSAG00000001781	0.0834816059396356	3.60468644740979	0.118006669850264	0.731206553538367	0.904861516569685
ENSCSAG00000001782	0.71095308248013	10.2585391305585	4.93061636970117	0.0263849049282646	0.189067017223491
ENSCSAG00000001783	2.62018276000208	0.278858766990511	16.8030807809659	4.14659295005245e-05	0.00147925001632865
ENSCSAG00000001786	0.697240052070627	3.44609957463625	6.27963186684344	0.012213346896793	0.115523965436288
ENSCSAG00000001787	0.543343234132353	1.0464796565159	3.03749086652607	0.0813615870643313	0.360088245857867
ENSCSAG00000001788	0.662159105405614	2.33129419983276	4.47829823875985	0.0343278856160794	0.223138011302945
ENSCSAG00000001789	0.448110305456986	2.55940159315432	3.10309043161404	0.0781438208867188	0.351745074128084
ENSCSAG00000001790	-0.100838834916425	3.73802311432752	0.374193722576218	0.540727157226663	0.813479411231696
ENSCSAG00000001792	-0.780761268905454	-2.29653281271484	0.927617125046304	0.335482880078577	0.683478726491663
ENSCSAG00000001793	0.0277584925481806	-0.298941983793377	0.00604062487246537	0.938049625544126	0.980497462308966
ENSCSAG00000001794	0.122069580101885	5.25235657474534	0.617326125972809	0.432042653166483	0.748120216688121
ENSCSAG00000001795	-0.0420544233034931	5.01506851280497	0.0582986867592368	0.809205426760502	0.932638757504934
ENSCSAG00000001797	-0.265087854292567	4.10161663788729	2.091417530392	0.148128569841646	0.486689407880599
ENSCSAG00000001798	0.0323585930597964	5.04299201752359	0.0430010321585641	0.835723328946814	0.943709730239593
ENSCSAG00000001799	0.279023903021968	6.18021223760724	2.30022720420339	0.129355075902828	0.455653185900406
ENSCSAG00000001800	-0.465286200554758	10.6226702232361	0.959134327238871	0.327405079821315	0.675630897477343
ENSCSAG00000001802	-0.145283664814228	7.75623111962589	0.657446328824157	0.417462935432606	0.740554936467131
ENSCSAG00000001803	0.101267368490972	5.56271260477051	0.28406488624379	0.594049239537405	0.843096364873199
ENSCSAG00000001804	-0.594675418634209	7.42011649818313	1.80428739694284	0.179195032511342	0.528765225771228
ENSCSAG00000001806	-0.654054322327751	6.51955042481873	5.90063000475697	0.0151354700237703	0.133896351118159
ENSCSAG00000001808	-0.155458984747519	-0.575082179878891	0.141706417687804	0.706590461030473	0.895408519628688
ENSCSAG00000001809	0.379762339121524	5.06680830702971	4.1161012989823	0.0424768608051206	0.252250034281686
ENSCSAG00000001810	-0.126657045072472	4.02316253117422	0.323115799072326	0.569741153100488	0.829710741369167
ENSCSAG00000001811	0.73560423291185	2.69876315086657	8.74679331857718	0.00310146948349101	0.0439339377862959
ENSCSAG00000001812	0.335363239012654	0.0377504697831217	0.885120075303263	0.346803156288518	0.690720816642646
ENSCSAG00000001813	0.223102617736846	2.74804667291869	0.593002605327683	0.441260373068485	0.753416291292587
ENSCSAG00000001814	-0.687927705629682	2.84058893510482	2.25008452308941	0.133607104608922	0.462453040505029
ENSCSAG00000001815	0.549503582883426	4.3679714763577	11.970809605219	0.000540404564968579	0.0115920288306312
ENSCSAG00000001816	-0.107515723457948	4.90368471212964	0.563459898102741	0.452869546462585	0.761018038348003
ENSCSAG00000001817	0.528420277777146	4.79689976434013	6.17143350729413	0.0129829367081503	0.120674825891119
ENSCSAG00000001819	0.330071870053505	2.95899954674805	1.84185480055924	0.174733708799044	0.521413387029062
ENSCSAG00000001820	0.619861663976687	2.38340892011053	3.99417859122561	0.0456577019032488	0.263221033974157
ENSCSAG00000001821	0.505070868053961	3.35088358243779	4.86750529929535	0.0273670356112828	0.193585150831502
ENSCSAG00000001822	-0.146081839643646	5.41308906276668	0.706511639320382	0.40060430112728	0.731297617653767
ENSCSAG00000001823	-0.18713648559073	7.45354327575062	1.17694804005193	0.277978190834981	0.633291831451224
ENSCSAG00000001824	-0.050689066467064	6.44359923056913	0.129889887107403	0.718546235035922	0.899802430680209
ENSCSAG00000001825	-0.55610340977671	4.85295449893798	3.19822812747387	0.0737180969556279	0.341357064567467
ENSCSAG00000001826	-0.0667632038969745	5.78512227020129	0.105182270233033	0.745697170842188	0.910471565010937
ENSCSAG00000001827	0.108145271502427	3.59338637403977	0.143826618893822	0.704506085808662	0.894551585124667
ENSCSAG00000001828	0.429648100354674	3.61743865779283	0.641134591138126	0.423300243705668	0.743950853935574
ENSCSAG00000001829	-0.673590778506716	8.39748121305931	3.33028751288994	0.0680149838949993	0.328001018684293
ENSCSAG00000001830	-0.324026217042823	7.98223733215092	2.41292056507135	0.120337670234364	0.439738340544465
ENSCSAG00000001834	1.33743315482313	-2.76728301813213	0.888048146880585	0.34600679019032	0.690324350918579
ENSCSAG00000001836	-0.476825708398595	4.73736106284982	3.03397051154487	0.0815382577406935	0.360483780273832
ENSCSAG00000001837	-0.934827380643122	-2.33640515868938	1.28609799463564	0.256768287703779	0.613221776750045
ENSCSAG00000001841	0.50585108349182	0.573976442826906	2.54596328611373	0.110576452554109	0.421372157153699
ENSCSAG00000001842	-0.622189825741619	-2.55844099594946	0.284004801938501	0.59408826139302	0.843096364873199
ENSCSAG00000001844	-1.25300195260568	-0.0444974259768185	3.82118170058992	0.05060853379051	0.278404282857696
ENSCSAG00000001845	0.11307145406762	0.461889694663077	0.0822161257445977	0.774316350489331	0.919654182462231
ENSCSAG00000001850	1.63398086871919	0.837278131520831	2.14329859341878	0.143193706338452	0.477994967756163
ENSCSAG00000001851	-0.248338829791951	9.75568728941748	0.757851240009359	0.384001809212388	0.718924026959071
ENSCSAG00000001853	1.07060791402803	4.83298962553751	11.9743698019889	0.000539373050640702	0.0115849475649317
ENSCSAG00000001854	-0.686158198976292	-0.923078330623848	1.05659674602352	0.303992673646853	0.655745982842507
ENSCSAG00000001855	-0.154100256953496	-0.967695267225526	0.0580954243949421	0.809531923895388	0.932884866181547
ENSCSAG00000001856	-0.13055354331107	7.20109219388644	0.203074677420979	0.652250417946284	0.870844729869757
ENSCSAG00000001857	-0.524490459673388	7.52974744147595	0.954315697502679	0.328623201101404	0.676791697330659
ENSCSAG00000001858	1.21683181476999	-0.27175062990078	2.03091618992003	0.15412766999633	0.49301911991016
ENSCSAG00000001859	0.193420559074123	5.31917186373836	1.24492291670386	0.26452439276604	0.620299661407388
ENSCSAG00000001860	-0.230317286800588	1.36625571560334	0.71868397349364	0.39657592924371	0.728823236539945
ENSCSAG00000001861	0.5416673892487	5.03956460413426	2.1160164240102	0.145765248142577	0.481713606156653
ENSCSAG00000001862	0.135772305519086	4.94783428010851	0.75566467827983	0.38468866505829	0.718944650288381
ENSCSAG00000001863	0.509132305899398	-1.62568187976865	1.0777839227326	0.299193837046688	0.652287807647736
ENSCSAG00000001864	0.279860264207262	3.69175247289603	2.51041588951495	0.113096081415834	0.42687568024345
ENSCSAG00000001865	0.0929600822499879	2.55562538261577	0.131263916779854	0.717125149479817	0.899297573197136
ENSCSAG00000001866	0.0122929503975878	4.37241437189125	0.00381666592264551	0.950738691233174	0.985118269723203
ENSCSAG00000001867	0.0597069744596851	-1.03713914252033	0.0066692158799242	0.9349128987658	0.979198246602074
ENSCSAG00000001868	0.0457382684986657	2.14008699985372	0.028269340632523	0.866477163203986	0.954688875286576
ENSCSAG00000001869	1.83902298278619	3.61689454832774	28.7384327765535	8.28432502988347e-08	7.60178869547696e-06
ENSCSAG00000001870	-0.0918347380967005	-1.4423739687763	0.0230564757847702	0.879310300982405	0.959791715657308
ENSCSAG00000001871	0.281694219862862	-1.04848924200199	0.529123502582234	0.46697559042528	0.768154150687616
ENSCSAG00000001872	-0.0470196266147754	5.17362359406354	0.0759708016518985	0.782833791393496	0.923378256976818
ENSCSAG00000001873	-0.643137630657323	3.90595003521567	5.51072395498427	0.0189002221347887	0.154956476520337
ENSCSAG00000001874	0.511616984891624	0.974502060506906	1.30480219787817	0.253337906561786	0.609879347424723
ENSCSAG00000001875	-0.316583491272248	4.54246429390192	2.18765980099732	0.139120546945416	0.470727999535729
ENSCSAG00000001876	0.347618374572382	3.70251971851332	1.02462568590096	0.311424290671804	0.662689385342205
ENSCSAG00000001877	0.717972035271176	1.20547122774116	0.243876199386882	0.621420430030003	0.854336710737935
ENSCSAG00000001878	0.493182741883945	2.10244100791966	2.50350772833141	0.113593038996934	0.427657816765139
ENSCSAG00000001879	-0.0624500659046075	2.72109658328293	0.0827588155739925	0.773592987225429	0.919465708689712
ENSCSAG00000001880	0.83928285189045	1.41038958290789	2.28760212883643	0.130411260758989	0.457570603096195
ENSCSAG00000001881	-0.414740301944295	3.90758840793728	3.398340466576	0.0652620470823677	0.31949522550707
ENSCSAG00000001882	-0.175918834882435	2.96370553510094	0.335486840039923	0.562445960592718	0.825943998509565
ENSCSAG00000001883	0.833265044380097	-1.08913841624712	1.77055404343609	0.183313526664359	0.532946407878007
ENSCSAG00000001884	-0.221725837804298	4.48733963075923	1.5104562245289	0.219069483757342	0.572388699448267
ENSCSAG00000001885	0.190294777783542	1.25085543801046	0.234404754206359	0.628276830378154	0.85823931212238
ENSCSAG00000001886	0.333624508578903	3.41945416340417	1.72560503824326	0.188973149336724	0.53954529085474
ENSCSAG00000001887	-0.00852625537711702	0.819743606771385	0.00012971092388625	0.990913033037014	0.998347600748589
ENSCSAG00000001888	-1.07332543439	-1.14423778145723	3.26149878173396	0.0709242738529107	0.334797436761511
ENSCSAG00000001889	0.325429911336427	2.27675618742972	0.777186811720284	0.378002895953214	0.715323630531306
ENSCSAG00000001890	0.13278334065211	2.62314170302378	0.261027938642428	0.609414825191954	0.849708315132
ENSCSAG00000001891	-0.0435257745506261	5.24377881732163	0.0523110311928043	0.819089619894463	0.936077354630161
ENSCSAG00000001892	-0.192579191949469	3.20446744069267	0.876368348857444	0.349198292402115	0.692591274027215
ENSCSAG00000001893	-0.208443265100887	2.99143833504055	1.08647341409407	0.297253909260716	0.651159525100696
ENSCSAG00000001894	-0.0303410803798228	7.06586675935369	0.0382701907572507	0.844901590214477	0.947338236750561
ENSCSAG00000001895	-0.300007223172636	3.56355734995054	0.478396154783127	0.489149692103774	0.783173122737068
ENSCSAG00000001896	-0.518426577181102	4.34517467437042	3.26151853289151	0.0709234196407593	0.334797436761511
ENSCSAG00000001897	0.206634345360682	1.48409602691977	0.738389664365622	0.390177214818097	0.724188904051074
ENSCSAG00000001898	0.0783066061967516	4.22666637392388	0.127507071533397	0.721030925800311	0.900636956435387
ENSCSAG00000001899	0.954109896728937	2.3712551970197	8.64961058256894	0.00327131267123685	0.045596853494362
ENSCSAG00000001900	-0.561307403644138	2.82753316952914	5.05107467288657	0.0246106694459165	0.181430622702602
ENSCSAG00000001901	0.0254115284553915	5.82650913055267	0.0239144250662733	0.877102851193059	0.958649689828822
ENSCSAG00000001902	0.222381701357178	5.32242266202516	1.80725779827098	0.178837533166264	0.52833552253451
ENSCSAG00000001903	-0.0768684984621786	4.9492830275346	0.22462969908131	0.635534737825694	0.862399545240469
ENSCSAG00000001904	0.291777651939898	3.68331128069072	2.36080179742447	0.124418226401595	0.446548423614765
ENSCSAG00000001905	-0.182521572919039	4.5342258132088	0.681373377448232	0.409114207378457	0.736093612556642
ENSCSAG00000001906	0.00964040962519253	6.03341874805575	0.0035818704446271	0.952276114430956	0.985283984853369
ENSCSAG00000001908	1.30362827472017	3.35639256497881	11.1483161993595	0.000841079813181309	0.0164805048521215
ENSCSAG00000001910	0.930319753086777	1.03514722923045	1.32105752199732	0.250402346729603	0.606853088843017
ENSCSAG00000001911	0.641766903709846	0.809618069950338	2.97553862006325	0.0845319848123071	0.366468544663032
ENSCSAG00000001912	0.669368133941674	-1.35595367204473	1.17634102870764	0.2781021501382	0.633486858892931
ENSCSAG00000001915	1.04397343762041	0.317526437426891	6.27881931796235	0.0122189482119752	0.115523965436288
ENSCSAG00000001917	-0.479963806034367	6.96749379071599	2.54537669553796	0.110617525786671	0.421372157153699
ENSCSAG00000001920	0.240949246491322	-1.01364481103913	0.220396465714913	0.638737997316407	0.86414459968469
ENSCSAG00000001922	0.895485079281959	-1.72655235434381	1.27029544615176	0.259711261725006	0.617084319704693
ENSCSAG00000001924	0.185301523705562	5.50403051544751	1.54523594701522	0.213840124462624	0.566660891344323
ENSCSAG00000001925	0.470116956480934	3.34041708725949	3.85824584128889	0.0495020576819736	0.27555180667925
ENSCSAG00000001927	0.122468831258782	4.54511949334776	0.483570699583598	0.486809372705518	0.781554277699945
ENSCSAG00000001928	-0.301639733917896	0.924680598098056	0.895864141434078	0.343893112879104	0.6890323419211
ENSCSAG00000001929	-0.0573918030220343	5.8705228065682	0.141797454215157	0.706500598175188	0.895408519628688
ENSCSAG00000001931	0.0621598216632952	4.13627791775879	0.11635207132937	0.733025143836423	0.905698406698549
ENSCSAG00000001932	-0.0149946995279839	4.41865812083678	0.00692142365021908	0.933696413712506	0.979157541293926
ENSCSAG00000001933	0.0455880789145997	5.89271962086676	0.0933981539993596	0.759900756119034	0.914764471411025
ENSCSAG00000001934	0.00493730108771469	4.99520536683058	0.000568905549805265	0.980970868403399	0.994152401117864
ENSCSAG00000001935	0.341894324131547	4.69746381808355	3.80410888607185	0.0511269742212747	0.280180568418312
ENSCSAG00000001937	-0.596604497822422	1.83904980959596	2.92860877652292	0.0870224533485613	0.372853401286171
ENSCSAG00000001938	0.280948989891673	5.43272443302563	3.32208901837746	0.0683549211218503	0.328746737574487
ENSCSAG00000001939	0.645226948382732	1.76823545642357	4.76067002181014	0.0291172113813603	0.201901335174613
ENSCSAG00000001941	0.551084330879672	5.35923040154591	4.48464086246205	0.0342007315275562	0.222749795993946
ENSCSAG00000001942	1.53667482400985	2.49928708202814	12.0814609383365	0.000509256768470679	0.0111556950196687
ENSCSAG00000001944	0.0251050645386894	6.05026451702917	0.0242608639454929	0.876222994764084	0.958269628653553
ENSCSAG00000001945	1.29650934725105	-2.5044636021137	1.73407669173462	0.187891102579277	0.538410364556197
ENSCSAG00000001946	0.664836462438357	1.87844409707386	3.09849639558226	0.0783646414426032	0.352299614237201
ENSCSAG00000001947	0.0930811653641232	3.82771453431002	0.179364438434632	0.671920001924986	0.880072982300281
ENSCSAG00000001948	0.796752273703161	3.29652925531182	8.76511913218802	0.00307046020012939	0.0435782082757933
ENSCSAG00000001949	0.491632318582542	2.82963499256335	3.89177314791668	0.0485231686733057	0.272141656019351
ENSCSAG00000001950	0.150965247075563	0.7363008944707	0.1526020747188	0.696061022022728	0.891134004343096
ENSCSAG00000001951	0.702042314555679	1.8562114870062	4.10848546782052	0.0426685566070751	0.253054416330003
ENSCSAG00000001952	0.22668179751136	5.42042833591938	1.07108373868577	0.300700783178392	0.653419711834816
ENSCSAG00000001953	1.8033186975279	-1.0071700632495	10.5754949555165	0.00114596582514525	0.0207542955415835
ENSCSAG00000001955	0.217336576597227	4.58537405349146	1.33953735192553	0.24711557360407	0.604072963402612
ENSCSAG00000001956	-0.052141337352174	4.56270196509803	0.0790363938560894	0.778607531493911	0.921762583055763
ENSCSAG00000001957	0.235139509047912	5.47808645061983	2.13607290980859	0.143869770265902	0.478823837205098
ENSCSAG00000001958	0.131152720028726	5.12163516918686	0.300967551007123	0.5832764880964	0.836889189005868
ENSCSAG00000001959	0.145833799532265	6.46057735958619	1.09830487796356	0.294638413893253	0.648872357636649
ENSCSAG00000001960	0.963898142538487	1.77249413441891	8.82592302845443	0.0029698113703152	0.0425801861141459
ENSCSAG00000001963	0.821035277907543	1.01944968171913	4.37504177208381	0.0364689364694272	0.230170968156488
ENSCSAG00000001964	-0.127791297654942	7.85212760334277	0.217057007570592	0.641291538706597	0.865008634329006
ENSCSAG00000001965	1.9631673829277	2.32114920080822	15.3869479204283	8.7591230897132e-05	0.00272456565108838
ENSCSAG00000001966	0.172155442660135	4.09339497384935	1.21754337357676	0.269843305254767	0.626358348164259
ENSCSAG00000001967	0.0370646249897024	5.65872591997138	0.0280973957955304	0.866880050276493	0.954790101630981
ENSCSAG00000001968	0.419093204978046	7.21379817392603	3.55574932575833	0.0593395103227116	0.303816085554937
ENSCSAG00000001969	-0.42562808333782	3.33762948901974	1.08884430526222	0.296727415353197	0.650707951596456
ENSCSAG00000001970	-0.00927497976452663	2.71436032298492	0.00199175018195064	0.964403004334664	0.9885834061066
ENSCSAG00000001971	-0.00701832947132283	4.69067258371552	0.0015075022249782	0.969028664219036	0.989639921282744
ENSCSAG00000001972	0.257033777464436	4.26462522965221	1.74149384675654	0.186949657755195	0.537586479658655
ENSCSAG00000001973	0.0433537768964768	4.16287322912053	0.0509738991816242	0.821377199787977	0.937010291528821
ENSCSAG00000001974	0.29573300244224	5.00525504981278	3.66639124639067	0.0555202730069503	0.292886729241711
ENSCSAG00000001975	0.0688307347460233	7.79626318946281	0.200130011966479	0.654615924571966	0.871709512411669
ENSCSAG00000001976	0.549546280759456	5.11851449047312	5.21094466077046	0.0224451361771088	0.172673317123812
ENSCSAG00000001977	0.0711378054491218	3.60184566838221	0.103839499982595	0.747269846511521	0.91051464616428
ENSCSAG00000001978	-0.0649890343950529	5.03144203883612	0.121572483846901	0.727335222545582	0.903023891402251
ENSCSAG00000001979	0.0538158611859803	-0.200750024938953	0.0306476027515394	0.861028899406503	0.953261084696717
ENSCSAG00000001980	-0.0384901132918697	6.32583939855868	0.0157233554828835	0.900212584135418	0.968210669542535
ENSCSAG00000001981	0.119374876631364	3.5648473049985	0.253621185459185	0.614536752624131	0.851856522391097
ENSCSAG00000001982	0.420282766190265	2.90677278135821	3.70279507554287	0.05432139857609	0.290176759470012
ENSCSAG00000001983	0.000927975087493867	5.67863191334845	3.82448422442394e-05	0.995065720682942	0.99870882444066
ENSCSAG00000001984	-0.157607624378876	4.02894905066334	0.333049495584127	0.563868928036991	0.826065881865145
ENSCSAG00000001986	-0.454876177412022	11.5111028132508	2.64124422766531	0.104121969682791	0.413210613467242
ENSCSAG00000001987	0.403992875193101	3.39355207850909	4.45620228414406	0.0347747288170627	0.223877431465472
ENSCSAG00000001988	0.0550468450005892	5.1954095823084	0.0839123816941161	0.772063858896224	0.919465708689712
ENSCSAG00000001989	0.0526855605072296	0.00183911028260875	0.0138057754993213	0.906465444025309	0.969632131271681
ENSCSAG00000001990	-0.638741959056764	0.61717409139501	1.31864996226493	0.250834484020772	0.60716077263313
ENSCSAG00000001991	-0.169119975534866	7.36098326286778	0.982607075679518	0.321556007661714	0.670815096348507
ENSCSAG00000001992	0.608249029105695	4.00134591761321	11.3597179877309	0.000750542198838288	0.0151548966970807
ENSCSAG00000001993	0.243247113602222	5.19076628959597	2.07686235695152	0.149547304942269	0.487870416298941
ENSCSAG00000001994	-0.540055823116902	5.33010899829819	3.32903373537686	0.0680668524265084	0.328059586089478
ENSCSAG00000001995	0.644908130613952	3.78280996059767	6.62742965887455	0.0100420067965973	0.101819414523879
ENSCSAG00000001996	0.63381286344715	3.64769275400395	3.26590976753501	0.0707337777420144	0.334280345340444
ENSCSAG00000001997	0.472730329431287	3.77207233264548	2.8161290283321	0.0933212155572586	0.388748175878749
ENSCSAG00000001998	-0.500102446998435	6.17529590501176	4.12780402890633	0.0421840573955853	0.252173027869302
ENSCSAG00000001999	-0.00134205966105633	6.39860705086041	8.2061926233834e-05	0.992772219165379	0.99870882444066
ENSCSAG00000002000	0.985091927043968	2.83806245105866	6.7682524697375	0.00927936527677365	0.0958519551447594
ENSCSAG00000002002	-1.18566785464983	3.75273067998295	4.0385530748261	0.0444719359205448	0.25909804783056
ENSCSAG00000002003	0.148439410857383	4.88861629041494	0.342159711620788	0.558585240379369	0.823087481051841
ENSCSAG00000002004	-0.262007749115335	4.23484009938532	1.4888806571708	0.222390213437905	0.576258767514876
ENSCSAG00000002005	-0.0277713213362097	4.3098382092563	0.0168352032165195	0.896763793579933	0.966765259340754
ENSCSAG00000002006	0.127625176061963	3.95179278782354	0.499061550513066	0.47991275919943	0.776824680879752
ENSCSAG00000002007	0.488182312386133	3.86808220366033	5.76418210091775	0.0163560962809151	0.140274040401359
ENSCSAG00000002008	0.278924072076446	3.60225040200306	1.91561158375919	0.166341244910486	0.509658269088197
ENSCSAG00000002010	-0.298032512696723	5.70058515460185	1.48212581708892	0.223442214484457	0.577463386513616
ENSCSAG00000002011	0.268432821019235	0.653989426931516	0.321467487477072	0.570727070564616	0.830253569184055
ENSCSAG00000002012	0.510260257832025	0.839088571188672	1.62487978792177	0.202412711045332	0.555546608314823
ENSCSAG00000002013	-0.277989128664249	3.8261756611625	1.37849887235358	0.240357009523956	0.597438183040961
ENSCSAG00000002014	0.989584193450554	3.11751772528329	10.30223881034	0.00132868912347147	0.0231986873703787
ENSCSAG00000002015	-0.513729297952231	3.57412903149068	2.45881711185562	0.116866762240423	0.433866416526533
ENSCSAG00000002016	-0.262770916896913	0.563745009809117	0.30832922163475	0.578707255874088	0.83391499383014
ENSCSAG00000002017	-0.119818006623991	4.50983839921484	0.352011214811778	0.552976832268308	0.819821542655397
ENSCSAG00000002018	0.200449319014867	1.34577813999198	0.183379187583007	0.668485160264612	0.878041303545972
ENSCSAG00000002019	-0.002930162884965	3.85272886566032	0.00023148622319269	0.987860917001098	0.997280041935526
ENSCSAG00000002020	-0.402804112283746	0.588447768531914	1.76554366592749	0.183934548405797	0.534021257869318
ENSCSAG00000002022	-0.276784293236584	6.10759393529664	1.52337544315479	0.21710940185799	0.569929432690468
ENSCSAG00000002023	0.0141563555198989	4.91523434988705	0.00470461127889266	0.945315844465616	0.98322793535198
ENSCSAG00000002026	0.779968383733748	1.09988732252934	2.76971128728862	0.0960634865921316	0.394907314966051
ENSCSAG00000002027	-0.0202464348134722	7.66505635302833	0.0081177317169967	0.92820897641417	0.97732056246783
ENSCSAG00000002028	1.40424481191492	-2.06630690455944	6.90830930302711	0.00857960794716935	0.0910143766624253
ENSCSAG00000002029	-0.15885098554859	5.2787713488637	0.338204991162172	0.560867172013464	0.824919241330934
ENSCSAG00000002030	-0.632238245052458	5.66316525449426	2.31422084941119	0.128195522210767	0.453856057648574
ENSCSAG00000002031	-0.18603666262263	6.1825482796654	1.24711656558388	0.264103913032012	0.619829042074974
ENSCSAG00000002032	-0.344887789196901	-1.27420545329093	0.390215843256819	0.532185967203611	0.809310374352054
ENSCSAG00000002033	-0.273951399357412	1.41810890228214	1.10275576062751	0.293662124530637	0.648013185513236
ENSCSAG00000002034	3.8626497448104	-1.9673882802848	20.4361867789532	6.16529312329458e-06	0.000308582262174111
ENSCSAG00000002035	-0.153052431730429	6.16335562491379	0.825855991563309	0.363473555913918	0.704056845670245
ENSCSAG00000002037	0.568798936132449	-1.43310768221116	1.36432085968688	0.242790040334389	0.599874808706524
ENSCSAG00000002038	-0.0147409444468763	1.98523602681781	0.00235201075919633	0.961319730082797	0.987783607154259
ENSCSAG00000002039	-0.0449430900309911	-0.612892841837917	0.0135525044533331	0.907323470169069	0.970172962826602
ENSCSAG00000002040	0.325607588272853	-0.215526116166961	0.995221743884542	0.318469474880372	0.667956865599886
ENSCSAG00000002041	2.34774074782663	-2.5228130374706	4.30397119926144	0.0380234871028344	0.236102983638164
ENSCSAG00000002042	-0.467480777948722	-0.862448551552648	0.387127186547787	0.533813353016049	0.809776833899239
ENSCSAG00000002048	1.03860710309673	-0.959405053638152	4.86057224920551	0.0274772209026168	0.194032175138316
ENSCSAG00000002049	-0.0727441490412868	5.49201145746131	0.220373854281844	0.63875520771588	0.86414459968469
ENSCSAG00000002050	2.34293520756039	-2.61311668573377	4.82129000405795	0.0281102997984577	0.197070382755147
ENSCSAG00000002051	1.47568830022091	-2.52855173821928	1.99344616219673	0.157981018771428	0.497873429318683
ENSCSAG00000002052	0.295173083031494	4.46695068237752	1.8991616103782	0.168172191527946	0.512112847984343
ENSCSAG00000002054	-0.136504311689625	4.53766802283315	0.71577549889219	0.397533127960554	0.729424238749458
ENSCSAG00000002056	-0.067318188010932	5.12565631660061	0.201913124968774	0.653181038069195	0.871189388875512
ENSCSAG00000002057	0.0133489928554543	3.42597317010447	0.00499575591266677	0.943651912210637	0.9826296394234
ENSCSAG00000002059	-0.310954378930116	8.88096720049588	2.42978852124847	0.11904895818858	0.436846019509841
ENSCSAG00000002060	0.0466623925133348	6.22696563254398	0.103262869465452	0.747948651069913	0.910716392902452
ENSCSAG00000002061	0.989904986252588	3.63437484255155	6.78202663054088	0.00920802834939522	0.0954134280093857
ENSCSAG00000002062	0.283472739502193	4.21056942243025	2.36211803354027	0.124313303789666	0.446548423614765
ENSCSAG00000002063	-0.281092536185843	5.88419462363736	3.00133666989703	0.0831958511927935	0.364205108441921
ENSCSAG00000002064	-0.276893667621193	7.08413299952601	3.26827543476934	0.0706318381474106	0.333989713908039
ENSCSAG00000002066	0.0195626490711918	5.04674396689848	0.0118579507843606	0.913286392484391	0.971821114523392
ENSCSAG00000002067	-0.349931298654173	3.34223616286902	1.35796737121555	0.243890064724268	0.601041681477107
ENSCSAG00000002068	0.188080922009794	3.11333605205796	1.10427537494596	0.293329749106227	0.647804180503751
ENSCSAG00000002069	-0.654277064370416	2.2101203364198	1.79587591806217	0.180211876974142	0.530331021779816
ENSCSAG00000002070	-0.28270128595018	2.61649202584912	0.82195856581308	0.364608148896357	0.70493730123463
ENSCSAG00000002071	-0.140404248635798	4.8424923057113	0.612179743802475	0.433968276550879	0.748992061002181
ENSCSAG00000002072	1.14040757006373	4.40595743864117	14.2313746834419	0.000161652738921766	0.00444262610444394
ENSCSAG00000002073	-0.0323569936667376	2.99660197283956	0.0188054994759703	0.890925553971638	0.964565900298213
ENSCSAG00000002074	-0.0303771729240868	4.50989513146131	0.0385141765071406	0.844414267195182	0.94728354463938
ENSCSAG00000002076	0.0402193478361335	5.25625525017797	0.0488806872904064	0.825022533964794	0.93900681553459
ENSCSAG00000002078	0.238657668579712	3.64665239392606	0.764034236042956	0.382068960097319	0.717175277577019
ENSCSAG00000002079	-0.0907050102113463	1.67127552348124	0.12376357990232	0.724987896241464	0.902066148478285
ENSCSAG00000002080	0.168705526779331	1.3261243990877	0.171317739773365	0.678943336260335	0.882940398939902
ENSCSAG00000002081	-0.0734586450466655	1.06909694701096	0.07053634507594	0.790557457406241	0.926139266896864
ENSCSAG00000002082	0.624705040059189	5.22811280099539	9.88036942456648	0.00167051396256765	0.027481951314472
ENSCSAG00000002083	-0.794723774726375	5.54803166269396	7.21009440291128	0.00724946812257957	0.0812895213717901
ENSCSAG00000002084	0.668094520085689	1.42458985713537	4.16787602199343	0.0411974144233427	0.248070613937423
ENSCSAG00000002086	-0.422281226224831	5.58616016843007	1.46848638512302	0.225584659937799	0.580132368346663
ENSCSAG00000002087	-0.0761708987293854	5.67716522782373	0.193168795117735	0.660292239648933	0.874355712490669
ENSCSAG00000002088	-0.0492026071890572	6.45339163356982	0.0924965085170939	0.761027033903587	0.915020720395975
ENSCSAG00000002089	-0.717424185599037	1.16804129952708	2.07538096591338	0.149692559348267	0.487870416298941
ENSCSAG00000002090	-0.130684555584872	7.80659282242972	0.484286880412483	0.486486925760012	0.781493064623946
ENSCSAG00000002091	0.237411712878293	-0.77976129956933	0.245762072919682	0.620075068194776	0.853530745694135
ENSCSAG00000002092	-0.194568712599922	5.10435580440053	0.985855959840681	0.320757327692156	0.670020955896585
ENSCSAG00000002093	-0.0644279258317918	3.37543359435018	0.117933991981792	0.731286134452288	0.904861516569685
ENSCSAG00000002094	0.0653609995063712	5.86292384644389	0.19081325781157	0.66224061037271	0.874918265999524
ENSCSAG00000002095	-0.0457970900219963	6.40873312368864	0.0913371104108549	0.762484129340272	0.915457611711366
ENSCSAG00000002096	-0.392701765636706	6.56841674384389	0.43955513331683	0.507337251733656	0.795036943727211
ENSCSAG00000002097	0.0361526461629842	-1.66566723601446	0.00628027133245368	0.936835236520505	0.979875189732234
ENSCSAG00000002098	0.0823071012556793	1.39747694367436	0.0965442341703486	0.756016775519947	0.913847989530801
ENSCSAG00000002099	-0.172638476960832	8.76485100652461	0.387416218233994	0.533660683380697	0.809776833899239
ENSCSAG00000002101	-0.126235801116435	5.97640549314824	0.836486380167486	0.360403605231679	0.702062312491053
ENSCSAG00000002102	0.0360856205185394	3.84234726995007	0.0102145473349111	0.919497239321728	0.97354651769774
ENSCSAG00000002104	0.0950142687309365	4.79226616886103	0.371520862244839	0.542176432829805	0.814028555681292
ENSCSAG00000002105	-0.326152458581824	5.21626402389643	0.915217867739273	0.338733744868862	0.685502097222871
ENSCSAG00000002106	-0.418903345145277	6.34884833291696	1.34896567798233	0.245459019776843	0.602477366871676
ENSCSAG00000002107	-0.263913434433094	3.03827016746219	0.779059963893861	0.377428790488927	0.714989257082877
ENSCSAG00000002108	-0.179156342944186	-1.78889589247413	0.100311692985699	0.751455910451671	0.912368695384971
ENSCSAG00000002109	-0.0673509673717939	3.94283271981677	0.127527787203981	0.721009212080475	0.900636956435387
ENSCSAG00000002110	0.0467977189574584	4.72904494195141	0.0697018427590699	0.791771392068769	0.926575604562836
ENSCSAG00000002111	0.171696106272879	4.61908936636226	0.61843810791181	0.431628287601511	0.747917452726171
ENSCSAG00000002112	-0.275414802534546	-1.19257774339267	0.425757184334529	0.514078211137082	0.799073881890192
ENSCSAG00000002113	-0.138029318403582	5.82191210508844	0.628884830457832	0.427764660646351	0.746317619086911
ENSCSAG00000002114	0.70833239134671	-1.37173615009196	1.35774199479958	0.243929197214886	0.601041681477107
ENSCSAG00000002115	0.000600686738343972	4.69233106006468	1.14541334674811e-05	0.997299648171089	0.998872008297973
ENSCSAG00000002116	-0.198996246220664	2.70876529027678	0.521636174638989	0.470144569803507	0.769741964429239
ENSCSAG00000002117	0.92291244745315	0.410759042368618	3.86986361429074	0.0491605161325363	0.274411708334269
ENSCSAG00000002118	-0.107613298862845	2.78812308725642	0.150266592502962	0.698280723065019	0.891926587492453
ENSCSAG00000002119	0.00856492146064286	4.99835715296068	0.00159585334738921	0.9681344769502	0.989338436910627
ENSCSAG00000002120	-0.0797528126466188	7.23521372480948	0.23718813720614	0.62624440745413	0.857039885182402
ENSCSAG00000002121	0.106446575297553	5.25206643919284	0.584709188865462	0.444472366531021	0.75560677451876
ENSCSAG00000002122	-0.460181704689509	5.50230130610912	0.669212566511071	0.413326276927978	0.738363629247179
ENSCSAG00000002123	-0.0893031707622813	5.48474882794264	0.215276006404821	0.642663181970159	0.86538951382693
ENSCSAG00000002124	-0.254379269872384	4.84127656378035	2.73577229586721	0.0981240549881028	0.399486077455877
ENSCSAG00000002125	-0.0534012764332221	1.99294316562698	0.0575585074449592	0.810397282721357	0.933035823135972
ENSCSAG00000002128	-0.0300928039095734	8.30020776372805	0.0328037845874576	0.856274837846576	0.951585305228974
ENSCSAG00000002129	-0.204443983987668	5.6018650152139	1.02755597833469	0.310733390090708	0.661816041796032
ENSCSAG00000002130	-0.468393638386435	-1.37145673336768	0.877182322357612	0.348974581655965	0.692290795725627
ENSCSAG00000002132	0.33406984783603	7.67954383878141	1.60710796747625	0.204898809672372	0.558003124319307
ENSCSAG00000002133	1.66479687963362	-1.30115365111732	7.20564033140178	0.00726748151315669	0.0812947930703941
ENSCSAG00000002134	0.972684007302391	4.13846058368688	8.54378479415521	0.00346703982122659	0.0475229018482984
ENSCSAG00000002137	-0.663507582758597	-0.297094185138284	1.03667017214521	0.308597168298888	0.659989567369252
ENSCSAG00000002138	0.168819494040488	5.22856603606394	0.582953444262998	0.44515698803989	0.756135126640772
ENSCSAG00000002139	0.0697296615365842	1.42961901943515	0.0252140875371794	0.87383476572945	0.957612050527688
ENSCSAG00000002140	0.707333408848821	1.2952375264277	3.20349627953975	0.0734810268879189	0.340731645454171
ENSCSAG00000002142	-0.250767034789974	5.75769397923714	2.62096390066211	0.105460360966392	0.41473933076606
ENSCSAG00000002143	-0.549612081815684	4.7435910700882	6.29313712518854	0.0121206334785468	0.115121623441723
ENSCSAG00000002144	-0.314553694648287	5.79141894363749	0.571159783461347	0.449798417075672	0.75902334029821
ENSCSAG00000002145	-0.00188561572105317	6.45162279817129	0.000147887080082398	0.990297258205265	0.998146613382051
ENSCSAG00000002148	-0.289896671650118	1.69977916086008	1.41763214394903	0.233793534034371	0.589192523900779
ENSCSAG00000002149	0.346401814288544	2.83750720661557	1.61780446830836	0.203398195072763	0.55685860898671
ENSCSAG00000002150	0.00224519239860769	6.39207428335816	0.00022808138561814	0.987950515315717	0.997309538043619
ENSCSAG00000002151	-0.556933246720698	4.32836518266602	1.4542602861393	0.227845581883669	0.583461314104273
ENSCSAG00000002152	0.312674150709783	-0.991445497752302	0.402639411896455	0.525729293211504	0.805994884700923
ENSCSAG00000002154	0.0791995893282758	2.75931980926062	0.0597864601531874	0.806833767739399	0.931612677116345
ENSCSAG00000002155	0.766506426208895	5.16433604412737	4.23730586782947	0.0395448721889868	0.242360910554915
ENSCSAG00000002156	1.2732612340804	-0.683621746325729	3.90772960807879	0.0480644885975017	0.271134275329554
ENSCSAG00000002157	-0.0715945108552043	4.15433455243248	0.114654895248439	0.734905591859206	0.906774409743307
ENSCSAG00000002158	0.0491313283347183	5.80463041167364	0.104605770475487	0.74637101089571	0.910471565010937
ENSCSAG00000002159	-0.486470187888523	4.56775441396635	4.9229967421979	0.0265015104194326	0.189656891919016
ENSCSAG00000002160	0.779981857485564	2.56472114753214	6.31704922677395	0.0119582461737472	0.114104189515761
ENSCSAG00000002161	-0.0429474451372941	3.39751517644702	0.0371003405521897	0.847260898503997	0.948117090825916
ENSCSAG00000002162	-0.395850768346903	-0.0171236026052628	0.466302446418645	0.494693152282978	0.786852350992772
ENSCSAG00000002163	-0.176335787278348	5.40049200716845	0.644237633139813	0.422180441698247	0.743248172620971
ENSCSAG00000002164	0.205342941291133	3.65705998846447	1.06916541704567	0.301134034418273	0.653419711834816
ENSCSAG00000002165	-0.0381835255968869	3.40990721005372	0.0198185188289735	0.88804511705739	0.963081322673516
ENSCSAG00000002166	0.0450126721844675	3.32525440315648	0.0064272471364788	0.936101959414993	0.979651783395253
ENSCSAG00000002167	-0.107595272486047	4.93312806323817	0.203284189798055	0.652082900501234	0.870844729869757
ENSCSAG00000002169	-0.00299675366669395	-0.328146608154709	4.2650982777559e-05	0.994789234900267	0.99870882444066
ENSCSAG00000002170	-0.0938134726174894	2.8975889041275	0.113905249337222	0.735741129496647	0.907110212602219
ENSCSAG00000002171	2.65765944809871	-2.00080380753309	9.29199259591126	0.00230157674366988	0.0350047357966809
ENSCSAG00000002172	0.00533343394156898	2.50953964764554	0.000215145818714291	0.988297168715698	0.997346220593108
ENSCSAG00000002173	-0.229711511915287	4.17124060410201	0.65793292640808	0.417290647824599	0.740554936467131
ENSCSAG00000002174	1.96603604711663	2.91172894149852	17.8900833655215	2.34037433943446e-05	0.000927001509938586
ENSCSAG00000002175	0.469512760939635	-0.680611233758078	1.4878377027959	0.222552255749336	0.576308917321373
ENSCSAG00000002176	1.83258365567884	-1.1692452994726	4.88787357494499	0.0270459777291855	0.192247722112248
ENSCSAG00000002177	0.121901005251877	3.2328508165641	0.492258750378314	0.48292145411291	0.778946646248334
ENSCSAG00000002178	-0.174821913158396	3.23326963447333	0.359935965906296	0.548541800543462	0.817492097769229
ENSCSAG00000002179	-0.139097438834925	5.26865990132941	0.834714787271785	0.360912732521568	0.702474146012107
ENSCSAG00000002180	-0.0908904931926243	5.45819407419909	0.167988918774245	0.681905338816088	0.883929562174331
ENSCSAG00000002181	-0.00660449236973853	5.21045804489268	0.000688935083431375	0.979059871245954	0.9939526057193
ENSCSAG00000002182	0.198042111836258	-1.89340986034069	0.0855579238287234	0.769902172548776	0.918554910718588
ENSCSAG00000002183	1.04271282186389	0.0492846621661351	2.67894853583143	0.101682846358189	0.408040712657484
ENSCSAG00000002184	0.0647287312535078	3.2371174139509	0.123255455879461	0.72553015937467	0.902258191714834
ENSCSAG00000002185	-0.0784116523382737	3.0294034903542	0.0933883122615704	0.759913017632177	0.914764471411025
ENSCSAG00000002186	-0.352918337632824	8.37709765727696	0.411233562635857	0.521344060842689	0.803423952864261
ENSCSAG00000002187	-0.674155962895904	2.10595764574177	4.00213227639075	0.0454427404019013	0.262348040272004
ENSCSAG00000002188	0.139788603502184	3.14635545071552	0.0519275794561622	0.819742456748087	0.936354506093233
ENSCSAG00000002189	-0.062970837525873	3.69543032120892	0.0973901348726294	0.75498434221792	0.913542332035749
ENSCSAG00000002190	-0.32308934379675	2.67439302504171	0.500342653945459	0.479349601707768	0.776327717217642
ENSCSAG00000002191	-0.334970931148407	10.4574235294439	1.98269994149656	0.15910626228643	0.499232168348209
ENSCSAG00000002192	-0.33202792421785	7.60430121208556	3.27705904545714	0.0702547158437551	0.333160247370458
ENSCSAG00000002193	0.164690309989709	2.50365123863124	0.576880943534277	0.447537495026409	0.757788198046111
ENSCSAG00000002194	-0.189669253165276	4.20498470351461	1.35458126018635	0.244478808703384	0.601421283300988
ENSCSAG00000002196	0.607069979057884	-1.83115591468207	1.48363066827993	0.223207333426409	0.577041090343402
ENSCSAG00000002197	-0.654979576858878	3.14190285990446	4.75575728216013	0.029200441219298	0.202056618813153
ENSCSAG00000002198	-0.131307346027129	2.4316684689749	0.154729077955054	0.694056435744707	0.890816747379835
ENSCSAG00000002199	0.109322610169806	0.306971741246119	0.0834305901924779	0.772701111918576	0.919465708689712
ENSCSAG00000002200	-0.0116419067063785	0.679578079955031	0.000530237765609343	0.981628821738994	0.994331120364465
ENSCSAG00000002201	-0.181853826028171	4.28381082545119	1.11589044534902	0.290805071321346	0.644815057459347
ENSCSAG00000002202	-0.205843298356993	3.28850633963442	0.852018846235335	0.355981842673903	0.698006482974369
ENSCSAG00000002204	0.459439753463909	5.15713586658896	10.6497308563799	0.00110086924919162	0.0201140015363916
ENSCSAG00000002206	-0.0818730377763349	4.39625318219563	0.268644460261815	0.60424253251136	0.8482652585694
ENSCSAG00000002207	-0.0933563836907457	6.31196283182786	0.307478635443225	0.579231532406577	0.834030792499297
ENSCSAG00000002208	-0.0711114496938581	4.24607819730807	0.0684354015464628	0.793628603825609	0.926704384525807
ENSCSAG00000002209	-0.456023459711393	7.57248554724966	0.651696158416527	0.419506910690689	0.741385240007396
ENSCSAG00000002210	-0.816995708850707	1.58689164133769	1.82815243652183	0.176345926420899	0.524717288181226
ENSCSAG00000002211	0.0769392370956308	2.12652020176254	0.141883220437736	0.706415967805415	0.895408519628688
ENSCSAG00000002212	-0.274695213938774	4.51716458166652	1.01060881575199	0.314757029781411	0.665477244959578
ENSCSAG00000002214	0.272967020219784	3.51160455403054	1.21369661599113	0.270601250359452	0.626895824743496
ENSCSAG00000002215	-1.2716410252551	-1.68580064832111	2.77094731747989	0.095989337797244	0.394883161244603
ENSCSAG00000002216	-0.0997051936980117	4.64002480610243	0.252858239634364	0.615069655056253	0.851856522391097
ENSCSAG00000002217	-0.343791893874198	5.98032493452297	1.37166810670745	0.241525486568316	0.598541104523463
ENSCSAG00000002218	-0.333986896407602	5.93518321354723	1.78077576085424	0.182054096323568	0.532164122344188
ENSCSAG00000002219	0.677272772292537	2.99390195346764	5.37209386258717	0.0204614010159479	0.162715917467699
ENSCSAG00000002220	-0.238012192891578	8.98454576714914	1.14643000044702	0.284297724395509	0.638541667367884
ENSCSAG00000002221	0.255838634415867	5.4337073242441	0.129617781407518	0.7188286657883	0.899802430680209
ENSCSAG00000002222	0.258860692408319	1.27236391040721	1.14254296882601	0.285115626013172	0.639377483005696
ENSCSAG00000002225	0.429575700200164	3.99356252650345	2.47849251943043	0.115412823630957	0.430893672674619
ENSCSAG00000002226	-0.667991275706188	5.87580222105275	8.42111709269806	0.00370887849618617	0.0497559060578223
ENSCSAG00000002227	-0.852424923676332	2.13767630874538	3.00032549762323	0.083247790034792	0.364239403444943
ENSCSAG00000002229	-0.512199586054769	-0.49930677055997	0.87087404791162	0.350713448859288	0.69374060297112
ENSCSAG00000002230	-0.179041913818121	5.12024941734199	0.327915093496131	0.56688934320098	0.827837278338294
ENSCSAG00000002231	0.309515065236131	0.134344636242503	0.568522369444793	0.450846685525806	0.760103292957443
ENSCSAG00000002232	-0.26468558539791	5.66397925481871	2.83114139679946	0.0924526301753388	0.386396784566314
ENSCSAG00000002234	-0.0753321493090478	5.00003511852289	0.0962827443949443	0.75633693035198	0.913956167467877
ENSCSAG00000002235	-0.182138765415324	6.22970973134762	0.266237238247868	0.605867106966557	0.848795489873592
ENSCSAG00000002236	1.56778532607487	-1.16021992341538	5.31602432141975	0.0211301679522439	0.166431561310068
ENSCSAG00000002237	0.521373760679619	0.585886549857206	2.12327625267754	0.145075913661044	0.480360435375201
ENSCSAG00000002238	-0.23054576484865	7.07238698297478	1.03354883258069	0.309326604000232	0.660514464221829
ENSCSAG00000002239	-0.180720396655825	6.94949751653551	0.703299859243479	0.401677110258796	0.731506241698952
ENSCSAG00000002240	0.16888256384814	4.6540995855863	0.632561792873229	0.426417185683235	0.745636080539918
ENSCSAG00000002241	-0.397016571688122	4.74608841488317	3.45155955513894	0.0631921178090771	0.31407951241425
ENSCSAG00000002242	0.473922484482585	-0.278271613924196	0.933748888300613	0.333890669775554	0.682280365295413
ENSCSAG00000002243	0.085744926549684	7.29418937777477	0.162729080069742	0.686656247641597	0.886539833726443
ENSCSAG00000002245	0.278221434595728	2.27999126528778	1.75665831347623	0.185041874366851	0.535300792309513
ENSCSAG00000002246	0.20050134124569	4.8694090207956	1.22272651073871	0.268826236143893	0.625419281477376
ENSCSAG00000002247	-0.0428128695844977	3.31242705573752	0.028265779092834	0.866485495514988	0.954688875286576
ENSCSAG00000002248	0.411874623036487	-0.368007347995137	0.859960301828721	0.353749801067063	0.696576712473138
ENSCSAG00000002249	0.310381746622503	0.62867453840137	0.958355696755088	0.327601506780223	0.675740424663354
ENSCSAG00000002250	-0.282265430155129	6.26169436660953	3.80581151207045	0.0510750203778837	0.279988752599238
ENSCSAG00000002253	-0.518765139326366	5.60287685811763	5.68390382992518	0.0171212320533389	0.144657388927055
ENSCSAG00000002254	-0.068272347001536	6.53301923375908	0.148440369580698	0.700030274564174	0.892961204824839
ENSCSAG00000002256	-0.134196535098111	5.67540323355404	0.618977918967101	0.43142735137239	0.747917452726171
ENSCSAG00000002257	-0.13354091731685	4.97854973271598	0.518462868241595	0.471498116146702	0.770621024402732
ENSCSAG00000002258	0.153672123894162	-0.942046579985912	0.148129457282845	0.700329363183901	0.892997728030862
ENSCSAG00000002259	0.00573006153671804	2.45260742414764	0.00088960524540127	0.976205622850875	0.992691172974041
ENSCSAG00000002260	0.174291326875013	3.75153048259054	0.692739277531157	0.405234210806767	0.734131987424799
ENSCSAG00000002261	-0.115951434249774	5.36437404887844	0.565520419322825	0.452044493634299	0.760405224702894
ENSCSAG00000002262	-0.0466598008864173	4.74839430854549	0.0782053131868938	0.779744408982849	0.92214406221636
ENSCSAG00000002263	-0.197674360879486	8.04274390905406	0.662214392307092	0.415779266382851	0.739938709033243
ENSCSAG00000002264	1.41568266458153	-1.08696310266705	5.79699795783721	0.016053561333739	0.138708479855584
ENSCSAG00000002267	-0.198312457894897	4.87610168096407	1.11106760863714	0.29184999183106	0.645831499875887
ENSCSAG00000002268	0.0166893345871336	1.91851043798504	0.00332922965569438	0.953988010230983	0.985639218396308
ENSCSAG00000002269	0.0809077693503057	5.40338397389561	0.220484848827933	0.638670735989081	0.86414459968469
ENSCSAG00000002270	-0.0664911188808998	10.093777526888	0.0837687586765981	0.772253617420771	0.919465708689712
ENSCSAG00000002271	0.086541812526395	6.89423620344562	0.318396279187185	0.572573020041096	0.83126710914671
ENSCSAG00000002272	-0.218926466336946	5.56169392432808	1.25041391363125	0.263473436751556	0.619754112160085
ENSCSAG00000002273	-0.161358668095093	7.28912607180567	1.01471899867526	0.313774961175258	0.664694245701132
ENSCSAG00000002274	-0.110743430347767	3.56040518787616	0.359598935773347	0.548729060694349	0.817545048606967
ENSCSAG00000002275	-0.181199470311032	2.6496793012053	0.458216657153052	0.498458602230748	0.789377209873626
ENSCSAG00000002276	0.0882499084807622	5.55592407871239	0.336959072502211	0.561589784266371	0.825247194548724
ENSCSAG00000002277	1.35661003768091	5.49520093772362	12.0029179063517	0.000531173203519513	0.0114535088805898
ENSCSAG00000002278	0.0696175919759976	1.21731994617583	0.0395067160045741	0.842448168055779	0.946553834185258
ENSCSAG00000002279	2.10095709169879	-1.40399745879959	14.4751497302569	0.000142020813736352	0.00400984235980057
ENSCSAG00000002281	0.256093216137647	4.18237581024424	2.39848202589339	0.121453051350892	0.441956388888011
ENSCSAG00000002283	-0.164179271105125	5.5579669182049	0.535388931976314	0.464350010211289	0.767594535701374
ENSCSAG00000002284	-0.648830463617526	3.92696679646491	3.23578173819728	0.0720459118415977	0.336628663617445
ENSCSAG00000002286	0.749919778801551	-1.19450564020334	3.41461421342253	0.0646215164190657	0.317475784263447
ENSCSAG00000002288	0.167491482781481	2.61706495002328	0.405760082484345	0.524129402982806	0.805177520811675
ENSCSAG00000002290	-0.288536976964232	6.34033906888973	1.5320777692435	0.215800876294006	0.569236949773907
ENSCSAG00000002292	0.485749924287852	0.291846814406684	1.9612911089994	0.161375303979717	0.502343742147189
ENSCSAG00000002293	-0.177245126592637	1.26019747127608	0.336696179768264	0.561742485876772	0.82539815312042
ENSCSAG00000002294	-0.246320056533121	4.38550853281235	0.549966055821606	0.458331564036155	0.763759389183357
ENSCSAG00000002295	4.5660862855396	0.806612614315708	32.6226725610832	1.11901742028128e-08	1.32157008957857e-06
ENSCSAG00000002296	1.75126601226733	0.391182553971383	10.8494266619438	0.00098826350312054	0.0185701345631877
ENSCSAG00000002297	3.07171573601492	7.26607003100824	43.0165207706071	5.42795651328907e-11	1.21153456391886e-08
ENSCSAG00000002298	-0.299162496734384	8.27917861961435	1.79068573456374	0.180842635331695	0.53090812030812
ENSCSAG00000002299	0.0191776534693272	2.32476269459905	0.00457137286722542	0.946094559609151	0.983482505432226
ENSCSAG00000002301	-0.0122715951687315	3.49158425508248	0.00309076500468564	0.955664727341316	0.98616156009311
ENSCSAG00000002303	-0.173549919664148	4.94573055797513	1.12703546279543	0.288408564493452	0.642749474151922
ENSCSAG00000002304	-0.0798184194188303	5.71142439826461	0.273811150219958	0.600786602577515	0.84625552744097
ENSCSAG00000002305	-0.411171158453918	6.63703031116963	6.15099096026497	0.0131338489264473	0.121803359190416
ENSCSAG00000002306	-0.341825571402664	6.58973274745416	4.79972499425954	0.0284642801024364	0.199213777310145
ENSCSAG00000002307	-0.0294481708532935	4.63597824195726	0.0182278697907137	0.892603470997579	0.965749477955392
ENSCSAG00000002308	1.42490760586452	3.70532035916273	15.2808752289003	9.26498126515329e-05	0.0028657246358902
ENSCSAG00000002309	-0.786512338496983	7.65717507558653	3.57858079394023	0.0585291344758809	0.301913089986922
ENSCSAG00000002310	0.911352686465329	-1.30673606472246	1.40759565654898	0.235455938308589	0.590678270510778
ENSCSAG00000002311	0.321096837270076	6.3494725905845	2.5807226342404	0.108172268537706	0.417059140858377
ENSCSAG00000002312	0.471166961355263	1.77601205917226	2.93256270934883	0.0868095935378742	0.372327721751511
ENSCSAG00000002313	0.225311191041517	3.94392217706736	1.36519725020561	0.242638779638217	0.59966394483198
ENSCSAG00000002314	0.0876933805656994	7.18140913405019	0.134416226021191	0.713896381478629	0.897915514231078
ENSCSAG00000002315	-0.350752646884577	0.231060442421839	1.16621008997664	0.280181335603606	0.635895453480191
ENSCSAG00000002316	-0.337067091833075	6.62106269520065	3.89010052202121	0.0485715163506363	0.272179442878697
ENSCSAG00000002317	-0.341796720741211	5.13670764831944	3.20351953556847	0.0734799821681393	0.340731645454171
ENSCSAG00000002319	-0.0355285553267208	8.70902834177807	0.00700396065722941	0.933303171462978	0.979157541293926
ENSCSAG00000002321	0.618361855732458	1.48755425152198	1.43269208375222	0.231325591017533	0.586635602472683
ENSCSAG00000002322	-0.52510130113807	6.31152111767835	5.01026866794558	0.0251973964863666	0.184542189569305
ENSCSAG00000002323	0.151004632806979	2.93613500166805	0.211805279283865	0.645356109407095	0.866736400252219
ENSCSAG00000002324	0.175741140807101	5.76064460770718	1.00262797303699	0.316675449781135	0.666682593028871
ENSCSAG00000002325	0.200544628117637	1.62868500383187	0.384222828087232	0.535351869933951	0.810607255629745
ENSCSAG00000002326	0.00662404832467942	4.71491701957546	0.001714597458081	0.966970875903116	0.989009774474632
ENSCSAG00000002327	-0.434968577163531	0.375946512609612	1.38187941357439	0.239781274112791	0.5963661051831
ENSCSAG00000002328	0.174092516777242	1.58003105797883	0.209260544390606	0.647347600010598	0.867594961812321
ENSCSAG00000002329	-0.497180802719292	3.85520585499218	2.96696644923257	0.0849810738764479	0.367443035920756
ENSCSAG00000002330	-0.763648284861723	-1.55872283205623	2.14420768098558	0.143108901949715	0.477994967756163
ENSCSAG00000002331	-0.129928301723757	2.36802602430565	0.303595246600043	0.581637253548136	0.835673496594865
ENSCSAG00000002332	0.07535930142275	-1.00262117980509	0.00772536008094704	0.929960903549694	0.977980659870768
ENSCSAG00000002333	-0.368928226563683	0.286332160888275	0.830827204669085	0.362033443185685	0.702833378126229
ENSCSAG00000002334	-0.189741803560656	3.5000254955181	0.743788198556292	0.388450078765993	0.72228188123133
ENSCSAG00000002336	2.4589144359661	0.178435267262188	16.7550809794646	4.25282268087078e-05	0.00151062090795576
ENSCSAG00000002338	-0.0809112477368087	4.49438899003241	0.0796130623172147	0.777822462942692	0.921543053243399
ENSCSAG00000002340	-0.546307318048853	7.68772947954604	8.27477704035554	0.00401995987295005	0.0527384251163749
ENSCSAG00000002341	0.808829753154732	2.67488380821678	7.57633119212903	0.00591396875528455	0.0694946845172699
ENSCSAG00000002342	0.570819304400518	2.35364216832947	5.31170149441889	0.0211826586329055	0.166765477902622
ENSCSAG00000002343	-0.463963691712653	-0.138013858647072	1.89650614298558	0.168469914704086	0.512546984926761
ENSCSAG00000002344	-0.1988679883603	4.60107645182724	0.937455211372093	0.332933156595313	0.681513561844904
ENSCSAG00000002345	-0.177356729357002	3.51090928765399	0.527600055925994	0.467617597008248	0.768324174386507
ENSCSAG00000002346	-0.0807024429878303	1.3554561385077	0.0257897772584315	0.872414788574389	0.957262676070098
ENSCSAG00000002348	0.247653132878399	2.36013645289588	1.02100246751406	0.31228133901611	0.663153221068633
ENSCSAG00000002349	0.447929345780867	2.30845310498868	3.8665916831386	0.0492564525136284	0.274761508330834
ENSCSAG00000002350	0.275453905395046	2.92742753705373	0.676157415151195	0.410913053095801	0.737001943531691
ENSCSAG00000002352	-0.471296583073874	4.94639533481763	7.31615366692226	0.00683375149847112	0.0778434989656879
ENSCSAG00000002354	0.219376486152364	5.13211246226401	1.99360716622058	0.157964228915986	0.497873429318683
ENSCSAG00000002355	0.311369712175583	-1.29682625692731	0.454083371214452	0.500402178033418	0.790353942813117
ENSCSAG00000002356	-0.0672697721750665	3.1119344659204	0.0877301760570575	0.767082845396198	0.917297707260067
ENSCSAG00000002357	0.475129727812314	4.29347364020969	2.54655684081689	0.110534908766123	0.421372157153699
ENSCSAG00000002359	0.149805164966511	1.23241027217064	0.0565606157275482	0.812017015069238	0.933691521309622
ENSCSAG00000002360	-0.1751605875421	7.61287999347201	0.266623269248434	0.605605959438785	0.848795489873592
ENSCSAG00000002362	1.69758839157547	-0.96500445125982	8.84543164219638	0.00293823401351667	0.042237433595522
ENSCSAG00000002363	0.0242639104644912	6.68334001142341	0.00401646946095724	0.949467399063481	0.984639482032493
ENSCSAG00000002364	0.663176473338954	8.23033813590805	6.10373104160203	0.0134896776276692	0.124127579596776
ENSCSAG00000002365	-0.337478805437355	5.33069724532191	1.86039807139879	0.17257886414958	0.518175804246249
ENSCSAG00000002366	0.222422159732474	2.302169528284	0.530878708970544	0.466237666134718	0.76778140892793
ENSCSAG00000002367	-0.0006723147825759	3.98804381826375	1.16582007443355e-05	0.997275699674709	0.998872008297973
ENSCSAG00000002368	0.226391403612599	3.34958683491216	0.122472649312108	0.726368022576533	0.902544882763225
ENSCSAG00000002370	-0.346056532897204	5.70073092073737	2.3624477244231	0.124287038158359	0.446548423614765
ENSCSAG00000002371	4.4672531151863	-0.829907905193365	8.46166253229431	0.00362710169739193	0.0490252362813605
ENSCSAG00000002372	0.641924552584885	2.87956683142906	7.17141212141885	0.00740744436032172	0.082223628023813
ENSCSAG00000002375	0.468722817589373	3.74466653923136	4.28055612396776	0.0385507330583813	0.238220869607861
ENSCSAG00000002376	0.756975911851761	3.57025973890167	4.88294591467201	0.0271232897898329	0.192457298714212
ENSCSAG00000002377	-0.165257193120617	-1.92039085912065	0.0743598528237541	0.785091498758523	0.92451116661288
ENSCSAG00000002378	0.375063290628785	0.234700770280213	1.01091971675826	0.314682604140279	0.665477244959578
ENSCSAG00000002379	-0.43376795951647	1.69410331059571	3.01399034852846	0.0825488458658385	0.363105003239961
ENSCSAG00000002380	0.877039743609264	1.94764465844994	7.94641439986892	0.0048182745301875	0.0602448451287713
ENSCSAG00000002381	-0.226014708115389	5.92071770886534	0.538214447403618	0.463173660764853	0.766788408208007
ENSCSAG00000002382	0.0162823993185428	3.85641063138274	0.0102534000389021	0.919344803482902	0.97354651769774
ENSCSAG00000002383	0.184680401207946	-0.693416977759549	0.146395537162963	0.702003987937052	0.893641608381987
ENSCSAG00000002384	0.77607571543769	1.4804679117297	5.00721374383512	0.025241901806167	0.184542189569305
ENSCSAG00000002386	0.759664309531711	0.641230560151166	3.42527083810914	0.0642057109521245	0.316186577867292
ENSCSAG00000002389	0.231822127627149	3.47130933362807	0.228781915642521	0.632428494178681	0.860375705324872
ENSCSAG00000002390	0.264326451590453	3.07708510260991	0.971047809318662	0.32441899725709	0.672819931014414
ENSCSAG00000002394	-0.0276288888168528	3.52549396248519	0.0236255067613254	0.877841624676928	0.959143190616136
ENSCSAG00000002395	-0.347468673440647	-0.657443924143781	0.364833456832727	0.545834034620546	0.81581221154896
ENSCSAG00000002396	-0.090472118914449	6.45214519111878	0.233824551146487	0.628702368556066	0.858257995107999
ENSCSAG00000002402	-0.415133343804781	2.83839899951679	0.668790026465985	0.413473777153164	0.738444934400459
ENSCSAG00000002403	0.684636490845627	3.46755873494306	11.4082210098011	0.000731198158281795	0.014873398990567
ENSCSAG00000002404	1.05126550614326	-1.49472077245633	3.48195142663047	0.062041536946139	0.311481058626715
ENSCSAG00000002406	0.261178110347363	1.98537182150846	0.875458461415334	0.349448594793106	0.692591274027215
ENSCSAG00000002407	0.0860366572793853	1.19263951506513	0.0695022187346375	0.792062932065864	0.926583691029515
ENSCSAG00000002408	0.400522863392439	2.45976349394433	2.02468556409199	0.15476095352864	0.493437919246049
ENSCSAG00000002409	0.0115651628002453	4.30288636517519	0.00375654930338243	0.951127701122086	0.985186017774582
ENSCSAG00000002410	1.97268124125373	4.77902026497536	31.8711479021918	1.64746168762547e-08	1.82624997949731e-06
ENSCSAG00000002411	0.62579792284993	11.1172359637281	4.96246683414869	0.0259032298807658	0.187158201198866
ENSCSAG00000002412	0.531875398432507	4.07628849995221	4.53033903745111	0.0332990201146879	0.219248682404873
ENSCSAG00000002414	0.242411285220456	1.23813240534979	0.145249814404067	0.703116777408226	0.894229648219693
ENSCSAG00000002415	-0.367940449795907	3.53818981687132	0.737805427611697	0.390364786048976	0.72428649260117
ENSCSAG00000002416	0.249421749618389	3.72372010181684	1.05988775687004	0.303240786400068	0.654990833060114
ENSCSAG00000002417	0.0158024325845714	4.24943820785051	0.00475297317347056	0.945035938061206	0.983130225417708
ENSCSAG00000002418	-0.154840765119543	3.78554392820746	0.452567262027411	0.501118317197146	0.790843803281603
ENSCSAG00000002420	-0.208718488039665	3.62451459090757	1.26872075192305	0.260006803197211	0.617501098563192
ENSCSAG00000002421	-0.337650607591182	5.42351487817268	3.79610165334611	0.0513720570202733	0.281057391786636
ENSCSAG00000002422	0.0685388176876355	3.90479475607738	0.0641940865840738	0.799985769811943	0.92957101988646
ENSCSAG00000002423	0.896915658835496	0.217693035391572	4.21225003970696	0.040133069004037	0.244769120932418
ENSCSAG00000002424	-0.737336609943956	1.32000628190533	1.91176709414281	0.166767099047757	0.510029676516124
ENSCSAG00000002425	-0.206369929825158	2.76078259441974	0.883314559509518	0.347295452624262	0.691284525306694
ENSCSAG00000002426	0.190828554293162	2.78299048265412	0.79673361008572	0.372071764249805	0.71186254258242
ENSCSAG00000002427	-0.0508190602230851	4.08959645802285	0.0548969963584227	0.814751247092111	0.934359707515508
ENSCSAG00000002428	0.151519765014248	3.82760703660527	0.422627203989116	0.515629023189627	0.800303186952307
ENSCSAG00000002431	-0.338345996647358	3.70202765941921	2.33884907698374	0.126182751020898	0.45037478537355
ENSCSAG00000002432	-0.0317496005633189	5.9076095320914	0.028502880058511	0.86593196514418	0.954688875286576
ENSCSAG00000002433	0.610819466032718	1.41284423590129	3.3756489296692	0.0661665177341309	0.322095547568165
ENSCSAG00000002436	0.361226638560308	4.86227852522828	0.903658607398299	0.341802594633585	0.687308674892003
ENSCSAG00000002437	-0.498310864695642	8.45719776218506	1.75871406944712	0.184784991991629	0.535256688538295
ENSCSAG00000002438	-0.260190305262333	4.93601964820484	1.59802325600352	0.206183569266204	0.559292825352256
ENSCSAG00000002439	0.386303940104998	1.96663234324545	0.662769595401819	0.415583871433615	0.739836042732164
ENSCSAG00000002440	1.67290275538726	1.84656989579667	12.4969938304393	0.000407607378413066	0.0093118272050465
ENSCSAG00000002441	-0.447306429314456	5.70408676929054	4.50096198180827	0.033875790999269	0.221419248094549
ENSCSAG00000002442	0.166466102912892	8.27641097172025	0.277364207756833	0.59843403541401	0.84507286145655
ENSCSAG00000002443	0.800668207225776	0.58158601336852	3.67007569814531	0.0553976681186147	0.292618242516175
ENSCSAG00000002444	-0.357618397270424	0.505384228328824	0.340413392571321	0.559590701046936	0.823775366238168
ENSCSAG00000002445	0.250027252987748	4.3905726421139	0.295633357040202	0.586632953101765	0.838112316095654
ENSCSAG00000002446	-0.28075278012637	4.10368513838191	1.60122036680956	0.20573035268445	0.559073418112711
ENSCSAG00000002447	-0.290508364772701	1.32008279322848	1.00925062088123	0.315082433995859	0.66558595246318
ENSCSAG00000002448	1.49390951130797	3.05411591604079	25.1488436058281	5.30714681118046e-07	3.79472484330163e-05
ENSCSAG00000002449	-0.392973725252331	1.2228370652899	2.59447974498702	0.107236647301263	0.415683572746999
ENSCSAG00000002450	-0.123966637610124	4.41768416316014	0.0906300593481291	0.763377688600776	0.915902976529517
ENSCSAG00000002451	0.258471987747995	1.85844749655893	0.827696444053824	0.362939473061975	0.703672725711785
ENSCSAG00000002453	0.155381383241005	5.00842653741348	0.539331175037049	0.462710041420427	0.766788408208007
ENSCSAG00000002454	1.19477234622431	-1.25391912898101	6.79495465287576	0.00914158453403046	0.0949632400934473
ENSCSAG00000002455	-0.416115158737965	4.64305197004443	4.21493797581095	0.0400695311704114	0.244487789561022
ENSCSAG00000002459	1.05805308475655	7.14773891998505	1.98863853631164	0.158483305169775	0.498508617689807
ENSCSAG00000002460	0.1341108893099	1.05509653697531	0.138332914974555	0.709943977098525	0.896558134640214
ENSCSAG00000002461	0.437358916973571	-0.14126854339274	0.87844571490723	0.348627739177645	0.692176106349379
ENSCSAG00000002462	-0.187401707964057	4.57757809232219	0.910291042319862	0.340037208424223	0.686265221351771
ENSCSAG00000002463	-0.537539390703903	3.72158620620678	4.02129038172759	0.0449293254215679	0.260659525109953
ENSCSAG00000002467	-0.0652453951954458	7.56427862850541	0.0121009703522503	0.912405876990279	0.971485855308963
ENSCSAG00000002468	0.0127045679513167	6.86848443869977	0.000419828988910353	0.983652705537257	0.995389925734376
ENSCSAG00000002470	-0.324465111235738	8.81973045505359	2.42057063569665	0.119751301206506	0.438274372264093
ENSCSAG00000002472	0.977558458288736	2.20758687572668	7.18067032517623	0.00736931695038709	0.0819686311182772
ENSCSAG00000002473	0.138921630296184	2.28004493794457	0.108485130357408	0.741875428402818	0.909117776622566
ENSCSAG00000002474	0.163700007495742	5.79149276471141	0.772118470481502	0.379562483373666	0.716021742951677
ENSCSAG00000002475	-0.0584039495572046	1.36430776698265	0.0253511658146266	0.873495157690983	0.957612050527688
ENSCSAG00000002476	-0.378068511093828	0.605281367750004	0.686814782487858	0.40724990889421	0.734355887989557
ENSCSAG00000002477	-0.0698023972098345	5.63058336627667	0.103298138018793	0.747907073273984	0.910716392902452
ENSCSAG00000002478	0.550745235574675	1.36497624531017	1.20690803394669	0.271945343524192	0.628054464350637
ENSCSAG00000002479	-1.37491476253581	6.28739446512791	1.87456426627686	0.170953242629393	0.515734733456757
ENSCSAG00000002480	-0.115416378603497	4.70080094161236	0.284535639430903	0.593743691335875	0.843096364873199
ENSCSAG00000002481	-0.316861696486551	2.71404088039508	1.37996932449896	0.240106372555671	0.596905020394644
ENSCSAG00000002482	0.274740553218004	3.0502855298815	0.702694679225324	0.401879721681391	0.731506241698952
ENSCSAG00000002483	-0.550958459811603	2.94624774216054	1.10312423027535	0.293581487325178	0.648013185513236
ENSCSAG00000002484	0.102315029750052	6.0485626512544	0.135588041257762	0.712707099959492	0.897415353665277
ENSCSAG00000002486	-0.273295650855348	3.62905900479214	0.735595392910888	0.391075494444084	0.724553442707004
ENSCSAG00000002487	-0.605186587724512	-2.01718019749155	0.911651328790349	0.339676651947107	0.685920701184348
ENSCSAG00000002488	0.820533021622496	5.80910428041945	5.97763777802841	0.0144883949382722	0.130297457048441
ENSCSAG00000002489	0.0948976350248391	0.0604032243763846	0.0652569088622563	0.798372221865719	0.929027560548952
ENSCSAG00000002490	-0.634789261074879	0.314349188634047	1.78819712724754	0.181145979402942	0.531149586697706
ENSCSAG00000002491	-0.542332723990817	-1.91509583145308	1.04968019862899	0.305580751477413	0.657197561478181
ENSCSAG00000002492	0.221483167288496	3.79019094384593	1.49336632113922	0.22169488982061	0.57563658695699
ENSCSAG00000002493	-0.26532531998926	9.04604726432738	0.725347979507632	0.394395258089963	0.727341116073086
ENSCSAG00000002494	-0.00108227777506749	5.78881967772357	6.34820516447476e-05	0.993642872182047	0.99870882444066
ENSCSAG00000002495	-0.390626693616383	1.41093684358796	1.3778084394587	0.240474802790226	0.597551123467154
ENSCSAG00000002496	-0.13015093209581	5.20538384835985	0.709950050015053	0.399460394577289	0.730740417043622
ENSCSAG00000002498	-0.265794178127274	4.62032956747844	0.246069374643135	0.619856452158033	0.853530745694135
ENSCSAG00000002499	0.116533476941677	4.69442831042176	0.283746182986967	0.594256282443625	0.843096364873199
ENSCSAG00000002500	0.393079931252682	2.29349684046391	1.78351744021596	0.18171799756957	0.531792375240359
ENSCSAG00000002501	0.708616211883933	0.630293561144338	4.3092552861015	0.0379055519977666	0.235798577165393
ENSCSAG00000002502	-0.149005040209189	4.51046534449099	0.371286554928908	0.542303819361465	0.814145808434222
ENSCSAG00000002503	1.92911777023686	6.41402916115165	25.3716986681904	4.728039726553e-07	3.42513298962613e-05
ENSCSAG00000002504	-0.0939857955103677	6.15366206523289	0.201321178671833	0.653656535486401	0.871524071303184
ENSCSAG00000002505	-0.209938552676143	4.76896071900761	1.26724752359506	0.260283678362697	0.617737850653144
ENSCSAG00000002506	-0.193030462765243	7.35419058042758	1.24782316169092	0.263968649212702	0.619754112160085
ENSCSAG00000002507	-0.241021957846049	5.10082351016313	0.205374767807022	0.650417023312397	0.869451114766175
ENSCSAG00000002509	0.0804504286952089	6.05310378751168	0.192851116294612	0.660554176702539	0.874421210784726
ENSCSAG00000002510	-0.0849375246827438	5.22144381429748	0.0254306176076184	0.873298748699942	0.95759645703226
ENSCSAG00000002511	-0.736340423110049	2.180030586219	2.74741199650216	0.0974119851551029	0.397567027132897
ENSCSAG00000002512	0.444653658652091	2.44622965147515	1.42454559083879	0.232656667733944	0.587582596477301
ENSCSAG00000002513	-0.0617759216696551	7.50930440409741	0.0563044876945007	0.812435180814045	0.933868246277517
ENSCSAG00000002514	-0.338069101404446	5.59651492963963	1.9781412889534	0.159586355123964	0.500150366446213
ENSCSAG00000002516	0.0552181448982624	5.6980992465765	0.129858122921846	0.718579187272166	0.899802430680209
ENSCSAG00000002517	-0.377386652447285	6.36770286950258	0.356642701654877	0.550376731109925	0.818369891442052
ENSCSAG00000002518	0.134136499921611	3.05477026941776	0.314028936521957	0.575218328184299	0.832242565401197
ENSCSAG00000002519	-0.184048981660867	1.03124218658667	0.221278382297559	0.638067576867156	0.863964747242073
ENSCSAG00000002520	0.0964737622642522	6.69489681536448	0.433261732659624	0.510392790622792	0.797253425639934
ENSCSAG00000002521	-0.354052453792455	2.87135331895469	0.489813357157516	0.484010573349483	0.779506815560406
ENSCSAG00000002522	-0.141502245111736	4.46172127709732	0.481278101964133	0.487843958643376	0.782307859109396
ENSCSAG00000002523	-0.249739724622927	-0.238035738158434	0.395990608880275	0.529167171726223	0.807400179590424
ENSCSAG00000002524	-0.148893724128173	3.03040099141395	0.299194016034107	0.584388142004483	0.837585815818122
ENSCSAG00000002526	0.278663803093471	0.592803931779848	0.663014211483553	0.415497825853101	0.739836042732164
ENSCSAG00000002527	2.10929017736096	4.80074845062381	23.1584300141974	1.49187738983684e-06	9.12642179553154e-05
ENSCSAG00000002528	-0.17040184747713	4.9850038194276	0.372282348205729	0.541762813709688	0.813800731570888
ENSCSAG00000002529	0.0518031775338831	0.820814477300436	0.0296483250299424	0.8632906043473	0.953923240179163
ENSCSAG00000002530	0.270539398989882	0.286838874269986	0.593357782809814	0.441123614440875	0.753416291292587
ENSCSAG00000002531	-0.266970211516478	4.03437468793412	2.45632094425412	0.117052661079032	0.433866416526533
ENSCSAG00000002532	-0.264505092925153	5.31943440802568	2.51430046087548	0.112817686755352	0.426420473815453
ENSCSAG00000002533	-0.138140773082037	1.53515701737302	0.165554246047709	0.684093497853639	0.885168218100162
ENSCSAG00000002534	0.12556565175426	9.3001752343398	0.379310353845902	0.537972554544833	0.811701167755276
ENSCSAG00000002535	-0.214525993096987	1.93570289317467	0.774174571409866	0.378928705427603	0.715734377857029
ENSCSAG00000002536	1.2822846670668	0.403996634770322	7.68213673301429	0.00557700946517329	0.0667020024158343
ENSCSAG00000002537	0.128305612844716	8.09566734306074	0.557183950462722	0.455397102113043	0.762163738534921
ENSCSAG00000002539	-0.14272274241097	0.697582811370927	0.149615016258153	0.698903534305199	0.892230482533885
ENSCSAG00000002540	-0.120923954823271	5.90368134477939	0.669794628934932	0.413123217887783	0.738363629247179
ENSCSAG00000002541	-0.303228028789505	7.28121732488239	1.46657886269615	0.225886248757589	0.580513952190618
ENSCSAG00000002542	0.177520122946951	2.57350080216894	0.255523194168681	0.613212599096571	0.851238000790819
ENSCSAG00000002543	1.21817998654221	-1.90123770300688	2.61910383022145	0.105584056185426	0.41473933076606
ENSCSAG00000002544	-0.234849814356757	4.92977585941615	1.18884219767104	0.275563223180726	0.631233766700754
ENSCSAG00000002545	0.305105090219763	5.0737710623746	3.93057638885888	0.0474156902448903	0.269221366715316
ENSCSAG00000002546	0.0242495441492906	5.64228007365679	0.0165440898246416	0.897655308767107	0.967097562775181
ENSCSAG00000002547	0.210313317176462	3.77456163663278	1.16495549049886	0.28044018106418	0.635895453480191
ENSCSAG00000002548	3.89289335223837	0.855125378849205	29.1409029471368	6.73010056338862e-08	6.42549543384334e-06
ENSCSAG00000002549	0.0904100633160058	6.81923150462924	0.368654952927876	0.543738348371887	0.814381909190789
ENSCSAG00000002550	-0.178538179014008	7.51181835060608	1.37073569148887	0.241685521954751	0.598711701715122
ENSCSAG00000002551	0.473173375260185	4.42399090188691	3.86527364388442	0.049295154626023	0.274884560755578
ENSCSAG00000002552	0.156619313273532	1.89053302796079	0.462508949171337	0.496453740960026	0.78799985003236
ENSCSAG00000002553	0.0846605790809003	3.17762655383345	0.0883130665613017	0.766332796901628	0.917145047925816
ENSCSAG00000002554	0.334710236114234	6.20378156444954	2.26591700159151	0.132247911697899	0.460054498212762
ENSCSAG00000002555	-0.309001626160449	8.53639503775533	1.4222682915096	0.23303041398539	0.588166770751328
ENSCSAG00000002557	-0.0504358814764913	5.63588247671673	0.0875490582856742	0.767316454765005	0.917387643675215
ENSCSAG00000002558	1.3182906939947	3.71911644580393	12.6614178692179	0.000373279024243108	0.00872057941078277
ENSCSAG00000002560	-0.0408240496277578	2.83428094927519	0.0167337188808752	0.897073686162206	0.966849336009211
ENSCSAG00000002561	0.479914117751426	1.58395236968436	0.53210965214349	0.465721265908891	0.767594535701374
ENSCSAG00000002562	-0.191062515398363	5.35277886591742	1.52962733126403	0.216168384287491	0.569236949773907
ENSCSAG00000002563	-0.206512327834712	8.90378037203914	1.13016217917124	0.28774074842488	0.641993590458233
ENSCSAG00000002564	0.323771588742121	7.68782610143628	3.52326863930367	0.0605129959048344	0.306924935080652
ENSCSAG00000002565	-0.18002319235341	3.62835653256608	0.605035629907878	0.436663129665394	0.750628156325517
ENSCSAG00000002566	-0.13133841848297	0.0480068815200633	0.146040535460866	0.702348250083974	0.893804302845905
ENSCSAG00000002567	-0.490914610188277	0.677617690328396	2.12885723228032	0.14454848601073	0.479641229314586
ENSCSAG00000002568	-0.168457664762951	6.3690413672161	0.68283192615128	0.408613262981632	0.735592944377942
ENSCSAG00000002569	-0.0131046061874613	3.96713535434943	0.00330220428786632	0.954174938015252	0.985692194589801
ENSCSAG00000002570	-0.0746892780223189	8.27538001782855	0.192563949669577	0.660791176955406	0.874531767402284
ENSCSAG00000002571	0.121341622683033	4.59818245014239	0.419119890662692	0.517376528680463	0.801599600487172
ENSCSAG00000002572	-0.193388840984239	6.17640787835347	1.24713501545503	0.264100380075037	0.619829042074974
ENSCSAG00000002573	-0.170965946205869	5.30184839901866	0.756792151888092	0.384334278621597	0.718941073636773
ENSCSAG00000002575	0.0319320187593886	3.18540678605163	0.0190818891252889	0.890131977364636	0.964022678521519
ENSCSAG00000002576	-0.191153302807079	5.51302624667671	1.32812396702876	0.249139240373832	0.605532255590208
ENSCSAG00000002577	0.14698096367537	3.11296331860199	0.298706626574596	0.584694388052603	0.837692809613557
ENSCSAG00000002579	-0.0891565608218088	5.63930690014611	0.254673904756988	0.613803096529574	0.851447530476104
ENSCSAG00000002580	-0.613864142652826	2.36469043473305	5.05051866778121	0.0246185679044598	0.181430622702602
ENSCSAG00000002581	-0.368836963070405	5.18495812757698	6.65171097794147	0.00990606543027152	0.100874526949319
ENSCSAG00000002582	0.0691520011381834	1.66301089452192	0.0155468553207143	0.900771326235261	0.968370215791969
ENSCSAG00000002583	0.805457036879713	-1.18186235489578	2.81895044735941	0.0931572994142162	0.388335148634178
ENSCSAG00000002585	-0.0690059597300299	6.21225178940274	0.100806851316204	0.750863521051541	0.912368695384971
ENSCSAG00000002586	0.564853632621608	2.54217305191952	2.97416486019579	0.0846037819940347	0.366468544663032
ENSCSAG00000002587	0.289962150662262	-0.304719770241637	0.255359476193291	0.61332633366103	0.851238000790819
ENSCSAG00000002590	-0.156563946824921	4.64808156527656	0.483721660692897	0.486741375849675	0.781521075620597
ENSCSAG00000002591	0.224136023097552	3.83703849686275	0.274992142119402	0.600002490087601	0.845872407713972
ENSCSAG00000002592	0.298211364682648	4.30311850860008	3.12311323357234	0.0771891793632317	0.349296897408904
ENSCSAG00000002593	0.345628538921326	5.35194601399996	1.15800027262594	0.281880652655818	0.636748349758175
ENSCSAG00000002595	0.44893969957326	2.36550058099214	2.28591794349734	0.130552881235149	0.457570603096195
[truncated: 14,518 more rows]
