# Supplementary material for: Macrophage-associated wound healing contributes to African green monkey SIV pathogenesis control
Source: Nat Commun. 2019 Nov 8;10:5101. doi: 10.1038/s41467-019-12987-9 (PMC6841668; doi:10.1038/s41467-019-12987-9)
Supplement: Supplementary file 4 — Supplementary Data 1 [file 41467_2019_12987_MOESM4_ESM.zip › 1_DElists/DE.RM.Re.D6-BL.txt]

GeneID	logFC	logCPM	LR	PValue	QValue
ENSMMUG00000000001	0.24734852911468	3.74133801921846	0.827832102345944	0.36290014918357	0.805319504183074
ENSMMUG00000000002	0.384017671310697	0.715898818240377	0.989992941654918	0.319744099619493	0.781406757983365
ENSMMUG00000000005	0.101112927393124	5.60166272157548	0.295412266451009	0.586772915979687	0.895858809321521
ENSMMUG00000000006	0.938273611175602	1.51006518818274	5.18604938298551	0.0227689184377476	0.275407706399122
ENSMMUG00000000007	0.217225358330622	4.01422236866178	1.72657089321048	0.188849419256333	0.674619315013636
ENSMMUG00000000009	-0.409057610184279	8.11473917734136	2.26347001742377	0.132456968656158	0.596361864809111
ENSMMUG00000000010	0.122911757673775	5.58761024122719	1.08371435380067	0.297868113262564	0.767716452183978
ENSMMUG00000000012	0.0769769454416704	7.5770722140554	0.27673758874413	0.598847533114182	0.900730205334354
ENSMMUG00000000013	-0.0424116969258755	6.03070880884795	0.0860544589256378	0.769254331282515	0.952404843516794
ENSMMUG00000000015	-0.793264930814157	-0.786273184530698	1.23695247386505	0.266059195777092	0.748642359096194
ENSMMUG00000000016	-0.0448063917407944	7.06583192209718	0.0837762116996537	0.772243765954678	0.953278380536128
ENSMMUG00000000019	-0.082754106242093	1.78232182861166	0.0827363175663294	0.773622924213617	0.953278380536128
ENSMMUG00000000020	0.244794411078266	2.25758962046085	0.664386575706867	0.415015575228392	0.836931095962573
ENSMMUG00000000021	0.216407556964847	2.68317500775984	0.602510643880365	0.437621701894182	0.847799498278193
ENSMMUG00000000023	-0.257677052819654	2.19724075746359	1.22944136362391	0.267515707051523	0.74947081185349
ENSMMUG00000000024	0.293942931492815	3.27900598192676	1.09164675285879	0.296106629529458	0.766187507080453
ENSMMUG00000000025	-0.694002246763515	2.08628117005812	10.5975884955136	0.00113235254837892	0.0541762879413824
ENSMMUG00000000026	0.377988831577464	-0.0330214809074659	1.3897426753189	0.23844856040549	0.7273295104821
ENSMMUG00000000029	0.0636559456891355	3.54351970080943	0.155752013650808	0.693098036599104	0.932161558942059
ENSMMUG00000000030	-0.00410081150408688	4.22861157576522	0.00050064832863228	0.982148685149085	0.996207614587928
ENSMMUG00000000031	0.0223039710673194	1.58552124890797	0.00578112249002416	0.939392292537378	0.98888180735787
ENSMMUG00000000032	0.197093972598325	-1.66726845121478	0.133648167330541	0.714679082088432	0.93884633481257
ENSMMUG00000000033	0.229490502885126	4.46035441160742	1.25916774244079	0.261808684385634	0.745667228800835
ENSMMUG00000000036	-0.283588778590939	5.59028768737191	0.856019740878736	0.354854941201256	0.801456997593106
ENSMMUG00000000037	-0.319828997694721	4.36407763637719	4.18926339022006	0.040680769555789	0.361662990626414
ENSMMUG00000000038	0.0509935183079092	3.9589909797293	0.0651938793950855	0.798467519439618	0.958593560272532
ENSMMUG00000000039	0.278745889834168	4.11837043836731	3.38203087862826	0.0659107921590187	0.451209153496734
ENSMMUG00000000040	-0.180667284421796	6.5869446901794	0.60458373741001	0.436834447701263	0.847626428390409
ENSMMUG00000000042	-0.0328327150089055	5.70112509527991	0.0480493201115451	0.826493047072191	0.96675596407736
ENSMMUG00000000043	0.12816676021096	6.09575422270224	0.583503660489736	0.444942265508374	0.849811893402571
ENSMMUG00000000044	-0.0689508032555373	3.25536023880947	0.114723908226122	0.734828824834901	0.943734578092076
ENSMMUG00000000045	0.0556544087088907	1.6921764048676	0.0580065792428961	0.809674824267412	0.961222664084826
ENSMMUG00000000046	-0.21265567285562	1.50301854800144	0.381893563874389	0.53659157125676	0.883244230287708
ENSMMUG00000000048	-1.24631850122692	3.20398483454914	3.68745142440049	0.054823325363177	0.410660896832939
ENSMMUG00000000049	-0.304289612254414	4.64722498438121	2.65698139495158	0.103096220196841	0.5435935227093
ENSMMUG00000000054	0.478485026962231	2.6212021277057	1.72967357433983	0.188452590492778	0.674619315013636
ENSMMUG00000000055	0.0697055439192467	2.17321400865448	0.105369905078756	0.745478294750044	0.946007411864028
ENSMMUG00000000056	0.0618820116739229	5.8947309064407	0.225418492031633	0.634941955280602	0.910689036147276
ENSMMUG00000000058	-0.11407289796427	8.18223861077225	0.609974735803164	0.434797322716641	0.846353269259582
ENSMMUG00000000059	-0.133921090346048	7.28126569761184	1.04049066657631	0.3077073833077	0.77312056498598
ENSMMUG00000000061	-0.0872570021065507	2.20222838776953	0.169003681560095	0.680998789449388	0.926613708442132
ENSMMUG00000000062	0.156256980712528	2.5590331824424	0.52068585745959	0.47054926129468	0.861429022339857
ENSMMUG00000000063	0.534564581302698	1.76983238965116	4.63740843386312	0.0312822079364792	0.323039577369251
ENSMMUG00000000065	0.362774192998366	2.33963411408121	2.08771225927165	0.148488285247479	0.622847394555883
ENSMMUG00000000067	0.0386519866770838	4.98487005995473	0.0405697347176783	0.840370724640284	0.968581833705126
ENSMMUG00000000069	-0.282381341343642	6.32815730264278	3.55065508208833	0.0595219469249307	0.42937797580118
ENSMMUG00000000070	0.0153242976477309	4.48901384870027	0.00470301484302382	0.945325108818677	0.990157006697366
ENSMMUG00000000072	-0.0238425780653514	5.03226992184543	0.037949895705145	0.845543783954154	0.969302545097547
ENSMMUG00000000073	-0.970762934805763	1.43184311721797	7.80982579195284	0.00519629133335497	0.130675695375849
ENSMMUG00000000074	0.0852648372576734	6.44274895234383	0.586254170148322	0.443871274397929	0.849811893402571
ENSMMUG00000000075	0.0350804854544036	6.06384556559483	0.0683267121278632	0.793788847430065	0.956645891345692
ENSMMUG00000000081	-0.181016300212045	5.30329408910351	1.2201942674649	0.269322530320798	0.749616558222336
ENSMMUG00000000082	0.0380977480755262	-0.0021301001199893	0.0171246802831213	0.895885028131228	0.981014934727852
ENSMMUG00000000083	-0.456978869325885	1.00358609520317	1.65002010980713	0.198956194062483	0.685677723052633
ENSMMUG00000000084	0.446187692677258	-1.07299274341091	0.939788047098435	0.332332356478397	0.790756694403768
ENSMMUG00000000085	0.306354165125721	0.787327719175465	1.16982829199369	0.279436524685733	0.757034976025575
ENSMMUG00000000086	0.073028817673378	4.98160684053633	0.203705641197736	0.651746239746604	0.91691582245297
ENSMMUG00000000087	-0.764682953045781	0.604030999432136	6.78794397274681	0.00917755489600788	0.178146145111134
ENSMMUG00000000089	-0.0223201088244124	5.49740543500107	0.00993687619751427	0.92059529762932	0.98475786590748
ENSMMUG00000000090	0.178211576648762	7.19058955696735	1.05768096074354	0.303744700535069	0.769885225116286
ENSMMUG00000000091	-0.0207624573376088	2.13305764268691	0.00792739061683179	0.92905338322301	0.986525473354132
ENSMMUG00000000092	0.32206457707834	5.60206617936671	2.03398737677789	0.153816595075465	0.63212808072886
ENSMMUG00000000097	0.0352315238409953	6.72275167351529	0.0780717611426134	0.779927708128926	0.954752016369273
ENSMMUG00000000098	-0.792057084060385	-0.12356180734573	3.03637669022654	0.0814174578194428	0.495193433253099
ENSMMUG00000000101	0.0115647302078798	2.97144858379935	0.00279901516201519	0.95780702723198	0.991307345826598
ENSMMUG00000000104	-0.42676970737406	4.4444475935671	7.73510960878887	0.00541572758259334	0.133005079626962
ENSMMUG00000000105	-0.155424652044758	4.64771671831478	0.414677461396806	0.519604907340356	0.875647568681921
ENSMMUG00000000107	-0.23396281742492	5.02051929629413	2.72677508158949	0.0986783586592374	0.53248491622088
ENSMMUG00000000108	-0.389617844494735	6.16958334765933	3.70703096383845	0.0541836921969934	0.409240779933892
ENSMMUG00000000109	-0.27514723168649	4.17465074107432	1.46619525810109	0.225946956999344	0.714191295055692
ENSMMUG00000000110	0.248929659180777	3.04846963617501	1.05377500164825	0.304639269253945	0.770651362010921
ENSMMUG00000000111	-0.137980393116958	2.30068228914024	0.317346927114521	0.573206423844705	0.892257179281063
ENSMMUG00000000113	1.22148860504085	2.98070289267113	9.96414101017955	0.00159618631743716	0.0659040773757226
ENSMMUG00000000117	-0.321160276025558	4.12143350343027	1.47046963758634	0.225271610092721	0.714191295055692
ENSMMUG00000000118	-0.746137673356417	4.2361219999978	19.415746942868	1.05136592662718e-05	0.00322468949209794
ENSMMUG00000000121	0.995255517680809	-0.0295617011347059	5.45296005306378	0.0195351999801455	0.258901693564027
ENSMMUG00000000122	0.219502644325373	5.41633835103525	2.46094267726099	0.116708720609597	0.569224472631975
ENSMMUG00000000123	-0.420836103268562	6.23367872991137	8.06870904998863	0.00450361914936324	0.120115159176185
ENSMMUG00000000125	-0.215745737679628	6.10197323300174	2.48684030768285	0.114801995729726	0.567219633595234
ENSMMUG00000000126	0.152980375687963	5.0048605828561	0.545139307056907	0.460310600498333	0.856835642952495
ENSMMUG00000000129	-0.0117547285154405	4.47553391111314	0.00488742255496177	0.944265211470749	0.989969635811431
ENSMMUG00000000130	-0.752909442750794	4.08202829964383	7.7841830920881	0.00527056174079468	0.130951990116757
ENSMMUG00000000131	-0.209288633438866	-0.0894128331385003	0.317330031801429	0.573216633375104	0.892257179281063
ENSMMUG00000000134	0.18029487111387	8.03970670634475	1.68080712025622	0.194817239740633	0.67974713109301
ENSMMUG00000000135	0.26948333490096	1.59962775918641	0.762478033671947	0.382554139235673	0.817004144584603
ENSMMUG00000000136	-0.0576784501209051	0.979951662385182	0.0398406140589671	0.841792538152539	0.968757337050454
ENSMMUG00000000138	0.470608982293202	2.53779327140635	3.84686174004622	0.0498391617881162	0.396130237331182
ENSMMUG00000000140	-0.129515011707387	4.86252272390938	0.850367891719102	0.356448283825989	0.801880251865774
ENSMMUG00000000141	0.0748378398697339	5.53034070143115	0.272827516018712	0.601441326460812	0.901178094678874
ENSMMUG00000000143	0.0131707213074268	7.47999976439898	0.00833987138074122	0.927236025421299	0.986045163995122
ENSMMUG00000000144	0.0791680580171493	3.57568396237575	0.153605980405111	0.695112900069054	0.932702118505027
ENSMMUG00000000145	-0.510920624209209	2.62750264922318	3.06132665232285	0.0801761838390829	0.491823619150031
ENSMMUG00000000146	-0.365785600033359	-0.312505091541163	0.672067832974129	0.412331594048994	0.834818135636548
ENSMMUG00000000149	0.174385907376371	3.36852519562958	0.459954010984291	0.497645466984452	0.870307572895685
ENSMMUG00000000152	-0.217047971129149	4.77269238364534	2.19869533951504	0.138127600929537	0.605129905374013
ENSMMUG00000000153	0.00941726265864588	6.17785976658355	0.00162341150976886	0.967860665617293	0.993900202836459
ENSMMUG00000000156	0.273220781682271	6.11433543079935	2.92247900705909	0.0873535672842637	0.508777508197529
ENSMMUG00000000158	0.0112557068590425	5.23664698387223	0.00222133734794738	0.962408768044694	0.992812792788929
ENSMMUG00000000159	0.324986547703715	1.9621791120877	1.00362183794122	0.316435713295127	0.77974388784804
ENSMMUG00000000161	-1.26653125910194	-0.229145266127778	2.65286575793251	0.103363405125018	0.5435935227093
ENSMMUG00000000162	0.114855474672635	4.31872724484755	0.615339615618623	0.432784404725825	0.845579023503478
ENSMMUG00000000164	0.160877273901014	0.220849068813826	0.372068668921152	0.541878820046339	0.884189171674537
ENSMMUG00000000165	0.224605346468128	7.01423098601823	3.6228903263541	0.056989783337366	0.419929866410381
ENSMMUG00000000166	0.226054617051857	2.61710853276696	0.739384395797	0.389858149465689	0.821922618782702
ENSMMUG00000000167	0.162322387908167	3.46864677158498	0.330084823414062	0.565609145244917	0.890393233560098
ENSMMUG00000000168	0.235798462108397	5.05048287888751	1.45593690713835	0.227577709366473	0.716945738897184
ENSMMUG00000000169	0.283148455537317	4.35526512006272	2.3920273506769	0.121955377872398	0.576505179655102
ENSMMUG00000000170	0.376024502013467	7.04044608845661	1.88506698233857	0.169759367953388	0.654938657674616
ENSMMUG00000000171	0.468888909786287	3.60791262333782	2.04191320207062	0.153017086265815	0.631328722964602
ENSMMUG00000000172	-0.0119324307217814	3.78642672085418	0.00351500594072718	0.952723128680041	0.991307345826598
ENSMMUG00000000173	-0.0831729165872571	6.4782310483991	0.498454704843518	0.480179899498058	0.864576557155181
ENSMMUG00000000174	0.136125991493619	2.50089678898641	0.125391213709307	0.723259282245404	0.940753052597995
ENSMMUG00000000175	0.0778344140579179	4.69552366378441	0.17961588380776	0.671703551906376	0.923393849933527
ENSMMUG00000000177	0.325318955337366	1.79264423193976	1.37845096413236	0.240365180776869	0.730001367516446
ENSMMUG00000000179	0.242486829326002	4.9236843757982	0.945989359392591	0.330742276746312	0.789837226250064
ENSMMUG00000000181	0.0234441136104864	3.18322973407894	0.00730880902387199	0.931870594857107	0.987109114917134
ENSMMUG00000000182	-0.210920718524052	5.71572706278855	2.77778032272055	0.0955805526475855	0.527337946283199
ENSMMUG00000000183	0.108116203051884	7.06594922592613	0.480372875835805	0.488253467731807	0.866632974549913
ENSMMUG00000000185	0.595364041223445	3.51149924751197	1.72047393148348	0.189632051008282	0.674619315013636
ENSMMUG00000000186	-0.024851582213006	7.21133794778971	0.0547294950744508	0.815028951666196	0.962192403176753
ENSMMUG00000000187	-0.112224634091514	5.72230895205954	0.823477633162362	0.364165345762554	0.805679957605006
ENSMMUG00000000188	-0.52632227402492	4.88356138612974	13.7300936683835	0.000211045645526808	0.0200271823622567
ENSMMUG00000000190	-0.182240666331858	4.0518369370601	1.45042399115302	0.228459931732198	0.718554804510573
ENSMMUG00000000192	-0.439778436403759	-1.04521158245292	1.14150062100597	0.285335461943213	0.758303363067615
ENSMMUG00000000193	-0.0632106867952469	5.58777374400067	0.19157851565005	0.661606067210414	0.920513946719691
ENSMMUG00000000194	-0.101633387506563	1.54153959275603	0.110868289388733	0.739157757962379	0.944547506990145
ENSMMUG00000000195	0.311321405235153	3.71690024181025	1.23749119812079	0.265955109492767	0.748543776660582
ENSMMUG00000000196	-0.347255274636377	-0.0521132020503206	0.331242054063615	0.564928635325693	0.890393233560098
ENSMMUG00000000197	0.276767261559335	4.72300736430194	0.754703581986405	0.38499112260674	0.818464544055123
ENSMMUG00000000198	0.128909708087423	2.8820973846578	0.22424000000094	0.63582806948522	0.910689036147276
ENSMMUG00000000199	0.487909208055362	1.0614920836933	3.25170485806031	0.0713492095084628	0.465259689642125
ENSMMUG00000000202	-0.210307100694314	1.29227315880725	0.693934599649658	0.404829293150324	0.829854151945334
ENSMMUG00000000203	-0.0663458419018282	4.39141816743265	0.133973084071211	0.714347660852463	0.93874952739962
ENSMMUG00000000204	-0.161969418527063	4.05452659494698	0.9527643268502	0.32901665845224	0.788391479572499
ENSMMUG00000000205	-0.0886654232768823	6.79037858583315	0.320878851265036	0.57107996564351	0.892061977311165
ENSMMUG00000000208	-1.0050400278337	3.66619319129956	7.09105119249568	0.00774697939561917	0.162543639220408
ENSMMUG00000000209	0.0926833096228785	2.18927377114682	0.264732163068997	0.606887575842706	0.90336259664393
ENSMMUG00000000212	-0.0491855195643589	3.11351426301529	0.0895465162577391	0.764754459728568	0.951702668678154
ENSMMUG00000000215	-0.830720956480922	-0.269988054371324	3.72354722835528	0.0536502799544989	0.407836760291802
ENSMMUG00000000217	0.179496438708575	5.00862887156661	1.07897039619907	0.298927999594749	0.767868025440839
ENSMMUG00000000218	0.144149066403447	3.45085271752593	0.165856611608845	0.683820730999106	0.927832790084659
ENSMMUG00000000220	0.0883460347746297	6.78340525092204	0.523802972057986	0.469223935365027	0.860770085851726
ENSMMUG00000000221	0.335931061313919	2.03075220993183	2.79506896725481	0.0945546981167094	0.525452977022911
ENSMMUG00000000222	0.371259601967412	-0.902137819172226	0.485132885831103	0.486106483356122	0.866441199669129
ENSMMUG00000000224	0.00285278790174243	5.5263230468643	0.000472267714226149	0.98266195973979	0.996410757452662
ENSMMUG00000000225	0.0314744490833635	3.98847375902071	0.0232897445175162	0.878706013145798	0.977396750261127
ENSMMUG00000000226	-0.317115752821129	7.21027597833241	6.42812289279735	0.0112327230017543	0.193902764098625
ENSMMUG00000000227	0.0594592566056275	0.213587891307986	0.0297353171921237	0.863092166551072	0.973181320336192
ENSMMUG00000000229	-0.082886622592272	6.89497152877442	0.577715901509428	0.447209009846504	0.85050316265999
ENSMMUG00000000232	-0.0346517355806114	6.67135363048076	0.0740955842015261	0.785464366186353	0.954752016369273
ENSMMUG00000000233	0.916026633653059	4.11639068700689	9.6550102051593	0.00188835844399896	0.0728863924362384
ENSMMUG00000000236	-0.93920933213785	3.71491654584087	9.73672119710787	0.00180622800094369	0.0710456291019216
ENSMMUG00000000237	-0.0243174832506108	6.93280152335418	0.0407410544738127	0.840038577541053	0.968581833705126
ENSMMUG00000000238	0.256635249145804	5.80926064734196	2.21671822262839	0.136522989412614	0.603243396581241
ENSMMUG00000000240	-0.0190097914132361	1.19026117123779	0.00246974351067308	0.960364234398397	0.992044623649637
ENSMMUG00000000242	0.646980033777133	5.3854940726524	4.26725241288203	0.0388537069898376	0.356044049282305
ENSMMUG00000000245	0.161226777225217	6.74537634226047	0.569332791488563	0.450524169125516	0.852433390728669
ENSMMUG00000000246	-0.432386051792039	3.58043862188816	4.22690183351813	0.0397880056946159	0.358927933724119
ENSMMUG00000000247	0.0406466329222987	5.56518725575616	0.0667403762003502	0.796143292537342	0.957602044301217
ENSMMUG00000000249	0.354148070275932	5.90602474893094	3.38522081687002	0.0657833666896492	0.450744771869231
ENSMMUG00000000250	0.400715360327635	5.07008298508612	3.21017502431098	0.073181654712015	0.470913140850749
ENSMMUG00000000252	-0.189749049937365	4.81596084178222	1.92451198830533	0.165360113646991	0.64851476367297
ENSMMUG00000000258	0.337502208128801	2.89793182213658	0.859869188394335	0.353775300860993	0.801202753620356
ENSMMUG00000000259	-0.181692468139316	-0.275211825949344	0.259153283615362	0.610702457822044	0.904260811685468
ENSMMUG00000000261	-0.371013093221186	1.83472176118197	0.99049847573788	0.319620573185067	0.781406757983365
ENSMMUG00000000263	0.278586028267635	6.31945444254943	2.46415741828193	0.116470144097958	0.568967916674211
ENSMMUG00000000264	0.0723023736456012	6.13402377569687	0.403878774849286	0.525092864064319	0.878109597974042
ENSMMUG00000000265	-0.27496291657635	4.36867506037355	1.13818768483651	0.286035604755742	0.758303363067615
ENSMMUG00000000266	0.689232532199004	3.25547840978561	3.58069013054463	0.058454861876081	0.425821734864383
ENSMMUG00000000267	0.186345173936857	7.25573464837111	1.71294380511672	0.190603871891078	0.675575932163293
ENSMMUG00000000272	0.899641285320358	2.61728095107953	2.0550158741958	0.151705673575529	0.628939572612428
ENSMMUG00000000273	0.0450574352923423	4.01167790753368	0.0249107886041742	0.874589560828981	0.976656283518534
ENSMMUG00000000275	0.363165179231881	-0.630000080859036	0.924454943141562	0.336307962060519	0.792068006135655
ENSMMUG00000000276	0.476054817628073	2.16686918061321	2.57375866544632	0.108649302377614	0.554909431352331
ENSMMUG00000000277	0.261975933739115	4.78531453949936	5.28112969942939	0.0215577561761657	0.268510529428442
ENSMMUG00000000278	0.380464941840428	3.93436236849544	2.96518023087206	0.085074976788205	0.503309156557218
ENSMMUG00000000284	-0.0480906793687234	4.72327758649252	0.144037783666361	0.704299453559554	0.934686862223337
ENSMMUG00000000287	-0.230231486842057	1.93758289943702	1.06939200630562	0.301082817551605	0.768360250280665
ENSMMUG00000000288	-1.28271218497066	4.24364534146717	11.295785836064	0.000776832141318892	0.0425901397919574
ENSMMUG00000000289	-0.160856294667006	1.21745631917706	0.445879904809892	0.504298043675302	0.871716608602968
ENSMMUG00000000290	0.24056526915918	2.06645486550146	1.05125999117731	0.30521707797356	0.770942431069687
ENSMMUG00000000291	-0.554930379541569	-1.14369698978991	0.864839970553906	0.352387795198811	0.80091215384934
ENSMMUG00000000293	0.505440756620341	1.34670655457568	1.94643393777384	0.162971646722594	0.646453315013754
ENSMMUG00000000294	0.0565097677600944	7.03236238402487	0.148466519369528	0.700005135630208	0.933664123956706
ENSMMUG00000000297	0.257575782288308	4.5663563674694	2.39175058553273	0.121976968181639	0.576505179655102
ENSMMUG00000000298	0.0915594874648338	-0.270006056569866	0.0637067204200292	0.800730429707426	0.958874401901588
ENSMMUG00000000300	-0.385210599004744	6.40518364370507	3.09108144368522	0.078722472885216	0.487657549997889
ENSMMUG00000000302	-0.0745544690658121	5.35377359873541	0.19274859699442	0.660638762294484	0.92048135103745
ENSMMUG00000000304	-0.00192346217487683	4.96786119500888	0.000157252188362378	0.989994771114347	0.997580141105608
ENSMMUG00000000306	0.117321188361639	4.42121150359845	0.51163428073562	0.474432243019798	0.863220455114895
ENSMMUG00000000307	0.1668022593107	5.70101494016561	1.68053563829705	0.194853293992343	0.67974713109301
ENSMMUG00000000308	0.0104347425680977	4.72897797399772	0.00624481705765945	0.937013410308407	0.988340845950454
ENSMMUG00000000310	-0.0945946516192294	2.50318748413193	0.138374321205326	0.709902535414171	0.93734933210223
ENSMMUG00000000312	-0.0431415748389334	3.56542244707375	0.0481049434785845	0.826394246771296	0.96675596407736
ENSMMUG00000000313	-0.468794301646787	0.481127246255864	0.682400060478209	0.408761495112169	0.832845485177534
ENSMMUG00000000314	-0.504332528829624	5.68051968300498	7.77454106228092	0.0052987676485297	0.130951990116757
ENSMMUG00000000315	-0.00719642126351077	4.15771356941857	0.00309314183605025	0.955647701030268	0.991307345826598
ENSMMUG00000000318	-0.283994860027747	4.80460029134685	1.67828194341923	0.195152898305869	0.680321936533713
ENSMMUG00000000319	-0.926031835189089	4.51869456949407	12.1758458881736	0.000484123401933943	0.0331576539427952
ENSMMUG00000000320	-0.0512505744860547	2.33222997318689	0.0182994832492653	0.892393989864074	0.98078279086857
ENSMMUG00000000321	-0.158061768139886	3.46761108276613	0.695530420620663	0.404289625617403	0.829837309943177
ENSMMUG00000000322	0.211484518830286	4.90384917169655	1.91491593719694	0.16641820936195	0.649537072983637
ENSMMUG00000000323	0.187679324689596	3.3130909639803	0.246619151022301	0.619465762406209	0.90713276903782
ENSMMUG00000000324	-0.19805636993647	-0.00492668784440076	0.261738588374875	0.608928229521702	0.903601885414791
ENSMMUG00000000326	-0.564548317951042	0.533077574285478	3.81948239494207	0.0506598856849259	0.398595600789871
ENSMMUG00000000327	0.13063613458912	5.0869807318177	0.262141986203119	0.608652385929564	0.903601885414791
ENSMMUG00000000328	0.2424814891174	2.9795192685799	0.626089738006954	0.42879326193274	0.844411037257137
ENSMMUG00000000329	0.115973103878425	5.32773319139435	0.613705192121905	0.433396140819506	0.845579023503478
ENSMMUG00000000330	-0.405393909689834	6.82130882135343	8.88262422521648	0.00287897429992767	0.0949122122371549
ENSMMUG00000000331	0.0144850297541129	4.5931905738124	0.0113938802377085	0.914993566340469	0.98475786590748
ENSMMUG00000000332	-0.108676190413778	7.66292622041302	0.360234882306433	0.548375816823386	0.886467847202214
ENSMMUG00000000335	0.100717336990758	6.36301934503331	0.238199192227754	0.625509789025789	0.90806829809454
ENSMMUG00000000336	0.136428403516388	5.69176064375754	1.0336759485817	0.309296854110814	0.774034057829071
ENSMMUG00000000337	-0.883413557754667	0.274515206480466	1.73458952667172	0.187825832255581	0.67459882718776
ENSMMUG00000000338	0.0924509283672664	7.5512174207725	0.247150258210851	0.619088854805849	0.90713276903782
ENSMMUG00000000340	0.073455225456242	6.31851292380402	0.239459718665817	0.624596606970523	0.907928636980953
ENSMMUG00000000342	0.180542945813029	-0.369323574301672	0.214602748255658	0.643183489789906	0.913264238202219
ENSMMUG00000000344	0.128942909811305	-1.23640710151196	0.102542071471522	0.748800115403477	0.946796631226416
ENSMMUG00000000345	0.0249315035712153	4.4600251088898	0.0178719621420775	0.893650830184384	0.980822778562765
ENSMMUG00000000346	0.130910904572621	2.49622173242549	0.407111495458679	0.523439249049976	0.877045414270061
ENSMMUG00000000347	0.185339207078709	4.93207282681005	1.39655945737371	0.23730048002425	0.727055484284074
ENSMMUG00000000348	0.0946542135673112	4.19738169364859	0.37722131555584	0.539094105638458	0.883244230287708
ENSMMUG00000000350	0.0688632796454265	7.15191681204429	0.310950343878382	0.577097601090308	0.89247797269248
ENSMMUG00000000357	-0.244873298316316	3.03011563897453	1.94170669828212	0.163483343245368	0.646553894541757
ENSMMUG00000000358	-0.376220459476148	4.19581337348985	2.69239274228766	0.100828301902915	0.538285825420643
ENSMMUG00000000359	0.0652989611792148	1.91773386081663	0.0560159867177674	0.812907404990939	0.962132103077969
ENSMMUG00000000360	-0.283876460653616	0.539017323968505	0.925904803456273	0.335929325150968	0.791940754290879
ENSMMUG00000000361	-0.155915901806655	1.70007268317008	0.305058764517334	0.580728273227704	0.892871055435044
ENSMMUG00000000362	0.100453157562608	2.9856405589513	0.174465257081998	0.676173503654999	0.925356303271623
ENSMMUG00000000364	-0.0515984202805614	4.3148066584198	0.0890499243417011	0.765388472334786	0.951702668678154
ENSMMUG00000000366	-0.458838975547779	7.08103234343354	7.19525080949417	0.00730967735987769	0.157344324016429
ENSMMUG00000000368	-0.47795650606291	1.4723890080939	2.28688992221228	0.130471128169749	0.593613012584525
ENSMMUG00000000369	-0.0129202296114492	2.31242897358133	0.00205334046408367	0.963857187984117	0.992994905279223
ENSMMUG00000000373	0.0195749555228876	4.97175297804401	0.00511892633100786	0.942962680503496	0.989895939465689
ENSMMUG00000000375	-0.0375012823740619	4.45213756149959	0.0100124615140231	0.920294874703644	0.98475786590748
ENSMMUG00000000376	0.187592895414929	4.3641118403474	0.813304485759787	0.367145078509531	0.807200593285296
ENSMMUG00000000377	0.0157969525600154	5.7759157013722	0.00783708192114219	0.929457591401487	0.986733641752392
ENSMMUG00000000378	-0.355191676858744	3.43257988012458	2.69858963906719	0.100437058282579	0.537451199114377
ENSMMUG00000000380	0.110490690154187	6.89299330580103	0.830606707236573	0.362097151948567	0.804056972445841
ENSMMUG00000000381	0.0625653596702806	5.0582909151753	0.130151528995388	0.718274980194222	0.940183741793626
ENSMMUG00000000382	-0.0149916665110896	4.18189860687956	0.00596377746521526	0.938444158134534	0.988650022732597
ENSMMUG00000000383	-0.386112106992627	3.53287624626268	5.63748067637176	0.0175804515673349	0.245018613703834
ENSMMUG00000000386	0.100763967184562	5.52200327993999	0.445511446722133	0.504474240215272	0.871716608602968
ENSMMUG00000000387	-0.701608970938189	6.87500037191266	12.8424780361551	0.000338838584237489	0.027323434379639
ENSMMUG00000000388	-0.315915506478775	7.48285767393261	0.754443936184089	0.385072891273256	0.818464544055123
ENSMMUG00000000389	-0.458510440449393	4.45324199668963	3.29982396721521	0.0692873080366752	0.460451489470873
ENSMMUG00000000390	0.191927816213282	5.96482552788548	2.21633697400506	0.13655671573038	0.603243396581241
ENSMMUG00000000391	0.239934086184349	4.21486236106416	1.59010852116769	0.207310629858647	0.695471782873979
ENSMMUG00000000392	0.741776505904549	0.671980367978584	2.97916732471722	0.0843426534055332	0.502472250989857
ENSMMUG00000000396	0.0411381867576608	5.26783541161179	0.0878425839186718	0.766937991348591	0.951822398220087
ENSMMUG00000000397	0.154935302765894	2.85208222395491	0.290347332843872	0.589998037182209	0.89659656031763
ENSMMUG00000000399	-0.13554340170707	6.32157908752319	0.865530636087797	0.352195596387505	0.80091215384934
ENSMMUG00000000400	0.262820911342065	4.42538382824736	2.66513369685235	0.102569205730147	0.542070362344923
ENSMMUG00000000401	0.0123762411164084	3.12308705001603	0.00289207121774027	0.957112052912561	0.991307345826598
ENSMMUG00000000402	-0.00849694839951644	4.68803101202953	0.00160781954430789	0.968015295120174	0.993940142813493
ENSMMUG00000000406	0.0764874345818587	2.82512767359563	0.085435789040563	0.770061837281657	0.952786494536071
ENSMMUG00000000411	0.0259041141005634	5.72455935161236	0.0517971227447074	0.819965140594606	0.964270885575109
ENSMMUG00000000413	-0.444844110517516	5.98808842310448	3.58955542485232	0.0581437960339889	0.425161079377039
ENSMMUG00000000414	-0.283251162449042	-1.10629210034435	0.456990949662977	0.499033624711033	0.870307572895685
ENSMMUG00000000415	-0.461425458877393	0.431370549156744	1.25874515471693	0.261888749379274	0.745667228800835
ENSMMUG00000000419	-0.44022989503857	6.70578750889799	7.36569699671994	0.00664798263667876	0.150654503110519
ENSMMUG00000000421	-0.192371639417653	6.70873530487437	1.36957714842482	0.241884548732006	0.730050978032132
ENSMMUG00000000422	0.182679870682329	4.56204127953231	1.68581341562435	0.194153773794796	0.679138642076554
ENSMMUG00000000424	-0.494780720867746	5.41567983889024	7.12716542903853	0.00759246619322417	0.160799259352427
ENSMMUG00000000425	-0.0752018139209727	7.32647680041017	0.387571008130109	0.533578954183292	0.88213806107386
ENSMMUG00000000427	-0.00955602101380191	5.55053952630591	0.00697116154679733	0.93345915985901	0.987428843206465
ENSMMUG00000000428	0.0534976349756854	5.89284923578678	0.137060449436021	0.711220989677687	0.937490387130845
ENSMMUG00000000429	-0.0694360968498762	5.00382262191157	0.166110670025134	0.683591766497497	0.927832790084659
ENSMMUG00000000430	-0.513686642739984	1.000626496571	1.31132771666249	0.252154405688081	0.739048075026746
ENSMMUG00000000431	-0.727579755457505	-0.662213633740764	2.65814260625882	0.103020971778398	0.54345461033961
ENSMMUG00000000433	0.183478701527044	2.79846839875297	0.414345541906609	0.519772079714579	0.875770574963469
ENSMMUG00000000434	0.0995165735938957	6.35814021864774	0.52179662423125	0.470076297875969	0.861362431426206
ENSMMUG00000000435	0.0868429216247941	3.97084836440893	0.241204779858556	0.623337310285658	0.907812757536181
ENSMMUG00000000436	0.248977114171881	4.43389084345601	1.00693497136433	0.315638246371709	0.779049075970753
ENSMMUG00000000438	-1.0033010670024	-0.126874459426326	9.75771442485805	0.00178571779793975	0.0705091698791105
ENSMMUG00000000439	-1.31556978716251	5.66359781203593	11.9601103235556	0.00054351652481597	0.0353615145084815
ENSMMUG00000000442	-0.0192403367156481	5.50667921370034	0.0226729961017469	0.880310550136165	0.978008916510761
ENSMMUG00000000446	0.0549811646227241	5.29033087054357	0.153417130164879	0.695290983077455	0.932702118505027
ENSMMUG00000000448	-0.00281564131954566	0.908684446133474	0.000110198818831009	0.991624310772506	0.997836868437248
ENSMMUG00000000452	0.26371042314506	3.20530815734897	1.60074713743059	0.205797362604704	0.693435980243271
ENSMMUG00000000453	0.109575663254052	1.92961510032806	0.112796476763464	0.736982575115524	0.944183742531397
ENSMMUG00000000454	-0.649552061409901	6.06726593001377	15.5959065150819	7.84241853402021e-05	0.0114149510776837
ENSMMUG00000000455	-0.145406574622625	7.65729912389751	1.42087681725152	0.233259137177361	0.723142674489858
ENSMMUG00000000456	0.357868812922705	0.107917887085383	0.612420224427815	0.433878005440332	0.845579023503478
ENSMMUG00000000457	0.0612308384589901	7.13021073753273	0.246074720613279	0.619852650512794	0.90713276903782
ENSMMUG00000000458	0.169610861803463	3.97356114012662	0.491208877700423	0.483388546844042	0.865517377972239
ENSMMUG00000000459	-0.0451854095595752	5.6769206961888	0.16275272495713	0.686634692036527	0.928415436491501
ENSMMUG00000000461	0.0761881363360217	4.34032501816754	0.152475921977075	0.696180418881767	0.932725337922908
ENSMMUG00000000462	-0.0130182797403534	6.09285261660606	0.00905796019571881	0.924177164016206	0.985306729819588
ENSMMUG00000000464	-0.137740173650643	7.80941441588048	1.16838149689329	0.279734049025457	0.757124491973094
ENSMMUG00000000465	-0.270418778935971	3.11867659438745	2.02459970699456	0.154769700677488	0.633253936237566
ENSMMUG00000000466	-2.7821932779107	1.41417247627154	11.6955720477687	0.000626490062852094	0.0378894130969985
ENSMMUG00000000468	-1.47834995072313	-0.539106924052414	6.70301585436744	0.00962499740794461	0.180282394197226
ENSMMUG00000000469	-1.63746883687357	-0.547309773309066	2.60631718175868	0.106438689658463	0.550319131987437
ENSMMUG00000000470	-1.27035340685953	3.88776023448093	5.09142028331291	0.0240444918459571	0.284864383302925
ENSMMUG00000000474	0.201905977788994	1.29982235352817	0.538966191316337	0.462861486317923	0.858079750566286
ENSMMUG00000000475	0.0794748261893141	1.95550056923708	0.0965801618368616	0.755972824668556	0.948888427105168
ENSMMUG00000000476	0.410154855624648	5.49005590870197	1.7971233465245	0.180060657671332	0.66750134047892
ENSMMUG00000000477	0.0871367489798668	2.18894214827474	0.109648251685837	0.740544952088227	0.944688639295451
ENSMMUG00000000478	0.147082676440248	4.84384213248221	0.612459926322881	0.433863104975053	0.845579023503478
ENSMMUG00000000479	0.366676591373528	2.55081282414053	2.30374071239549	0.129062842025289	0.590682712615052
ENSMMUG00000000480	0.0618807662732931	2.96716572104078	0.0611585276137028	0.804674122416813	0.95953702277073
ENSMMUG00000000481	0.105091657156095	4.92867899784419	0.306431225006325	0.579878429850929	0.892871055435044
ENSMMUG00000000482	-0.0831158325294241	-0.179507119779135	0.0434728956776098	0.834837373771326	0.968047477071231
ENSMMUG00000000484	0.454536630118428	-0.723523252013521	0.538345397716334	0.463119257305483	0.858279711208349
ENSMMUG00000000485	0.594580248757026	1.96992536927915	2.94834791561411	0.0859653970091805	0.504628044781163
ENSMMUG00000000486	-0.134011292760182	6.91453969111156	0.342086252732997	0.558627465629323	0.890245745607775
ENSMMUG00000000489	-0.10401404193621	6.09652343758676	0.630179488250331	0.427289484082488	0.84357588321327
ENSMMUG00000000490	-0.069647135521233	2.91216826523471	0.0957299139664975	0.757015360350768	0.949227988184895
ENSMMUG00000000491	-0.107105643576106	2.63473258836667	0.236466966849193	0.626769584237134	0.908469749269983
ENSMMUG00000000492	1.18559521606058	3.793055644808	10.9422552382507	0.000939956877589222	0.0487755266751434
ENSMMUG00000000494	-0.713156323612653	4.04422987886675	4.39389797960548	0.036067762333028	0.345896083658341
ENSMMUG00000000495	0.104795739005679	3.1406675690028	0.281754494756949	0.595553557948956	0.899589122445806
ENSMMUG00000000496	-0.447024311684219	4.33912707717578	7.13625439397652	0.0075540780568361	0.160580253346803
ENSMMUG00000000497	0.368534396728815	2.86334172204136	3.28390439433322	0.069962307549283	0.461394498824097
ENSMMUG00000000498	-0.311032819670146	5.18344620536135	4.22509231942464	0.039830452387451	0.359095437636726
ENSMMUG00000000500	-0.865835100158512	2.56063129247334	5.79221723422447	0.0160972741495726	0.23540609202813
ENSMMUG00000000502	0.0441995486493766	4.37073803029444	0.0927588239282002	0.760698749851947	0.951302709056829
ENSMMUG00000000504	-0.752559273521756	4.96259318730397	6.18075592916445	0.0129147090495456	0.208274860822714
ENSMMUG00000000505	0.0213558155064369	4.81027568249171	0.0129114947079714	0.9095320891832	0.984753099080348
ENSMMUG00000000506	1.12806724888558	2.91961793941136	9.87136824849282	0.00167870623617297	0.0678434313235458
ENSMMUG00000000507	-0.174625074138874	6.34347232391918	0.741564422585633	0.389160198212349	0.821294879211127
ENSMMUG00000000511	-0.00278013626538144	5.74086301115417	0.000320635142951886	0.985713612876221	0.997032978903596
ENSMMUG00000000512	0.00164857375361975	7.32820648633404	0.000114237750835855	0.991472207691627	0.997836868437248
ENSMMUG00000000513	0.111170500717638	3.4378996138678	0.1842391243779	0.667755232786435	0.921929330368355
ENSMMUG00000000514	0.277433042361396	2.02149555707832	1.46113202026497	0.226750090363118	0.715141305926721
ENSMMUG00000000517	0.0751038241404312	5.48832911566669	0.185584640853854	0.666617174812551	0.921436735208584
ENSMMUG00000000519	0.528328629341713	1.46320672724154	4.75019712082873	0.0292949384159629	0.31332322806186
ENSMMUG00000000521	0.165443869709525	5.85434556742625	1.27554120738415	0.258729721362061	0.74364148592183
ENSMMUG00000000522	0.208576624463616	3.05673806799921	0.705182499966135	0.401047759245719	0.828172250471982
ENSMMUG00000000523	0.266631616368537	4.17198519162904	2.02413915540717	0.154816631398881	0.633253936237566
ENSMMUG00000000524	-0.659857174744113	5.35689502816585	4.71653847358701	0.0298738227767327	0.316239761004119
ENSMMUG00000000525	-0.164347488241485	4.05147728008784	1.15844815020677	0.281787613045537	0.757921705398187
ENSMMUG00000000526	0.299416302709826	3.29173020861999	1.27705416822302	0.258447482192448	0.743466375245344
ENSMMUG00000000527	-0.364893547912677	3.03567185933208	2.00028218014656	0.15726992637514	0.63694134765843
ENSMMUG00000000529	-0.0120339048633215	2.55508076841795	0.00262573800767285	0.959132720052266	0.99166928357074
ENSMMUG00000000533	0.0937224539634498	1.33404970835307	0.142994824929488	0.705321717853765	0.934985399849986
ENSMMUG00000000535	-0.0556274968982877	7.0419924834892	0.112661613764743	0.737134037986053	0.944183742531397
ENSMMUG00000000537	0.427636036428903	7.19294122426129	3.94061972918561	0.047133410710173	0.387472915880837
ENSMMUG00000000541	-0.21884135070134	5.70274244009157	3.55070615167859	0.0595201150486675	0.42937797580118
ENSMMUG00000000542	0.698786967402539	2.87846536950027	4.41484462237705	0.035627523197425	0.34320714438529
ENSMMUG00000000544	0.357279459070745	6.58406339504694	1.2585325036753	0.261929050494953	0.745667228800835
ENSMMUG00000000545	-0.3856111175478	0.0235974518101186	1.39569238120845	0.237446139969106	0.727227549384999
ENSMMUG00000000546	-0.522289040630079	4.79084185800363	7.89573533185979	0.00495514891559084	0.127029310110729
ENSMMUG00000000549	-0.378476614145213	1.10760567868545	1.43816605951449	0.230436342548055	0.720432852462466
ENSMMUG00000000550	-3.05139610202117	0.0462106532347841	3.29314180288797	0.0695697830395488	0.460451489470873
ENSMMUG00000000552	-8.31297923479706	-0.309132302501661	5.72929241939817	0.0166842038001646	0.239932855837458
ENSMMUG00000000553	-0.178577249822915	5.16041672329373	1.14087918703314	0.285466627518064	0.758303363067615
ENSMMUG00000000556	-0.29205371651876	1.47636953837259	0.634901195706327	0.425563201800372	0.843162264708925
ENSMMUG00000000558	0.036205634168252	4.6448574175142	0.0802579160431556	0.776948194863248	0.95412775810454
ENSMMUG00000000560	0.424217853764269	2.66943157613354	1.07126502334823	0.300659881749637	0.768360250280665
ENSMMUG00000000561	-0.187709784330287	7.44031054011968	1.15179468326291	0.283173774506163	0.757921705398187
ENSMMUG00000000563	-0.742612872673704	5.28578979493385	4.21434687139775	0.0400834947231349	0.360080599040044
ENSMMUG00000000565	-0.255816366805456	5.4134824525883	2.24554273503446	0.133999885619833	0.599682656437271
ENSMMUG00000000567	0.00310052809969733	2.59069189924897	0.000163183939385192	0.98980782301411	0.997580141105608
ENSMMUG00000000570	-0.802624164663421	6.35531446856089	10.1497145601832	0.00144323587580955	0.0621278681777063
ENSMMUG00000000571	0.0304977590409898	3.79332035015972	0.0420024359128437	0.837615129051292	0.968047477071231
ENSMMUG00000000572	0.169541052795954	4.94917939922505	1.24902210990887	0.263739331197805	0.746696996780278
ENSMMUG00000000573	0.0986515148284151	6.42846934622283	0.625577834946636	0.428982048123276	0.844473742845005
ENSMMUG00000000574	0.0566399454872185	2.55312276294031	0.061922658353204	0.803482508108642	0.95953702277073
ENSMMUG00000000575	0.145247792919204	3.19525976469977	0.750411193026682	0.38634607585158	0.819446801534545
ENSMMUG00000000576	0.156722125319788	-0.434509767550325	0.0806756242834865	0.776383905228554	0.953892847055321
ENSMMUG00000000577	0.144745469009864	4.59580744004594	0.576060296655314	0.447860715479923	0.851029499843252
ENSMMUG00000000579	-1.72936474473054	3.47785884659201	5.48261052614821	0.0192065547691968	0.257016544529171
ENSMMUG00000000582	0.0628451290993169	6.52042839586703	0.209745900535168	0.646966637463645	0.914969037881891
ENSMMUG00000000583	-0.138607521224538	2.56886433016876	0.2290990163436	0.632192700462709	0.909822493051543
ENSMMUG00000000584	-0.815677520414024	-1.04692343815112	3.10789712863348	0.0779134952500841	0.486279867156775
ENSMMUG00000000585	0.0292019293036425	0.315301762608437	0.0084732356485766	0.926658170874319	0.986019822220429
ENSMMUG00000000586	0.0768173924289395	0.359251037620695	0.0624637539424207	0.802643418051839	0.959307170583702
ENSMMUG00000000587	0.20460568723736	4.22870029234737	1.45363418573761	0.22794571070436	0.717747581890158
ENSMMUG00000000588	0.101409003505494	3.66099597556734	0.153165671019586	0.695528301711828	0.932702715836864
ENSMMUG00000000589	0.359647011677359	3.34968245253357	1.24130004179657	0.265220651102903	0.747772472643379
ENSMMUG00000000590	-0.897324905451962	0.891147910540312	8.84502064872586	0.00293889573321866	0.0960441757667556
ENSMMUG00000000591	-0.00106592927802735	3.99183220426836	2.52407212286698e-05	0.995991433297519	0.998950274223509
ENSMMUG00000000595	-0.284663947301233	6.00719817789087	2.71952748831698	0.0991273559437437	0.532822961300172
ENSMMUG00000000596	0.0833015467137173	4.36488529233684	0.328805101928491	0.56636353587236	0.890585012555494
ENSMMUG00000000599	-0.0780625353015313	6.70804681266878	0.224502026483968	0.635630804341133	0.910689036147276
ENSMMUG00000000602	0.534137927728112	0.308782478773335	2.1658664980313	0.141105064317059	0.611099491858247
ENSMMUG00000000603	0.213669352929519	-0.541543324370347	0.275577756075698	0.599614471118583	0.900730205334354
ENSMMUG00000000605	-0.00841403113838208	4.68905727555801	0.00201294672605457	0.964214217365187	0.993073298041997
ENSMMUG00000000609	0.312223873402118	3.44988943775542	1.00650794290163	0.315740883724984	0.779190433744299
ENSMMUG00000000610	0.322083690731011	6.61541159280314	1.4399242740542	0.230151594938748	0.720314102526957
ENSMMUG00000000612	0.366708310834832	5.28884573909318	5.07767608761612	0.0242358332217274	0.286888126406884
ENSMMUG00000000613	0.149677997661963	4.09468095699456	0.535613310681654	0.464256420324098	0.858361348159064
ENSMMUG00000000614	-0.257085441178581	-1.18622906326048	0.185033989537999	0.667082331052322	0.921638201267269
ENSMMUG00000000615	0.104549376258907	3.9239752406849	0.123236883322448	0.725550003523947	0.940895792502708
ENSMMUG00000000616	0.547732966701489	-1.24663169399962	0.76374968336188	0.382157610303509	0.816907699767572
ENSMMUG00000000617	-0.239789587329036	1.08991370763013	0.770176782416556	0.380162368828257	0.815881622133876
ENSMMUG00000000618	0.0321062189315653	6.67654298462101	0.073611492189638	0.78614924834004	0.954752016369273
ENSMMUG00000000620	0.160723651602845	5.80967840094927	0.641941487896055	0.423008629518798	0.841943603730694
ENSMMUG00000000622	0.433427400809899	2.72227258287561	3.44073758081048	0.0636072906010621	0.445365080673395
ENSMMUG00000000623	-0.192647149349746	3.55920287154622	0.447429243721814	0.503558300417602	0.871716608602968
ENSMMUG00000000628	-0.0749698457689608	6.93361821172387	0.359325057938769	0.548881320155772	0.886467847202214
ENSMMUG00000000630	-0.313792798174012	6.57445422501912	4.77184799486956	0.0289287574557095	0.311934305065314
ENSMMUG00000000632	0.258127882876608	4.83620461767497	1.60100747919957	0.205760494670533	0.693435980243271
ENSMMUG00000000633	0.0374214648556634	3.22060226800986	0.0398555325375618	0.841763311569732	0.968757337050454
ENSMMUG00000000634	0.231656206666285	3.21808527420601	1.3595030788513	0.243623620917096	0.731451787274267
ENSMMUG00000000637	-0.337170922862934	1.94178242024597	1.55826478170892	0.211919470547361	0.701470191967909
ENSMMUG00000000639	0.303938070004138	0.536942741219674	0.471306520513863	0.492386721307481	0.868772676249412
ENSMMUG00000000640	0.26006792454076	7.59697191348555	0.643815803715768	0.422332407679043	0.841818902616457
ENSMMUG00000000641	-0.311853510480539	3.46813620608073	1.15059273455461	0.283425103904801	0.757921705398187
ENSMMUG00000000642	-0.178277689038419	7.07551928277981	1.52714799586043	0.216540984863227	0.704696227281312
ENSMMUG00000000643	-0.0511192274857994	7.29793602518714	0.140413786481012	0.70786999861693	0.936412130024984
ENSMMUG00000000644	0.0244809887179726	5.72952973662943	0.00997899982645833	0.920427730418501	0.98475786590748
ENSMMUG00000000645	-0.00520546627968626	5.56381553684827	0.00151388011172315	0.968963250141195	0.9940697497085
ENSMMUG00000000646	-0.293799840800493	5.81463399559851	3.65688819328768	0.0558378296317076	0.415182061365459
ENSMMUG00000000648	0.193116415817328	1.70075762101509	0.231143235966186	0.630677428945456	0.909822493051543
ENSMMUG00000000649	-0.522559507677334	1.02142495168307	2.41753143124746	0.119983873141917	0.574028670405263
ENSMMUG00000000651	-0.152785801977707	2.91701639891091	0.426583070305902	0.513670364341844	0.874438728617213
ENSMMUG00000000652	0.0359931285963367	8.58504994003874	0.0711643005896718	0.789649042622668	0.955275599332477
ENSMMUG00000000653	-0.315838621846723	6.10467186872316	4.08333277169501	0.0433081572045731	0.371558895177696
ENSMMUG00000000654	0.0440365998934414	2.68721141390289	0.0288686657015873	0.865082634768059	0.973826204014361
ENSMMUG00000000655	0.0970091136288349	2.97913138569429	0.278517003628323	0.597674876448085	0.900585962092412
ENSMMUG00000000658	-0.628390820621851	2.16573874035641	3.20646334158711	0.0733478675588332	0.470913140850749
ENSMMUG00000000662	-0.364757142625234	7.85796901997331	1.05406740843154	0.304572182410504	0.770651362010921
ENSMMUG00000000663	-0.275905727353814	6.64064547157317	0.747090772406608	0.387398875437044	0.819922182928334
ENSMMUG00000000664	0.143301798016412	6.16511862753784	0.933349682045026	0.333994022310169	0.791073224127011
ENSMMUG00000000665	-0.813661837556463	-1.81632525497861	1.02692549306695	0.310881876399448	0.775787673417429
ENSMMUG00000000667	-0.355569149442507	4.37559288848324	5.42703600813164	0.0198273038853859	0.259173342112167
ENSMMUG00000000670	-0.195341628904672	6.33325182589358	1.88038095035105	0.17029085656515	0.655288410609689
ENSMMUG00000000671	-0.422843686060299	6.22780658206355	8.0303299363494	0.00460004593876236	0.121367725106271
ENSMMUG00000000673	-0.52419166646859	0.269908844330359	3.17124935004533	0.0749450968632229	0.476847892481424
ENSMMUG00000000674	0.0705967534523087	3.28712672834675	0.19855563849843	0.655889227533753	0.91849804501439
ENSMMUG00000000676	-0.100219343720376	6.1080763104268	0.595413496435505	0.440333355223149	0.848952403869351
ENSMMUG00000000677	0.0600717105164778	6.00582694754161	0.137288393398912	0.710991736910951	0.937490387130845
ENSMMUG00000000678	-0.442512727133882	1.35513913038218	1.28073357227056	0.257762684499343	0.743395894639774
ENSMMUG00000000680	-0.0447835144420094	0.54228737723697	0.0183908326448368	0.892127382736063	0.980683515255975
ENSMMUG00000000681	-0.552415904096514	6.26802403760388	14.0393136098409	0.000179028275266443	0.0179823956489849
ENSMMUG00000000682	0.0469118760348241	6.46486137648971	0.129940633450325	0.718493600112697	0.94035820959235
ENSMMUG00000000684	0.101318077351948	6.29833552011534	0.383186618220847	0.535902726998652	0.883244230287708
ENSMMUG00000000686	0.211830856625436	4.32827848045405	0.61662662184817	0.432303623648737	0.845503474437426
ENSMMUG00000000687	0.0774089398392376	1.88703523874339	0.0705080057382972	0.790598555645636	0.955348303909487
ENSMMUG00000000688	0.199514552885505	3.89750166711744	0.495238681287113	0.48159970874523	0.864596085375076
ENSMMUG00000000689	0.0571623720459445	3.34567188066493	0.130599123042247	0.717811654701588	0.940039174842672
ENSMMUG00000000690	0.310397514847917	6.79988354938753	3.55601055192327	0.0593301712516801	0.428714775523289
ENSMMUG00000000692	-0.533825712101325	1.12366341041318	5.47594102073973	0.0192799778821427	0.257112918839178
ENSMMUG00000000694	0.520374486037065	6.4625570871553	7.35897459696501	0.00667288358893975	0.150654503110519
ENSMMUG00000000695	-0.110010721860851	6.11989475869364	0.433308660444936	0.510369888986449	0.873493455540684
ENSMMUG00000000696	0.128509805131937	4.32563715110195	0.691614265584715	0.405615851320257	0.830278321284542
ENSMMUG00000000697	0.783265625797989	0.996300606525168	4.30536565482983	0.0379923270606903	0.352296461956019
ENSMMUG00000000698	-0.421302819231641	-0.00721771101112333	0.848868282748754	0.356872692326312	0.802046216809761
ENSMMUG00000000699	-0.0449061776969484	6.87524529245429	0.160678500371109	0.688532604868731	0.929808634422937
ENSMMUG00000000700	0.25417361257129	5.08012353157319	1.42935815599914	0.231869216316114	0.721548471141604
ENSMMUG00000000703	0.00433582333025997	2.00658099759744	0.000424330608328916	0.983565309558828	0.996773535180762
ENSMMUG00000000704	-0.0263096627945255	6.94057585345916	0.0515262108294365	0.820428519397738	0.964456933076144
ENSMMUG00000000706	-0.227636263063556	9.65532898034906	0.900865222075822	0.342549819228064	0.79526650601059
ENSMMUG00000000707	-0.342856291990236	2.76689509563977	1.41431281865929	0.234341758169774	0.724339385821049
ENSMMUG00000000709	-0.560242019861554	-0.879951057313469	1.00763385492731	0.315470362174858	0.778970520516871
ENSMMUG00000000710	0.261096574535447	0.544362031504454	0.738394595413798	0.390175632237022	0.822079152162618
ENSMMUG00000000711	-0.262864179094446	-0.508278355438276	0.50729801199272	0.476310871165277	0.86393282725579
ENSMMUG00000000712	0.132160546360646	2.87253199704548	0.224320657795602	0.635767331698182	0.910689036147276
ENSMMUG00000000713	0.454470960059909	0.781222033163248	2.62459658144022	0.105219244434453	0.548709288203043
ENSMMUG00000000715	0.178363497796417	-0.935103409861622	0.120541704146277	0.728447708803917	0.941755922427049
ENSMMUG00000000716	-0.370365944350557	0.448359907709621	1.87723281149172	0.170648990335686	0.655719699777572
ENSMMUG00000000717	0.229959342489938	2.93374726465833	0.985850428648195	0.320758685215833	0.781656640582492
ENSMMUG00000000718	0.231371481894239	4.0685520705213	0.981533794480477	0.32182043016706	0.782100862159155
ENSMMUG00000000719	0.404599660689975	1.89026379972847	1.92044013916181	0.165808147794626	0.64851476367297
ENSMMUG00000000720	0.220748286106815	1.0756489173156	0.541664941596672	0.461743538621481	0.857612253151108
ENSMMUG00000000721	0.12538349572437	7.23442207854874	1.02924263915074	0.310336616337734	0.775322432322461
ENSMMUG00000000722	0.112625946964309	6.47736086729733	0.450914228086408	0.501901121487329	0.871716608602968
ENSMMUG00000000723	1.13099110247162	-1.62038671608309	8.20665072972279	0.0041737120429872	0.114884099439661
ENSMMUG00000000728	-0.207862526116104	1.22063891243197	0.619591949964697	0.431198960307292	0.845474658178963
ENSMMUG00000000729	-0.232258582074053	6.87472174351118	0.788177289873602	0.374651842641667	0.812483652289142
ENSMMUG00000000731	-1.22863402475791	4.7292656264245	3.32399698501649	0.0682756484906565	0.459163092590257
ENSMMUG00000000735	0.139478398252406	4.64154627389544	0.941202842027259	0.331968693341772	0.790679393941015
ENSMMUG00000000736	0.0946667837021146	5.11020390161935	0.316033790176107	0.574000998148131	0.89238676503225
ENSMMUG00000000737	0.506557175094118	4.39217760001436	3.75813110732853	0.0525512847190506	0.404542498667117
ENSMMUG00000000738	0.199926977099029	3.60644358986132	1.22939475705017	0.267524775702943	0.74947081185349
ENSMMUG00000000739	-0.11506547271418	-0.588522118665388	0.0555293787990934	0.813706813301138	0.962139982588084
ENSMMUG00000000740	-0.400038925882707	3.41466524488887	4.52421287135907	0.0334184450834963	0.333565952087018
ENSMMUG00000000741	0.0942521236359715	3.31219001495977	0.196695451467111	0.657401509149023	0.919131324472415
ENSMMUG00000000746	-0.128546616691253	3.50343498829538	0.651740652926913	0.419491037375086	0.840156023548797
ENSMMUG00000000747	0.19468627975314	4.36523246811205	1.17135972536066	0.279122029634949	0.756967360716742
ENSMMUG00000000750	-0.0727319964223808	5.17403394488555	0.240768166295805	0.623651854325334	0.907812757536181
ENSMMUG00000000751	0.322351108247822	3.03101366915388	1.95038946320942	0.162544888539685	0.646116872380843
ENSMMUG00000000752	-0.0560628037738291	1.30299232656431	0.0282493156314416	0.866524019210319	0.974133162128527
ENSMMUG00000000754	-0.0198477272971578	7.12365122977114	0.0170588294825116	0.896084263562254	0.981014934727852
ENSMMUG00000000756	0.274366844270409	4.14152006659224	1.60180756740993	0.205647240086554	0.693435980243271
ENSMMUG00000000757	0.140032237035329	7.08844990406765	1.88600399001307	0.169653321281936	0.654938657674616
ENSMMUG00000000758	-0.256755980019774	4.56488987913536	0.458286646130773	0.498425801794861	0.870307572895685
ENSMMUG00000000759	0.358285363056661	6.25685130771725	3.30211369295743	0.0691907970864718	0.460451489470873
ENSMMUG00000000761	-0.0136336395936604	3.74226561422691	0.00386133529765331	0.95045162701304	0.991073163281688
ENSMMUG00000000763	0.573176581277957	0.179575673863405	2.12429868523729	0.144979127194906	0.616473234917882
ENSMMUG00000000764	-0.0773845771438298	5.80275878734686	0.14627667085945	0.702119204948889	0.934686862223337
ENSMMUG00000000765	-0.202749182956597	4.94748558639288	1.72102547429625	0.189561097414406	0.674619315013636
ENSMMUG00000000766	0.254347705235407	6.36434548712313	3.09301411432804	0.0786290366768297	0.487556799263981
ENSMMUG00000000767	0.250854831385274	3.91434379350331	1.79728729475136	0.180040793988799	0.66750134047892
ENSMMUG00000000768	-0.0931252852775686	5.78193647769545	0.53916258477819	0.46277998578879	0.858021268988369
ENSMMUG00000000769	-0.311089857241227	5.42072563706966	0.625774792882467	0.428909396585777	0.844446102218857
ENSMMUG00000000775	0.153654554531031	3.25308429204966	0.647564209686752	0.42098488659616	0.841034425634286
ENSMMUG00000000776	-0.0156120966505981	-0.538411473454773	0.00201881104413459	0.964162162929986	0.993073298041997
ENSMMUG00000000777	0.0470005720520244	11.0156059473638	0.0780702178363981	0.77992982729225	0.954752016369273
ENSMMUG00000000779	0.0412395902633081	6.53385113553182	0.127227174739623	0.7213245027622	0.940753052597995
ENSMMUG00000000780	0.0867825766470805	-0.881146496300893	0.0337536835815158	0.854231740699884	0.970296902425481
ENSMMUG00000000781	0.0237402909844988	-0.411509425079795	0.0042286000131746	0.948151956252406	0.990720160639453
ENSMMUG00000000784	0.332922700063144	5.26409289259801	5.01083837980417	0.0251891057214444	0.291978520392921
ENSMMUG00000000785	-0.046199099678943	4.96545919365966	0.0378581556360018	0.845728241228582	0.969398786288151
ENSMMUG00000000786	0.0498328098657837	3.174435014273	0.0810738163111324	0.775847448303814	0.953892847055321
ENSMMUG00000000787	-0.0564228208773237	6.69528306649988	0.196464682546246	0.657589714015028	0.919244805723294
ENSMMUG00000000788	0.260718904004836	0.579610452765379	0.741664039992816	0.389128347673194	0.821294879211127
ENSMMUG00000000789	0.152702520633243	3.67621645515531	0.770977696266034	0.379914764014018	0.815801128338094
ENSMMUG00000000790	-0.142464871398068	5.66934779321538	0.949016105368848	0.329969865715495	0.789544410468953
ENSMMUG00000000791	0.169131056831464	5.9270397880385	0.833869145391702	0.361156106053271	0.803845989850581
ENSMMUG00000000792	0.175342995277867	6.06679572460703	0.926115513518013	0.335874344875051	0.791940754290879
ENSMMUG00000000793	-0.133742687276397	5.50869896444557	0.76984223682711	0.380265862046952	0.815881622133876
ENSMMUG00000000795	-0.327360709166899	1.31739668914055	1.43392387806093	0.231125125512512	0.720878224750394
ENSMMUG00000000796	0.0429631148783546	4.37121906168072	0.0876046102461387	0.767244774801977	0.951822398220087
ENSMMUG00000000797	-0.469474832223543	6.82156360681209	6.79301932386563	0.00915149986032335	0.178146145111134
ENSMMUG00000000798	-0.435371260077181	3.77071405796638	3.53534788121831	0.0600737309150877	0.431545964950877
ENSMMUG00000000800	0.0552860582334032	7.41145516453925	0.142677904578331	0.705633193683248	0.93525393430847
ENSMMUG00000000801	0.145319275543228	6.38966326340336	1.86515353075702	0.172031185360755	0.658196880633163
ENSMMUG00000000802	-0.343642743024987	5.13835214662456	2.94461684001737	0.0861641308376354	0.504931801865311
ENSMMUG00000000803	-0.0805216806586429	7.48477661250826	0.383194103478473	0.53589874408583	0.883244230287708
ENSMMUG00000000807	0.229650783612975	4.06157120762869	2.22866402630955	0.135470939717828	0.602966794660121
ENSMMUG00000000808	-0.334619103227991	-0.170036250902276	1.12348378642104	0.289169539433235	0.760880929717573
ENSMMUG00000000809	0.30612079515944	2.58031714014988	1.27113179757425	0.259554462800336	0.74364148592183
ENSMMUG00000000810	0.597324452963393	8.34543462791901	8.85875856888013	0.00291685882145526	0.095610624269686
ENSMMUG00000000811	-0.504322926908804	6.30172518472386	3.6914874090076	0.0546908242169757	0.410269728040473
ENSMMUG00000000812	-0.111588238224164	4.80580334589555	0.423954608492629	0.514970338437563	0.874659632035228
ENSMMUG00000000813	-6.13254068566582	-0.799846417424899	4.99529541773673	0.0254163145409662	0.293578089142996
ENSMMUG00000000815	0.0512095103699458	6.27156003592996	0.121092317014792	0.727852790123932	0.941669141546298
ENSMMUG00000000816	-0.535519936469234	0.0917813526981459	1.19323600793081	0.27467778566673	0.753479059162765
ENSMMUG00000000822	-0.330040222503209	5.64986976982985	6.48305335872851	0.0108907741473839	0.191659771265847
ENSMMUG00000000823	0.0896517959413792	6.72828927853856	0.203028574182468	0.652287294146485	0.917057097835804
ENSMMUG00000000824	0.241572387662011	-1.10090460184728	0.241574970558258	0.62307089512405	0.907630030926188
ENSMMUG00000000825	0.285017693575224	5.21152355389958	1.38683410740949	0.238940471465299	0.727985968806494
ENSMMUG00000000826	-0.285244458608776	3.06197017706781	1.49376163788298	0.221633736497065	0.710676568507926
ENSMMUG00000000827	-0.0150047053180156	6.80811474494421	0.0156406478437319	0.900474010883322	0.982511371045406
ENSMMUG00000000828	0.062092702206126	6.80975346374926	0.156154138148494	0.69272227798534	0.931876397765993
ENSMMUG00000000829	-0.171834864877141	8.00436700272928	1.97266120693658	0.160165672972793	0.64170879379069
ENSMMUG00000000830	0.0559210829600666	6.66008698824218	0.277038824211715	0.598648677228052	0.900730205334354
ENSMMUG00000000833	0.0953477179472674	4.55898433062371	0.406822375723081	0.523586764158374	0.8771214533487
ENSMMUG00000000834	0.461041013996078	3.13122079300913	7.02678625479951	0.00802993313837026	0.164584882559245
ENSMMUG00000000835	-3.63372306416282	0.142216441074619	7.12055781316183	0.00762049925184101	0.161194205849287
ENSMMUG00000000837	-0.257666303402211	-0.952091366360237	0.13358960939383	0.714738860852886	0.93884633481257
ENSMMUG00000000838	0.0943762033170508	3.75330390670065	0.0715398531368052	0.78910781001187	0.955275599332477
ENSMMUG00000000841	0.20316311375784	5.25019947127694	1.46699762620361	0.225819998714233	0.714191295055692
ENSMMUG00000000842	-0.0255777187136631	-0.484267600862735	0.00257643265474883	0.959517902868681	0.991779913668744
ENSMMUG00000000843	0.295090925286077	0.631394902798669	0.445340911738548	0.504555825647214	0.871716608602968
ENSMMUG00000000844	0.0790821542570508	7.93944244206033	0.363930022038204	0.546331661916429	0.886183079145961
ENSMMUG00000000850	-0.410198847804642	3.20495116467355	1.66029443738502	0.197563574206953	0.683975355080502
ENSMMUG00000000853	0.0581030334638736	6.3919255606826	0.215944463320547	0.642147561935328	0.912993019787017
ENSMMUG00000000854	0.0455017666258963	5.04396396697459	0.109600329120539	0.740599614918783	0.944688639295451
ENSMMUG00000000857	0.102260697291083	7.6336506727891	0.515513037313042	0.472761994003649	0.862507110446168
ENSMMUG00000000858	0.0128897075964203	5.59828294473626	0.00620817333908263	0.937198097246795	0.988474947393979
ENSMMUG00000000859	0.014009324626401	3.16950324606898	0.00699839267218749	0.933329626131845	0.987428843206465
ENSMMUG00000000860	-0.355671482357638	0.759418429213569	1.27269729493249	0.259261278471772	0.74364148592183
ENSMMUG00000000862	-0.141166340694352	-0.505763685099259	0.154983193368782	0.693818011550432	0.932273158538189
ENSMMUG00000000864	0.00772022391723745	2.57173025331944	0.00180714725310516	0.966091697996799	0.993568708747561
ENSMMUG00000000866	-0.0694079581094904	1.73696492971807	0.0721616971376022	0.788214967922217	0.954953818793256
ENSMMUG00000000868	-0.27412255400233	4.85024544043077	1.80348825492209	0.179291353296453	0.667137843201882
ENSMMUG00000000869	-0.17424904293814	1.77676992300399	0.620367250029574	0.430910846308952	0.845341771954554
ENSMMUG00000000870	0.00396105220653405	2.52304283073045	0.000298895539245336	0.986206383605071	0.997136632092225
ENSMMUG00000000871	-0.185854871255445	3.77153611526498	1.19581061936503	0.274160611116101	0.75310227954603
ENSMMUG00000000873	0.196260356163603	5.83798874811661	1.77369462951454	0.182925499705983	0.670735302971619
ENSMMUG00000000874	-0.565005291548071	-0.499937143087198	1.81100309847398	0.17838794562807	0.667052756397123
ENSMMUG00000000878	0.449349407728228	5.28762169791905	6.91636872059878	0.00854102403492032	0.170582126539292
ENSMMUG00000000880	-0.00698752269596998	6.8863909497645	0.00115158778399405	0.972928941472476	0.994289982585075
ENSMMUG00000000881	0.128285581194006	5.62586444753831	1.08625816855585	0.297301767294254	0.766991140167905
ENSMMUG00000000886	0.150745401728361	2.52615708281086	0.410526851036408	0.521702217662523	0.876442598792129
ENSMMUG00000000887	1.18720794612685	-0.534751574191137	6.180093019161	0.012919548470125	0.208274860822714
ENSMMUG00000000892	0.561705349350599	-0.792670037632117	1.94086474982428	0.163574671679471	0.646553894541757
ENSMMUG00000000893	-0.630287626180829	7.11253916391884	18.5901130715186	1.62058866164821e-05	0.0045631525987655
ENSMMUG00000000894	-0.0548974587258565	4.95463975338047	0.108531917622905	0.741821756934415	0.944726810788576
ENSMMUG00000000895	0.174316338331713	1.03745491949681	0.244668470171206	0.620854446660102	0.90713276903782
ENSMMUG00000000896	0.180164097153268	3.53820870269296	0.311336898137753	0.576860967645966	0.89247797269248
ENSMMUG00000000898	0.0852583801126584	5.75318312313289	0.319359795565145	0.571992638580237	0.892061977311165
ENSMMUG00000000899	-0.123783152967951	4.34206079618413	0.330020993404943	0.565646726658576	0.890393233560098
ENSMMUG00000000900	-0.0641343353816799	5.92519379469111	0.265918975614003	0.606082589981769	0.903243551755623
ENSMMUG00000000902	0.291053975132077	3.85653067613419	1.68142285009084	0.194735496457184	0.67974713109301
ENSMMUG00000000903	-0.180979152739997	0.28597558424246	0.336881360309587	0.561634915208369	0.890245745607775
ENSMMUG00000000905	1.55074404604561	4.21736202712759	11.2646347318793	0.000789977233758228	0.0428081001149567
ENSMMUG00000000906	0.252191189852608	4.93165919216338	2.68086982015257	0.101560241742997	0.53998118212898
ENSMMUG00000000907	-0.00856040137038826	1.72404499989163	0.00121204274909559	0.97222773459754	0.994289982585075
ENSMMUG00000000908	0.203218806309444	7.95930751547758	2.56038157480216	0.109572134035694	0.556807980531678
ENSMMUG00000000911	-0.384663985014018	1.96306434614356	2.24892634493952	0.133707143305911	0.598840650175313
ENSMMUG00000000912	-0.277546595271624	4.99919087099232	2.49932116235276	0.113895382133627	0.564253557406167
ENSMMUG00000000914	-0.0106470519992593	5.80733270992067	0.00294443223054941	0.956725928361442	0.991307345826598
ENSMMUG00000000915	-0.0621772272369898	-0.20233164082702	0.0356705625280291	0.850197434140739	0.969553371621618
ENSMMUG00000000916	-0.294656336454511	2.99292604348529	2.15246112237608	0.142341557946679	0.612563068017366
ENSMMUG00000000917	-0.152025414771955	4.90970655053406	0.424071302565487	0.514912502729296	0.874659632035228
ENSMMUG00000000918	-0.219062793189876	6.94065610036346	2.15718733418066	0.141904233811855	0.61255268156633
ENSMMUG00000000921	0.140795720901312	3.05217618245547	0.462922317001738	0.496261382076895	0.870307572895685
ENSMMUG00000000927	-0.16533413740157	4.47879648410355	1.50511343334075	0.219886249920403	0.708471738454087
ENSMMUG00000000929	-0.533258051044856	0.410415837975214	0.460349824706917	0.497460527522874	0.870307572895685
ENSMMUG00000000930	0.0421172505685607	0.0828760387810925	0.0113270772391019	0.91524218932909	0.98475786590748
ENSMMUG00000000931	-0.0276266321184221	8.07672001996329	0.0417203291181849	0.838153804744036	0.968047477071231
ENSMMUG00000000932	0.317999296214433	6.54018345187111	2.13370599253523	0.144092009207937	0.615673453807729
ENSMMUG00000000933	-0.220116208857727	5.7814392811729	2.38954434333902	0.122149227622816	0.576505179655102
ENSMMUG00000000935	0.10142626779185	3.38241621321904	0.291602991045778	0.589195122499893	0.89659656031763
ENSMMUG00000000937	0.608953858714085	0.533204010599798	2.97071330143664	0.0847844627998714	0.502851496219127
ENSMMUG00000000938	-0.434795666712455	2.86451908824278	2.03810366996763	0.153400779106529	0.631943925828462
ENSMMUG00000000940	-0.0398627198628407	3.85470620925458	0.00933343351017157	0.923036355610414	0.985048293138196
ENSMMUG00000000943	-0.0368190190768007	6.50290772814484	0.076514617527728	0.782077467850337	0.954752016369273
ENSMMUG00000000945	-0.0448926617810176	6.09329087809783	0.0482283827863483	0.826175202904641	0.96675596407736
ENSMMUG00000000946	-0.350243115068647	5.44571413179693	3.32042606419776	0.0684240942130712	0.459619994569418
ENSMMUG00000000947	0.036526810744508	1.17956485739126	0.0141457835599894	0.905326022118691	0.983998652992008
ENSMMUG00000000948	-0.175344415625014	3.39967381637347	0.32029287093971	0.571431693397997	0.892061977311165
ENSMMUG00000000949	-0.239486629389483	0.105920061943496	0.259604950064691	0.610391689327924	0.904064448761853
ENSMMUG00000000950	-0.18501251524855	4.11401464221438	0.659684460826881	0.416671362565188	0.838419320925453
ENSMMUG00000000951	-0.185701812724303	5.02927679243511	0.290582005551286	0.589847808657701	0.89659656031763
ENSMMUG00000000953	0.0869794176124181	1.74991261392099	0.123524384873619	0.725243005857086	0.940808416874069
ENSMMUG00000000955	0.117883835908674	7.94658817979891	0.939379903247449	0.332437365705071	0.790756694403768
ENSMMUG00000000956	-0.0495738561902696	7.57299502146399	0.168068809893747	0.681833851395715	0.927030652384453
ENSMMUG00000000958	0.578475153227	0.367656928343361	1.30359464418188	0.253557663007338	0.740065300021336
ENSMMUG00000000960	-0.0110671200399874	8.87078451155078	0.00494674727593747	0.943928524611376	0.989913456219371
ENSMMUG00000000962	0.110129861018984	6.32671271214182	1.08601238313657	0.297356427711812	0.766991140167905
ENSMMUG00000000963	0.277133408670806	7.23995679374557	2.37169769856823	0.123552621704521	0.57997808975044
ENSMMUG00000000964	-6.20096157863155	-0.737704518928789	5.22257621215747	0.02229549778209	0.273533907075127
ENSMMUG00000000965	-0.341966790401308	6.62116079562955	5.42453152288498	0.0198557618195085	0.259195701006757
ENSMMUG00000000966	-0.0846239182599225	5.3732775014579	0.160948402879939	0.688284842328039	0.929620228971172
ENSMMUG00000000969	0.462053559750186	-1.10718305053255	0.834984565412647	0.360835138657366	0.803704585376166
ENSMMUG00000000972	0.0779659982683743	3.47913918536474	0.0427038301787235	0.836283950016452	0.968047477071231
ENSMMUG00000000973	0.0122970435512725	5.42724353582684	0.00911994131504557	0.923918973907725	0.985238237774824
ENSMMUG00000000974	-0.172629799841355	6.11561055650575	1.44669414440963	0.229059146604002	0.719379127350682
ENSMMUG00000000975	-0.177406020543478	5.0763503554626	0.498174573750426	0.480303298576349	0.864576557155181
ENSMMUG00000000978	-0.645771679051607	2.4647617951976	7.51917054696606	0.00610457828450143	0.143894187468912
ENSMMUG00000000979	-0.010449154796893	6.80945202943523	0.00679737253814494	0.934291914970734	0.98784698550858
ENSMMUG00000000980	0.0543657668119267	3.54061845046918	0.0496235149282747	0.823719685301474	0.965839270498089
ENSMMUG00000000982	0.260798098684843	6.01480366646043	1.69933375315745	0.192375130716927	0.677519810168312
ENSMMUG00000000983	0.0701725085423808	5.64565213156006	0.0912262603400933	0.762623969744485	0.951702668678154
ENSMMUG00000000984	0.0236498205978099	6.88958424161409	0.010116532994175	0.919883098033397	0.98475786590748
ENSMMUG00000000985	0.550185181348934	6.87005247191692	2.73917108773011	0.0979155456529332	0.531444521467248
ENSMMUG00000000987	0.020887475980151	0.715835520995028	0.00262170947321039	0.959164054958122	0.99166928357074
ENSMMUG00000000988	-0.3358075258573	-1.21628855173926	0.0478137434005461	0.826912153097537	0.966782433084195
ENSMMUG00000000990	-0.0911021944804932	6.61209770398352	0.299679314985376	0.584083531323339	0.894189984700052
ENSMMUG00000000991	0.970082509488864	0.801574525226193	0.465461246128264	0.49508265159012	0.870307572895685
ENSMMUG00000000994	-0.412712940989195	3.91041662007952	6.72940506526249	0.00948362259334251	0.17918363830114
ENSMMUG00000000995	-0.522434232016311	4.00273958268324	6.0878149217588	0.013611732242392	0.215479366815968
ENSMMUG00000000996	-0.10673368124425	5.92980820907404	0.52304664948192	0.469544953646117	0.860854547685544
ENSMMUG00000000997	-0.397726036190464	6.26242575452499	4.75621767419787	0.0291926309148835	0.313104976076434
ENSMMUG00000001000	-0.195013624452994	3.76111897170723	1.06938827020766	0.30108366194556	0.768360250280665
ENSMMUG00000001002	0.118942988115971	-0.225565046350267	0.143912993732805	0.704421543994884	0.934686862223337
ENSMMUG00000001003	-0.0739375819542196	3.91250183878717	0.225176552573856	0.635123638929636	0.910689036147276
ENSMMUG00000001005	-0.275048736415274	7.05521312483473	2.51838959973065	0.11252544678155	0.560406059341467
ENSMMUG00000001006	0.00178693188247088	6.39961223071696	0.000219059203470096	0.988191222009673	0.997533846419601
ENSMMUG00000001008	-0.507705408502604	9.10866582199382	7.09864248692702	0.00771423565260803	0.162543639220408
ENSMMUG00000001009	-0.150421651307106	-1.07455580592819	0.0882958134147565	0.766354959059369	0.951702668678154
ENSMMUG00000001010	-0.0652668499007846	2.37809058230094	0.0892088495848853	0.765185359047004	0.951702668678154
ENSMMUG00000001011	-0.26951835979991	5.36963964100306	3.38676177446073	0.0657219057514014	0.450744771869231
ENSMMUG00000001012	0.230467622283607	6.74571321150044	1.63914806287387	0.200442397371309	0.687871851598321
ENSMMUG00000001014	0.187330653234035	0.730765963809473	0.22362981751494	0.636287989356016	0.910967950752599
ENSMMUG00000001016	-0.0108036556264775	1.9561997055044	0.00166799188145816	0.967422608436606	0.993811608039498
ENSMMUG00000001017	-0.300345839112768	2.60761080746254	0.791096505005235	0.373768772300757	0.812022822291652
ENSMMUG00000001018	0.112455777959335	4.38791141914682	0.497525339538367	0.480589489274768	0.864576557155181
ENSMMUG00000001019	0.295310964653502	-0.518392542681422	0.731227445444524	0.392485614778659	0.822111621354434
ENSMMUG00000001021	-0.11837331609885	8.04770392113533	0.705241030034273	0.401028216097216	0.828172250471982
ENSMMUG00000001024	-0.943766131719406	5.75958798876086	17.7516244310469	2.51702481710383e-05	0.0057204834542068
ENSMMUG00000001026	0.0160348679190894	6.35066682526201	0.0131664799159239	0.908647020493867	0.984539567499538
ENSMMUG00000001027	0.0662030784808761	7.77877556078486	0.224033252759241	0.635983817578299	0.91076021766924
ENSMMUG00000001028	-0.226398700726578	7.33252581364683	2.51923897918695	0.112464848518193	0.560406059341467
ENSMMUG00000001029	0.0686352510573958	7.27533247471047	0.257083831543859	0.612130717359839	0.904619575074108
ENSMMUG00000001030	0.203455844829027	2.42614387305819	0.552770632536614	0.45718781990976	0.855568434092312
ENSMMUG00000001031	-0.0116275677905794	5.32264778005333	0.0035473186882804	0.952506578040846	0.991307345826598
ENSMMUG00000001034	-0.194441259729363	1.38838829334371	0.599123516101027	0.438912639927754	0.848526672592142
ENSMMUG00000001035	0.0250650195741582	5.17496607905563	0.0435433696738698	0.834705485520494	0.968047477071231
ENSMMUG00000001037	-0.61495225762647	3.74894014000162	3.59058680926373	0.0581077211391515	0.425161079377039
ENSMMUG00000001038	-0.0611763723895761	1.84778240173393	0.0353615175739748	0.850840134135819	0.969553371621618
ENSMMUG00000001040	-1.07372891860824	3.23430361796345	5.01017866137611	0.0251987065713625	0.291978520392921
ENSMMUG00000001041	-0.0114888867544633	5.26371198947795	0.00991695010785421	0.920674688303145	0.98475786590748
ENSMMUG00000001043	0.63095087149398	7.44592142798077	3.33611807229374	0.0677743294324247	0.457403490110541
ENSMMUG00000001044	0.381213297899476	6.2855840769677	2.62391424170445	0.105264488108043	0.548709288203043
ENSMMUG00000001045	0.161922631699586	4.80986425212151	1.29419435331191	0.255276421228845	0.741648817832654
ENSMMUG00000001047	0.22914632953866	0.636853218454145	0.458240014839141	0.498447655211197	0.870307572895685
ENSMMUG00000001048	-0.372365965328876	4.54112537033406	2.45324963271593	0.117281841454888	0.569886282632922
ENSMMUG00000001049	-0.183371461751714	5.49776206116591	0.334071447771066	0.563271450230542	0.890289091779685
ENSMMUG00000001050	-0.375712944843492	5.37165607594815	2.46779778842293	0.116200630333119	0.568844297795778
ENSMMUG00000001051	0.0274673109832354	6.07880653365412	0.0322623801470741	0.857453009705655	0.971289980731965
ENSMMUG00000001053	-0.581286195433397	4.72555774736353	11.4961381033428	0.000697409418589595	0.0399467351513776
ENSMMUG00000001054	0.130540486091151	8.37691665228586	1.18691456289994	0.275952810126655	0.754359544246616
ENSMMUG00000001057	-0.214951939631993	-0.367680634841861	0.170796403240359	0.679404986727642	0.926191593511096
ENSMMUG00000001058	-0.414946777525811	4.77391386592103	6.6516406345489	0.00990645651854097	0.18276401413798
ENSMMUG00000001060	0.148826726498587	5.93077546438649	0.35315419102696	0.552333026922716	0.888102892642384
ENSMMUG00000001061	-0.0452890747412451	5.25200546271086	0.112688068096737	0.737104319522097	0.944183742531397
ENSMMUG00000001062	0.168241514751712	7.50585985828975	2.42755966731958	0.119218363579501	0.571502822450884
ENSMMUG00000001063	-0.121750117104548	7.07157744967968	0.79671676328983	0.372076819776763	0.811081826397386
ENSMMUG00000001074	-0.35007426030809	3.09049115790202	3.5846640630507	0.0583152062615919	0.425578419912913
ENSMMUG00000001075	-0.387636670166206	5.4966825348474	5.26106940253889	0.0218076150604527	0.270814890334449
ENSMMUG00000001078	-0.0934002088213297	6.05446947111222	0.562077825920632	0.453424264358633	0.85348459363267
ENSMMUG00000001079	0.668341481722051	1.26978200904137	3.70521270356522	0.0542427574631499	0.409240779933892
ENSMMUG00000001084	-0.0874774960769415	5.41541570332611	0.369693839329472	0.543171199231527	0.88470913800525
ENSMMUG00000001088	0.605736676829154	2.54504859942746	1.12344738556978	0.289177351829555	0.760880929717573
ENSMMUG00000001089	-0.0663925255004265	1.47876604727534	0.0920680510122303	0.761564337975268	0.951522212134409
ENSMMUG00000001090	0.36083963926681	4.82152018305785	6.24443186448049	0.0124584337432622	0.203796245689783
ENSMMUG00000001091	-0.2258347833168	6.93988680991102	2.68840642579811	0.101080859686003	0.538425315300145
ENSMMUG00000001092	-0.294764208622884	0.661731020770305	0.594468742848935	0.440696267659622	0.848952403869351
ENSMMUG00000001094	0.260271697005227	-0.20433390515628	0.247785016947795	0.61863905140154	0.90713276903782
ENSMMUG00000001095	0.0525615725340825	3.73392002732683	0.10873304578946	0.741591181032364	0.944688639295451
ENSMMUG00000001096	-0.188590852993271	5.52409824925093	0.904084889860592	0.341688758306559	0.795128859595375
ENSMMUG00000001097	-0.241845924299579	4.49080301353361	0.744881487150984	0.388101636763843	0.82083902389555
ENSMMUG00000001098	-0.251964595667551	5.16178130177556	2.97250657143828	0.0846905374159711	0.502641558623607
ENSMMUG00000001099	-0.463644679204883	-0.489902323191937	2.00165191654095	0.15712788245737	0.63694134765843
ENSMMUG00000001100	0.185340709544346	3.59964876391772	1.18950432523958	0.275429562556358	0.754083071436517
ENSMMUG00000001102	0.125296954280146	2.26497396581712	0.119455572048771	0.729625717207038	0.942238127845687
ENSMMUG00000001103	-3.94190238912891	-1.41987937187105	5.51360238791062	0.0188691440549808	0.255712793087365
ENSMMUG00000001105	-0.17370624199725	2.86676238927989	0.50236732996601	0.478461780747435	0.864512891449394
ENSMMUG00000001106	-0.233997698602405	5.45656148378359	2.32410427139618	0.127383527637395	0.587681834730029
ENSMMUG00000001107	0.174190225911264	3.77201477502484	0.208736911990819	0.647759205687518	0.915618775959499
ENSMMUG00000001108	-0.397598361758234	-0.534742145500381	0.820848629633225	0.364932163281968	0.805860891776675
ENSMMUG00000001110	-0.378512246697703	1.31010701488249	2.3802605583193	0.122877050607382	0.578546113276423
ENSMMUG00000001111	-0.514016775657186	3.17886133963329	1.68767896712581	0.193907215164353	0.678887814321519
ENSMMUG00000001116	-0.105765424015093	5.66424896971925	0.547270941909641	0.459434934755592	0.85672070778005
ENSMMUG00000001118	0.0751401564454363	6.57199897375557	0.448284784122297	0.503150610424973	0.871716608602968
ENSMMUG00000001120	0.167791510019947	-0.702714322771525	0.148661406898189	0.699817861776589	0.933664123956706
ENSMMUG00000001121	0.182302408610274	1.44400481832473	0.515904220949668	0.472594073452249	0.862507110446168
ENSMMUG00000001122	0.101458840974262	1.74060638662635	0.176338096324987	0.67453929521035	0.924569538781531
ENSMMUG00000001123	-0.187285505937707	-0.397421629030322	0.188192692346071	0.664425099911008	0.921207399201276
ENSMMUG00000001125	0.145509925164457	4.15349937747429	0.825787754386013	0.363493378622093	0.805679957605006
ENSMMUG00000001126	0.291963309866522	7.25981422826676	3.98641490986669	0.045868561660334	0.382074886070755
ENSMMUG00000001127	0.491573146027502	2.00508489377557	2.62574191335574	0.105143349196219	0.548585105040781
ENSMMUG00000001128	-0.0229992402295083	1.66239213890441	0.00617798460293884	0.937350663050869	0.988490027841278
ENSMMUG00000001129	0.0463071276065892	2.68424079418296	0.0395220089667454	0.842418076561279	0.968757337050454
ENSMMUG00000001130	-1.23397874730959	-0.96474410791487	4.25448213057385	0.0391468821660658	0.356823118916197
ENSMMUG00000001131	-0.347282584418728	5.21006388038188	5.40517845745995	0.0200770957964764	0.260314702002433
ENSMMUG00000001132	0.27610992145616	5.91964726724547	0.914783031028705	0.33884851682842	0.793871007394769
ENSMMUG00000001133	0.674832545268048	2.49966868320043	3.09184126253574	0.0786857246979677	0.487657549997889
ENSMMUG00000001137	0.0385684607974118	4.94983094025951	0.0782946464861247	0.77962189389561	0.954643590899765
ENSMMUG00000001138	-0.331719101077811	0.796231156732783	1.70990925818387	0.190997144209036	0.675708949317076
ENSMMUG00000001139	-0.0324319954407574	-0.395504506312229	0.00841511284062335	0.926909443441793	0.986019822220429
ENSMMUG00000001141	1.09778852226697	6.47686158730132	11.0493499521886	0.000887182994918372	0.0467283320275548
ENSMMUG00000001143	0.121537935700823	3.36383308425251	0.0548685359226013	0.814798400814094	0.962192403176753
ENSMMUG00000001145	-0.202574848838531	2.5055853265789	0.944978795454418	0.331000703530694	0.789909804396172
ENSMMUG00000001147	-0.0618191634321215	4.75053831887418	0.173485408968304	0.67703261056007	0.925517195084439
ENSMMUG00000001149	-0.0603721045723961	6.73322188767259	0.299375436077497	0.58427423138616	0.894189984700052
ENSMMUG00000001150	-0.0747851258689191	5.05141998335541	0.302218428721368	0.582494996159576	0.893661002633239
ENSMMUG00000001151	-0.139245031907676	7.85853448193271	0.762660141971168	0.382497318031413	0.817004144584603
ENSMMUG00000001152	0.057746994901778	4.42338419779034	0.0732989066079703	0.786592772621575	0.954752016369273
ENSMMUG00000001153	0.679726109800844	1.87225386827203	4.00115704710752	0.0454690401414818	0.380778270828909
ENSMMUG00000001154	0.153899266164762	4.07693488428821	0.841832882029319	0.358873091302846	0.802751435954967
ENSMMUG00000001155	-0.136130526474125	8.23727224466554	0.598675315652475	0.439083899976651	0.848526672592142
ENSMMUG00000001156	-0.35546661384959	-0.0818297421961085	1.35101282782998	0.245101130916852	0.733040018830132
ENSMMUG00000001157	0.0384023412099913	6.55722895930271	0.109222395871488	0.741031169521235	0.944688639295451
ENSMMUG00000001158	0.0132973703783133	4.29800695529839	0.00722563817199173	0.932258406356778	0.987205325991616
ENSMMUG00000001160	0.331925833687644	4.78085807260685	1.37774799042681	0.240485119210375	0.730001367516446
ENSMMUG00000001161	-0.13616990540721	4.47288416389057	1.06300933317439	0.302529828032945	0.769473171374775
ENSMMUG00000001163	0.0444970604906618	5.50160288403509	0.0450898566814004	0.831838887095642	0.968047477071231
ENSMMUG00000001165	0.218751063133827	1.69240340097187	0.432638582153245	0.510697068356546	0.873493455540684
ENSMMUG00000001166	-0.983779185583538	-0.776004471071643	2.08826511307581	0.148434550486812	0.622847394555883
ENSMMUG00000001167	0.119070771114444	3.47635806389094	0.208321070235844	0.648086526414424	0.915798780558958
ENSMMUG00000001168	-0.763643425066247	3.25807149045216	11.5187876604767	0.000688963070983355	0.0398438710680475
ENSMMUG00000001169	0.0125692009047771	7.03217259276088	0.0116618182788386	0.914003704807485	0.98475786590748
ENSMMUG00000001172	-0.639407253596429	1.06972777340032	3.84790484424167	0.0498081728730014	0.396130237331182
ENSMMUG00000001174	-0.554860551484661	-0.853929007131631	0.997111723721297	0.318010396903492	0.780550887884536
ENSMMUG00000001175	-0.217348339712652	-0.322796305845216	0.354712578771675	0.551457500003782	0.887707030933924
ENSMMUG00000001176	0.277277854611759	6.17897571076204	4.3591654180607	0.0368103348357136	0.348503710333411
ENSMMUG00000001178	0.848128060010313	-1.40910288277237	2.74607355735823	0.0974935780047773	0.530372437723115
ENSMMUG00000001179	-0.0998780918719036	6.159442083055	0.541920958287335	0.461637707638315	0.857569680553288
ENSMMUG00000001180	0.486950968893102	3.83960795543791	6.51478863732886	0.0106981036270385	0.189629130957701
ENSMMUG00000001182	-0.565485174189296	1.48609475550594	2.11950292032525	0.145433739073949	0.617062683007185
ENSMMUG00000001183	0.00959785540646329	5.85172659704758	0.00281598415309503	0.95767944297547	0.991307345826598
ENSMMUG00000001185	0.0635048426385557	7.99444214220669	0.295981898348373	0.58641244433959	0.895467651491535
ENSMMUG00000001186	-0.685597341388815	4.39708757439437	7.78121683308772	0.00527922262473343	0.130951990116757
ENSMMUG00000001191	0.312292486931632	4.20933555616585	1.60816384376338	0.204750101248874	0.692040102177831
ENSMMUG00000001192	0.156186462243148	3.79699833512563	0.243053994160711	0.622009008474631	0.90713276903782
ENSMMUG00000001193	-0.1778479507267	3.80947667923002	1.06277679363939	0.302582716110902	0.769493741770929
ENSMMUG00000001197	0.317507690802743	5.05412602997927	1.88831572092151	0.169392013998466	0.654812577557484
ENSMMUG00000001199	0.0765475400568787	7.01396020387214	0.548428534161175	0.458960506029131	0.856057052571814
ENSMMUG00000001200	0.0441921759523992	6.17691824386468	0.117043879332215	0.732263022957416	0.943112603653013
ENSMMUG00000001201	-0.739333039052434	2.42139549609461	9.54003515693631	0.00201037892503768	0.0753935991625485
ENSMMUG00000001203	0.276910700244058	1.67575229505426	0.606576280323068	0.436079820978331	0.847201335270198
ENSMMUG00000001205	0.243970768606021	8.36674841949295	3.84994096013897	0.0497477418427808	0.396130237331182
ENSMMUG00000001209	0.160818871234858	2.9058888227582	0.517467183696432	0.471924113606528	0.862462072907121
ENSMMUG00000001210	0.147558383472547	11.15069200993	0.787893835376167	0.374737744145004	0.812483652289142
ENSMMUG00000001212	0.149966246597338	1.90153630498907	0.386191831691612	0.53430795992872	0.882409448123153
ENSMMUG00000001213	-0.619578804263116	-1.14897547718392	1.87008845725868	0.171464948734066	0.657384365950069
ENSMMUG00000001214	-0.0802187402353312	4.44080543528634	0.257596065842542	0.611776520652053	0.904619575074108
ENSMMUG00000001216	0.179836842337612	3.4990560956485	0.462459802945606	0.496476619299401	0.870307572895685
ENSMMUG00000001217	0.0129504838611031	8.65666212611221	0.00586580384024415	0.938950879144844	0.988702411525575
ENSMMUG00000001218	-0.910056071342076	1.64119950871695	3.85387462443934	0.0496312116700921	0.396130237331182
ENSMMUG00000001219	0.290480781902587	2.36139560152497	0.632386549002369	0.426481261106917	0.843436055356638
ENSMMUG00000001220	-0.150296441694758	3.07822621416057	0.193583813457089	0.659950429725873	0.920188405330165
ENSMMUG00000001221	-0.148153877264498	5.23475701452213	0.635150564639677	0.42547232299984	0.843162264708925
ENSMMUG00000001223	0.569279864740753	-0.609887477160318	1.52631554990861	0.216666258348062	0.704696227281312
ENSMMUG00000001224	-0.231274235560154	0.576462409687405	0.447395723444313	0.503574285292295	0.871716608602968
ENSMMUG00000001225	0.351105243734101	-0.850248716593374	0.315930835810022	0.574063387254082	0.89238676503225
ENSMMUG00000001226	0.0487717101192959	7.26129024538704	0.0209957538676804	0.884790524263461	0.978800462037755
ENSMMUG00000001228	0.223206592308753	4.62180602981081	0.318954258382782	0.572236776083746	0.892061977311165
ENSMMUG00000001230	0.0173437969719223	2.24512576577798	0.00636887281971354	0.936392174201648	0.988340845950454
ENSMMUG00000001233	-0.0715720929799215	6.19652980761713	0.27186082936592	0.602086235055872	0.901178094678874
ENSMMUG00000001239	-0.120750217663908	3.59084250502118	0.453961182366811	0.500459829899657	0.8710067080878
ENSMMUG00000001242	-1.64293954611391	1.9895837642358	5.24307524730019	0.022034290959527	0.27181435009841
ENSMMUG00000001243	-0.488061145589894	3.26425418061411	6.19155422643709	0.0128361404203899	0.207602210791542
ENSMMUG00000001244	-0.0792782343592942	4.77981760303792	0.234078820842488	0.628515799490802	0.908873607181561
ENSMMUG00000001245	0.130199421775607	5.87742982543862	0.502463942524599	0.478419483324537	0.864512891449394
ENSMMUG00000001246	-0.333987280026291	2.83630096549163	3.53588156929493	0.060054401615442	0.431545964950877
ENSMMUG00000001247	-0.212312855205329	5.82126801749557	3.52928069329846	0.0602939403095473	0.431789932198266
ENSMMUG00000001248	0.475715044737585	6.03071226426762	2.8251461245855	0.0927984460739737	0.520568908450771
ENSMMUG00000001250	-0.182058606696734	5.83569357378841	1.30451022137343	0.253391020369092	0.739925903750343
ENSMMUG00000001254	-0.287701762488161	3.40411033555223	1.21110414111042	0.271113559773862	0.750718995486117
ENSMMUG00000001258	0.0409956231432432	3.42434400295681	0.0543511645085424	0.815657849373262	0.962371860066007
ENSMMUG00000001260	-1.87692456427476	4.88164166850597	6.44304905490887	0.0111387299332813	0.193771529683382
ENSMMUG00000001261	-0.125772564193845	6.35354817465776	0.307356550593269	0.57930685974129	0.892871055435044
ENSMMUG00000001264	0.0839962420944909	6.44021059892595	0.332325828099314	0.56429275506727	0.890393233560098
ENSMMUG00000001266	-0.0940963323367213	5.29866670580621	0.49532870706588	0.481559870477076	0.864596085375076
ENSMMUG00000001267	0.405189866947234	4.12451943406731	3.3094891502535	0.0688809014634782	0.460451489470873
ENSMMUG00000001268	-0.163854852706238	5.61153011539177	0.967467161509131	0.325312674840247	0.784550758643088
ENSMMUG00000001269	-0.00766123772525018	5.61067556021503	0.00393650067188744	0.94997231947614	0.990858712100866
ENSMMUG00000001270	0.00788634333858977	5.54741926440159	0.00115088239780903	0.972937230527522	0.994289982585075
ENSMMUG00000001272	-0.241022891818919	-0.835489997254231	0.285615181351965	0.593044225356041	0.898419491068096
ENSMMUG00000001273	-0.133209225423722	2.21141939808166	0.401141442196469	0.526500356658915	0.878901951560518
ENSMMUG00000001275	0.0925878425151352	6.71085884762033	0.612839036010101	0.433720861034108	0.845579023503478
ENSMMUG00000001276	-0.0774885471280667	2.05241377514112	0.0149887502323551	0.902559627728253	0.983372592276368
ENSMMUG00000001278	-1.04212384438049	-0.962824920477324	1.50428217900413	0.22001365254658	0.708731150813965
ENSMMUG00000001282	0.145230589413881	6.13824686102471	1.28671274020011	0.256654635678525	0.742208783751084
ENSMMUG00000001283	0.792183810052569	2.77922083215793	7.42720223894376	0.00642451501896554	0.147946771748958
ENSMMUG00000001284	1.56907334748751	-0.124793749348122	1.29002980545248	0.256042457966064	0.741744614736118
ENSMMUG00000001285	0.0357423598406778	-0.0675333432006721	0.00965206677836861	0.921737803973272	0.98475786590748
ENSMMUG00000001286	-1.47719650097057	-1.81043283207067	3.07145852889058	0.0796779556422318	0.491204834367155
ENSMMUG00000001287	0.229369046901412	4.8711878063786	3.04794095869658	0.080839571926354	0.493776844739351
ENSMMUG00000001288	-0.0394885696129602	5.60789486644397	0.032718390480639	0.856459996888797	0.97117082397602
ENSMMUG00000001290	0.246367788110199	1.98940168322368	0.665673628982258	0.414564055670319	0.836432775777446
ENSMMUG00000001291	0.569168383020529	-0.917819929974938	1.27430411657027	0.258960780856894	0.74364148592183
ENSMMUG00000001292	0.000697872971570893	6.77364164106737	1.3799949897475e-05	0.99703600260624	0.999188422939774
ENSMMUG00000001293	0.507061199033485	4.14201081943717	4.44518899992293	0.0349997158893293	0.340025129618712
ENSMMUG00000001294	-0.417056770507547	4.97139801718426	4.12553480490476	0.042240667343468	0.367720621159338
ENSMMUG00000001295	-0.0264575323573654	-1.36302734967402	0.0015005922064617	0.96909969265129	0.9940697497085
ENSMMUG00000001297	0.222759083150739	2.38114690297898	0.791106572594735	0.373765731878284	0.812022822291652
ENSMMUG00000001300	-0.368064222106353	2.37328710610994	1.13772311751524	0.286133958802053	0.758404365241378
ENSMMUG00000001302	-0.249307757416593	1.75788092508201	0.328924342222251	0.56629316184685	0.890585012555494
ENSMMUG00000001304	-0.266114094429081	5.12764284484415	2.43210154727836	0.118873436792042	0.571444206644307
ENSMMUG00000001305	0.167169420324091	4.47683339503509	1.11258070849099	0.291521647057659	0.762447589457507
ENSMMUG00000001306	-0.0891782663388695	2.8872151378597	0.0806311052403146	0.776443971543796	0.953892847055321
ENSMMUG00000001311	0.000304944108059358	3.33392937277265	2.65381217445793e-06	0.998700204705387	0.999431120670063
ENSMMUG00000001312	-0.464056793856182	9.08055687575069	2.44569971452529	0.117847324730515	0.570281051751423
ENSMMUG00000001313	-0.32488711695159	5.79519993408044	4.21697717673899	0.0400213986675689	0.359922588835911
ENSMMUG00000001314	0.0135705570740078	5.25364645824229	0.00496405896037189	0.943830658121504	0.989913456219371
ENSMMUG00000001316	-0.124903744201978	5.11332342501947	0.804047808378034	0.369885890259173	0.809620217694751
ENSMMUG00000001317	0.140445247928206	7.78123135333185	1.58482700285838	0.208066770513442	0.696202117100546
ENSMMUG00000001319	-0.0891550781627804	5.74374305434531	0.304529524379831	0.581056651469134	0.893005462207753
ENSMMUG00000001324	-0.294205542421122	-0.849826361052607	0.345004032928319	0.556954942649866	0.889801701697898
ENSMMUG00000001325	0.0847011582839114	2.4968308418664	0.088228177966478	0.766441861450589	0.951702668678154
ENSMMUG00000001328	-0.0415885892453909	3.43293716935422	0.00932947009620477	0.923052647767773	0.985048293138196
ENSMMUG00000001329	-0.0739222654980128	5.38214781634085	0.236975267973833	0.626399322042116	0.90824200197496
ENSMMUG00000001330	0.113250436714749	3.45308703891723	0.378798261074948	0.538247089360379	0.883244230287708
ENSMMUG00000001332	-0.189914052832371	4.4056952184559	0.416110647896687	0.518884163102598	0.875428834499498
ENSMMUG00000001336	0.160295284101134	3.27051662806489	0.497179902873029	0.480741876146093	0.864576557155181
ENSMMUG00000001338	-0.077180719105244	7.99993799148423	0.338650167189041	0.560609409133244	0.890245745607775
ENSMMUG00000001339	0.12762866185882	1.68930341653654	0.130374023773548	0.718044553088895	0.940168718086206
ENSMMUG00000001340	-0.0889390452467587	6.09411315640276	0.377637203421944	0.538870485541209	0.883244230287708
ENSMMUG00000001341	-0.279164251428374	3.47883818882133	2.12292131540002	0.145109530086923	0.616473234917882
ENSMMUG00000001342	-0.797205025954922	3.59735451769085	9.71648603754067	0.00182622354581815	0.0716146475410332
ENSMMUG00000001343	-0.02156479065574	4.15605813159031	0.0117939012682982	0.913519975237836	0.98475786590748
ENSMMUG00000001344	-0.626661100295482	1.31245731080032	1.71623735615903	0.19017810117312	0.674896501187916
ENSMMUG00000001345	0.0179906083227513	1.68859500536875	0.00547501462475353	0.941015683244964	0.989524022004132
ENSMMUG00000001347	0.154671399566531	4.71034694193983	0.637470340108308	0.424628310826021	0.84273166103686
ENSMMUG00000001348	-0.0687248754295983	6.67814119591086	0.12708052028448	0.721478470413941	0.940753052597995
ENSMMUG00000001349	0.526115397666149	6.07240025372724	6.17447983924122	0.01296060097434	0.208274860822714
ENSMMUG00000001350	0.00357716883641714	5.57503943032773	0.000732400459789062	0.978409566849791	0.995099719315197
ENSMMUG00000001351	0.0995152227231572	4.34085693182237	0.490703193733701	0.483613793431378	0.865517377972239
ENSMMUG00000001352	-0.0241139302555076	4.09000463204207	0.0198990080149812	0.887819506483427	0.979504349060522
ENSMMUG00000001354	0.142845763692818	6.4668647298792	1.21100956145441	0.271132272966003	0.750718995486117
ENSMMUG00000001356	-0.554142515949208	1.07976026497336	3.48199691386302	0.0620398317053032	0.438037606232519
ENSMMUG00000001357	-0.172712454400645	1.28873361365142	0.298068406580121	0.58509589789615	0.894650683796364
ENSMMUG00000001359	0.01052170584559	5.16566075985159	0.00525899210640901	0.942188958188785	0.989606649902194
ENSMMUG00000001360	0.0306213396922345	7.2213817181136	0.0767649816225173	0.78173024127006	0.954752016369273
ENSMMUG00000001361	-0.102666464450949	7.03075663639609	0.695575169024711	0.404274507935728	0.829837309943177
ENSMMUG00000001362	0.0213378372109666	9.20207960490016	0.0168158491023007	0.896822819863522	0.981303595164584
ENSMMUG00000001365	-1.36755910000198	-0.775974971703814	5.10402928846314	0.0238703324509504	0.283342660799947
ENSMMUG00000001366	-0.0106819322464649	-1.23599332423827	0.000496118160718595	0.982229619995724	0.996207614587928
ENSMMUG00000001369	0.472908235994215	2.5814534095657	3.28333941515563	0.0699863919864483	0.461394498824097
ENSMMUG00000001371	-0.25532194352035	3.59637122085497	1.38526752112107	0.239205930643165	0.728084931898417
ENSMMUG00000001372	0.112862971047802	5.41250567424893	0.490227453271896	0.483825860302125	0.865517377972239
ENSMMUG00000001374	0.535814914294722	8.44786552302648	4.64576342286182	0.0311302876856975	0.322493257713836
ENSMMUG00000001375	0.469288830091381	5.54992816085737	2.48531981333906	0.114912987791173	0.567494387090621
ENSMMUG00000001376	-0.178216347142033	6.42363610908435	1.92476951273904	0.165331824279311	0.64851476367297
ENSMMUG00000001377	-0.443290713328516	6.74621817975026	11.5536179944141	0.00067617549548373	0.0393599589497759
ENSMMUG00000001380	0.11829440289862	4.16062078217611	0.300122824924369	0.583805430828528	0.894030142645399
ENSMMUG00000001381	-2.09729739900096	1.0385990804529	4.87095300483936	0.0273124132421246	0.304440876185153
ENSMMUG00000001384	-0.00419613096274792	6.55224854071022	0.000423168573021826	0.983587825122806	0.996773535180762
ENSMMUG00000001386	-0.461506230775251	0.0534250875644356	1.79296640239996	0.180565153748921	0.668346858161158
ENSMMUG00000001387	-0.287396912851253	5.86138808611157	4.45433097701257	0.0348128502711056	0.339548845120108
ENSMMUG00000001388	-0.393296426595252	2.7723282861448	2.15338737429767	0.142255731079043	0.612563068017366
ENSMMUG00000001390	0.0268690382546025	4.81738929658278	0.0383658211125386	0.844710392004345	0.969271159407636
ENSMMUG00000001391	0.0879655016225109	0.160772152833186	0.0875674238914499	0.767292754468494	0.951822398220087
ENSMMUG00000001392	0.00856132298731095	4.76876332552506	0.00314061911318575	0.955308964426403	0.991307345826598
ENSMMUG00000001394	0.35184232443707	4.77360473337022	4.33155252020955	0.0374121070018816	0.350814495004575
ENSMMUG00000001397	-0.271129743938889	4.4293711251272	1.24483308774315	0.26454162895399	0.746696996780278
ENSMMUG00000001398	-0.0932569794149971	0.573081751810378	0.0555651403702768	0.813647937963629	0.962139982588084
ENSMMUG00000001399	-0.0983940424445967	-0.347062088737367	0.0554854005330654	0.81377924347005	0.962139982588084
ENSMMUG00000001400	-0.156368423671491	3.79957571323305	0.638805705028211	0.424143599799272	0.84230436699645
ENSMMUG00000001401	0.0855490414416622	6.4421292159249	0.315278550703123	0.574458975324113	0.89238676503225
ENSMMUG00000001402	0.0693027408710597	1.38786400696674	0.0261197307921819	0.87160825840084	0.975607853896477
ENSMMUG00000001403	0.289617076110007	4.34348642898742	1.56425365542103	0.211043488609866	0.700189870651548
ENSMMUG00000001405	0.0425316258231328	5.43270340550899	0.0624659129436118	0.802640077785566	0.959307170583702
ENSMMUG00000001408	-0.613671173795795	3.09859706991928	10.6986472462003	0.00107213899595069	0.051810739920216
ENSMMUG00000001411	0.122285943028713	8.09904153769437	0.462883925220126	0.496279242228553	0.870307572895685
ENSMMUG00000001413	-0.113212345909425	6.13993203520212	0.755957656952319	0.384596531654927	0.818363482124012
ENSMMUG00000001414	-0.0536958508388903	6.23279035989376	0.24691599589212	0.61925504001117	0.90713276903782
ENSMMUG00000001415	1.05826963341692	-1.29774485400165	6.36485884350505	0.0116402354792625	0.197843322081868
ENSMMUG00000001416	0.383005907549072	3.47360908994788	2.52575626486274	0.112001072297356	0.559874976070833
ENSMMUG00000001418	-0.129242900511068	1.20622004788443	0.151776801161901	0.696843133511002	0.932725337922908
ENSMMUG00000001420	0.504552767316685	1.5156270924998	2.04251601384971	0.152956471302945	0.631230262157466
ENSMMUG00000001421	0.329444959814422	2.70608329671856	0.504262150372334	0.477633332925809	0.86393282725579
ENSMMUG00000001423	-0.178665384990182	6.59205770949238	1.14989964810847	0.283570157766009	0.757921705398187
ENSMMUG00000001427	-0.26970647423563	7.38440235666243	0.777981041980311	0.377759320971848	0.813825557629573
ENSMMUG00000001432	-0.0637865996402961	0.154893622848943	0.0429254943449564	0.83586562620594	0.968047477071231
ENSMMUG00000001433	-0.138031148571319	3.2941432683649	0.46928693504044	0.493315394770837	0.869590350033639
ENSMMUG00000001434	-0.116202384027464	6.90733449227733	0.56558091189892	0.452020307379715	0.852996057269685
ENSMMUG00000001436	0.149627333768981	5.56930946193457	1.23739544200086	0.265973606716321	0.748543776660582
ENSMMUG00000001437	0.577446221456432	4.77752912301521	2.50720982057894	0.11332642021854	0.56273333150438
ENSMMUG00000001438	0.454701192357704	5.77282178751641	2.2577335626093	0.132948508283237	0.597410013454694
ENSMMUG00000001439	0.520855074055484	5.20680874767911	2.14963634294784	0.142603662930173	0.61287855328496
ENSMMUG00000001440	0.607116424812476	4.21837240866621	3.85133654605784	0.0497063662060618	0.396130237331182
ENSMMUG00000001441	0.647820121153639	3.15526774048141	2.83525803873876	0.0922159874148827	0.519141855076377
ENSMMUG00000001442	0.564847851591954	7.86393888324509	2.68517970530743	0.101285798729065	0.538935836112273
ENSMMUG00000001443	0.00711986481684799	7.25575768472982	0.002819356564288	0.957654132886818	0.991307345826598
ENSMMUG00000001444	0.69397607854466	5.12751534040816	3.32454702206019	0.0682528136893085	0.459163092590257
ENSMMUG00000001454	0.0423359211002266	7.22966828326536	0.0557248761453621	0.813385204065306	0.962132103077969
ENSMMUG00000001456	-0.256005578918087	0.996624275187119	0.678589049637157	0.410073003559201	0.833732181288597
ENSMMUG00000001457	0.0614349635369673	4.41212566214314	0.146532300685593	0.701871489487527	0.934667754957185
ENSMMUG00000001458	0.0735102866599105	6.41627630756077	0.125922238735562	0.722698045061135	0.940753052597995
ENSMMUG00000001459	0.230822286369089	3.94825314016799	1.79119590459494	0.180780521755067	0.668623221719429
ENSMMUG00000001460	0.123905267476353	4.90051896944397	0.674782318298835	0.411389225295256	0.83418478196746
ENSMMUG00000001461	-0.0360957949862827	4.85722392087822	0.0361415280325623	0.849223519553574	0.969553371621618
ENSMMUG00000001462	0.172254574462822	4.04391634768904	0.369531736313235	0.543259622644467	0.88470913800525
ENSMMUG00000001463	0.0159877772385921	5.88269693839133	0.00642462096169538	0.936114987188188	0.988340845950454
ENSMMUG00000001466	0.111636644391684	0.297592389298437	0.0405750644959397	0.840360380517298	0.968581833705126
ENSMMUG00000001467	-0.654652627064919	6.41148183510307	2.31747944918121	0.127927169796249	0.588924435384717
ENSMMUG00000001469	0.800492733962699	2.98277688206655	7.01884263986226	0.00806563478571916	0.165025271130624
ENSMMUG00000001471	-0.789039248531742	-0.0281629162210889	3.56007583217428	0.0591850350275371	0.428386920199316
ENSMMUG00000001472	0.00759144222250251	6.19377288816144	0.00315398409703249	0.955214073182485	0.991307345826598
ENSMMUG00000001473	1.22277484267049	6.65440656428349	6.17596878432555	0.0129496983896291	0.208274860822714
ENSMMUG00000001475	-0.500914205306062	0.616128310891836	1.52229972036076	0.217271808461395	0.705322355345476
ENSMMUG00000001476	-0.0486118439987483	3.59381648367149	0.0542674665505274	0.815797291718739	0.962371860066007
ENSMMUG00000001478	-0.136897762279488	1.50385793914651	0.319003572951786	0.572207077281952	0.892061977311165
ENSMMUG00000001479	-0.331932993918757	6.94053859027609	1.6600540768102	0.197596022675431	0.683975355080502
ENSMMUG00000001480	0.256347046470629	-1.11541765106959	0.30597810679976	0.580158730571915	0.892871055435044
ENSMMUG00000001482	-0.0836654402956742	4.94491022203275	0.450020841241955	0.502325057354017	0.871716608602968
ENSMMUG00000001483	0.190337431645366	3.41429956524297	1.19267824462586	0.274789987575428	0.753479059162765
ENSMMUG00000001484	-0.0186681729476999	6.41428880292482	0.0228577144836386	0.879827668779528	0.978008916510761
ENSMMUG00000001485	0.101550655919374	1.41846160353555	0.206661390178095	0.649396852604136	0.916266592217499
ENSMMUG00000001498	-0.0507423526560584	3.24347868710501	0.0543030969802345	0.815737916915344	0.962371860066007
ENSMMUG00000001500	0.071710959527758	0.37019887426337	0.0672300448721117	0.795413367892948	0.95724359395029
ENSMMUG00000001503	0.0373772389514114	10.393920520495	0.0253627055776633	0.873466611222667	0.976149601378474
ENSMMUG00000001505	-2.73743087461053	1.09064688713627	5.20138010367106	0.0225689624772121	0.274328346236244
ENSMMUG00000001507	0.0438547203033676	6.14959631872382	0.0927410873853773	0.760720930885861	0.951302709056829
ENSMMUG00000001508	-0.321949621022414	4.53326181954332	4.0269032821896	0.0447800659462992	0.378207012321693
ENSMMUG00000001509	0.0980350389383714	6.59983306536755	0.846196522181417	0.357630554736511	0.802137834199747
ENSMMUG00000001511	0.237122378125513	4.45412160970644	0.894864908567619	0.344162359914252	0.79563723915332
ENSMMUG00000001513	0.321607538772334	6.2014089745991	2.67782861211913	0.101754387692749	0.540257608349505
ENSMMUG00000001515	0.0438679720207107	6.01735784722336	0.149746320303759	0.698777901636893	0.933439331715375
ENSMMUG00000001516	0.000198415403306667	8.04806464248626	1.93419207050738e-06	0.998890340537933	0.999431120670063
ENSMMUG00000001518	0.186234865032082	7.3751697679147	2.020460242398	0.155192097032899	0.633497455559257
ENSMMUG00000001519	-0.388311616085296	0.122096592763776	0.529457395445512	0.466835071046632	0.859664820722542
ENSMMUG00000001521	-0.187258532377893	0.447345696803464	0.165510830333808	0.684132687414086	0.927832790084659
ENSMMUG00000001522	0.0839276778001813	2.39688313922815	0.0545271001305281	0.815365105989199	0.962371860066007
ENSMMUG00000001524	-0.0698815343340979	4.69082203084685	0.269799709201834	0.603466160677833	0.901856137537047
ENSMMUG00000001526	-0.0893440461511035	5.00103110690442	0.389910601033794	0.532346397368562	0.881367425118747
ENSMMUG00000001527	-0.0679686568423809	5.81706196345824	0.316995262352368	0.573419002331256	0.892257179281063
ENSMMUG00000001529	0.16143369065966	5.76779696020539	1.61768400078605	0.2034150232244	0.691251179298311
ENSMMUG00000001530	-0.109311498287278	5.24524335338671	0.473651931991402	0.491311889136293	0.868551138340755
ENSMMUG00000001531	-0.0522451576325227	6.42274072940329	0.107698996758042	0.74277915777865	0.94492864379042
ENSMMUG00000001532	-0.13148903436984	5.80891287443435	0.730821098409805	0.392617167963164	0.822111621354434
ENSMMUG00000001534	-0.02332830887997	3.32131160284755	0.00969948666125475	0.921546410605766	0.98475786590748
ENSMMUG00000001535	-0.827335817599057	2.40778040909786	7.40648276705032	0.00649892563581001	0.148635881119404
ENSMMUG00000001536	-0.154424348196534	5.78982070675559	1.08251788448662	0.298134970188619	0.767868025440839
ENSMMUG00000001537	0.135788437289295	6.62767573709292	0.397342604507926	0.528464847449159	0.880105197485602
ENSMMUG00000001538	-0.148420626947609	3.10226261467702	0.311742025970485	0.576613170838058	0.89247797269248
ENSMMUG00000001539	-0.225309659033096	4.67854542275185	2.61749817633363	0.105690960541464	0.549176762802101
ENSMMUG00000001543	-0.0667481644420006	5.03870988255546	0.124403745779961	0.724306497616622	0.940753052597995
ENSMMUG00000001544	-0.196412226669916	4.09728863635926	1.92637023612873	0.165156106962572	0.64851476367297
ENSMMUG00000001545	1.15171644771994	0.441323712605329	7.07817606445779	0.00780283930684034	0.163198142672191
ENSMMUG00000001547	-0.120025887643153	7.40496970424995	0.690783969211047	0.405897851684933	0.830278321284542
ENSMMUG00000001548	0.0745175410921261	4.9785594896764	0.296136799061241	0.586314498582764	0.895397690731533
ENSMMUG00000001549	0.217357799778813	2.9649593573691	0.364079711975251	0.546249151946907	0.886132927261057
ENSMMUG00000001550	0.138034745503685	2.51032680011703	0.273905298774608	0.60072401426059	0.900823788103709
ENSMMUG00000001551	0.0505018217656293	6.04799071500231	0.228475559362908	0.63265648920473	0.909822493051543
ENSMMUG00000001553	-0.176267640755426	4.33567655184453	0.657757766540126	0.417352653789634	0.838786452693498
ENSMMUG00000001555	0.206023548142381	0.325366675060582	0.456362019048939	0.499329114496812	0.870307572895685
ENSMMUG00000001559	-0.0570806415688419	5.53035962309269	0.159756648098057	0.689380663771435	0.930514914022646
ENSMMUG00000001560	-0.106663343336535	3.60042168392498	0.445957028450962	0.504261176497161	0.871716608602968
ENSMMUG00000001561	0.0494762537060862	6.70979599407548	0.221200945049084	0.638126378163876	0.911924927647189
ENSMMUG00000001562	-0.0178183947414335	4.67642421595892	0.0100870897592458	0.919999377357361	0.98475786590748
ENSMMUG00000001564	-0.00191177538318406	0.947337713425189	5.68271083380978e-05	0.993985303374188	0.998595010232017
ENSMMUG00000001565	-0.22190108961234	7.39816300970419	2.65188655232823	0.103427086179203	0.5435935227093
ENSMMUG00000001568	-0.263058139835631	2.05152893981761	1.68734741600887	0.193951007503243	0.678887814321519
ENSMMUG00000001569	1.18815116902675	5.38044843335226	9.77750045352786	0.00176660308480842	0.070130980477676
ENSMMUG00000001570	0.338963027066252	3.25995060178414	2.88650683359395	0.0893244052795165	0.511753163802861
ENSMMUG00000001571	-0.0928671075211404	6.19648527860395	0.399794038108311	0.527195643317411	0.879360437119633
ENSMMUG00000001572	-0.0285363503914268	4.32404751901441	0.0365954479869721	0.84829105664127	0.969553371621618
ENSMMUG00000001573	0.097991409777824	5.13071288047315	0.483164934649359	0.486992217979127	0.866441199669129
ENSMMUG00000001575	0.0426691026807598	4.88534322450414	0.0501734697974996	0.822761697916362	0.965498668419776
ENSMMUG00000001579	0.0972089887718859	-0.440538186554646	0.0424671897267217	0.836731788315015	0.968047477071231
ENSMMUG00000001582	0.028016273718014	8.42728446100429	0.0511857195555052	0.821012729974894	0.964704866995802
ENSMMUG00000001583	-0.371314277233224	-0.222435498078102	0.724000032465373	0.394834952223315	0.823219851831471
ENSMMUG00000001585	-0.109040385138197	2.68431290362083	0.150334292969728	0.69821610048761	0.933357265585785
ENSMMUG00000001586	0.0106882479918316	4.72303105447411	0.00370631709781222	0.951455152387256	0.991307345826598
ENSMMUG00000001587	0.772842409295716	10.6266763122059	10.2979003440035	0.00133181660412905	0.0595710468555222
ENSMMUG00000001592	0.256024582890164	6.28971761282383	4.43899189265827	0.0351269835245632	0.340870660462089
ENSMMUG00000001593	-0.191590204814648	0.709477335834525	0.373535655234289	0.541083312639303	0.883704107875827
ENSMMUG00000001594	0.0164584207900732	5.37472062356307	0.0154995587648941	0.90092159826853	0.982798953954984
ENSMMUG00000001595	-0.762288278049317	0.373125178661092	2.47614290140435	0.115585397020431	0.56839163948226
ENSMMUG00000001596	-0.0226321223006121	4.60292949430516	0.037749967965496	0.845946067205047	0.969440195510667
ENSMMUG00000001597	-0.180527709664597	5.6299552851215	0.108667684083372	0.741666086576885	0.944688639295451
ENSMMUG00000001604	0.109274916030028	4.21177787550594	0.261307701251173	0.609223166707314	0.903601885414791
ENSMMUG00000001607	-0.333045659315784	6.01127624969097	2.1689256868925	0.140824583451486	0.610654644120858
ENSMMUG00000001608	-0.303116415465951	6.41687295492751	3.78620407373964	0.0516767172788914	0.401903713006362
ENSMMUG00000001609	-0.386753413714194	6.05210418125281	2.96351259045581	0.0851627472497453	0.503309156557218
ENSMMUG00000001610	-0.00142431121577891	5.63108292723661	2.88131850041395e-05	0.995717142647032	0.998908378886334
ENSMMUG00000001611	0.174089247562448	7.92510009500243	1.38981515977095	0.238436317192384	0.7273295104821
ENSMMUG00000001612	0.349705484318141	2.74043448768557	1.00429469114534	0.316273545054093	0.779720742048098
ENSMMUG00000001613	0.0721755014223485	5.21068986960512	0.341195607610683	0.559139906243758	0.890245745607775
ENSMMUG00000001614	0.183616326154328	6.87067208061926	1.55410051800542	0.212531112847036	0.701736715544154
ENSMMUG00000001616	-0.0838647229173649	8.82820587264289	0.234111001331485	0.628492196140344	0.908873607181561
ENSMMUG00000001617	-0.349016498281504	1.31033065875395	0.978149939709255	0.322655983443891	0.782759770004558
ENSMMUG00000001618	-0.304427411590309	2.49636522553166	0.439114863391666	0.507549982752782	0.87344110158997
ENSMMUG00000001619	-0.0111609745725296	6.21131677929506	0.00760867219485561	0.930490519355706	0.986976172448194
ENSMMUG00000001625	0.0426413133298201	3.7811429449704	0.0481172737773932	0.826372353342086	0.96675596407736
ENSMMUG00000001630	-1.1530851732547	-0.0551921359233332	4.57197923641294	0.0324989968278557	0.330592893326572
ENSMMUG00000001631	-0.513721019989063	5.0117597778793	4.71643070179697	0.0298756953306752	0.316239761004119
ENSMMUG00000001632	0.139377657114718	3.84303535481372	0.847798782084606	0.357175798345241	0.802046216809761
ENSMMUG00000001633	0.315564675677317	3.29555269003892	0.902592065665765	0.342087632636584	0.795230724895384
ENSMMUG00000001634	-0.0843872492967623	5.82199961262306	0.500429511078462	0.479311459529801	0.864576557155181
ENSMMUG00000001635	0.199427122890132	0.82633554412522	0.224371940014201	0.635728721570502	0.910689036147276
ENSMMUG00000001638	0.209082768564452	7.00711600328115	1.9947571641835	0.157844363586279	0.637764005871072
ENSMMUG00000001640	-0.808584726543913	0.72650853961183	2.43336069898716	0.118778007822405	0.571444206644307
ENSMMUG00000001641	0.280438423285122	2.70908135571923	0.449979055655199	0.502344900662852	0.871716608602968
ENSMMUG00000001642	-0.0118116458948178	5.11120111078898	0.00694962806787203	0.933561771357114	0.987428843206465
ENSMMUG00000001644	0.000667518198339479	2.46299611503949	1.71504022858926e-05	0.99669572658791	0.99908058359346
ENSMMUG00000001645	0.350000175675804	5.96155830531802	2.28119318492006	0.130951095078323	0.593774025624411
ENSMMUG00000001646	-0.117858257310075	5.39473693476206	1.09190083706886	0.296050428309365	0.766187507080453
ENSMMUG00000001647	0.234952955098008	5.96890919685138	2.15936836116231	0.14170292934907	0.61255268156633
ENSMMUG00000001648	0.915107001272774	0.453114442212758	1.72114678336452	0.189545495678344	0.674619315013636
ENSMMUG00000001649	-0.729031615422983	3.37510620307124	8.6187811001578	0.00332714413521099	0.102230818723406
ENSMMUG00000001653	0.245914034571265	3.48914569493689	1.1095957237921	0.292169846084242	0.762625680135393
ENSMMUG00000001654	0.0764912279757027	-0.115119336721709	0.0308621563803619	0.860548268989656	0.972585284773387
ENSMMUG00000001655	-0.0641542392765368	3.19348023718058	0.0980834463314366	0.754141809330415	0.948071337596202
ENSMMUG00000001657	-0.482274872897574	4.88225883928553	2.73154388012718	0.0983841365175878	0.53211546014523
ENSMMUG00000001659	-0.041573374563246	5.60461812268144	0.0645635400845705	0.799423274181634	0.958593560272532
ENSMMUG00000001662	0.0562269254880584	-0.479389636162036	0.0278973559151439	0.867350365613399	0.974305916916007
ENSMMUG00000001663	-0.399735867601231	0.130911022027673	0.603268587931673	0.437333622278678	0.847762711990638
ENSMMUG00000001665	-1.05587053298292	2.07228780246396	8.14512640873006	0.00431770453552252	0.117063996540486
ENSMMUG00000001668	0.0128968591818626	2.88118254544587	0.00347847029356529	0.952969186682792	0.991307345826598
ENSMMUG00000001669	0.181833945182755	3.39102722970123	0.408599064092023	0.522681422834565	0.876716417832665
ENSMMUG00000001671	0.115758422890939	3.93218477869074	0.655028550487158	0.418320557974626	0.839475862106809
ENSMMUG00000001672	-1.97309670242223	3.80124375432091	5.84379954658642	0.0156320347646583	0.232062082210692
ENSMMUG00000001673	0.459438499810117	3.45105603855198	1.64443923439089	0.199717474034538	0.686206708145074
ENSMMUG00000001674	-1.08279494512095	-0.322295232294484	4.49523468999311	0.0339894478185276	0.336291909983312
ENSMMUG00000001675	0.0462765519415214	4.71789011072142	0.068412990268655	0.793661634216239	0.956600041735826
ENSMMUG00000001676	-0.820601503625091	5.10449192493373	7.81745900980161	0.0051743895029294	0.130540483479427
ENSMMUG00000001677	0.228105151093905	4.11245922077239	0.692748017935848	0.405231247831956	0.830278321284542
ENSMMUG00000001678	0.586933988227731	-0.933153330142506	1.81588202326304	0.177804233706952	0.666513644293019
ENSMMUG00000001680	-0.0341084552053519	6.36403434467597	0.0743041091088656	0.785170090541851	0.954752016369273
ENSMMUG00000001682	-0.0423183679887995	9.56529431287927	0.0779166088339025	0.780140865831449	0.954752016369273
ENSMMUG00000001683	-0.127555544373918	5.07106176470677	0.176934206163679	0.674021282184533	0.924445803661143
ENSMMUG00000001684	0.329885458346858	-0.187000134674078	0.448474644346142	0.503060212874603	0.871716608602968
ENSMMUG00000001685	0.505768155906083	-0.112066055760961	0.52174449694008	0.470098476489826	0.861362431426206
ENSMMUG00000001686	0.0316717002121708	6.45112492120985	0.0301058726626593	0.862250222695499	0.973011957951579
ENSMMUG00000001687	0.195264604353695	2.32890883081662	1.13006223579172	0.287762064270483	0.759263276262019
ENSMMUG00000001689	0.154567120657814	7.22918860503014	1.30268162446383	0.253723974461745	0.740065300021336
ENSMMUG00000001690	0.235325150970948	7.79941561879073	2.81735421473378	0.0932499973444963	0.522059749451992
ENSMMUG00000001692	-0.159106526824571	2.78407003287968	0.730179463645445	0.392825023527633	0.822111621354434
ENSMMUG00000001693	-0.0400799408752278	4.80036174891553	0.100546345315461	0.75117498083886	0.946977019021318
ENSMMUG00000001694	0.230524666403512	1.16724209217388	0.297008308390431	0.585764049870741	0.894795741780491
ENSMMUG00000001697	0.591230617772879	2.52360523318866	2.15377951861715	0.142219412366893	0.612563068017366
ENSMMUG00000001699	-0.174343466806066	4.16070393499103	0.509914505280946	0.475175868433098	0.86351285834124
ENSMMUG00000001700	-0.107102063365796	4.60191480934483	0.531415768315419	0.466012248575891	0.859298361006198
ENSMMUG00000001701	0.0806718604213082	3.52516176528336	0.247341857137155	0.618953007928644	0.90713276903782
ENSMMUG00000001702	0.0725070082762257	1.27717761299807	0.0677034291992804	0.794710409579824	0.957101258210832
ENSMMUG00000001704	-0.332962507332437	1.63752337336177	2.42228170298151	0.119620583157628	0.572791507196939
ENSMMUG00000001705	0.681943106977027	5.74826764773009	3.72315970279652	0.0536627316173424	0.407836760291802
ENSMMUG00000001706	0.117321521076735	4.64837689352217	0.556225460706095	0.455785072219613	0.855202874788868
ENSMMUG00000001707	0.286083721423981	2.04312491053886	1.71049951054043	0.190920574388492	0.675694653508264
ENSMMUG00000001708	-0.923691866819175	-0.550529566189198	6.2725616997404	0.0122621736833731	0.201932018394647
ENSMMUG00000001709	0.366177569332201	-1.15767479322121	0.41042717124769	0.521752769716437	0.876442598792129
ENSMMUG00000001711	0.199549646708718	7.71333685165029	2.90061786526621	0.0885456066554826	0.511038549350696
ENSMMUG00000001712	-0.341408810215738	4.75896042889594	3.02821930326172	0.0818277758910232	0.496633879400782
ENSMMUG00000001713	-0.552465215277689	0.0373038408204748	1.55419661729243	0.212516974296394	0.701736715544154
ENSMMUG00000001714	0.333819334972092	3.17547968398588	1.54703941994197	0.213573035383626	0.702745298036239
ENSMMUG00000001715	0.155549005227973	5.02015517970404	1.01536427318508	0.313621146006137	0.777673953147156
ENSMMUG00000001717	-0.861203526695206	2.64705385522456	9.21524648649941	0.00240007895944565	0.0849974354792546
ENSMMUG00000001720	0.147124669811937	0.491524021647001	0.219562458403438	0.639373505503067	0.912289530984485
ENSMMUG00000001721	0.0147731240216113	3.43871136507718	0.00289518914613751	0.957088962783392	0.991307345826598
ENSMMUG00000001722	-0.0516830556922127	6.03986352028681	0.124844248070051	0.723838766970775	0.940753052597995
ENSMMUG00000001723	0.357178118355765	1.87185773801076	1.12139446430923	0.289618387760231	0.761203605201353
ENSMMUG00000001724	-0.0448422254120443	4.20674324915344	0.0709581562549921	0.78994678077191	0.955275599332477
ENSMMUG00000001725	-0.621654223473343	4.20434257729437	11.8330010018451	0.000581901347018486	0.0364292985651034
ENSMMUG00000001727	-0.51761587515471	3.21979263999096	8.79893559071666	0.00301406341633226	0.0973429474026572
ENSMMUG00000001728	0.139063242197859	5.18709397972001	1.40563973593602	0.235781572626031	0.725767794162136
ENSMMUG00000001730	0.0858563665526996	4.69127803377916	0.141778323465978	0.706519479550586	0.935736001865808
ENSMMUG00000001731	-0.860350983606261	3.54808147638011	5.487929896445	0.019148202174549	0.25694698472924
ENSMMUG00000001732	-0.365628747154613	2.09673880726552	2.53245300426194	0.111526718446058	0.559667375582966
ENSMMUG00000001737	-0.26855208738409	5.2518786542572	4.30471639573267	0.0380068318586693	0.352296461956019
ENSMMUG00000001739	-0.397695006159138	7.19176453650647	5.05954915871544	0.0244906081844751	0.288512130436587
ENSMMUG00000001740	-0.304283123847609	2.95150490469944	1.59622980013241	0.206438322397088	0.694554332510529
ENSMMUG00000001741	-0.924990887327031	7.94308833294176	12.9344449320199	0.000322590876666367	0.0265111047733087
ENSMMUG00000001742	-0.102974927697307	6.68711317965959	0.388734437761833	0.532965386136083	0.88156909401708
ENSMMUG00000001743	0.195139292127696	4.92867499969178	1.12313197007386	0.289245057954068	0.760924048923123
ENSMMUG00000001744	-0.203414095699424	4.42285633787937	1.23745112816589	0.26596284961692	0.748543776660582
ENSMMUG00000001745	-0.190804390911556	7.1644094043497	2.2796063283421	0.131085142900274	0.594068183233536
ENSMMUG00000001747	-0.153750636263076	5.66214128412996	1.29198961205185	0.255681614033927	0.741744614736118
ENSMMUG00000001748	-0.363300272962471	5.22158915160134	1.60871618120636	0.204672361378799	0.692018204535875
ENSMMUG00000001752	-1.37309483532157	-0.881445530157203	2.57280628782352	0.108714719936844	0.554913530352225
ENSMMUG00000001753	0.551795468263568	8.52336230412901	11.2915557555651	0.000778604092610307	0.0425901397919574
ENSMMUG00000001758	0.00330313802409871	8.49306480991798	0.000705404030547641	0.978811121364588	0.995099719315197
ENSMMUG00000001759	0.120335281646077	3.96263294819069	0.285866885869371	0.592881383176728	0.898419491068096
ENSMMUG00000001760	-0.165980841179174	5.14472762507522	1.18061489190988	0.277230851341358	0.755588242246772
ENSMMUG00000001761	-0.0868871136429699	7.9298828568909	0.33461292595802	0.562955372423185	0.890289091779685
ENSMMUG00000001763	0.358278594490225	4.63733257049163	1.9099068760548	0.166973603383808	0.650816814220577
ENSMMUG00000001764	0.224345724976889	2.80009685150016	0.50529490594775	0.477182779813918	0.86393282725579
ENSMMUG00000001765	0.0701455477157593	2.4805057992965	0.0363018664426065	0.848893455619859	0.969553371621618
ENSMMUG00000001766	0.126936895036023	-1.57386892981709	0.0202076734963619	0.886958604923863	0.979200475522064
ENSMMUG00000001767	0.0302563446901636	3.67206474543198	0.0368019572715497	0.847868820201769	0.969553371621618
ENSMMUG00000001768	-0.104419997395199	5.71331287220553	0.453952895586749	0.500463740225809	0.8710067080878
ENSMMUG00000001770	-1.02641247673329	-1.4245015002184	2.25103718244122	0.133524880485701	0.598324883631241
ENSMMUG00000001773	-0.213493416410883	3.42363117083774	1.11284098235046	0.291465214807322	0.762447589457507
ENSMMUG00000001776	0.508843875250515	2.1088551538015	2.43923097998833	0.118334226124163	0.570482633026321
ENSMMUG00000001777	0.707673837261954	0.975724111810863	3.93154439565588	0.0473884058263033	0.387776683407616
ENSMMUG00000001780	-0.307298403507075	6.58800602888763	1.7858387950339	0.181433987466705	0.669542512939324
ENSMMUG00000001785	0.00784415854859985	4.47836023478071	0.00245172432382645	0.960508971314245	0.992044623649637
ENSMMUG00000001786	0.0834694069914813	3.49701035420069	0.272145172154488	0.601896389360954	0.901178094678874
ENSMMUG00000001788	-0.675380995691422	2.81400595271124	3.79021859815247	0.0515529153086467	0.401903713006362
ENSMMUG00000001790	-0.0871019989531735	2.69224120714656	0.0486424673219048	0.825442545529672	0.966652359471685
ENSMMUG00000001791	-0.0881123912116381	1.86153084275821	0.0868690444783091	0.768195903818606	0.952192598974408
ENSMMUG00000001792	-0.890889557293617	0.510666746440674	7.11200942578255	0.00765692317535001	0.161765451980088
ENSMMUG00000001793	-0.0672749813978015	4.6017146462222	0.102518610632906	0.748827884593796	0.946796631226416
ENSMMUG00000001795	-0.298738085438318	5.26513531276913	4.12179707322374	0.0423340860550843	0.367720621159338
ENSMMUG00000001798	-0.28470615839845	6.36468591758374	4.31724213185036	0.0377280212736563	0.35160960032356
ENSMMUG00000001799	-0.0933660666563171	4.41480332190237	0.187095319041315	0.665345234292671	0.921207399201276
ENSMMUG00000001800	0.00628224503028568	7.45644411708669	0.00270137809497584	0.958548786291809	0.991455760542515
ENSMMUG00000001801	-0.535085986237746	0.714052200108226	1.96868690814874	0.160587308254875	0.64244778787712
ENSMMUG00000001802	-0.604636136781235	5.49135306719776	5.92674275742489	0.0149127817813003	0.225477059749661
ENSMMUG00000001803	0.212950478900756	2.65658906193743	0.81416702322781	0.366891129870912	0.807200593285296
ENSMMUG00000001804	-0.215158372544344	-0.339051240348929	0.353439054294768	0.55217279117941	0.888102892642384
ENSMMUG00000001806	-0.080722215607981	5.24873319895842	0.330071670305184	0.565616889050631	0.890393233560098
ENSMMUG00000001807	-0.00251514870289431	1.63813353521535	9.09796121355555e-05	0.992389634469379	0.998078162217057
ENSMMUG00000001808	-0.129973534316215	-0.963676879055028	0.0908230453862942	0.763133419914235	0.951702668678154
ENSMMUG00000001809	0.0051318789765199	6.18655039803775	0.000997155829729479	0.97480876808852	0.994799341179937
ENSMMUG00000001810	-0.748048354281907	8.32033960533773	5.77414139661489	0.0162636636268086	0.236732785130563
ENSMMUG00000001811	-0.328943346228113	4.42511960369913	2.88995841093071	0.0891332263808131	0.511340112330276
ENSMMUG00000001814	-0.111753895548932	3.11356761229039	0.28676831498057	0.592298951872486	0.898243386397158
ENSMMUG00000001816	-0.106409574570912	5.84912083459993	0.760988808601628	0.383019254590077	0.817133115990455
ENSMMUG00000001817	1.05177974522588	-1.53293791470258	3.43590598540989	0.0637935874335131	0.445384246031837
ENSMMUG00000001819	0.78591077455472	4.64511189939209	2.13394730927234	0.144069333368482	0.615673453807729
ENSMMUG00000001820	-0.754898121303255	1.70471553343522	6.02991182580903	0.0140654358369522	0.219913523328801
ENSMMUG00000001821	-0.29522753106748	6.73169795533232	4.00218373535483	0.0454413531145681	0.380778270828909
ENSMMUG00000001824	-0.0875522186589178	5.73709396573387	0.427003841598854	0.513462791615878	0.874335294839586
ENSMMUG00000001825	0.384269169789541	1.56482806031876	1.76564995003926	0.183921349492669	0.671511441853708
ENSMMUG00000001827	0.636623931455339	0.519263488605227	4.31804889728164	0.0377101370929617	0.35160960032356
ENSMMUG00000001831	-0.0167122836961695	4.90009766652596	0.0117940679967674	0.913519366362309	0.98475786590748
ENSMMUG00000001833	-0.22123522951326	4.57217839736671	1.80228813148173	0.179436116908125	0.667217265310886
ENSMMUG00000001836	-0.0363240819503736	2.34747529787466	0.00812155648132062	0.928192111540456	0.986525473354132
ENSMMUG00000001841	-0.00969272412640868	7.84100302559552	0.0036758983874563	0.951654527943647	0.991307345826598
ENSMMUG00000001844	-0.082137461313806	5.54399022629324	0.086333776855632	0.768890790278649	0.952366641222044
ENSMMUG00000001845	0.0434385284554497	4.93617342064115	0.118541016608134	0.730622293273391	0.942554341990669
ENSMMUG00000001846	0.153774145680407	-0.210831671023649	0.116873265115728	0.732450743608961	0.94321237022788
ENSMMUG00000001847	0.188372602459692	3.8145891833781	0.478338013959707	0.489176093962768	0.867178097833058
ENSMMUG00000001848	-0.567949429357226	4.61568265093685	7.07344788733743	0.00782345617760858	0.163198142672191
ENSMMUG00000001849	-0.181401596667892	-0.114112909064146	0.315695038951439	0.574206327729946	0.89238676503225
ENSMMUG00000001850	0.184553660637634	7.44285483474027	0.627236919706561	0.428370644903338	0.844310131999215
ENSMMUG00000001851	0.105972877413852	4.77421415983666	0.483520345934359	0.486832056816164	0.866441199669129
ENSMMUG00000001853	0.557057800836957	3.74030822333496	3.79831796827817	0.0513040966641542	0.401092018344794
ENSMMUG00000001854	0.225189345752708	2.17016855739598	1.52597718802453	0.216717202570155	0.704696227281312
ENSMMUG00000001855	-0.0278963877891032	3.23270085018577	0.0228040179677258	0.879967833073986	0.978008916510761
ENSMMUG00000001856	0.083051647295714	8.55301564974813	0.565996065002409	0.4518543747092	0.852996057269685
ENSMMUG00000001858	-0.806518056668663	3.95732113177918	12.5648905787575	0.000393061758544935	0.0299711144133587
ENSMMUG00000001861	-0.106761041454706	7.45496216375797	0.626697153209975	0.428569414286344	0.844340524189439
ENSMMUG00000001866	0.665238378087931	1.91646633348756	4.19733034682671	0.0404876707351611	0.360506082191356
ENSMMUG00000001867	0.200651634533815	3.99899415844271	0.754567972991225	0.385033826039915	0.818464544055123
ENSMMUG00000001868	-0.877892582967456	0.681361290928145	6.04307196541576	0.013960970598789	0.219394973938349
ENSMMUG00000001869	0.121799049911477	3.5653407709772	0.694735283308553	0.404558390263618	0.829854151945334
ENSMMUG00000001870	-1.05265073583774	-0.566423246860939	6.92395433257568	0.00850487065182917	0.170256012023098
ENSMMUG00000001871	0.607604366725776	5.46657059284038	3.35922711828837	0.0668294264223026	0.454418934374295
ENSMMUG00000001872	0.263543351906253	2.29342591132787	0.888816766878811	0.345798154357527	0.796597250435205
ENSMMUG00000001873	-0.0754784545806464	6.98216141547307	0.394145280755751	0.530128474610534	0.880840331928896
ENSMMUG00000001874	0.0806002292904429	9.35590648095719	0.310901499030564	0.577127515721715	0.89247797269248
ENSMMUG00000001876	-0.780090865885222	5.32344533024506	5.71427411874059	0.0168275206253084	0.240028592025581
ENSMMUG00000001878	0.288985024058136	-0.457410552082798	0.46623475093369	0.494724478124466	0.870188185997525
ENSMMUG00000001879	-0.440371543637704	-1.81649877491015	0.120912155067749	0.728047281865647	0.941755922427049
ENSMMUG00000001880	0.173363229373192	9.10941657928009	0.252995441522671	0.614973748050137	0.905851122705899
ENSMMUG00000001881	0.102470488277641	1.78239137606965	0.225518849414609	0.634866627287916	0.910689036147276
ENSMMUG00000001883	-0.503048859118902	-0.785132172959759	0.842173554246784	0.358775872283542	0.802700844384801
ENSMMUG00000001884	-0.212383531861781	6.28581164800362	2.96452434027676	0.0851094856352311	0.503309156557218
ENSMMUG00000001885	1.0478467785618	-0.316832491495359	6.55034349838855	0.0104863912149823	0.188972628813237
ENSMMUG00000001886	-0.0995237617714153	6.65137222075125	0.415021174287201	0.519431894903451	0.875540944736179
ENSMMUG00000001888	-0.544614362168956	3.26355520616856	4.28283766213426	0.0384990234539345	0.353993162122472
ENSMMUG00000001890	0.331499210473737	1.65308752811729	0.712876183508214	0.398490639083466	0.8262756326148
ENSMMUG00000001891	1.02682430699903	0.644635727127589	4.53312492836757	0.033244858821702	0.332952591907611
ENSMMUG00000001892	-0.0488783073920962	7.837663711029	0.0573825199251132	0.810681853279739	0.961222664084826
ENSMMUG00000001893	0.00687065956662973	9.44494614689246	0.00192148674307191	0.965036114149301	0.993094188658205
ENSMMUG00000001894	-0.183824379219636	4.24325647199828	1.33597555239032	0.247744936489583	0.734676179914746
ENSMMUG00000001895	-0.51042629870846	3.81888069299774	3.98271912257346	0.0459692986193464	0.382581238393401
ENSMMUG00000001896	-0.348204589157238	6.9651610455886	8.82308513667513	0.00297443352072094	0.0969428276127188
ENSMMUG00000001897	-0.289692756380911	-0.570128852828581	0.595679719862886	0.440231172573581	0.848952403869351
ENSMMUG00000001898	-0.0263811276700886	6.2232224578578	0.0362348558569749	0.849031307910281	0.969553371621618
ENSMMUG00000001899	0.0140438601868753	5.03802780665674	0.0123723008281047	0.911433292801291	0.98475786590748
ENSMMUG00000001900	0.190140403267628	7.13714208809865	1.18918900774144	0.275493204079189	0.754083071436517
ENSMMUG00000001901	0.0899965818131306	6.69899189096884	0.35960875391131	0.548723603869046	0.886467847202214
ENSMMUG00000001902	0.0522118430631961	5.53381743875999	0.132028915211297	0.716337596216203	0.939190163781156
ENSMMUG00000001904	-0.433691751717739	2.12045530829948	1.16923044475642	0.279559419811642	0.757124491973094
ENSMMUG00000001905	0.237043040564203	5.13040736246006	1.34083599677047	0.246886592309118	0.734104968447606
ENSMMUG00000001906	-0.431412323383492	7.92720361976335	8.71755182791047	0.0031516096929192	0.0993248588726242
ENSMMUG00000001907	-0.00621214272198117	3.2231455472828	0.000727576828207788	0.978480764919851	0.995099719315197
ENSMMUG00000001908	-0.764662824510833	4.00495008276883	18.0058820720346	2.20223447992578e-05	0.00540365420388647
ENSMMUG00000001910	0.0776441584381012	2.13190282067913	0.0253408303105687	0.873520730781612	0.976149601378474
ENSMMUG00000001913	0.135761355795053	5.2367615538248	0.78633675434715	0.375210114115514	0.812552491631941
ENSMMUG00000001915	-0.902320286447957	2.2542567544993	9.13531303857998	0.00250722558656542	0.0873511291579059
ENSMMUG00000001916	-0.191774081059502	5.91620847681049	2.24595296801716	0.133964355048081	0.599679896352838
ENSMMUG00000001917	0.490744673423913	-0.361708145331726	1.0585171168992	0.303553639983181	0.769885225116286
ENSMMUG00000001918	0.0802205097296531	6.1378182840729	0.360462805939935	0.548249317236115	0.886467847202214
ENSMMUG00000001919	0.0196592468563842	5.37814626590304	0.0178457345895104	0.893728430437355	0.980822778562765
ENSMMUG00000001920	-0.0920490115076067	5.5924995282478	0.374406339412886	0.54061217794969	0.883704107875827
ENSMMUG00000001921	0.112899712676815	0.848553122005779	0.123591533202987	0.7251713618861	0.940808416874069
ENSMMUG00000001923	0.932812448227579	7.69496627768962	8.61452776205392	0.00333492249455505	0.102286837082996
ENSMMUG00000001924	0.0225955818880154	6.52336028706481	0.0348909035908775	0.85182444930272	0.969553371621618
ENSMMUG00000001925	0.0198515193983475	7.00700479304503	0.0160141520069672	0.899298919917864	0.981968102257422
ENSMMUG00000001926	-0.0445251069784328	5.16935171078698	0.0625236010066139	0.802550849267756	0.959307170583702
ENSMMUG00000001927	-0.0377961278138431	8.89759244626433	0.0979764108264547	0.754271668216682	0.948071337596202
ENSMMUG00000001929	0.168381292754313	8.2295595664432	0.635693419892476	0.425274588307559	0.843162264708925
ENSMMUG00000001930	0.267893065166609	3.8587995700127	1.93357361489064	0.16436800318454	0.647816618333563
ENSMMUG00000001933	0.239359928551957	5.21913184218407	1.92039130612243	0.165813529416989	0.64851476367297
ENSMMUG00000001936	0.704553477092361	3.06480404288823	2.28508734240327	0.130622788307602	0.593762065734061
ENSMMUG00000001938	-0.346937473930138	3.51647776735045	2.88488411681335	0.0894144393235418	0.511927469940385
ENSMMUG00000001939	0.26063153992873	4.56609706321425	2.26618218261763	0.132225278214891	0.596089600687394
ENSMMUG00000001940	0.140072617809315	7.81883549164907	1.23797845134257	0.265861011516621	0.748543776660582
ENSMMUG00000001941	-0.0580978636294663	3.88195708522895	0.129028515759828	0.719441441012544	0.940641438443049
ENSMMUG00000001942	-0.0418238818890158	5.37484988226614	0.0795886677992925	0.777855611017123	0.954156905506757
ENSMMUG00000001943	0.00248023624700094	5.75793494047902	0.000113244522907507	0.991509359207839	0.997836868437248
ENSMMUG00000001944	-0.0624521384935729	7.37770186310958	0.227264120578795	0.633559904121301	0.910172709366633
ENSMMUG00000001946	-0.144741195842492	4.6845464818615	0.823711694352159	0.364097183906912	0.805679957605006
ENSMMUG00000001948	-0.189521999336538	-1.13797417206879	0.121132373728692	0.727809569406943	0.941669141546298
ENSMMUG00000001949	-0.175496745366475	2.20239385712317	0.643808097234871	0.422335184735228	0.841818902616457
ENSMMUG00000001951	0.192461045243212	0.507262726410484	0.191039962863833	0.662052471356568	0.920513946719691
ENSMMUG00000001952	-0.648911004950715	4.94789572933144	13.1043350358705	0.000294613232227118	0.0251615328926982
ENSMMUG00000001953	-0.0798227452660052	3.37837122478364	0.22340643319372	0.636456555383467	0.911077363405254
ENSMMUG00000001955	-0.38534372838286	3.0034360262283	3.35088062340168	0.0671690707330301	0.455286487336435
ENSMMUG00000001956	-0.782074459093486	0.811935193464792	8.53438222768864	0.00348499595916262	0.105040793057741
ENSMMUG00000001958	-0.0481417240388004	3.78035928641985	0.0961458849152983	0.756504684188503	0.949139843361704
ENSMMUG00000001959	-0.225914105155779	0.437327218532293	0.275963966292437	0.59935886173851	0.900730205334354
ENSMMUG00000001960	-0.352141080006983	7.64502981907773	4.85217699843363	0.0276112625598821	0.306363724630836
ENSMMUG00000001973	-0.0193053264098005	6.22924563040166	0.0224846673733339	0.88080494498132	0.978317753168595
ENSMMUG00000001974	0.150769531807557	9.97382652280939	1.13086310370653	0.287591312186437	0.759154291888565
ENSMMUG00000001975	-0.0897469007041126	5.82030704217657	0.405036208535535	0.524499743392606	0.87761483228095
ENSMMUG00000001976	-0.009187272350073	7.41868778006633	0.00201862467750402	0.964163816041107	0.993073298041997
ENSMMUG00000001977	-0.152637616571014	7.01019315787396	1.64080633093599	0.200214872218111	0.68764060092347
ENSMMUG00000001979	-0.125461315776387	3.42585095642538	0.112894622148296	0.736872412651404	0.944164159619584
ENSMMUG00000001980	-0.182466677826064	5.71206002646088	2.36091654276731	0.124409075665341	0.581772470358806
ENSMMUG00000001981	0.0398132842595836	-0.47049476321593	0.00949620742682455	0.922370241646259	0.984947176382397
ENSMMUG00000001983	0.313887539337874	5.03925022352817	1.66181140238889	0.197358929333903	0.683710562775134
ENSMMUG00000001984	0.309872570247443	4.44417676803701	1.84048858519289	0.174893692875574	0.662105811953023
ENSMMUG00000001986	0.324045434583362	2.72237653217231	1.24589623899728	0.26433772324993	0.746696996780278
ENSMMUG00000001987	-0.113431084635289	5.50850457802169	0.609724414314968	0.434891591887226	0.846353269259582
ENSMMUG00000001989	0.0709749921201153	4.19952994385585	0.244889788416437	0.620696544892477	0.90713276903782
ENSMMUG00000001990	0.863711904507257	4.47890256016371	5.69971830431112	0.016967635965342	0.240664994738026
ENSMMUG00000001991	-0.254092595634596	1.47826350934342	0.281171674046512	0.595934286511326	0.899847675175256
ENSMMUG00000001992	0.1502611657212	4.82765099922038	1.06996458657358	0.300953444992618	0.768360250280665
ENSMMUG00000001993	-0.37996967460245	6.98056911085794	6.78903821850458	0.00917193101391672	0.178146145111134
ENSMMUG00000001994	0.273319791756479	3.87930087823877	3.02443580027791	0.0820188437475127	0.49691557679269
ENSMMUG00000001996	-0.0496094427251336	8.19171214269395	0.0926276333579921	0.760862869520353	0.951341679178975
ENSMMUG00000001998	-0.0206671735884553	5.40167424059767	0.0233894411751798	0.878448691600885	0.977396750261127
ENSMMUG00000001999	-0.106124226873493	4.60353527939489	0.371371613763273	0.542257568809065	0.884334979288312
ENSMMUG00000002001	0.248999046835676	4.73673445559353	1.88833609612971	0.16938971293348	0.654812577557484
ENSMMUG00000002003	0.182080663962034	6.50194481106151	1.33704527506963	0.247555712772907	0.734529076631474
ENSMMUG00000002004	0.0311731941907942	5.35356238938464	0.0534106777258856	0.817231286707257	0.96274105490287
ENSMMUG00000002005	-0.213412514839463	4.48125817175764	0.699317312645775	0.403013182199657	0.828616407746458
ENSMMUG00000002006	-1.93094604196269	0.574751593575959	7.77639389891804	0.00529333561239107	0.130951990116757
ENSMMUG00000002007	0.688867397237871	2.48735806024352	1.4059383493929	0.235731822274519	0.725744717581493
ENSMMUG00000002008	-0.0697146702646558	3.79839807269807	0.206882793754538	0.649221687026481	0.916206552051523
ENSMMUG00000002009	0.508397482345994	4.22339311886873	8.86334574457641	0.00290953799879566	0.0955530108361649
ENSMMUG00000002010	-0.148604093113927	4.44766280306215	1.29570066977165	0.255000041637711	0.741446375853636
ENSMMUG00000002011	-0.497917337541601	-0.75731984390829	0.890071980800222	0.345457802539027	0.796470944070759
ENSMMUG00000002013	0.171112216933863	4.64038107272517	1.46684147987033	0.225844698954295	0.714191295055692
ENSMMUG00000002014	-0.740422524276771	4.24275541692928	8.76226500961531	0.00307526889947371	0.0983627907213417
ENSMMUG00000002015	0.053124918505806	6.33972889417101	0.184712935178482	0.667353916586624	0.921682283693809
ENSMMUG00000002016	-0.299686990317943	-0.248229635359303	0.450531661785561	0.502082584749228	0.871716608602968
ENSMMUG00000002017	0.19288451262624	8.89968329008568	1.66462284623546	0.196980310587245	0.682929431742961
ENSMMUG00000002020	-2.8048865759426	-0.709735553017586	6.32700370361049	0.0118913054550134	0.200473975774615
ENSMMUG00000002021	0.366994175835912	6.19734693951783	2.05706477927771	0.151501756939585	0.628397531319564
ENSMMUG00000002022	0.374512786880359	-0.898219964086519	0.497171625060211	0.480745528815332	0.864576557155181
ENSMMUG00000002024	0.311758421108468	2.26708214562071	1.28462365604525	0.257041111504877	0.742532525108545
ENSMMUG00000002025	0.108887621670398	4.58494342262027	0.366055229784674	0.545162397154017	0.885980256046895
ENSMMUG00000002026	0.176109551233644	4.91842541159142	0.785255157046517	0.375538729117965	0.81278392279866
ENSMMUG00000002027	0.152946488666338	4.47170055009722	0.590251458658191	0.442321897688487	0.849450776118775
ENSMMUG00000002028	0.206927016558546	2.00249386915364	0.372304609822841	0.541750730520975	0.884143955717367
ENSMMUG00000002029	0.175405278705164	8.05568366093629	0.758171713609244	0.383901286467875	0.817897357525703
ENSMMUG00000002030	0.374872820003857	3.60272495694356	3.74790627305897	0.0528737026239423	0.4054279983343
ENSMMUG00000002031	0.27495004430901	5.74080864982397	0.876983779979028	0.349029130652216	0.798897167921438
ENSMMUG00000002032	-0.186693522741025	6.49865057391926	3.29132558614003	0.0696467728018939	0.460451489470873
ENSMMUG00000002033	0.0206693777339516	0.0667778973633651	0.00324655290089382	0.954562297789379	0.991307345826598
ENSMMUG00000002037	-0.0821071844814637	7.10599193630209	0.152452186729242	0.696202889393141	0.932725337922908
ENSMMUG00000002038	0.776442484095559	2.20543038055409	2.97323672483919	0.084652326695421	0.502641558623607
ENSMMUG00000002039	0.00553950796831136	2.17100149813984	0.000326367877775624	0.98558647710019	0.997032978903596
ENSMMUG00000002041	-0.507270675385487	3.67386067538549	5.46732164301581	0.0193752966479421	0.257629235597623
ENSMMUG00000002042	-0.0228484219234429	4.94920701327833	0.01759962567386	0.894459446517915	0.980822778562765
ENSMMUG00000002043	-0.106158077620651	6.41056144499145	0.183537655257993	0.668350498454726	0.921981219296312
ENSMMUG00000002045	0.225237985063432	5.10798940237579	1.99064158337815	0.15827381234033	0.638720440117055
ENSMMUG00000002047	0.446080396791416	3.21241957906866	2.5390804768768	0.111059447203637	0.5593278602943
ENSMMUG00000002048	0.0686341818149526	4.72024559930863	0.274497000495156	0.600330974654826	0.900787754255419
ENSMMUG00000002050	0.0467962608783395	7.07552090973664	0.151422199768632	0.697179941424869	0.932725337922908
ENSMMUG00000002052	-0.0623521003970104	2.43808813385952	0.0587150836372494	0.808538450850868	0.960809252971682
ENSMMUG00000002053	-0.434230927344627	4.10563144622364	5.70176840558982	0.0169478289529163	0.240664994738026
ENSMMUG00000002054	-0.778752140953138	2.50783263642625	10.1633584602158	0.00143259412882136	0.0619804452308203
ENSMMUG00000002057	0.00852022803200736	5.71113934398465	0.000951724305558344	0.975389141804237	0.994799341179937
ENSMMUG00000002058	1.14771841447671	10.0465464481093	8.6541881345504	0.00326310440060663	0.101514155648334
ENSMMUG00000002060	-0.0402259306017608	5.32616912792827	0.077810547835039	0.780286710569515	0.954752016369273
ENSMMUG00000002061	0.0543860922440909	6.83871915210208	0.0647729892079099	0.799105147113704	0.958593560272532
ENSMMUG00000002062	-0.294778039548912	8.67777024171605	2.1351465569656	0.143956703093829	0.615534063315808
ENSMMUG00000002063	-0.167214372465157	7.08430416124493	0.732873017271075	0.391953514000162	0.822111621354434
ENSMMUG00000002064	-0.0455701665089279	2.6296585924136	0.0397802789827004	0.84191079783564	0.968757337050454
ENSMMUG00000002065	0.249574869460449	3.4437480130561	3.04390834280809	0.081040584561297	0.494232763784298
ENSMMUG00000002066	0.188024471938887	4.35672032477178	1.138646207622	0.285938572479867	0.758303363067615
ENSMMUG00000002067	-0.250150085747964	4.07789865454866	2.72129046249601	0.0990179326849267	0.532822961300172
ENSMMUG00000002068	-0.0420205041628354	4.29741522241415	0.0770318806939301	0.781360753320574	0.954752016369273
ENSMMUG00000002069	-0.271362559581211	4.12240037394608	3.14490802629059	0.0761642947066359	0.481268983544856
ENSMMUG00000002072	0.0261647500240022	7.19153293133485	0.0497146998507958	0.823560462793909	0.965839270498089
ENSMMUG00000002075	-0.176152145933918	8.06583615950859	0.837303700938776	0.360169054020969	0.803610433558519
ENSMMUG00000002079	-0.154146886186133	4.49902531900475	0.652432612530593	0.419244297483704	0.840151680501703
ENSMMUG00000002080	0.017843940631344	4.35663624499666	0.0128489209856291	0.909750635777169	0.98475786590748
ENSMMUG00000002083	0.09280323463522	3.0695995896212	0.147639210249228	0.700801699617013	0.934370404047079
ENSMMUG00000002086	-0.841685714477646	4.35354867849814	10.7571032530896	0.00103879845931963	0.0511045060585081
ENSMMUG00000002088	-0.0196439498481182	7.12901393244564	0.0328193725436705	0.856241065538683	0.971161072467551
ENSMMUG00000002089	0.0387368561295583	2.05756098498504	0.0233248481303541	0.878615344976022	0.977396750261127
ENSMMUG00000002090	-0.188583387417058	0.493939078061607	0.234552727557613	0.628168406376102	0.908873607181561
ENSMMUG00000002091	-0.035842191683305	7.28441495738301	0.0675048600042203	0.795004957085399	0.957101258210832
ENSMMUG00000002093	0.0591379316092962	4.54588848953317	0.186130479823564	0.666156890509224	0.921295426885749
ENSMMUG00000002096	0.0903729856587413	4.79781174443191	0.382282572583886	0.53638416669643	0.883244230287708
ENSMMUG00000002098	-0.0375389249888752	0.0591554122013094	0.0114310063735985	0.914855711359259	0.98475786590748
ENSMMUG00000002099	0.639543966590974	1.37067932543321	3.38576970537346	0.0657614672933639	0.450744771869231
ENSMMUG00000002100	0.49874748205607	4.63635896366161	4.55316342994981	0.0328579855682732	0.331202200481562
ENSMMUG00000002101	-0.658776715214012	-0.655885926792803	2.77311048413145	0.0958597205526519	0.527337946283199
ENSMMUG00000002102	-1.34417705620984	3.12945573779045	5.39862545682497	0.0201526170356424	0.260314702002433
ENSMMUG00000002103	0.258158395951906	1.47461816301521	0.882069961019919	0.347635359959716	0.797971584814634
ENSMMUG00000002109	-0.560231400813688	4.63377872935211	13.0323103125618	0.000306162620946872	0.0257776920459974
ENSMMUG00000002110	-0.0557147630111869	6.65546173236625	0.2012496859019	0.653714020871224	0.917879319755411
ENSMMUG00000002113	-0.0244991739830698	5.97818890247616	0.0347703000235065	0.852077802581016	0.96959104279616
ENSMMUG00000002114	0.104574463620758	8.15986238940184	0.24516042690172	0.620503575771249	0.90713276903782
ENSMMUG00000002116	-0.114074007989866	5.01711357382213	0.425778219766478	0.514067816224014	0.874659632035228
ENSMMUG00000002117	0.187463910700687	4.20496302381319	1.80079826001758	0.179616019087337	0.667243420002018
ENSMMUG00000002121	-0.538925345323724	2.25258364838839	5.34907834889153	0.0207332274313621	0.263492790488209
ENSMMUG00000002122	-0.102087871436822	3.58958551450727	0.0980568425383055	0.754174078631581	0.948071337596202
ENSMMUG00000002123	0.0318732178955782	4.99999626443398	0.0476257374838589	0.827247404461948	0.966782433084195
ENSMMUG00000002124	0.0113546659445049	5.84351226854313	0.00432574051009738	0.947560652871324	0.990523172920015
ENSMMUG00000002127	0.0406882005967878	3.80386126902278	0.0843924806395755	0.771430814041111	0.953278380536128
ENSMMUG00000002128	1.24925278945952	-1.6161119126147	5.03611547162648	0.0248240953569329	0.290053511463048
ENSMMUG00000002129	0.191495067116185	4.14485221347399	1.06829946952529	0.301329871468665	0.768360250280665
ENSMMUG00000002130	0.0505576942840246	7.20833236179624	0.144593616723512	0.703756378181188	0.934686862223337
ENSMMUG00000002131	0.220705452470624	6.33116635859638	2.1327914244119	0.144177985026412	0.615673453807729
ENSMMUG00000002132	-0.257481070791571	6.60587394485676	2.5552530162834	0.109928214312869	0.557133965487705
ENSMMUG00000002133	-0.433521743726978	4.35530755354965	5.46697048564216	0.0193791902883168	0.257629235597623
ENSMMUG00000002134	0.00415528349328436	6.94785956635961	0.00075472419821665	0.978083077454852	0.995099719315197
ENSMMUG00000002135	-0.108321862067368	8.5331566999638	0.764630871114491	0.381883177523688	0.816857841400809
ENSMMUG00000002136	0.286467332096015	4.67746462179925	4.29915987540514	0.0381312051488451	0.352498159115481
ENSMMUG00000002138	0.0867818098147291	3.23551236225107	0.203888652493546	0.651600178522344	0.91691582245297
ENSMMUG00000002139	0.358461738114397	3.78631138458896	2.5562361190559	0.109859858194701	0.557116304798399
ENSMMUG00000002141	-0.263393800472058	2.44000181885807	1.94183352976242	0.163469590538122	0.646553894541757
ENSMMUG00000002142	0.154761549666614	5.45683736473133	1.04554945606931	0.30653431832366	0.772429141199872
ENSMMUG00000002144	-2.30627923577073	1.30856277707933	10.8554754702349	0.000985040680808181	0.0500563867856844
ENSMMUG00000002145	0.0953166146158823	4.63238767991175	0.304779736010147	0.580901356006843	0.893005462207753
ENSMMUG00000002146	-0.0926894447284829	5.31970081639927	0.487910847599153	0.48486071043107	0.86581030240914
ENSMMUG00000002147	-0.0415994449533378	7.68439818829825	0.121474568605336	0.727440671358535	0.941512704868646
ENSMMUG00000002148	0.114527207671168	5.50939521051827	0.393150311193523	0.530648095413906	0.880840331928896
ENSMMUG00000002149	0.0988625040065685	5.28121331024861	0.626286761877871	0.428720634380495	0.844364822396443
ENSMMUG00000002150	-0.237864014445451	3.11160746129493	1.51518492955106	0.218349613664823	0.706880096206159
ENSMMUG00000002151	0.190231183282392	2.80291461496067	0.857333401660085	0.354485997619621	0.801456997593106
ENSMMUG00000002152	0.190776126382293	0.809278755838548	0.597063562976775	0.439700608199184	0.848952403869351
ENSMMUG00000002153	-0.0371194543672763	8.25258770663731	0.0708964341408489	0.790036017266997	0.955275599332477
ENSMMUG00000002156	-0.314046010610436	5.83686639264359	0.653668260353498	0.418804225837085	0.839955789698479
ENSMMUG00000002157	-0.614008039556413	4.32007254493085	4.20666418273764	0.0402654467758815	0.360322091495635
ENSMMUG00000002158	0.163829167442734	8.91256548822274	1.11657196751276	0.290657797195338	0.762294508114468
ENSMMUG00000002160	0.0720341611133185	2.68808236688637	0.119495586632702	0.729582211622519	0.942238127845687
ENSMMUG00000002162	-0.185662492214386	5.53566249417604	1.39774995262802	0.237100665422576	0.727037499555828
ENSMMUG00000002163	0.205792989577172	7.67455632683033	0.519096614409335	0.471227295140426	0.861959533688174
ENSMMUG00000002164	0.00311411456411852	6.85959766449323	0.000500292492198184	0.982155029140807	0.996207614587928
ENSMMUG00000002166	-0.120091005076903	6.18239410470783	1.14877885549429	0.283804923867316	0.757921705398187
ENSMMUG00000002167	-0.107014137446802	4.30055977653006	0.110558343837234	0.739509362576931	0.94462128596365
ENSMMUG00000002171	-0.45945841830938	6.46877797314173	7.80466515261692	0.00521115216110971	0.130857820934533
ENSMMUG00000002173	0.284425852452847	3.54875011172537	3.53275291223768	0.0601678107679299	0.431715180033616
ENSMMUG00000002174	-0.094439196416197	5.33568923088028	0.471052283294263	0.492503466967893	0.868772676249412
ENSMMUG00000002176	-0.0144187224387902	6.80024742450128	0.0129351445471215	0.909449628866786	0.984753099080348
ENSMMUG00000002180	0.0944476853434852	4.50526526537359	0.421078388468125	0.516399439318593	0.875291147535546
ENSMMUG00000002181	-0.196988952197991	3.21968228749476	1.28821736576687	0.256376727492888	0.7420840363023
ENSMMUG00000002182	0.0476727411558944	4.34446131837725	0.0501651208682787	0.822776199910355	0.965498668419776
ENSMMUG00000002183	-0.505184595871078	1.87826359873977	2.7886413153553	0.0949346886051639	0.526282486678832
ENSMMUG00000002184	0.719001262221879	-1.09465046044557	1.30210622098806	0.253828856260193	0.740072048060612
ENSMMUG00000002185	0.167122256141793	5.15314373506359	1.32687707389531	0.249361550325037	0.736802681641638
ENSMMUG00000002186	0.167998252527848	3.11441316021244	0.845643670221794	0.357787650706232	0.802137834199747
ENSMMUG00000002187	0.632804824211245	3.08063602354801	4.70021978691593	0.0301587604663543	0.317600778522441
ENSMMUG00000002189	0.0019566011167708	5.31390236089555	0.000108994291707631	0.991670210069999	0.997836868437248
ENSMMUG00000002191	-0.422813959624262	1.35307021742613	1.07819035493912	0.299102738916677	0.767868025440839
ENSMMUG00000002192	-0.0799133812911458	3.80752130004515	0.0730220657496474	0.78698642743657	0.95477707699454
ENSMMUG00000002194	-0.0078186833213294	7.58743686395185	0.00308407349323048	0.955712696944638	0.991307345826598
ENSMMUG00000002195	-0.252765964217617	1.70586417986213	0.670565618166119	0.412854476305292	0.835240104242602
ENSMMUG00000002196	-0.0606814303566605	5.40725911540066	0.0858636826285633	0.769503001011216	0.952575390657199
ENSMMUG00000002197	0.231711868995638	6.34064779538644	2.37852025363823	0.123014020297053	0.578767467375895
ENSMMUG00000002198	-0.16082373214172	4.13926184847406	0.55024162847203	0.458218981685206	0.855749346473881
ENSMMUG00000002199	0.0206156689587814	2.5076851898047	0.00800672085322773	0.928700223461231	0.986525473354132
ENSMMUG00000002200	0.0828475545729109	6.99568166852115	0.325971035674492	0.568041174820147	0.891479981880176
ENSMMUG00000002203	-0.85670522718354	1.88854239420865	5.239911940344	0.0220743913007036	0.27181435009841
ENSMMUG00000002204	0.0394032981496646	6.44002960348316	0.0288111454375439	0.865215824752719	0.973826204014361
ENSMMUG00000002206	0.101661268461414	7.49637119339943	0.197811627630401	0.656493065815194	0.918736933380823
ENSMMUG00000002207	0.0809829492286013	5.66836979398046	0.223073286682212	0.636708139709543	0.911265645167161
ENSMMUG00000002208	-0.208126685753839	0.521799042074601	0.557346223612104	0.455331469871226	0.855065603931571
ENSMMUG00000002209	0.1902587985538	7.96830932627211	1.69494450938474	0.192950454390221	0.677714317164943
ENSMMUG00000002210	-0.0593057313192089	3.59648925549966	0.10497419339297	0.745940144974919	0.946111339494012
ENSMMUG00000002211	0.35685522709602	2.73350698751162	1.17786857991591	0.27779033781967	0.756273076936226
ENSMMUG00000002212	-0.189433969676793	9.35845141399436	1.48309814160118	0.223290417738068	0.71232327924832
ENSMMUG00000002213	-0.257839088227102	4.78635634450842	2.618057629886	0.105653698687713	0.549176762802101
ENSMMUG00000002214	-0.649490516155823	1.97484083619618	4.93537452113119	0.0263123600470264	0.298114179530162
ENSMMUG00000002217	-0.325170845244178	1.9209182348713	1.55262612421909	0.212748172202974	0.701955258027042
ENSMMUG00000002218	0.206078088165704	3.46260087279744	0.578121612652303	0.447049532076997	0.850495739823793
ENSMMUG00000002219	-0.164580121499635	0.0282927727839401	0.272511163557976	0.601652215377885	0.901178094678874
ENSMMUG00000002220	1.70305297326935	6.2849595040541	6.20649099738279	0.0127282691151516	0.206635869869417
ENSMMUG00000002223	-0.46017768353957	2.71268945569278	3.41963210621761	0.064425369056841	0.446783619351438
ENSMMUG00000002224	-0.00159101961794935	6.00705512650179	0.000123006827848826	0.991150967962145	0.997836868437248
ENSMMUG00000002226	-0.409565472737589	5.56378069711624	6.70928333938376	0.00959122631533411	0.180043207478867
ENSMMUG00000002227	0.547778414216734	7.63903006653244	5.53960210413575	0.0185908091938277	0.253243699433426
ENSMMUG00000002229	-0.0188942857610455	6.85465942990189	0.0318496011911318	0.858358146963291	0.97160666483732
ENSMMUG00000002230	-0.0544019018320526	3.85565293492515	0.0545283985491949	0.815362947372761	0.962371860066007
ENSMMUG00000002231	-0.116818905044461	6.82643933506645	0.894461588311515	0.344271116771816	0.79563723915332
ENSMMUG00000002232	-0.188996628042737	4.79814012901054	1.27112457317567	0.259555816726908	0.74364148592183
ENSMMUG00000002235	-0.215692009558863	5.84779352494055	1.03579805292829	0.308800751350826	0.773644268852504
ENSMMUG00000002237	-0.0619889092066597	6.97682792608032	0.128342892898644	0.720156409464248	0.940641438443049
ENSMMUG00000002238	0.0485926010217829	-0.847628174281106	0.00651682175966073	0.935659195853484	0.988340845950454
ENSMMUG00000002240	0.27692464355605	6.2767425416919	1.78109874079609	0.182014465262512	0.669884842490084
ENSMMUG00000002241	0.167934268798937	6.20864899386772	0.926468126634106	0.335782364981057	0.791940754290879
ENSMMUG00000002242	-0.0563569530285533	7.69226784285077	0.151556901052974	0.697051945855056	0.932725337922908
ENSMMUG00000002243	-0.952048701423653	-0.89498436919835	4.12076393432308	0.0423599460246992	0.367720621159338
ENSMMUG00000002244	0.0952098629853788	7.10713410070189	0.491975220631382	0.483047524381842	0.865517377972239
ENSMMUG00000002246	-0.13523832450739	5.62097772643381	1.10612510509058	0.292925818414344	0.763512236468624
ENSMMUG00000002247	-0.0123629195760869	7.08948205650369	0.0123146955368156	0.911638869200847	0.98475786590748
ENSMMUG00000002248	-1.08199304457003	2.69468847654686	10.3977078527553	0.00126171836496615	0.0573314143826946
ENSMMUG00000002252	0.29363582382593	2.77182399541542	0.939096016399013	0.332510431580467	0.790756694403768
ENSMMUG00000002254	0.127505342650001	-0.262817740748443	0.113027186341085	0.736723701653177	0.94416194977988
ENSMMUG00000002255	-0.773857052259945	-0.324761709486039	2.33503466738581	0.126492174393716	0.585298919015751
ENSMMUG00000002257	-0.0526463164585647	4.85074125087496	0.140910109161727	0.707377911827413	0.936079204513097
ENSMMUG00000002258	-0.231397652451621	1.45821776693844	0.436186355946774	0.508968905760269	0.873493455540684
ENSMMUG00000002259	-0.173073763718739	6.16620100524101	2.27814353450662	0.131208846278994	0.594471945050911
ENSMMUG00000002260	-0.220350760642769	5.31224959446061	1.26890664231751	0.259971893290138	0.744233206517582
ENSMMUG00000002263	-0.314488260697009	7.656979344845	3.39041208476018	0.0655765579914174	0.450357041207751
ENSMMUG00000002265	0.0368395520520743	7.27564501873228	0.0731742611031052	0.786769913815248	0.954752016369273
ENSMMUG00000002267	-0.728730840603355	0.871257955811985	3.62730913740804	0.0568386447807785	0.419480016025216
ENSMMUG00000002268	0.232623998803681	1.19750418372358	0.691560681146033	0.405634041998023	0.830278321284542
ENSMMUG00000002269	-0.0811577219259146	6.80401968528868	0.302738394100082	0.582170764814022	0.89354953790384
ENSMMUG00000002270	-0.424029866954703	5.98856931908973	10.7754138199298	0.0010285721728684	0.050766539198815
ENSMMUG00000002271	-0.0136738399837736	4.53964503637986	0.00915596768547644	0.92376930830085	0.985156898883664
ENSMMUG00000002272	0.0669820937535065	8.02107556951162	0.285197514531042	0.593314641778378	0.898419491068096
ENSMMUG00000002273	0.421758918614562	4.5535456099783	3.98064845262498	0.0460258412417752	0.382581238393401
ENSMMUG00000002277	-0.189066012192234	5.35281607896203	1.42347043451087	0.232833030163869	0.72277970831278
ENSMMUG00000002278	-0.276757047556608	1.74050003662742	0.918803157023422	0.337789420490381	0.79352813240303
ENSMMUG00000002279	-0.347512843213575	1.66945285884549	0.940446063549416	0.332163151927508	0.790746264380717
ENSMMUG00000002280	0.0784179959490252	4.6984964018844	0.250371556503058	0.616813574553223	0.906999281566261
ENSMMUG00000002285	-0.171271937299025	5.21781443659505	1.13203408435638	0.287341880592476	0.759154291888565
ENSMMUG00000002286	-0.81483897246469	6.30998987018321	27.4478691433743	1.6138659388688e-07	0.000230998011383421
ENSMMUG00000002288	0.497057519032916	2.84377925367867	1.43441126017831	0.231045865491917	0.720878224750394
ENSMMUG00000002290	0.158921282518342	3.77189477351259	0.823656061395042	0.364113383393355	0.805679957605006
ENSMMUG00000002292	-0.025867055286233	3.55750219980003	0.0237923853513919	0.877414350236317	0.977396750261127
ENSMMUG00000002293	0.253357284972946	3.93445398558542	1.53569550076013	0.215259660167559	0.703666735944641
ENSMMUG00000002295	-0.543996368909274	-0.153084874262983	0.511963794115147	0.474289978158129	0.863218755486182
ENSMMUG00000002296	0.155531428972572	3.8155073725636	0.434555932473906	0.509761847499801	0.873493455540684
ENSMMUG00000002297	0.276188968225373	7.01729511327135	0.95280810538992	0.32900554679833	0.788391479572499
ENSMMUG00000002300	-0.0291847280393059	2.26212500231154	0.0157782301014322	0.90003951871715	0.982339631027882
ENSMMUG00000002301	-0.101064409141265	2.2910974087941	0.167982001848891	0.681911529088036	0.927031700319917
ENSMMUG00000002302	-0.300149508743608	6.62392485871733	6.00916152008683	0.0142317885963617	0.220179141460756
ENSMMUG00000002306	-0.0137272343136299	1.46965055587082	0.00306565796122271	0.955844982994037	0.991307345826598
ENSMMUG00000002308	-0.252336685915674	2.23632459524117	0.769791441734309	0.380281579223008	0.815881622133876
ENSMMUG00000002309	0.230153124337423	5.03202332325893	0.895333235722077	0.344036131953805	0.79563723915332
ENSMMUG00000002310	0.0866580923617937	4.07091115950524	0.24279998761838	0.622191090122386	0.90713276903782
ENSMMUG00000002312	0.245852743038617	-0.385204219952955	0.406074650735718	0.523968611769479	0.877371117343037
ENSMMUG00000002313	-4.03752797135396	2.00339326256021	23.0065577499259	1.61449737965033e-06	0.00115544195803642
ENSMMUG00000002314	-1.88977996095635	4.50232097303213	24.4417312003905	7.65915302572623e-07	0.000657768061849369
ENSMMUG00000002315	-0.242970760982513	0.0504149180874386	0.734395356298052	0.391462181916148	0.822111621354434
ENSMMUG00000002316	-0.129883573600347	5.51936945382639	0.855553928922607	0.354985891397617	0.801456997593106
ENSMMUG00000002317	-0.200609264641413	3.68743156597946	1.95381836652872	0.162175978894537	0.645606184561815
ENSMMUG00000002320	-0.0227645370658236	10.9078181454901	0.0159891924232625	0.899377008948704	0.98199094181571
ENSMMUG00000002321	0.0351886868130544	4.06732302687675	0.0162345655202927	0.898611996598	0.981642178341941
ENSMMUG00000002323	-0.0501647337196504	4.71105549247373	0.107374481674867	0.743153281588284	0.945021156775033
ENSMMUG00000002327	-0.460946945304668	4.74052695281854	5.24060070796738	0.0220656535565293	0.27181435009841
ENSMMUG00000002328	0.0924100602877691	5.83522919441021	0.149991047146372	0.698543914116397	0.933439331715375
ENSMMUG00000002330	0.793789552482366	3.51714295668892	7.41391521705594	0.00647213252179937	0.148220464259235
ENSMMUG00000002331	0.0156886243780989	5.94248091452912	0.0102945915311352	0.919183509877676	0.98475786590748
ENSMMUG00000002332	-0.00370830332754717	7.05542602561975	0.000658336569372864	0.979530067923132	0.995189086265757
ENSMMUG00000002334	0.305019264263006	-0.249053970301522	0.508097616453355	0.475963545004723	0.863906778928577
ENSMMUG00000002336	-0.154893106948539	5.35279845013866	1.16992479166892	0.279416694333055	0.757034976025575
ENSMMUG00000002337	-0.0461218029095107	7.22568485332631	0.11354145099391	0.736147714539977	0.943734578092076
ENSMMUG00000002338	0.123570414525363	6.46762160710552	0.822222003192174	0.364531304346605	0.805679957605006
ENSMMUG00000002339	0.032310427481027	7.20246934626417	0.0877565883928924	0.767048800151581	0.951822398220087
ENSMMUG00000002340	-0.0467050499329347	7.44973492067093	0.101810869412333	0.749667247835003	0.946855257652328
ENSMMUG00000002342	0.273865669017585	1.6328176987858	0.890187845862179	0.345426408542081	0.796470944070759
ENSMMUG00000002345	-0.036136771635063	7.4737097170112	0.0844499534307488	0.771355163032437	0.953278380536128
ENSMMUG00000002346	-0.0942165714326714	4.95938513232406	0.500942452567909	0.479086309183694	0.864576557155181
ENSMMUG00000002350	0.948528317105619	6.34435135334037	9.97640992534982	0.00158558534563109	0.065624129871228
ENSMMUG00000002351	0.370433513206211	5.80624699937127	3.78193394682079	0.0518087468837579	0.401903713006362
ENSMMUG00000002353	0.0655215683607175	-1.19038013551715	0.0198660683452232	0.887911779770844	0.979504349060522
ENSMMUG00000002354	0.0411454573817554	4.09750901589729	0.0516056225777	0.820292557853558	0.964363105660008
ENSMMUG00000002357	-0.828886165413221	5.62452466699562	10.5745478315722	0.00114655309747785	0.0546042265741439
ENSMMUG00000002359	0.464718386437989	5.59073520130162	2.88301279811273	0.0895183888842319	0.512248320400005
ENSMMUG00000002361	0.127244895743685	5.70327451832347	0.585975606885754	0.443979559647817	0.849811893402571
ENSMMUG00000002362	-0.157928560861847	5.60072481160367	1.22119642279381	0.269125981312622	0.749495190333451
ENSMMUG00000002363	-0.0235053858477175	1.42969650260755	0.0086514560221822	0.925893071834393	0.986019822220429
ENSMMUG00000002364	0.0788452419075767	9.91420902248828	0.174469855776692	0.676169478318826	0.925356303271623
ENSMMUG00000002365	0.0618066003039089	3.11270472120356	0.126470650528823	0.722119828720377	0.940753052597995
ENSMMUG00000002366	-0.674527954094426	0.745294768695488	2.05270955440611	0.151935581176051	0.629436937356451
ENSMMUG00000002367	0.634803319277553	4.38513979554086	5.37046375899298	0.020480531592828	0.261347407606549
ENSMMUG00000002368	-0.16784833059349	5.17477826432372	0.854612278783105	0.355250812510923	0.801456997593106
ENSMMUG00000002369	0.11316675491557	1.94522860427309	0.309545101846002	0.577959463231557	0.89247797269248
ENSMMUG00000002370	-0.345289393057041	8.64157793184337	3.09621928355762	0.0784743438373351	0.487301276120777
ENSMMUG00000002371	-0.348084841054202	6.1029057336436	2.07680062291121	0.149553354949713	0.624958946344358
ENSMMUG00000002373	0.045194509657107	4.69914869309445	0.124018046741302	0.724716802667722	0.940753052597995
ENSMMUG00000002374	-0.330736130449344	6.43175910643654	3.59393136225035	0.0579909016609919	0.424936743570477
ENSMMUG00000002375	-0.756671217431236	-0.52530519414743	2.44060038928796	0.118230965441976	0.570431197312184
ENSMMUG00000002376	0.360210949169664	1.41336197519946	0.834728465558733	0.36090879780508	0.803704585376166
ENSMMUG00000002377	0.139716059876672	2.35021889349794	0.198457082319646	0.655969137620944	0.91849804501439
ENSMMUG00000002378	0.0847678982379828	0.669174505368422	0.0638447601546659	0.800519208379982	0.958874401901588
ENSMMUG00000002380	0.144908198634714	2.98570108993579	0.194453763087772	0.659235354146008	0.919947369298583
ENSMMUG00000002381	-0.723810848563446	3.8222090800452	9.82964765925589	0.00171721240216892	0.0689131780833024
ENSMMUG00000002382	0.0590605434752211	-0.412023067775189	0.0130017551202357	0.90921778612667	0.984661077838063
ENSMMUG00000002384	0.0895434917382556	1.5367863170047	0.0522476899337079	0.819197286079798	0.963830486569892
ENSMMUG00000002385	-0.165546269141339	1.34647052734196	0.482476871567421	0.487302532502364	0.866471159578456
ENSMMUG00000002386	0.0333510895912498	4.70863238544128	0.0440592879670731	0.833743346227322	0.968047477071231
ENSMMUG00000002387	0.149084322620587	4.09969844872649	0.648234186497486	0.420744712250988	0.840804092800811
ENSMMUG00000002388	0.493024280711858	-1.2080113579153	1.26569077947528	0.260576646074232	0.744702907316309
ENSMMUG00000002389	0.217296782481516	1.00242529572293	0.305032437956168	0.580744599310932	0.892871055435044
ENSMMUG00000002390	0.231104466523952	5.18711148722539	2.2720300556354	0.131727253559066	0.595232302914209
ENSMMUG00000002394	-0.488873376908403	0.308468484707207	1.7089373928888	0.191123296395409	0.67577002601449
ENSMMUG00000002396	-0.238878506563415	4.7636989551593	1.71808980550293	0.189939114717839	0.674619315013636
ENSMMUG00000002397	0.193927210465825	4.50842610000738	1.4989091115766	0.220839289235136	0.709926189762809
ENSMMUG00000002399	1.10195210115641	0.341675246854439	2.84315870528868	0.0917636635656976	0.517613361380763
ENSMMUG00000002400	0.213405352946573	6.13237052428591	2.28427651280091	0.130691071594585	0.593762065734061
ENSMMUG00000002401	0.264349007078076	2.70741243751565	1.9837859987144	0.158992127222619	0.63998642729487
ENSMMUG00000002402	0.185215722636777	2.6742789536112	0.786754891900216	0.375083182158507	0.812552491631941
ENSMMUG00000002403	0.055651978744091	3.45224076643027	0.0900161766903054	0.764156591320694	0.951702668678154
ENSMMUG00000002404	-0.180454352031594	6.32639452910742	0.889343961894014	0.345655149920582	0.796481467002403
ENSMMUG00000002405	0.124604091302781	4.55638686780037	0.762760685969678	0.3824659515417	0.817004144584603
ENSMMUG00000002407	0.117336061505933	0.930877814749688	0.147327499183728	0.701102490899292	0.934370404047079
ENSMMUG00000002408	0.00217813574815932	6.32948035469299	0.000207806348328177	0.988498501541329	0.997533846419601
ENSMMUG00000002409	-0.996415062227326	-1.09633608175188	2.88741885682358	0.0892738461765689	0.511634161471053
ENSMMUG00000002410	-0.00199623507088725	4.5477753191267	0.000214420343773725	0.988316915026231	0.997533846419601
ENSMMUG00000002412	-1.26692984646213	4.14763929581993	22.6030705838613	1.99166039085545e-06	0.00128628834742009
ENSMMUG00000002413	-0.230511136456358	4.5580627135054	0.735841519376507	0.390996252827779	0.822111621354434
ENSMMUG00000002414	-0.0341868656319516	5.96701156598936	0.081613081869186	0.775123198172936	0.953825622531607
ENSMMUG00000002415	0.262090610959069	-1.02913542095344	0.37610447407684	0.53969546493269	0.883244230287708
ENSMMUG00000002416	0.274937606919808	9.13514178968647	2.10085120945678	0.147217161770555	0.62028600966347
ENSMMUG00000002418	-0.094160303051648	4.39718621814357	0.226009743900068	0.634498458837926	0.910689036147276
ENSMMUG00000002419	-0.612500676682494	3.1157169466002	2.65217734943406	0.103408170177281	0.5435935227093
ENSMMUG00000002420	-0.937867214311297	0.611481289684404	5.4968994500473	0.0190502222555099	0.256834079639434
ENSMMUG00000002421	-0.285937742118877	-0.287430524698667	0.459539405610158	0.497839311253031	0.870307572895685
ENSMMUG00000002422	-0.400140730689399	5.43940114446487	2.88187022877918	0.0895819217093537	0.512373988438181
ENSMMUG00000002423	0.189636169651395	4.67362768446256	0.892468344455168	0.344809285439425	0.796027457890802
ENSMMUG00000002424	-0.0500533731441598	7.09877773097477	0.0731968699008547	0.786737771084087	0.954752016369273
ENSMMUG00000002427	0.281262217652196	-0.471170733258562	0.528543083515391	0.467220022208019	0.859664820722542
ENSMMUG00000002428	0.0320434075557494	6.49832686975858	0.0574676256335707	0.810544180425959	0.961222664084826
ENSMMUG00000002429	-0.152619339967448	7.73378268256926	1.15613696879329	0.282268142214654	0.757921705398187
ENSMMUG00000002430	0.0296330412545357	6.41608028427538	0.051162241697515	0.821053088162169	0.964704866995802
ENSMMUG00000002431	-0.454600839961737	5.51976320234867	3.17807966269607	0.0746323935380149	0.475615879778573
ENSMMUG00000002433	-0.206654553913442	0.991514838269192	0.370403051793282	0.542784652328134	0.884606621917453
ENSMMUG00000002434	-0.070402174570244	4.39546014215027	0.18206442185507	0.669605079007175	0.922375504446357
ENSMMUG00000002435	0.126735665406328	5.93597062535303	0.487876795831173	0.484875948933018	0.86581030240914
ENSMMUG00000002436	1.38508718344664	-0.536589122219353	3.79728101186558	0.0513358817126968	0.401157918242621
ENSMMUG00000002437	-0.362574867515426	2.39689703155722	1.31931994738758	0.250714135330349	0.737626925048658
ENSMMUG00000002438	-0.246769550312827	1.7034620254125	1.03295148101922	0.309466456398299	0.774161936367199
ENSMMUG00000002440	-0.219410993975617	4.74579300625054	2.04073916711195	0.15313521799455	0.631364534245423
ENSMMUG00000002442	-0.0304198464118024	4.7181648955943	0.060550808844237	0.805627473255257	0.960001212753732
ENSMMUG00000002443	0.223143421514319	-0.166556555584089	0.0916417040803807	0.762100352273168	0.951702668678154
ENSMMUG00000002444	-0.353703930837165	-0.617770299957834	0.713264759065986	0.398362116916365	0.826261045786195
ENSMMUG00000002445	0.0406387650231509	9.10387464204164	0.109739507024347	0.740440898410371	0.944688639295451
ENSMMUG00000002448	0.0196053685796888	4.86566782893371	0.0276951547734487	0.867827527090679	0.974306372575587
ENSMMUG00000002450	0.0293705916115757	3.73763647869498	0.0271964425654474	0.869012113957837	0.97493333105881
ENSMMUG00000002451	0.0900548701828126	5.04406097843134	0.219923598943346	0.639098138304696	0.912253770757206
ENSMMUG00000002452	0.257133178852357	5.11651222950889	1.74139580907176	0.186962065656003	0.67459882718776
ENSMMUG00000002453	0.0101125654244739	5.75182512372859	0.00474317943636038	0.945092505783143	0.990157006697366
ENSMMUG00000002455	-0.961884226197764	2.77788812890879	2.06432545312921	0.150781634236238	0.626240256679262
ENSMMUG00000002456	0.0585378444021556	2.44031927696706	0.0595782838084844	0.80716372578031	0.960233006926347
ENSMMUG00000002457	-0.0750644666094137	5.86298592853011	0.224280277802624	0.635797737396909	0.910689036147276
ENSMMUG00000002458	0.113069851863014	7.10988479280848	0.401603294199958	0.52626240853572	0.878901951560518
ENSMMUG00000002461	0.0488257822740419	6.67265693692359	0.131667832789674	0.716709001966803	0.939211556555448
ENSMMUG00000002463	0.186781835111344	6.68281252561897	1.54468912623326	0.213921185424653	0.702897874824558
ENSMMUG00000002467	0.156858972905116	5.87332265165041	0.502615064673442	0.47835333360336	0.864512891449394
ENSMMUG00000002468	-8.52286863620153	3.27093274291242	11.401435499677	0.000733873759927443	0.0411928617663848
ENSMMUG00000002469	-0.117986129562018	5.81318523253985	0.952366273193647	0.329117713353698	0.788413646382584
ENSMMUG00000002470	0.0857228096574331	4.85411820283271	0.381306936058817	0.536904614974454	0.883244230287708
ENSMMUG00000002473	0.84076437224198	0.570199638293505	4.54891591631506	0.032939595677212	0.33144141496883
ENSMMUG00000002477	0.431382385781152	1.06633733034196	2.23102959995336	0.135263685200917	0.602825391025157
ENSMMUG00000002480	0.164683882869983	2.44492004167889	0.18104831992224	0.670473874607548	0.9229333977701
ENSMMUG00000002481	-0.595515352682836	4.60668217591491	14.1287170834066	0.00017071756809825	0.0175317024814172
ENSMMUG00000002483	-0.0878568447142411	8.01811785987487	0.448141502377954	0.503218849068727	0.871716608602968
ENSMMUG00000002484	0.13124097471447	3.68107395315272	0.506439911940255	0.476684065467124	0.86393282725579
ENSMMUG00000002485	0.121373378296558	4.40180404687816	0.553799299588619	0.456769444427625	0.855278750407597
ENSMMUG00000002487	0.113052098103198	3.49540987444505	0.437411881252043	0.508374282500189	0.873493455540684
ENSMMUG00000002488	-0.1747991570888	2.8235204076097	0.33673246406272	0.561721405354415	0.890245745607775
ENSMMUG00000002489	0.177757457289751	5.67151015810708	1.12371288919475	0.289120375276879	0.760880929717573
ENSMMUG00000002492	0.0436194124044644	3.17766113003692	0.0470467734233431	0.828284187491629	0.96717345906776
ENSMMUG00000002494	0.222340370330568	0.409395430573184	0.389975585293616	0.532312235425856	0.881367425118747
ENSMMUG00000002495	0.0617787072323105	3.99403007158592	0.144568222907672	0.703781163082412	0.934686862223337
ENSMMUG00000002496	0.412859839647525	4.94574337840655	3.64527312971257	0.0562285804832068	0.416824384281208
ENSMMUG00000002497	-0.433308136257894	2.47145311237799	3.29165738941024	0.0696327007941486	0.460451489470873
ENSMMUG00000002501	0.430460063314588	-0.161240394299967	1.07896012596331	0.298930299407187	0.767868025440839
ENSMMUG00000002503	0.263310727325101	2.46999559708524	1.06864024712749	0.301252783838965	0.768360250280665
ENSMMUG00000002504	0.0055534796254517	0.912187897737461	0.000155736124746397	0.990043115463716	0.997580141105608
ENSMMUG00000002505	0.224700851772665	1.05223964467862	0.74192197989062	0.389045894206822	0.821294879211127
ENSMMUG00000002506	0.494025936224056	3.28428406997688	5.3135194664013	0.02116056716479	0.265980718942907
ENSMMUG00000002507	0.165862127824726	2.73381316173658	0.517091896320078	0.472084839391978	0.862507110446168
ENSMMUG00000002508	-0.173407914124359	2.15770321748586	0.529543069847566	0.46679902575396	0.859664820722542
ENSMMUG00000002509	-0.504697133758751	0.510557179558035	1.94754823664088	0.162851296736026	0.646437225037668
ENSMMUG00000002511	0.0150064057906232	0.851590580164962	0.00332854812209504	0.953992714853998	0.991307345826598
ENSMMUG00000002512	-0.275842135401712	6.84532616911252	3.92940815382894	0.047448640400815	0.388084689297333
ENSMMUG00000002513	-0.0182466949237999	4.23059042927852	0.0123626562266743	0.911467677736682	0.98475786590748
ENSMMUG00000002514	0.0547930532166274	4.26061762329	0.0903384990042397	0.7637472645426	0.951702668678154
ENSMMUG00000002515	0.115793116336463	5.96798123466652	0.824728634860872	0.363801241707256	0.805679957605006
ENSMMUG00000002516	-0.196268692495595	7.05354727080869	1.22642408519507	0.26810359716133	0.749495190333451
ENSMMUG00000002517	0.011983055382583	3.19433474649393	0.00314591238005946	0.955271358110182	0.991307345826598
ENSMMUG00000002518	0.19048936778181	1.89573130553268	0.808556312057132	0.368547421970847	0.808347659273562
ENSMMUG00000002519	0.0500333842066325	4.39806946927684	0.0418626077669941	0.837881890948556	0.968047477071231
ENSMMUG00000002520	0.0957700994330292	-0.641971435928804	0.0342745216413576	0.8531240960437	0.97002909265501
ENSMMUG00000002521	-0.134016902784788	6.95528033522164	1.12979631214586	0.287818790036512	0.759263276262019
ENSMMUG00000002523	-0.226445331776632	8.1593765570264	3.27742988336546	0.0702388415220577	0.461419942533968
ENSMMUG00000002526	-0.24459138755691	5.93021737663531	1.50737052707152	0.219540759443942	0.708310590859335
ENSMMUG00000002527	0.835253377729757	-1.45168983387889	2.02909230484467	0.154312745645542	0.633253936237566
ENSMMUG00000002528	0.237096650232641	6.60865813304599	4.65557377983066	0.0309528858918412	0.321625389037063
ENSMMUG00000002529	-0.327742710682581	4.02863117821272	1.75681804430273	0.185021899934941	0.672779962512738
ENSMMUG00000002532	-0.0443319645377991	5.90809322851699	0.0941170969111091	0.759006951051184	0.950240036969534
ENSMMUG00000002533	-0.209683473200951	8.50555997378441	0.886115686040966	0.346532095309917	0.79734006452627
ENSMMUG00000002534	0.160297743180604	3.844158169446	0.501167331062042	0.47898765564828	0.864576557155181
ENSMMUG00000002535	0.135753221273247	3.22992141186458	0.322530506847915	0.570090856924806	0.892061977311165
ENSMMUG00000002536	0.19410145574634	-0.518824421640271	0.364945037735637	0.545772632310146	0.886056091246612
ENSMMUG00000002537	0.185829608306653	2.51667133176087	0.429121828789242	0.512420168337897	0.874107219523344
ENSMMUG00000002539	-0.442126348951888	3.6568133452468	7.36475782634299	0.00665145577887992	0.150654503110519
ENSMMUG00000002540	0.130406469572014	6.91868782080152	1.01512771341077	0.313677523719347	0.777673953147156
ENSMMUG00000002541	-0.107576475048157	1.39808646169033	0.207971619253126	0.648361894482239	0.91596182757254
ENSMMUG00000002542	-0.0469645066026954	5.40936121543015	0.102478535943821	0.74887532670827	0.946796631226416
ENSMMUG00000002543	-0.0214318628116903	7.52094074151486	0.0342099999718464	0.85326083708526	0.970056138322506
ENSMMUG00000002544	0.0716237908532419	6.39175527315308	0.131850245485772	0.716521302155819	0.939190163781156
ENSMMUG00000002547	-0.041054721545095	2.55657382060488	0.0550221424612012	0.814544055804754	0.962192403176753
ENSMMUG00000002551	0.58630832843503	2.90925112183305	3.58809868762916	0.058194789101969	0.425161079377039
ENSMMUG00000002554	-0.547855164409164	3.70608956099125	4.32687841025577	0.0375149861492504	0.350957190686015
ENSMMUG00000002555	-0.165205593780378	3.27169600747702	0.608681591633321	0.435284646435625	0.846447781099245
ENSMMUG00000002556	3.44894507635339	-2.43624446364622	13.3119538736999	0.000263719409172571	0.0231104314895311
ENSMMUG00000002560	0.0251086940221637	6.52861218371298	0.0247795352284754	0.874917659868251	0.976721481741516
ENSMMUG00000002561	-0.138753607348054	6.10304959993911	1.05061581459734	0.305365301866016	0.771203414917024
ENSMMUG00000002562	-0.0502971564575831	3.86822272089832	0.141381584975745	0.706911374746125	0.935864789011827
ENSMMUG00000002563	-0.394652350231604	6.59443000684492	8.57438066392285	0.00340925903386391	0.103592952826234
ENSMMUG00000002564	-0.264581648720954	3.95390941752988	0.625010582800087	0.42919139337535	0.844473742845005
ENSMMUG00000002566	0.114482017752169	4.81484727895334	0.784312197918805	0.375825552384357	0.812790189845594
ENSMMUG00000002567	-0.108077524254115	1.07797971812869	0.156587760134752	0.692317713346803	0.931633345564177
ENSMMUG00000002568	0.48654197455407	1.52455566494789	1.93466537035518	0.164248932433479	0.647699899567717
ENSMMUG00000002569	-0.454872174884432	3.07526654219059	2.96561120662719	0.0850523097863574	0.503309156557218
ENSMMUG00000002573	-0.315613315172318	7.03764173542663	3.93265580739643	0.0473570997899899	0.387705217346457
ENSMMUG00000002574	0.0814694728342193	4.98048887186658	0.156368310896944	0.692522376050007	0.931680452027487
ENSMMUG00000002579	0.0754523669571067	6.21483946442551	0.0510526697540428	0.821241570005995	0.964704866995802
ENSMMUG00000002588	-0.0413603236689002	5.06433942617418	0.0224912821478682	0.880787544280559	0.978317753168595
ENSMMUG00000002591	0.298302141473853	-0.119382907003817	0.536793004696609	0.4637648566094	0.858361348159064
ENSMMUG00000002592	-0.473636089214823	-0.905367977037152	1.54375231722214	0.214060143305505	0.702897874824558
ENSMMUG00000002593	-0.291334515918607	3.72867723334105	2.0262581355797	0.15460083862299	0.633253936237566
ENSMMUG00000002594	0.507176704954377	5.32763197615203	5.48174482272348	0.0192160687637101	0.257016544529171
ENSMMUG00000002595	-0.0573718727485004	7.61816804161982	0.0612144877415943	0.804586588882986	0.95953702277073
ENSMMUG00000002599	0.175508131337917	6.03491318561018	1.42160260095417	0.23313980286389	0.72307859407551
ENSMMUG00000002601	-0.0196264966494457	4.13475815184369	0.0137442864100521	0.906673017042315	0.984096333763845
ENSMMUG00000002605	-0.695058213307928	4.14921568055563	8.32994432478134	0.00389968529476202	0.111264110669157
ENSMMUG00000002607	0.150737146279185	5.45804664135045	1.12341469449614	0.28918436825782	0.760880929717573
ENSMMUG00000002608	0.256826125311947	0.55299923493748	1.20296456484977	0.272729961408774	0.751791015432051
ENSMMUG00000002610	2.16550622330357	-1.59430646795459	4.7138094744706	0.0299212773020608	0.316458041219333
ENSMMUG00000002611	0.128657451836931	0.63240473740882	0.168904987010063	0.681086819429979	0.926613708442132
ENSMMUG00000002612	-0.82538461124191	-0.457158517791156	2.16930531064766	0.140789821458812	0.610654644120858
ENSMMUG00000002614	-0.431114800582711	3.94827031849178	1.94018640857184	0.163648295582874	0.646553894541757
ENSMMUG00000002615	0.127564045352143	1.42297341586675	0.286452534584825	0.592502849698924	0.898298962523499
ENSMMUG00000002616	0.110082999168919	2.47171799009866	0.342270577881802	0.558521524338588	0.890245745607775
ENSMMUG00000002617	-0.19049110868239	4.35821760212871	1.28023918236565	0.257854568119902	0.743395894639774
ENSMMUG00000002618	-0.368657759744375	2.20581961460289	3.2753908596666	0.0703261727881481	0.461744015217596
ENSMMUG00000002619	-0.170887545280632	6.35841368730763	1.43165347884528	0.231494779337892	0.721101619497213
ENSMMUG00000002620	0.130001444615616	2.49648674022675	0.29256828920812	0.588579391481232	0.89659656031763
ENSMMUG00000002621	-0.101251306071541	4.59866747476384	0.11067496497455	0.739377002505259	0.944554808109359
ENSMMUG00000002622	-0.332502374735983	-0.811176190718213	0.297870007946209	0.585220825918976	0.894650683796364
ENSMMUG00000002623	0.151414236282484	5.79762919887199	1.85022924210499	0.173756734500732	0.660570357475629
ENSMMUG00000002624	-0.232852876023956	3.3581750277133	1.24651621250108	0.26421890640907	0.746696996780278
ENSMMUG00000002625	-0.125542183126335	5.08575233184619	0.584731268583205	0.444463767309449	0.849811893402571
ENSMMUG00000002626	0.34452239287946	5.81532569988947	3.49552259177483	0.0615349838370725	0.435306788461926
ENSMMUG00000002628	-0.178358576526554	6.12998752791838	0.933867929388668	0.333859858892595	0.791073224127011
ENSMMUG00000002630	0.018493601323779	2.45028620361223	0.00293208339175521	0.956816679784319	0.991307345826598
ENSMMUG00000002634	-0.710848625418955	4.64206101560977	13.1032375288375	0.00029478588276921	0.0251615328926982
ENSMMUG00000002637	-0.265329334468103	5.73215780005587	2.4283552689784	0.11915786280285	0.571502822450884
ENSMMUG00000002638	-0.0350569477740679	1.87191299972596	0.00758960247878093	0.930577459849048	0.987007437962656
ENSMMUG00000002640	0.0665913408203718	5.55360724409369	0.325512623796236	0.568313441977194	0.891529060133371
ENSMMUG00000002641	0.905510060460453	3.57169607147414	4.56476672406911	0.032636118670932	0.331082474293424
ENSMMUG00000002645	-0.00978921215892622	5.35909648664917	0.0033900684455439	0.953569969500329	0.991307345826598
ENSMMUG00000002647	0.100004495798719	2.68995620208996	0.190558980390286	0.662451789692722	0.920513946719691
ENSMMUG00000002648	-0.484609783194256	2.38472658476362	1.9298467463921	0.164775212582897	0.648425177245494
ENSMMUG00000002649	-0.324264694095056	-0.238436432357579	0.404310736461269	0.524871368225753	0.877903459016996
ENSMMUG00000002650	0.0733690778094839	6.2093716300833	0.446143029138137	0.504172282118484	0.871716608602968
ENSMMUG00000002651	-0.0486237557840293	7.78448473492136	0.062148913245629	0.80313117733713	0.959489538981884
ENSMMUG00000002652	-0.643615198070919	3.36933744357705	5.99511716622255	0.0143455282910902	0.220589788655116
ENSMMUG00000002653	0.214328048283559	2.71415415195932	0.20107927075108	0.653851096523496	0.917879319755411
ENSMMUG00000002655	-0.00570771752216869	2.10114791567072	0.000259596688096053	0.987145036575172	0.997306225999363
ENSMMUG00000002656	-0.223432575024467	7.17317313196165	2.99141146084747	0.083707177626578	0.50109761471667
ENSMMUG00000002657	-3.7663311662363	2.49352117958309	6.77149079455273	0.00926254313166898	0.178368421904631
ENSMMUG00000002659	0.33054795541444	4.28472512997364	2.45226923395241	0.117355102887967	0.569886282632922
ENSMMUG00000002660	0.116463077837401	2.92094644796853	0.15178952726194	0.696831054418634	0.932725337922908
ENSMMUG00000002661	0.956646733503474	2.12168160494208	6.45950943742958	0.0110360108170861	0.192819410396064
ENSMMUG00000002662	0.0338810888725714	1.32662394186726	0.0207027755737137	0.885591603540306	0.978831410439205
ENSMMUG00000002664	-0.0666481334960549	4.21528820958743	0.1073049440167	0.743233530914679	0.945024073837299
ENSMMUG00000002665	0.351883797947242	7.16679058083698	2.45154900069205	0.117408955374439	0.569886282632922
ENSMMUG00000002667	-0.108764056693837	6.36945831479651	0.56839417330481	0.450897735623232	0.852649951234683
ENSMMUG00000002669	0.077814316628651	5.03751372053574	0.29901807151041	0.584498657500966	0.894448809431485
ENSMMUG00000002671	-0.452113234009918	0.630454448252214	1.35872814344339	0.243758027077979	0.731451787274267
ENSMMUG00000002672	-0.00151455400051384	6.14923389576034	6.44708924184556e-05	0.993593553025803	0.998595010232017
ENSMMUG00000002673	0.196384696048208	4.01818074816609	1.79831951885842	0.17991578969557	0.66750134047892
ENSMMUG00000002674	0.215552158539183	2.39521149774659	0.57946486172537	0.446522154517327	0.850178974170226
ENSMMUG00000002675	0.219345109369796	6.45798197376095	0.894983077519356	0.344130503998259	0.79563723915332
ENSMMUG00000002676	0.0572855391069604	4.25570954478286	0.074338109750272	0.785122150052491	0.954752016369273
ENSMMUG00000002677	0.421305230066021	0.343684486607285	1.36196955673735	0.243196431702624	0.731451787274267
ENSMMUG00000002678	0.18404211815831	6.74806135473216	0.890016879281518	0.345472733821076	0.796470944070759
ENSMMUG00000002679	0.31114452652751	3.26096945908185	2.27166981400634	0.131757872361424	0.595232302914209
ENSMMUG00000002680	-0.576543782562804	3.71992695759077	8.735879756142	0.00312008740755995	0.0988756850779514
ENSMMUG00000002681	-0.0295228734233568	2.56637953293299	0.0132466616589006	0.90837050258687	0.984529529523635
ENSMMUG00000002682	-0.0128301799316665	8.65111172470282	0.00644114705790599	0.936033050069275	0.988340845950454
ENSMMUG00000002684	0.689815684786271	2.60794314540424	1.66969793815048	0.196298998037487	0.681619716645842
ENSMMUG00000002685	0.170842793817092	6.10392982817298	1.48660372702308	0.222744159355784	0.711778311758206
ENSMMUG00000002686	-0.00660332863031392	6.64181785685959	0.00324744645909902	0.954556052008927	0.991307345826598
ENSMMUG00000002687	0.18959615318031	3.71191015810952	0.925513629833535	0.336031425478765	0.791942338642052
ENSMMUG00000002689	-0.154768431534447	5.08105673215112	1.12254229399316	0.289371690173082	0.761004267904177
ENSMMUG00000002690	0.395689346840035	-0.386954389805433	1.65976932671123	0.197634471778326	0.683975355080502
ENSMMUG00000002691	0.0560822520875837	8.0434984680469	0.191419791056006	0.661737555585825	0.920513946719691
ENSMMUG00000002692	0.142025103499728	3.12026165639862	0.298645860146937	0.58473259274523	0.894492965175638
ENSMMUG00000002695	-0.107952709760708	-0.186068412889504	0.0831643801201629	0.773054076340723	0.953278380536128
ENSMMUG00000002696	-0.628946327711971	4.08683600667101	11.8603628365573	0.000573413712803342	0.0364292985651034
ENSMMUG00000002697	0.180507475565826	3.39340695186448	0.589080879890645	0.442774756999303	0.849575120388866
ENSMMUG00000002700	0.352041958239549	1.19730927713645	1.31440736392342	0.251598225896493	0.738835891263151
ENSMMUG00000002701	0.169259621153847	2.22096667132767	0.336161764160096	0.562053147727685	0.890245745607775
ENSMMUG00000002702	-0.426303211165939	3.06877391483605	1.92368264350461	0.165451255795211	0.64851476367297
ENSMMUG00000002706	-0.328187110369104	5.06616529150875	1.73035934564045	0.188365012303864	0.674619315013636
ENSMMUG00000002707	-0.0246222478906161	4.59589374053499	0.032088824004326	0.857832849335817	0.971396164305907
ENSMMUG00000002708	-0.0497989365533584	1.51547190122731	0.0426930515163129	0.83630432030025	0.968047477071231
ENSMMUG00000002709	-0.058032770331629	4.06283208559575	0.0982611627608279	0.7539263698196	0.948071337596202
ENSMMUG00000002711	1.45019293625806	0.340416439492922	1.31114850831416	0.252186816938272	0.739048075026746
ENSMMUG00000002712	-0.234285651692448	0.527295745789487	0.576153750190191	0.447823889512553	0.851029499843252
ENSMMUG00000002714	0.350149306114217	5.60037273366807	1.84649201730721	0.174191945345743	0.661636632741812
ENSMMUG00000002715	-0.377596283719445	4.0523839008743	4.14233784146325	0.0418233704041581	0.365949164575558
ENSMMUG00000002717	-0.398530473033886	4.00412046385156	7.24460469083169	0.0071114369131499	0.155007665507948
ENSMMUG00000002719	-0.0747254111778404	2.45528767326895	0.10836689975384	0.742011112463219	0.944793573124914
ENSMMUG00000002721	-0.122331575829524	3.57453307382131	0.349253434301463	0.554536047313605	0.889079730109071
ENSMMUG00000002722	0.40436297550781	1.89109756699713	1.21785485097941	0.269782049539531	0.749690261523904
ENSMMUG00000002725	0.0638119523411619	4.33356020841935	0.139242841535708	0.709034893387153	0.936582583159097
ENSMMUG00000002726	0.171669348489147	5.74148365821275	0.800197981408651	0.371034182931531	0.810355963512619
ENSMMUG00000002727	0.599057967542695	4.0812050214174	6.86122639035467	0.00880860715035017	0.174707432349208
ENSMMUG00000002728	0.0780052796869416	3.48816159299475	0.232332332022569	0.629799806386105	0.909692170317412
ENSMMUG00000002737	-0.37125656653661	8.34950923908295	1.74886728392528	0.186019193934573	0.673981980520585
ENSMMUG00000002739	-0.234669617717173	2.17021183608763	1.01097151738474	0.314670205983334	0.778644301888202
ENSMMUG00000002740	0.0840145562976868	2.12491630803615	0.102945733265862	0.748322872638246	0.946796631226416
ENSMMUG00000002741	-0.184743162403961	-0.134561304566014	0.156663792214154	0.692246843015287	0.931633345564177
ENSMMUG00000002746	-0.370564835204281	3.40832842646591	1.94611698130163	0.163005898190764	0.646453315013754
ENSMMUG00000002749	0.251517376586392	3.74142813290238	1.42825471355573	0.232049481434507	0.721651619250243
ENSMMUG00000002750	0.159262359092102	4.82971243215968	0.346066781821136	0.556348118925781	0.889411326383954
ENSMMUG00000002751	0.208858833410344	5.17931309954081	0.822111231043358	0.364563613792857	0.805679957605006
ENSMMUG00000002752	-0.0711843802615958	0.621546419217	0.0514470934462423	0.820564086559102	0.964550284063723
ENSMMUG00000002753	-0.182301094451726	4.27097630807531	0.859561471535148	0.353861439739405	0.801202753620356
ENSMMUG00000002755	-0.124773129250421	4.72713194147633	0.324740042514037	0.568772881111097	0.891923948321391
ENSMMUG00000002756	-0.230799568133297	5.56477426908527	2.4361372322594	0.118567878377209	0.570774069228403
ENSMMUG00000002758	0.0160739065904277	3.1999935935256	0.0105942971569331	0.918019636959076	0.98475786590748
ENSMMUG00000002759	0.0332179971070565	5.20958063379258	0.0572956458687948	0.810822498119759	0.961256710912823
ENSMMUG00000002761	-0.259455165194784	6.98011791318623	3.72207514448716	0.0536975960558828	0.407921233903513
ENSMMUG00000002765	0.144469213418806	5.05158793829188	0.996585484474114	0.318138133629798	0.780550887884536
ENSMMUG00000002766	-0.603222361184031	1.41242127499601	2.73814467766031	0.0979784629541261	0.531444521467248
ENSMMUG00000002768	-0.102589238939741	2.7988130791286	0.205528815328883	0.650294675408063	0.916389235282147
ENSMMUG00000002769	0.190507345388379	5.38789014514252	2.47311662388817	0.115808089100062	0.56839163948226
ENSMMUG00000002770	-0.220637022678701	-0.607200136021086	0.203082421469286	0.652244224275087	0.917057097835804
ENSMMUG00000002771	0.0145776356208868	3.82300183328163	0.00836536926533782	0.927125187282252	0.986045163995122
ENSMMUG00000002772	-0.0512094563535567	8.03652313197202	0.142774479598614	0.705538235927392	0.93520024234364
ENSMMUG00000002774	-0.0670234711137802	6.9492022551701	0.227836520363155	0.633132676839822	0.909869632278216
ENSMMUG00000002775	0.0823937183855241	7.51535262899252	0.405144762735574	0.524444176463586	0.87761483228095
ENSMMUG00000002776	-0.220293569861022	4.41359892898816	1.31777549322327	0.25099167061798	0.738030464503792
ENSMMUG00000002777	-0.800707286037073	6.12121931086491	15.4639379304476	8.40944865752147e-05	0.0118362043925655
ENSMMUG00000002778	0.450151752075579	3.11649803366652	4.34058647246654	0.0372141026158692	0.350399990914487
ENSMMUG00000002779	-0.56508464943424	1.91640812800792	2.90757917824553	0.0881641202908621	0.510727463782748
ENSMMUG00000002783	-1.63541592997168	-1.13926214675353	6.43925819044449	0.0111625250503959	0.193771529683382
ENSMMUG00000002785	-0.145514630967248	-0.506071554602347	0.204647225672893	0.650995601772544	0.916716877256088
ENSMMUG00000002788	0.218757957424089	2.63203737064323	0.66793134277906	0.413773766054637	0.836177920354699
ENSMMUG00000002789	-0.130191397013925	7.75251108959197	1.09222920462512	0.295977816517393	0.766187507080453
ENSMMUG00000002790	0.208618405392594	2.82090589396561	0.7597675859279	0.38340126581904	0.817441561271022
ENSMMUG00000002791	0.330030361597433	2.50371572607936	2.10562876994982	0.146758006730398	0.619588915025445
ENSMMUG00000002792	-0.119004259162953	7.39228816236999	0.978317032349917	0.322614657248566	0.782759770004558
ENSMMUG00000002793	0.203956841818398	-0.451010730773452	0.434642821487198	0.509719536009084	0.873493455540684
ENSMMUG00000002794	0.0349498082363386	6.30730400349385	0.0711756296969952	0.789632693177502	0.955275599332477
ENSMMUG00000002796	0.173835601626586	3.44166806244742	0.776654660267667	0.378166220242886	0.814161819866108
ENSMMUG00000002797	-0.394507518921678	3.9236279146638	2.14662608004525	0.142883576162773	0.613235458313792
ENSMMUG00000002799	-0.0606596567288246	6.20829340099754	0.200676925116188	0.654175005514896	0.917879319755411
ENSMMUG00000002805	-0.0263522591761163	7.62963638571564	0.0394666735711127	0.842526987020195	0.968757337050454
ENSMMUG00000002806	0.611982192419339	1.83254176875838	2.06439128242674	0.150775122946562	0.626240256679262
ENSMMUG00000002807	0.60286261075852	2.46321477317341	2.89935412294217	0.0886150525703634	0.511038549350696
ENSMMUG00000002808	-0.04965136761245	5.45571896366417	0.0710245076434113	0.789850897717754	0.955275599332477
ENSMMUG00000002809	0.039808216398289	0.192376439310724	0.015912863558917	0.899616197903165	0.982064816015302
ENSMMUG00000002810	-0.287329000252208	0.231880793960191	0.403165942656145	0.525458745065201	0.878287213433232
ENSMMUG00000002813	-0.00179204033368315	1.19364667077943	2.73664893342129e-05	0.995826046324563	0.998908378886334
ENSMMUG00000002817	0.220032947445546	3.75693318634641	2.3709703912109	0.123610192607189	0.580046013445483
ENSMMUG00000002818	0.133297611201082	6.40354009368649	0.971933296243641	0.324198493264864	0.78384478045007
ENSMMUG00000002819	-0.261879686712454	6.38972573831815	2.86481121865518	0.090536331815654	0.513727134213965
ENSMMUG00000002820	-0.00415358533421187	7.67446392148071	0.00128966509620909	0.971352601226113	0.994289982585075
ENSMMUG00000002821	0.035078827115186	4.78417994821641	0.0763722189567577	0.782275231386813	0.954752016369273
ENSMMUG00000002822	-0.21151025522672	2.93747791884758	0.35498909730125	0.551302419744975	0.887563177587847
ENSMMUG00000002824	-0.493173423190532	4.00608927291655	6.28214899789884	0.0121960117590508	0.201772612904917
ENSMMUG00000002827	0.224304417036331	4.70609330071388	0.409684903306271	0.522129479315167	0.876586492658941
ENSMMUG00000002833	0.339982719613433	3.97011962357454	2.9775534755844	0.0844268009902158	0.502472250989857
ENSMMUG00000002834	0.990085134077747	5.36033883487999	7.35054564634126	0.00670424054357179	0.150834174163111
ENSMMUG00000002835	-0.0836739430607526	2.45799662484002	0.0544670261923699	0.815465008349665	0.962371860066007
ENSMMUG00000002836	0.140337645064433	3.31423057681554	0.395483090532608	0.529431245597029	0.880269763984138
ENSMMUG00000002837	0.160238787342999	5.2458566281988	1.25631506491607	0.262349752768661	0.745667228800835
ENSMMUG00000002838	0.0197643052672503	5.8223171354801	0.0221900941180948	0.881582514363994	0.978358936920331
ENSMMUG00000002840	0.0180604709928957	4.61969343038242	0.0160975726973334	0.899038376016817	0.981746019865526
ENSMMUG00000002841	-0.0456469004747774	5.00318655430877	0.155910289773477	0.69295007124452	0.932109830346612
ENSMMUG00000002842	0.934447843525064	0.411566878821193	2.75329912317969	0.097053981684176	0.530216027165206
ENSMMUG00000002843	0.765127002874853	0.429475288036774	5.68282176379072	0.0171317937730487	0.241787748435402
ENSMMUG00000002844	0.235424408976495	3.88155307882121	1.8090964634348	0.178616655604937	0.667052756397123
ENSMMUG00000002845	-0.133138322766837	1.33727616330941	0.251561921481308	0.615977421555877	0.906541575009151
ENSMMUG00000002847	-0.726752276775338	2.27016651463401	4.45459880281281	0.0348073915620592	0.339548845120108
ENSMMUG00000002848	0.157752118556146	9.48331132343144	0.765817475785752	0.381514067774109	0.816857841400809
ENSMMUG00000002849	0.445251251551758	2.97622888702694	1.7394147802846	0.187212995029485	0.67459882718776
ENSMMUG00000002850	0.254940816642179	1.85748061213062	0.538677826962221	0.462981194895348	0.858209044196254
ENSMMUG00000002852	-0.420850298957404	5.39835807320362	1.67619874628967	0.195430316368654	0.680736384901238
ENSMMUG00000002853	-0.0862262867128531	4.2942251989391	0.157701714273653	0.691281367599271	0.931308876663088
ENSMMUG00000002854	-0.648590835075051	0.746879378787599	2.07530685474951	0.149699830336771	0.624998611051137
ENSMMUG00000002859	0.15551047060234	6.56320498354774	0.899500930995792	0.342915565131422	0.79563723915332
ENSMMUG00000002861	-0.0498844162562907	4.04691340407474	0.0635615958145124	0.800952754583288	0.958874401901588
ENSMMUG00000002862	-0.464116563669806	5.65460488842524	0.656968890133548	0.417632082930066	0.838878336616397
ENSMMUG00000002863	-0.026703828571401	6.04048433364081	0.0412851029202308	0.838988592691545	0.968252310731083
ENSMMUG00000002864	0.232551392646781	4.68612069565792	0.829611692438064	0.362384836210854	0.804487779082026
ENSMMUG00000002865	-0.426085877026221	7.03595323543394	2.77364748744425	0.0958275727844432	0.527337946283199
ENSMMUG00000002866	0.404630066391358	2.46378124482178	2.17622895993605	0.140157513423857	0.609473871288425
ENSMMUG00000002868	-0.419492098858776	2.26575990169001	0.859747956164711	0.353809233857644	0.801202753620356
ENSMMUG00000002870	-0.189139116332119	-0.528365801545684	0.242617295373819	0.622322124139356	0.90713276903782
ENSMMUG00000002871	-0.0912506035432745	4.30178401784652	0.247516593954309	0.618829173779916	0.90713276903782
ENSMMUG00000002873	0.131943929548661	2.11753123127716	0.079701803326671	0.777701924964275	0.954156905506757
ENSMMUG00000002875	0.0955540369433764	-1.16581115184084	0.0478923821671451	0.826772129649903	0.966782433084195
ENSMMUG00000002876	0.079769030398802	6.52011295789032	0.210976196429343	0.646003344934782	0.914284233075133
ENSMMUG00000002877	-0.0599681133862376	1.07605799309521	0.0385240313025257	0.844394617524627	0.969271159407636
ENSMMUG00000002878	0.139951168484303	1.44593191169299	0.34541657582681	0.556719233812617	0.88968645023514
ENSMMUG00000002879	0.0682906895535137	5.15309680172948	0.337939649982591	0.561020916111464	0.890245745607775
ENSMMUG00000002880	0.0645558119146104	2.72555785914127	0.0772939781640574	0.780998582890312	0.954752016369273
ENSMMUG00000002882	0.0395342145009605	1.45220317365765	0.027869591033685	0.867415780658799	0.974305916916007
ENSMMUG00000002883	-0.294729488622435	0.511857189403509	0.823439221326449	0.364176533507736	0.805679957605006
ENSMMUG00000002884	0.0503512798947205	4.41462591238519	0.146965151003707	0.701452604605212	0.934399715891044
ENSMMUG00000002886	-0.106860488403507	4.61058038104083	0.408977337872692	0.522489025117168	0.876586492658941
ENSMMUG00000002887	-0.150702087906855	0.508786097963193	0.237285219940048	0.626173784503478	0.90806829809454
ENSMMUG00000002888	-0.134732014140915	3.5525670740977	0.73845467886014	0.390156349665994	0.822079152162618
ENSMMUG00000002889	-0.190021665900086	6.67154630542521	2.11607542864142	0.145759630681307	0.617859678327277
ENSMMUG00000002890	0.025471521867715	4.6340547193089	0.00746195573537989	0.931162268506978	0.98701727523995
ENSMMUG00000002892	0.0803106372280963	1.08843560089954	0.0727618391486189	0.787357188277685	0.954924944630527
ENSMMUG00000002894	-0.225933923073131	4.42898097291717	1.28046627512207	0.257812357330865	0.743395894639774
ENSMMUG00000002899	0.0980606116752102	7.42017361098208	0.544030408739943	0.460767177458412	0.856972067138678
ENSMMUG00000002904	-0.0413306179431762	2.24894143487615	0.00465866429782125	0.945583116087429	0.990157006697366
ENSMMUG00000002905	0.0342918255462992	4.68405242378382	0.0206080829550856	0.885851753701748	0.978831410439205
ENSMMUG00000002907	0.0523159499144505	3.63462608538623	0.110787491513136	0.739249363032543	0.944547506990145
ENSMMUG00000002909	0.0684554895534519	1.69301303422134	0.0586806953890004	0.808593438201586	0.960809252971682
ENSMMUG00000002910	0.032356832498847	4.31439091303488	0.0586421980098919	0.808655016357629	0.960809252971682
ENSMMUG00000002911	0.10103199733664	6.40942404077209	0.419870674205082	0.51700158237011	0.875428834499498
ENSMMUG00000002912	-0.169428894354869	-0.460111019359118	0.0982174924177102	0.753979290032575	0.948071337596202
ENSMMUG00000002913	0.206447225314903	2.39981266889734	0.798001486205287	0.371691564780518	0.810679827665148
ENSMMUG00000002915	0.394491404710715	7.03721721300205	5.51888036392191	0.0188122954992054	0.255229058052411
ENSMMUG00000002916	0.106028712391254	3.6697475412207	0.187978627250423	0.664604340276371	0.921207399201276
ENSMMUG00000002917	0.403237964889499	3.00412881274183	1.88615509954663	0.169636226445128	0.654938657674616
ENSMMUG00000002919	-0.444238876733239	4.00144859550931	4.27050930952804	0.0387793055392504	0.355998584683145
ENSMMUG00000002920	0.0529697080926151	7.86458801937448	0.108994247369072	0.741292088844524	0.944688639295451
ENSMMUG00000002921	0.112904002880521	6.59446981403678	1.04783449677057	0.306006349331376	0.772008508389278
ENSMMUG00000002922	-0.217130982122092	1.32039207870989	0.330357333059432	0.565448753148319	0.890393233560098
ENSMMUG00000002924	-0.278715589693661	6.44576977111787	1.06225574931979	0.302701264175085	0.769572276605832
ENSMMUG00000002925	0.0735109847479028	7.21249700801485	0.169837363765843	0.680256388089047	0.926428045654375
ENSMMUG00000002926	-0.0440753765366571	3.74100447161703	0.056250408551108	0.812523601156358	0.96207813135679
ENSMMUG00000002930	0.567669192094803	-1.25146062327988	1.79904155220266	0.179828409745128	0.66750134047892
ENSMMUG00000002931	0.224091733359363	4.4824715894868	2.0853332182294	0.148719767580657	0.623331070757776
ENSMMUG00000002932	0.212665429028551	6.00223476880594	1.11467189198315	0.291068632985531	0.762447589457507
ENSMMUG00000002933	0.205572983844281	0.808705707240754	0.37790848745232	0.538724709348255	0.883244230287708
ENSMMUG00000002935	-0.978475538681929	3.04928557338935	4.4280661632734	0.035352541400943	0.342339338106725
ENSMMUG00000002936	0.205467772650885	2.38997919734392	0.95702076193492	0.327938637825281	0.787456178287016
ENSMMUG00000002939	0.00993408640683633	2.66340927886933	0.00262532700476115	0.959135915826846	0.99166928357074
ENSMMUG00000002940	0.00696200144432519	3.98260686413763	0.00120169938988468	0.97234644264559	0.994289982585075
ENSMMUG00000002943	0.122130765833831	8.34260202310201	0.801577948311106	0.370622007301069	0.809898676514398
ENSMMUG00000002944	-0.107016007939867	4.1939249677837	0.630204469299827	0.427280323146243	0.84357588321327
ENSMMUG00000002945	0.0191082467183978	7.01757035062802	0.00629684248552564	0.936752132535619	0.988340845950454
ENSMMUG00000002947	0.00939277345378509	3.3776454067998	0.00115077139091824	0.972938535210825	0.994289982585075
ENSMMUG00000002948	0.0486130557630743	6.2490999065069	0.0876889054985099	0.767136053907997	0.951822398220087
ENSMMUG00000002949	-0.103511275723533	0.449573871980589	0.083317404445129	0.772851108751583	0.953278380536128
ENSMMUG00000002951	1.14000607058185	3.32078605133777	4.99098673208616	0.0254796754322094	0.293914644206601
ENSMMUG00000002952	0.0755711130328913	6.70780814966884	0.124784073598974	0.723902606161012	0.940753052597995
ENSMMUG00000002953	0.083159297160938	2.98999448915604	0.185693655749532	0.666525182803822	0.921436735208584
ENSMMUG00000002956	0.0409180559569419	2.14535864540383	0.0151163574453292	0.902147802868322	0.983372592276368
ENSMMUG00000002957	0.465606880596078	-1.95938942113211	0.346633135912075	0.556025245987738	0.889391844392381
ENSMMUG00000002959	-0.407219132690066	6.87225225248331	9.19241361770784	0.00243020228420229	0.0857107893910854
ENSMMUG00000002961	0.025664458102042	5.82750955800653	0.0123209685952759	0.91161645891059	0.98475786590748
ENSMMUG00000002963	-0.424376223337863	6.03788018708236	8.59079143569141	0.00337867134533521	0.103417497524905
ENSMMUG00000002964	0.0572707503683283	1.83476332063696	0.0290124821068005	0.864750219547257	0.973815327847066
ENSMMUG00000002965	0.0598232135964444	0.53286935894233	0.0440963045671623	0.833674540388419	0.968047477071231
ENSMMUG00000002968	0.0504824105168878	5.78059197573483	0.137121869804272	0.711159195324225	0.937490387130845
ENSMMUG00000002970	0.41833592910286	7.8163589086099	4.56204583624613	0.0326880040632493	0.331082474293424
ENSMMUG00000002971	-0.143702318684223	0.591545032346162	0.138105684353491	0.710171528061618	0.937490387130845
ENSMMUG00000002974	-0.123772003058854	5.22169245932982	0.18985160049052	0.663040157828357	0.920719358950592
ENSMMUG00000002975	0.365493645942646	2.81905591285249	1.73431551561512	0.187860703333053	0.67459882718776
ENSMMUG00000002976	-0.400532859190734	5.92536807234269	10.2986037138198	0.00133130905858031	0.0595710468555222
ENSMMUG00000002980	0.0363039871419452	6.19667801290099	0.0735895559433892	0.786180340419985	0.954752016369273
ENSMMUG00000002982	-0.161657825908555	5.16813303271887	1.49759632102062	0.221041577904562	0.710044911555779
ENSMMUG00000002984	0.163869702057	7.9846895866905	1.4136925236091	0.234444379229369	0.724339385821049
ENSMMUG00000002985	-0.42222265781163	6.56830517763354	9.58882281106876	0.00195765418024807	0.0743577805756581
ENSMMUG00000002986	0.0568489647507338	2.2740856653757	0.0735644486971871	0.786215933130374	0.954752016369273
ENSMMUG00000002987	-0.214038377977049	6.86334209565781	2.34472627899367	0.125707640587014	0.584081833221099
ENSMMUG00000002988	-0.425713729547323	1.94065792076665	1.80035689828989	0.179669353604409	0.667243420002018
ENSMMUG00000002989	0.121153400935812	4.88284764379848	0.848002280283733	0.357118097932085	0.802046216809761
ENSMMUG00000002990	-0.845722839663477	4.34729328916726	9.32685922628114	0.00225819077347124	0.0821751795024196
ENSMMUG00000002991	0.0388598399723174	5.0314191062593	0.079073335765468	0.7785571468073	0.954350687261981
ENSMMUG00000002993	1.55403933309598	3.13156776848772	7.06065036880585	0.00787953870188183	0.163198142672191
ENSMMUG00000002995	-0.356308184471159	5.37339027433229	4.97410077505262	0.025729575583885	0.295114103759512
ENSMMUG00000002996	0.316272161640133	0.577833176018702	0.718762497735913	0.396550132540325	0.825003823034149
ENSMMUG00000002997	0.251375935100191	3.04107309206067	0.738943489521702	0.389999526398892	0.822079152162618
ENSMMUG00000002999	0.456030416736334	0.23909419460897	0.60808309958071	0.435510471230494	0.846669819338422
ENSMMUG00000003000	0.341386925561968	4.27168182566874	3.29756281513686	0.0693827560159081	0.460451489470873
ENSMMUG00000003001	0.0410016494821925	6.10937273760519	0.110386954654103	0.739704022834833	0.94462128596365
ENSMMUG00000003002	-0.242598273051592	3.35414141661549	1.54010451878732	0.214602248420028	0.703168298142388
ENSMMUG00000003003	-0.123632173936936	6.65390741431121	0.5768946856962	0.447532085617061	0.850781527676661
ENSMMUG00000003005	-0.306265677814797	3.83827808251439	1.77778685065694	0.182421323422999	0.67007456182922
ENSMMUG00000003006	-0.178500815236349	5.51649594926791	2.05070215523742	0.152136011782378	0.629963389193374
ENSMMUG00000003007	-0.109795886101449	2.92814289766282	0.111494402081426	0.738449152734335	0.944531776580269
ENSMMUG00000003009	0.180531144986702	2.30715699446035	0.697475833025507	0.403633152946143	0.829354869781533
ENSMMUG00000003011	-0.476723191914443	-1.3838079750143	0.594576380486707	0.440654897126215	0.848952403869351
ENSMMUG00000003012	0.716092523058991	4.63309428005299	7.77692501463322	0.00529177956602435	0.130951990116757
ENSMMUG00000003013	-0.383453369876973	2.27493654579645	3.29150891416841	0.0696389973562666	0.460451489470873
ENSMMUG00000003014	0.269997999709615	2.10775597904382	0.550822996663257	0.45798161302721	0.855749346473881
ENSMMUG00000003015	-0.0648172825536708	3.28470266368366	0.116211540623915	0.733180266465324	0.94321237022788
ENSMMUG00000003017	0.22335930916806	5.76898488850609	2.60097505267493	0.10679799128281	0.550498014067719
ENSMMUG00000003018	-0.0584145999722878	2.3722801546707	0.0649685581710955	0.798808596327552	0.958593560272532
ENSMMUG00000003019	0.401875744341726	-0.417070480941891	1.39263800995652	0.237960107652894	0.7273295104821
ENSMMUG00000003020	0.0412889786276412	7.36748992779556	0.140074879578542	0.708206583213038	0.936432254764118
ENSMMUG00000003021	0.473970739437943	-0.976106918534696	0.442456325441057	0.505939268185526	0.872841790915487
ENSMMUG00000003022	0.274721909174224	0.408612898251258	0.942849330172908	0.331546142546218	0.79058510480096
ENSMMUG00000003023	-0.0361820780534013	7.72482106232552	0.0867316056383345	0.768374104949552	0.952229751482572
ENSMMUG00000003024	-0.632373008782215	-0.0326070992111644	2.93338368111285	0.0867654672688477	0.506554611084204
ENSMMUG00000003029	0.114001978277282	5.4137552585606	0.229047618389217	0.632230905973448	0.909822493051543
ENSMMUG00000003030	-0.611179898378822	1.68972032498075	1.87289864002769	0.171143463589789	0.656825813945434
ENSMMUG00000003032	0.0956786184898404	6.19991905933226	0.539339936503051	0.462706406942028	0.857987461189502
ENSMMUG00000003036	-0.344365500898314	3.99493868525616	1.75779385616966	0.184899928440178	0.672562721492692
ENSMMUG00000003039	0.034862968683763	2.20687174521016	0.0121907050293082	0.912083012750809	0.98475786590748
ENSMMUG00000003040	0.0792163007138449	7.17364961023444	0.275921872033692	0.599386710318917	0.900730205334354
ENSMMUG00000003041	-0.128233568010475	8.07136600491361	0.642032957072303	0.422975591356072	0.841943603730694
ENSMMUG00000003042	-0.287595315099386	4.09260117861003	3.58434955823138	0.0583262459522006	0.425578419912913
ENSMMUG00000003043	0.0898904300170566	4.78535829668511	0.475089529674349	0.490655017717579	0.868551138340755
ENSMMUG00000003045	0.648570614091005	3.61169451283685	1.8231134552787	0.176943120182309	0.665156249241074
ENSMMUG00000003046	0.264788526781089	1.11917994604716	0.9556472044355	0.328286003486757	0.788000211550147
ENSMMUG00000003047	0.0434097589639219	5.26622265626408	0.0773118442285536	0.780973919377934	0.954752016369273
ENSMMUG00000003048	0.10715854301852	6.06199665877689	0.867525976972157	0.351641134510807	0.80091215384934
ENSMMUG00000003050	0.243073055286928	7.09225410357312	0.9379949790453	0.332794015711085	0.790756694403768
ENSMMUG00000003051	0.0568796140405898	8.48967118731536	0.194570524029558	0.659139525241047	0.919947369298583
ENSMMUG00000003054	0.299216944841415	3.21717442610695	0.313866587671114	0.575317128356849	0.892409193231937
ENSMMUG00000003055	0.236064892878628	0.993074282149566	0.294310014931852	0.587471717675916	0.89620874170011
ENSMMUG00000003057	0.0492833960667957	6.69971408849682	0.060112603714181	0.806318054217102	0.960083249464635
ENSMMUG00000003060	0.143541058398843	1.1279414603503	0.181289664332347	0.670267258080896	0.922920508641772
ENSMMUG00000003061	0.174871406499597	8.61423374565299	0.563724024668353	0.452763655884286	0.853378836634819
ENSMMUG00000003062	0.272184267577869	1.84278160933197	0.45068143828005	0.502011527725906	0.871716608602968
ENSMMUG00000003067	0.00527553504359972	6.35965233509494	0.00148128437147221	0.969299031678968	0.9940697497085
ENSMMUG00000003069	0.568497450216771	0.0562424860920759	1.71858518492221	0.189875264622577	0.674619315013636
ENSMMUG00000003070	0.07769397662789	3.95117505053276	0.12510758347419	0.723559597422391	0.940753052597995
ENSMMUG00000003071	-0.394306778627893	5.5528956952685	6.57487612129364	0.010342820161907	0.187987596932185
ENSMMUG00000003073	0.0350762487081048	8.91180673134018	0.0674154466765913	0.795137739297815	0.957101258210832
ENSMMUG00000003074	0.0695321787743748	5.72184455165854	0.120689095938914	0.728288307926864	0.941755922427049
ENSMMUG00000003075	-0.229230194691516	2.64255336512007	0.856886837954708	0.354611356783306	0.801456997593106
ENSMMUG00000003076	0.171762866356288	6.97529942482479	0.799629780786312	0.37120408202982	0.810355963512619
ENSMMUG00000003077	0.369536184282094	4.53803098153079	3.77247221180127	0.0521025708094793	0.402751465447172
ENSMMUG00000003078	0.0781456902933416	3.65471465099071	0.149271413380561	0.699232596246122	0.933642715138274
ENSMMUG00000003081	0.0340240068597364	-0.135109243988164	0.00473088702931079	0.945163588700073	0.990157006697366
ENSMMUG00000003083	-0.00967488259980554	0.639334230789864	0.000856984294273389	0.976645828460505	0.995099719315197
ENSMMUG00000003084	0.32804270030344	0.0818881784381311	0.425477128901441	0.514216638811192	0.874659632035228
ENSMMUG00000003086	-0.258489963085001	2.41478374011244	1.1272386929284	0.288365097951233	0.759951756471662
ENSMMUG00000003087	0.256597138827243	-0.940688819326715	0.32688091603962	0.567501515557561	0.891227469503442
ENSMMUG00000003088	0.0842621162699748	2.47780975463009	0.0366930955261964	0.848091249402677	0.969553371621618
ENSMMUG00000003089	0.206444649580243	3.9326349858095	1.4701226148574	0.225326348837568	0.714191295055692
ENSMMUG00000003092	0.109081909244807	5.54376347022885	0.764512179735142	0.381920125919398	0.816857841400809
ENSMMUG00000003097	-0.530365300628056	4.16871511360965	3.75454302121626	0.0526641895480809	0.404724885761896
ENSMMUG00000003098	0.1382562555648	5.42829326937557	0.862696048716597	0.35298531976928	0.80091215384934
ENSMMUG00000003100	0.467626394377945	0.630740614876137	0.740651133037744	0.389452376805107	0.821571361336837
ENSMMUG00000003101	-0.0409607179645457	3.35190822403525	0.0357187223955648	0.8500975393449	0.969553371621618
ENSMMUG00000003102	0.141203692209373	6.91558559455069	1.13664246416652	0.28636291122891	0.758570228758138
ENSMMUG00000003103	-0.14844569390259	3.9536902906271	0.91780594823377	0.338051718820237	0.793699108112792
ENSMMUG00000003104	0.04202502957413	2.73287354552315	0.0178309816526649	0.893772105905523	0.980822778562765
ENSMMUG00000003105	-0.115798748484499	1.22853541068895	0.199322061045528	0.655268616138445	0.918317048857207
ENSMMUG00000003106	-0.822663521012221	5.38169967161611	17.6058221144578	2.71755097249857e-05	0.00583458193795442
ENSMMUG00000003110	-0.174931998703676	4.14879446755848	0.589458800111597	0.442628473689758	0.849575120388866
ENSMMUG00000003111	0.326121939999974	6.14678726232493	2.34391344949915	0.125773230718716	0.584175503197583
ENSMMUG00000003113	-0.342659717206028	6.03988951949053	4.05437380303609	0.0440570561557701	0.374552154369346
ENSMMUG00000003115	-0.74606228448991	-0.725929761276056	0.805520899890794	0.369447820364385	0.809366760739037
ENSMMUG00000003116	-0.16926655354754	5.12627733309264	1.20533223572109	0.272258534891366	0.751763654383731
ENSMMUG00000003118	-0.0697569132737959	4.68088173619067	0.0663457594858272	0.79673360912674	0.957929005467791
ENSMMUG00000003119	-0.0253616421137161	6.55401635475457	0.0522000201144834	0.819278359566862	0.963830486569892
ENSMMUG00000003120	-0.130201510687078	8.96097517243847	0.893638554987376	0.344493195048992	0.795725540365989
ENSMMUG00000003121	0.305854736988487	1.77220891625398	1.48637596255856	0.222779602145001	0.711778311758206
ENSMMUG00000003122	0.00577115891377618	4.3564344158479	0.00148480926698724	0.969262543102518	0.9940697497085
ENSMMUG00000003123	0.201744221993369	1.65916888397843	0.632768323193414	0.426341689414137	0.843436055356638
ENSMMUG00000003124	0.141139511744502	4.33053871433686	0.630047794943533	0.427337782943565	0.84357588321327
ENSMMUG00000003125	0.218412618380643	1.65717223845484	0.61834693152802	0.431662240596265	0.845503474437426
ENSMMUG00000003126	0.106340579497	2.47978232506772	0.254655717392659	0.613815755418866	0.905300348111438
ENSMMUG00000003127	-0.428571410895603	1.4990202942397	3.22687425501521	0.0724388292585522	0.46955969321641
ENSMMUG00000003129	-0.263335358278236	-0.803686493455995	0.378796930572033	0.538247802981075	0.883244230287708
ENSMMUG00000003130	-0.0488251184622083	6.45358322779787	0.147290216222817	0.701138492210569	0.934370404047079
ENSMMUG00000003132	0.0407375242923609	5.58761100976175	0.0905796866127062	0.763441493676648	0.951702668678154
ENSMMUG00000003134	0.0971438459629009	4.59976317752252	0.411627875699956	0.521144414276244	0.876306868579624
ENSMMUG00000003135	0.473006608326994	3.91800065351516	2.76456541677202	0.0963728559371657	0.528680988047511
ENSMMUG00000003136	-0.0503634301298544	6.85434013493214	0.200304801494028	0.654474931454666	0.917880778578991
ENSMMUG00000003138	-0.36263887051134	1.51642808187199	1.998154559878	0.157490853668095	0.637225618424351
ENSMMUG00000003139	0.0231944318324648	4.16978830115983	0.0107737082194213	0.917330863914465	0.98475786590748
ENSMMUG00000003140	-0.196871155496602	1.51078772352812	0.253429467310788	0.614670569319482	0.905851122705899
ENSMMUG00000003141	-0.415044023639295	3.64341489047347	3.68976838845042	0.0547472180175107	0.410269728040473
ENSMMUG00000003142	-0.407049119470777	3.15334090378858	4.68905990687033	0.0303552508235525	0.318693024538715
ENSMMUG00000003143	-0.532086769219947	4.01304302953061	0.481503347737842	0.487742149872533	0.866471159578456
ENSMMUG00000003144	-0.182813469393098	-0.328973040145016	0.275263471813968	0.59982264568718	0.900730205334354
ENSMMUG00000003146	0.407154396461492	2.69224333637493	0.885464424622235	0.346709372624233	0.797385102413132
ENSMMUG00000003149	0.276604707698898	4.76680320149155	0.963272213824752	0.326363820551123	0.786052118039141
ENSMMUG00000003150	-0.0777419205616103	5.35468778774234	0.298309793167704	0.584943973895002	0.894650683796364
ENSMMUG00000003151	0.068216425461228	5.17734999602131	0.26279816146776	0.608204264746941	0.903601885414791
[truncated: 15,177 more rows]
