# Supplementary material for: Macrophage-associated wound healing contributes to African green monkey SIV pathogenesis control
Source: Nat Commun. 2019 Nov 8;10:5101. doi: 10.1038/s41467-019-12987-9 (PMC6841668; doi:10.1038/s41467-019-12987-9)
Supplement: Supplementary file 4 — Supplementary Data 1 [file 41467_2019_12987_MOESM4_ESM.zip › 1_DElists/DE.RM.Re.D2-BL.txt]

GeneID	logFC	logCPM	LR	PValue	QValue
ENSMMUG00000000001	0.256698094341618	3.74133801921846	0.87794351359473	0.348765553703486	0.564865360717687
ENSMMUG00000000002	0.54569220991067	0.715898818240377	1.9357551907783	0.164130171016954	0.356442004980048
ENSMMUG00000000005	-0.499194514180712	5.60166272157548	6.76280956115157	0.00930771011289215	0.0546153889846411
ENSMMUG00000000006	0.174129513001926	1.51006518818274	0.164586928577179	0.684968079074967	0.827847317718397
ENSMMUG00000000007	0.564165461700886	4.01422236866178	11.7056110784909	0.000623119151685279	0.0088233260917942
ENSMMUG00000000009	0.162178277239767	8.11473917734136	0.372494489873048	0.541647687329847	0.724777440397283
ENSMMUG00000000010	0.289184429486824	5.58761024122719	5.97056205392937	0.0145466435692586	0.0732922117763523
ENSMMUG00000000012	0.353147748856094	7.5770722140554	5.92560005293794	0.014922455760128	0.0746781346864036
ENSMMUG00000000013	0.386900778332279	6.03070880884795	7.34492798769456	0.00672522259891707	0.0437050409984864
ENSMMUG00000000015	0.0494511725584525	-0.786273184530698	0.00508958815847649	0.943126086850621	0.973785654906852
ENSMMUG00000000016	0.0268176554072491	7.06583192209718	0.0300630029218709	0.86234735355882	0.932905711242812
ENSMMUG00000000019	-0.412659979504583	1.78232182861166	1.85883512031001	0.172759304293999	0.367466925979765
ENSMMUG00000000020	-0.338989875756148	2.25758962046085	1.17168283413658	0.279055733056108	0.496278864254681
ENSMMUG00000000021	0.316022342673347	2.68317500775984	1.26536788130627	0.260637464243132	0.475688990100949
ENSMMUG00000000023	-0.26550211778091	2.19724075746359	1.22347941536506	0.268678894639262	0.484635440626904
ENSMMUG00000000024	-0.0805028139325671	3.27900598192676	0.0778059868406515	0.780292984805958	0.887688301097541
ENSMMUG00000000025	-1.03833519766419	2.08628117005812	19.8892041485864	8.20624314296328e-06	0.000417013113087389
ENSMMUG00000000026	0.913773164344619	-0.0330214809074659	7.84642534391228	0.00509212941279329	0.0368097846086317
ENSMMUG00000000029	-0.180260444634902	3.54351970080943	1.17077922928553	0.279241187722466	0.496359153471478
ENSMMUG00000000030	0.465373310292072	4.22861157576522	6.58664704305633	0.0102746508201741	0.0582101663753101
ENSMMUG00000000031	-0.558107187644306	1.58552124890797	3.17504770570211	0.0747710283698045	0.216388741917399
ENSMMUG00000000032	-0.112886827175984	-1.66726845121478	0.0327050620905318	0.85648891918508	0.92990225511523
ENSMMUG00000000033	-0.36001682752915	4.46035441160742	2.88068262631653	0.0896480104503697	0.242487279920559
ENSMMUG00000000036	0.554422434632459	5.59028768737191	3.47482386800345	0.0623093551002285	0.192003136562886
ENSMMUG00000000037	-0.438889000206211	4.36407763637719	7.47545872894286	0.00625456275347751	0.0416938910476048
ENSMMUG00000000038	-0.0626625131240076	3.9589909797293	0.0955233467197409	0.757269409128157	0.872358106719331
ENSMMUG00000000039	0.295673593995532	4.11837043836731	3.70702619397519	0.0541838470544064	0.175229259714808
ENSMMUG00000000040	0.570835425147873	6.5869446901794	6.35960507879598	0.0116747526341973	0.0633171933201682
ENSMMUG00000000042	0.189470280166279	5.70112509527991	1.61276949668455	0.204102932803213	0.408689488697563
ENSMMUG00000000043	0.629254863541247	6.09575422270224	14.4777694232167	0.000141823432412383	0.00310313283454151
ENSMMUG00000000044	-0.630025723744665	3.25536023880947	8.70446413644809	0.00317431715210582	0.0266091124473253
ENSMMUG00000000045	0.214957306205884	1.6921764048676	0.825462657367172	0.363587838928377	0.579238494669436
ENSMMUG00000000046	-0.0830879294755617	1.50301854800144	0.0552407099604899	0.814182791860087	0.909068622709638
ENSMMUG00000000048	-0.253427814567747	3.20398483454914	0.167755997312618	0.682113872797953	0.826000273489681
ENSMMUG00000000049	-0.131896576450518	4.64722498438121	0.499242823323428	0.479833008091172	0.679496392693047
ENSMMUG00000000054	0.518636848102774	2.6212021277057	2.0057684677864	0.156701866164486	0.346665540087739
ENSMMUG00000000055	0.327730122197884	2.17321400865448	2.24370037562371	0.134159583635105	0.315052502173112
ENSMMUG00000000056	0.265146359421931	5.8947309064407	4.15450572697257	0.0415238913228891	0.147850814345584
ENSMMUG00000000058	-0.368509689069126	8.18223861077225	6.21278183265871	0.0126831167890232	0.0670190764866083
ENSMMUG00000000059	0.0393782503814481	7.28126569761184	0.0908008545098298	0.763161493213639	0.87620734006935
ENSMMUG00000000061	0.323362766191815	2.20222838776953	2.29143521181866	0.130089581031124	0.308962754948919
ENSMMUG00000000062	0.569646746091671	2.5590331824424	6.85248170128303	0.00885182324486667	0.0526632892462175
ENSMMUG00000000063	0.325046303684934	1.76983238965116	1.5788457005527	0.208927039376343	0.415141709229953
ENSMMUG00000000065	0.575624190871368	2.33963411408121	5.17815302101361	0.0228726248507603	0.0998530500367301
ENSMMUG00000000067	-0.0500378542544139	4.98487005995473	0.0666960306911548	0.796209537044387	0.897473094124845
ENSMMUG00000000069	-0.371553868431486	6.32815730264278	6.010417165139	0.0142216649220153	0.0723476774536716
ENSMMUG00000000070	0.538367235640766	4.48901384870027	5.97691631700626	0.0144943231271153	0.0731143888491431
ENSMMUG00000000072	-0.185030422291468	5.03226992184543	2.18581787239139	0.139287056873569	0.322273848528498
ENSMMUG00000000073	-0.786034012770755	1.43184311721797	4.97364967901511	0.0257362862920678	0.107580056790595
ENSMMUG00000000074	0.236358809995654	6.44274895234383	4.50915682976997	0.0337138562815408	0.128141950007954
ENSMMUG00000000075	0.207694580941587	6.06384556559483	2.40483623471746	0.120960782176612	0.294823668889667
ENSMMUG00000000081	-0.526298699853533	5.30329408910351	9.82708709921472	0.00171960462436643	0.0173945400636737
ENSMMUG00000000082	0.187094324668938	-0.0021301001199893	0.355774459229895	0.550862410051274	0.731304123901738
ENSMMUG00000000083	0.072992946883364	1.00358609520317	0.0428099228433858	0.836083591417675	0.919479999962886
ENSMMUG00000000084	-0.0927709668381986	-1.07299274341091	0.0323219355729378	0.857322911663449	0.930467996866472
ENSMMUG00000000085	-0.340740113509393	0.787327719175465	1.19594853997872	0.274132940835017	0.490827414967399
ENSMMUG00000000086	0.299854572640852	4.98160684053633	3.45010495914127	0.0632477532896123	0.193731237086539
ENSMMUG00000000087	-0.917132401422837	0.604030999432136	8.53487099621175	0.00348406022946629	0.0284691810187026
ENSMMUG00000000089	-0.138396223969862	5.49740543500107	0.37627136726838	0.539605523852954	0.723471793156919
ENSMMUG00000000090	-0.177194738640916	7.19058955696735	1.01336708651883	0.314097538431819	0.531534525072122
ENSMMUG00000000091	-0.247052637085853	2.13305764268691	1.03672686125998	0.308583941118387	0.52594973313459
ENSMMUG00000000092	-0.0169730503929783	5.60206617936671	0.00547762853813794	0.941001630291054	0.972423079350168
ENSMMUG00000000097	0.176390096517247	6.72275167351529	1.964062187304	0.161079540351978	0.352940896626765
ENSMMUG00000000098	-0.579880669483613	-0.12356180734573	1.54664645769336	0.213631198157781	0.420851109402654
ENSMMUG00000000101	0.583850312349486	2.97144858379935	7.31947750682131	0.00682112403752192	0.044244571929183
ENSMMUG00000000104	-0.699402628937948	4.4444475935671	19.5472612529686	9.8141332618564e-06	0.000477528478486248
ENSMMUG00000000105	0.226913329863662	4.64771671831478	0.904813599388802	0.341494278832092	0.558050676315483
ENSMMUG00000000107	0.0464781884392824	5.02051929629413	0.108413285905055	0.741957868913224	0.863402957120183
ENSMMUG00000000108	-0.278060431054273	6.16958334765933	1.89899304818752	0.168191072289431	0.361693984930922
ENSMMUG00000000109	0.0440879250011695	4.17465074107432	0.0382370427136181	0.84496792251499	0.924132478055712
ENSMMUG00000000110	-0.0530196236210733	3.04846963617501	0.0454273749015073	0.831220116526601	0.917252600158105
ENSMMUG00000000111	-0.426521909595634	2.30068228914024	2.75090821868011	0.0971992022873606	0.256332488636221
ENSMMUG00000000113	0.985598544304461	2.98070289267113	6.34592499310782	0.0117651245030181	0.0636646635328772
ENSMMUG00000000117	-0.132416965398408	4.12143350343027	0.251401042084971	0.616090283878941	0.779576154111146
ENSMMUG00000000118	-1.25363382887412	4.2361219999978	46.8718338781135	7.57840761439605e-12	1.30166729184867e-08
ENSMMUG00000000121	-0.2630938613374	-0.0295617011347059	0.306930590363248	0.579569833889937	0.753572404761056
ENSMMUG00000000122	0.491672656162181	5.41633835103525	12.4219136287771	0.000424325215225877	0.00672964902744198
ENSMMUG00000000123	-0.776466034856231	6.23367872991137	26.0770417574746	3.28061734561962e-07	4.26877905517898e-05
ENSMMUG00000000125	-0.137988982560789	6.10197323300174	1.01184603292945	0.314460992516483	0.531864069347247
ENSMMUG00000000126	-0.00879643228256619	5.0048605828561	0.00176337581376629	0.966504622327929	0.985147205974626
ENSMMUG00000000129	-0.225773223177734	4.47553391111314	1.72418806279262	0.189154840734897	0.389605893328047
ENSMMUG00000000130	-0.497295138345592	4.08202829964383	3.44216582430256	0.0635523314829901	0.194237299240372
ENSMMUG00000000131	-0.837480355430252	-0.0894128331385003	3.67836907534729	0.0551227444942608	0.177302811809745
ENSMMUG00000000134	0.67736290018189	8.03970670634475	24.4345680678105	7.68768306573727e-07	7.58871519178755e-05
ENSMMUG00000000135	-0.0952480674628849	1.59962775918641	0.0874091094616425	0.767497143634784	0.87905606413914
ENSMMUG00000000136	0.0231015416308768	0.979951662385182	0.00601461892257404	0.938182855277402	0.97120472048244
ENSMMUG00000000138	0.197786207535734	2.53779327140635	0.635159180259617	0.425469183686587	0.63326331880423
ENSMMUG00000000140	-0.529022218951838	4.86252272390938	13.1639746309417	0.000285382906592441	0.00508478921538566
ENSMMUG00000000141	0.23791260982827	5.53034070143115	2.7598152333151	0.0966594002919579	0.255585511205652
ENSMMUG00000000143	0.109326970884077	7.47999976439898	0.576904707204566	0.447528140854873	0.653230865433248
ENSMMUG00000000144	-0.0970396177046061	3.57568396237575	0.219587178014674	0.639354648165717	0.795194287820707
ENSMMUG00000000145	-0.563212825487286	2.62750264922318	3.49820579366775	0.0614353539398681	0.190376129918969
ENSMMUG00000000146	-1.08278791347445	-0.312505091541163	4.5008094068385	0.0338788136603652	0.128625663888248
ENSMMUG00000000149	-0.0298474334471461	3.36852519562958	0.0128831079200822	0.90963116698176	0.956109884413484
ENSMMUG00000000152	-0.112200611881057	4.77269238364534	0.580662218883948	0.446052869287298	0.652367513869093
ENSMMUG00000000153	-0.708700513821784	6.17785976658355	8.58164990424825	0.00339567547284974	0.0279062784314197
ENSMMUG00000000156	0.238484566210689	6.11433543079935	2.2052289939246	0.137543467881782	0.319884065677439
ENSMMUG00000000158	-0.255134473096834	5.23664698387223	1.10852058164089	0.292403767457465	0.509777416752885
ENSMMUG00000000159	0.583164328286236	1.9621791120877	3.21093327862946	0.0731477490688069	0.213199684032891
ENSMMUG00000000161	-0.132221299795172	-0.229145266127778	0.0317077721987147	0.858670543875629	0.930858701187061
ENSMMUG00000000162	0.496454641567504	4.31872724484755	11.587382261137	0.000664008164907275	0.00921244284365699
ENSMMUG00000000164	0.103079925266196	0.220849068813826	0.130418516568241	0.717998500719632	0.848691917167462
ENSMMUG00000000165	0.418668872406626	7.01423098601823	12.681128377735	0.000369364600487228	0.0060826523278702
ENSMMUG00000000166	-0.026805127487682	2.61710853276696	0.009894342264964	0.920764861376908	0.962759980358263
ENSMMUG00000000167	-0.135842331920818	3.46864677158498	0.221303443241524	0.638048549750089	0.794266250428625
ENSMMUG00000000168	-0.397247883224931	5.05048287888751	3.86237235192481	0.0493804596188177	0.165139948289099
ENSMMUG00000000169	-0.202430779493692	4.35526512006272	1.14898653534039	0.283761403768923	0.5010677363149
ENSMMUG00000000170	0.752092242655622	7.04044608845661	7.69847165714786	0.00552676032065875	0.03859036970434
ENSMMUG00000000171	-0.0197752061035988	3.60791262333782	0.00346669141929112	0.95304879047618	0.979452758275742
ENSMMUG00000000172	-0.0993833058451308	3.78642672085418	0.234869344570868	0.627936554436499	0.787513767745511
ENSMMUG00000000173	-0.259881822912902	6.4782310483991	4.73929351820285	0.0294811754769551	0.117377994898512
ENSMMUG00000000174	0.530956738839966	2.50089678898641	1.94329492816023	0.163311222125494	0.355306481401066
ENSMMUG00000000175	0.17879777729543	4.69552366378441	0.942024493734269	0.331757736963605	0.549159177926228
ENSMMUG00000000177	-0.126806558279318	1.79264423193976	0.189634756003308	0.663220780881306	0.812143847766096
ENSMMUG00000000179	0.34182023523889	4.9236843757982	1.88256446904432	0.17004296515764	0.363953964135511
ENSMMUG00000000181	0.03543152608355	3.18322973407894	0.0163876776475149	0.898137604946505	0.950448665121598
ENSMMUG00000000182	-0.305672898147008	5.71572706278855	5.67765222508281	0.0171823449198903	0.0819106179139706
ENSMMUG00000000183	-0.381543629155028	7.06594922592613	5.71534106252829	0.0168172972076135	0.0806854460441254
ENSMMUG00000000185	0.501178465940944	3.51149924751197	1.20755786488961	0.271816320380984	0.488155282189857
ENSMMUG00000000186	0.0287199777600274	7.21133794778971	0.0728537683356478	0.787226129978081	0.892030347572472
ENSMMUG00000000187	-0.0198547548703693	5.72230895205954	0.0255825475215055	0.872924044098826	0.938379247502543
ENSMMUG00000000188	-0.742114833663512	4.88356138612974	25.7241396877997	3.9386946076974e-07	4.84914345563256e-05
ENSMMUG00000000190	-0.421759290674957	4.0518369370601	7.26248628437724	0.00704097480162301	0.0451084607208791
ENSMMUG00000000192	-0.566157361730726	-1.04521158245292	1.518238570534	0.217886244748832	0.425794118973214
ENSMMUG00000000193	0.245697294837347	5.58777374400067	2.93038092818992	0.0869269798388246	0.237901671163296
ENSMMUG00000000194	-0.309933018211238	1.54153959275603	0.941392908015395	0.331919878633399	0.549181758540338
ENSMMUG00000000195	0.197722607923439	3.71690024181025	0.487231486221198	0.485164881017398	0.683996291229466
ENSMMUG00000000196	0.0837980026012155	-0.0521132020503206	0.0195642997758796	0.888760776028431	0.945881915965034
ENSMMUG00000000197	-0.382988358349878	4.72300736430194	1.3587903711575	0.243747230855343	0.457002776680643
ENSMMUG00000000198	-0.308140048769092	2.8820973846578	1.16633788851123	0.280154985491559	0.496966824029249
ENSMMUG00000000199	0.0160310218284694	1.0614920836933	0.00295763866290955	0.956629085452261	0.980724673017073
ENSMMUG00000000202	-0.210320543195761	1.29227315880725	0.651079220616321	0.419727094130755	0.627981931079255
ENSMMUG00000000203	0.441750790346313	4.39141816743265	6.10909826884915	0.0134487726657595	0.0698084373850365
ENSMMUG00000000204	0.346017562332915	4.05452659494698	4.45563032543984	0.0347863758766624	0.131069542079709
ENSMMUG00000000205	0.0433712830492297	6.79037858583315	0.0772746652297869	0.781025247212733	0.888134442442151
ENSMMUG00000000208	-0.70289362756213	3.66619319129956	3.54579461243785	0.0596965676116497	0.186393064042482
ENSMMUG00000000209	-0.00741187995623648	2.18927377114682	0.00154024668521124	0.968694277765717	0.986382079375383
ENSMMUG00000000212	0.251258645181047	3.11351426301529	2.29958579796215	0.12940850401269	0.308069364507548
ENSMMUG00000000215	-1.21685547683289	-0.269988054371324	5.83847578261837	0.0156794036748327	0.0773655379255747
ENSMMUG00000000217	-0.0603244039754199	5.00862887156661	0.117522846343714	0.731736848272055	0.85726158556175
ENSMMUG00000000218	0.404970266774295	3.45085271752593	1.32358472802768	0.24994971605231	0.464072675701489
ENSMMUG00000000220	0.163368269941359	6.78340525092204	1.78769212538403	0.181207607502477	0.378824472548995
ENSMMUG00000000221	0.367002938452269	2.03075220993183	3.04167448718278	0.0811521668743701	0.227644882938785
ENSMMUG00000000222	1.19013773997556	-0.902137819172226	5.17710142530334	0.022886472817872	0.0998530500367301
ENSMMUG00000000224	0.084637874404083	5.5263230468643	0.412336703155653	0.520785863588689	0.709753074109286
ENSMMUG00000000225	-0.236395516047412	3.98847375902071	1.25783482980005	0.262061325992336	0.477273389380168
ENSMMUG00000000226	-0.710951919729239	7.21027597833241	30.8651986489932	2.76587460630896e-08	7.30871726737888e-06
ENSMMUG00000000227	-0.44525148870377	0.213587891307986	1.40212178763935	0.236368637091577	0.447368342775198
ENSMMUG00000000229	-0.355555842266909	6.89497152877442	10.2606790633197	0.00135895649465661	0.014999818418796
ENSMMUG00000000232	-0.0497341606047232	6.67135363048076	0.15128879767224	0.697306767105394	0.835561673768818
ENSMMUG00000000233	-0.382692350130724	4.11639068700689	1.50034746838238	0.220617905976964	0.428948738177534
ENSMMUG00000000236	-1.53305904342841	3.71491654584087	22.3643513758547	2.25521453996962e-06	0.000158104346687829
ENSMMUG00000000237	-0.232605316389802	6.93280152335418	3.62951603696892	0.0567633205754603	0.180987601028762
ENSMMUG00000000238	0.573469910629012	5.80926064734196	11.2374940321559	0.000801613153483617	0.0104846116940185
ENSMMUG00000000240	0.182282497882878	1.19026117123779	0.222903290362723	0.636836605435387	0.79383885151014
ENSMMUG00000000242	0.494998854776109	5.3854940726524	2.46688046180606	0.1162684793819	0.287424784378743
ENSMMUG00000000245	0.53666567796954	6.74537634226047	6.45418644900951	0.0110691215480649	0.0612313145602458
ENSMMUG00000000246	-0.761420676921438	3.58043862188816	12.0225213676267	0.000525615501053768	0.00785724268590036
ENSMMUG00000000247	0.467384389760384	5.56518725575616	9.03645494113456	0.00264648341846701	0.0234430114469259
ENSMMUG00000000249	-0.0572824255867152	5.90602474893094	0.0852077681519319	0.770360256963834	0.880921556875442
ENSMMUG00000000250	0.581721563697621	5.07008298508612	6.80252384650215	0.00910291059835947	0.0537290695661245
ENSMMUG00000000252	0.00342045885858856	4.81596084178222	0.000621386912417421	0.980112685725678	0.990859149811221
ENSMMUG00000000258	0.350049954685885	2.89793182213658	0.91018857164039	0.340064390067415	0.55701992677037
ENSMMUG00000000259	-0.0589531711668476	-0.275211825949344	0.0251084335985681	0.874097167103419	0.939064713297178
ENSMMUG00000000261	-0.145656988337792	1.83472176118197	0.151498981022421	0.697106974474191	0.83538054793614
ENSMMUG00000000263	0.0100439584956302	6.31945444254943	0.00312298118157628	0.955434504121529	0.980324861181866
ENSMMUG00000000264	0.164502864239922	6.13402377569687	2.07825147343197	0.149411243040891	0.337092803161741
ENSMMUG00000000265	-0.722287820232544	4.36867506037355	7.4157675106164	0.0064654727917266	0.0427279189251446
ENSMMUG00000000266	0.00932772305344474	3.25547840978561	0.000619035232773513	0.980150346043964	0.990859149811221
ENSMMUG00000000267	0.274680895128776	7.25573464837111	3.73332163300577	0.0533372264045483	0.173401193023898
ENSMMUG00000000272	1.21556473197932	2.61728095107953	3.76425851852691	0.0523590678949286	0.17175694235357
ENSMMUG00000000273	-0.49885602631424	4.01167790753368	2.83217450605233	0.0923931805366175	0.247611993898727
ENSMMUG00000000275	-0.021740796950963	-0.630000080859036	0.00258437263395095	0.959455626182821	0.981766179960902
ENSMMUG00000000276	0.00500950157909892	2.16686918061321	0.000260651330510342	0.987118952897944	0.994647139210084
ENSMMUG00000000277	0.272814489355173	4.78531453949936	5.55995155645929	0.0183759227416111	0.0860951579405107
ENSMMUG00000000278	0.241432982828975	3.93436236849544	1.16416738694056	0.280602934760972	0.497412220624138
ENSMMUG00000000284	-0.0537837284657403	4.72327758649252	0.173979613293604	0.676598949279851	0.822394986400872
ENSMMUG00000000287	-0.0869703397683598	1.93758289943702	0.146299047513708	0.702097511176931	0.838669368660892
ENSMMUG00000000288	-0.412733414932983	4.24364534146717	1.27213551390145	0.259366440947488	0.474427900928014
ENSMMUG00000000289	-0.531867879987624	1.21745631917706	4.05060611273208	0.0441554883993107	0.153680783940539
ENSMMUG00000000290	0.25547690957037	2.06645486550146	1.12655306316107	0.288511772754879	0.505970819771064
ENSMMUG00000000291	0.126216203724983	-1.14369698978991	0.0421441944704171	0.837345156234026	0.920138344821357
ENSMMUG00000000293	0.79002263995289	1.34670655457568	4.70125434879102	0.0301406123531871	0.119394639709027
ENSMMUG00000000294	0.347929070843242	7.03236238402487	5.72742156302803	0.0167019881741344	0.0803341777874356
ENSMMUG00000000297	0.0889561920617222	4.5663563674694	0.275041493255461	0.599969770452509	0.767881255997628
ENSMMUG00000000298	-0.37709002602559	-0.270006056569866	0.895099285161056	0.344099180697391	0.560367187943881
ENSMMUG00000000300	-0.0563417280875093	6.40518364370507	0.0678516158076121	0.794490897439211	0.896830681809666
ENSMMUG00000000302	0.169382167124756	5.35377359873541	1.00534972334673	0.316019484741099	0.533511958906341
ENSMMUG00000000304	0.133601141265067	4.96786119500888	0.75445141485643	0.385070535715385	0.598285906302916
ENSMMUG00000000306	-0.11661359453906	4.42121150359845	0.483349758672137	0.486908918697667	0.684830297048078
ENSMMUG00000000307	0.218526627878205	5.70101494016561	2.85611221531203	0.0910272632390782	0.244983433624946
ENSMMUG00000000308	0.174291984245619	4.72897797399772	1.72575139189355	0.18895439475194	0.389343947566579
ENSMMUG00000000310	-0.155198080491134	2.50318748413193	0.354854591275831	0.551377844714606	0.731705621634712
ENSMMUG00000000312	-0.0789689737543032	3.56542244707375	0.154238128505469	0.694517710951355	0.834081681114562
ENSMMUG00000000313	-0.654817734181244	0.481127246255864	1.26708275085461	0.260314668065397	0.475251354027557
ENSMMUG00000000314	-0.423841735943149	5.68051968300498	5.49227042526203	0.0191007230614183	0.087790746401638
ENSMMUG00000000315	-0.279461188660396	4.15771356941857	4.32226396109102	0.0376168429102426	0.138086534265084
ENSMMUG00000000318	-0.755487861717455	4.80460029134685	11.1290380368869	0.000849866555981111	0.0108208361493933
ENSMMUG00000000319	-1.27707816796889	4.51869456949407	21.7699589761914	3.07375454695883e-06	0.000202225273219204
ENSMMUG00000000320	-0.0951066415601721	2.33222997318689	0.0614918337665387	0.804153386177433	0.902725021448381
ENSMMUG00000000321	-0.245184939136337	3.46761108276613	1.58354251223545	0.208251160259142	0.414331278652963
ENSMMUG00000000322	0.22750740660151	4.90384917169655	2.17644414793815	0.140137912361356	0.323479207461182
ENSMMUG00000000323	0.143024274701298	3.3130909639803	0.141613417579116	0.706682296188073	0.841547676935474
ENSMMUG00000000324	0.375140062248189	-0.00492668784440076	0.92250885737684	0.336817089396264	0.554135088838145
ENSMMUG00000000326	-0.429594483897561	0.533077574285478	2.01700511415184	0.155545664866218	0.34526123218218
ENSMMUG00000000327	-0.362751416942325	5.0869807318177	1.91774555491729	0.166105402142406	0.3588712436727
ENSMMUG00000000328	0.133210146188154	2.9795192685799	0.183772883936562	0.668150733901716	0.815647264072201
ENSMMUG00000000329	-0.316164325205832	5.32773319139435	4.29247544768972	0.0382813902162254	0.139838613005931
ENSMMUG00000000330	-0.517280058879153	6.82130882135343	14.1874388669233	0.000165471455345021	0.00343668405925766
ENSMMUG00000000331	0.372441143801572	4.5931905738124	7.5883587686042	0.00587464074347969	0.0400416192991742
ENSMMUG00000000332	-0.566805871008404	7.66292622041302	9.38176193329905	0.00219154812972911	0.0205133682159277
ENSMMUG00000000335	-0.10947354379021	6.36301934503331	0.275415310428549	0.599722052413872	0.767718975934701
ENSMMUG00000000336	0.229870934132021	5.69176064375754	2.91929160936255	0.0875262810589772	0.23908308504959
ENSMMUG00000000337	0.801036407515862	0.274515206480466	1.64652448645851	0.199432627922412	0.402805129021089
ENSMMUG00000000338	0.246563821959054	7.5512174207725	1.77380882160853	0.182911408946756	0.381180097072249
ENSMMUG00000000340	0.122572968500113	6.31851292380402	0.664472582710125	0.414985379858578	0.624094990320544
ENSMMUG00000000342	-0.70543012466691	-0.369323574301672	2.45968031668071	0.116802552097992	0.288412972230465
ENSMMUG00000000344	-0.054034694273702	-1.23640710151196	0.0148785627586356	0.902916667961159	0.952376362619803
ENSMMUG00000000345	0.727160766696964	4.4600251088898	15.8164557861123	6.9792865502809e-05	0.00189978170820325
ENSMMUG00000000346	0.251363314575989	2.49622173242549	1.42769251751173	0.232141390263819	0.442487052159666
ENSMMUG00000000347	0.276043965188116	4.93207282681005	3.07169718296844	0.0796662602846409	0.225279500600756
ENSMMUG00000000348	0.253847170050842	4.19738169364859	2.67399392914622	0.101999766511352	0.264086220922367
ENSMMUG00000000350	-0.0282075541593298	7.15191681204429	0.0514758675270954	0.820514769670042	0.911765652057491
ENSMMUG00000000357	-0.174232797650999	3.03011563897453	0.935764646247431	0.333369451775716	0.550572471509586
ENSMMUG00000000358	-0.567315202727154	4.19581337348985	5.89635292997444	0.0151722698189811	0.0755140267779829
ENSMMUG00000000359	0.304854127593006	1.91773386081663	1.20479455887594	0.272365502002412	0.488732747847202
ENSMMUG00000000360	0.154988733693717	0.539017323968505	0.26850799014974	0.604334385491024	0.77063107015026
ENSMMUG00000000361	0.245632769904866	1.70007268317008	0.760276313620519	0.383242064845836	0.596571117073779
ENSMMUG00000000362	0.710523640069814	2.9856405589513	8.97946765945168	0.00273030180662069	0.0239690645480581
ENSMMUG00000000364	0.415321791512181	4.3148066584198	5.88966473690243	0.0152299996120603	0.0756919974375924
ENSMMUG00000000366	-0.636037712990201	7.08103234343354	13.5413132967864	0.000233369038002939	0.00441447863076925
ENSMMUG00000000368	-0.876811291260208	1.4723890080939	6.55452121497105	0.0104617985684661	0.0589540197545844
ENSMMUG00000000369	-0.328071013198454	2.31242897358133	1.20508435971296	0.272307841581203	0.488731398850444
ENSMMUG00000000373	-0.349869097574883	4.97175297804401	1.57220035264421	0.209887756712738	0.416189345335718
ENSMMUG00000000375	-0.575022840276158	4.45213756149959	2.23117757128087	0.13525073281484	0.316278636736241
ENSMMUG00000000376	0.0484969724696803	4.3641118403474	0.0527241885191074	0.818389020328586	0.910920513957514
ENSMMUG00000000377	-0.431577456990148	5.7759157013722	5.54178727458142	0.0185676103286602	0.0865447150624334
ENSMMUG00000000378	-0.553334097523072	3.43257988012458	6.15493566593657	0.0131045883013837	0.0685524375156866
ENSMMUG00000000380	0.015591753999427	6.89299330580103	0.016288474317534	0.898444711156415	0.950578191377516
ENSMMUG00000000381	0.359526261683363	5.0582909151753	4.35767456525503	0.0368425649194586	0.136410410661052
ENSMMUG00000000382	0.370966390739201	4.18189860687956	3.71757114382469	0.0538426395301089	0.174394080074635
ENSMMUG00000000383	-0.407498495584392	3.53287624626268	5.93691479043074	0.0148269508278096	0.0743555350126882
ENSMMUG00000000386	0.487896796069232	5.52200327993999	10.639991072772	0.00110668208036555	0.0130731577801641
ENSMMUG00000000387	-0.781393006421072	6.87500037191266	15.7473399364093	7.23896573263551e-05	0.00194579773746084
ENSMMUG00000000388	-1.0795995489872	7.48285767393261	8.17585774861836	0.00424515902182759	0.0325949268479708
ENSMMUG00000000389	-0.716427975290208	4.45324199668963	7.7234560432652	0.00545079531247747	0.0382104091634414
ENSMMUG00000000390	0.202286488535864	5.96482552788548	2.43482732662642	0.118666961423234	0.291341299228912
ENSMMUG00000000391	-0.139881624292874	4.21486236106416	0.513155719520348	0.473775951008625	0.673807711726765
ENSMMUG00000000392	0.217739363968344	0.671980367978584	0.230874930548062	0.630875838241727	0.789560142643537
ENSMMUG00000000396	0.142526715018306	5.26783541161179	1.04671377002412	0.306265150931639	0.523788731693899
ENSMMUG00000000397	-0.308513053302981	2.85208222395491	1.0842851577985	0.29774091097206	0.514797451867939
ENSMMUG00000000399	0.0314997088179321	6.32157908752319	0.0470183515366784	0.828335255704796	0.916366702633477
ENSMMUG00000000400	0.656666393095302	4.42538382824736	16.817120289665	4.11602890180398e-05	0.00129416789111518
ENSMMUG00000000401	-0.520508670193878	3.12308705001603	4.69896841005879	0.0301807271314507	0.119493707853595
ENSMMUG00000000402	0.517583410852186	4.68803101202953	6.15433105556713	0.0131090687645652	0.0685524375156866
ENSMMUG00000000406	0.321127538177655	2.82512767359563	1.50451832941637	0.219977449867439	0.428333825974734
ENSMMUG00000000411	-0.30871180051068	5.72455935161236	6.91270120721044	0.00855855993966138	0.0514172177417362
ENSMMUG00000000413	-0.152608018466246	5.98808842310448	0.431921030097797	0.511047830477869	0.702895382470202
ENSMMUG00000000414	-0.424455711364666	-1.10629210034435	0.861778285151583	0.353241529201878	0.569047302205763
ENSMMUG00000000415	-0.593824503958719	0.431370549156744	1.94021182985891	0.16364553579588	0.355749363729913
ENSMMUG00000000419	-0.458227822687676	6.70578750889799	7.92683929736629	0.00487068062038748	0.0357061226518837
ENSMMUG00000000421	0.0260837381348892	6.70873530487437	0.0255276817665901	0.873059227493845	0.938402083318791
ENSMMUG00000000422	0.361767873488779	4.56204127953231	6.56478568980917	0.0104016263035875	0.0586919623490209
ENSMMUG00000000424	-0.547242805176332	5.41567983889024	8.5702456192926	0.00341701055980621	0.0280279720034534
ENSMMUG00000000425	-0.00635349683100607	7.32647680041017	0.00276794574674	0.958041637127833	0.981163502088803
ENSMMUG00000000427	0.300774650548791	5.55053952630591	6.95213572645504	0.00837192274766759	0.0506681272424026
ENSMMUG00000000428	-0.0381386276127703	5.89284923578678	0.0683453719031988	0.793761327166818	0.89636058878483
ENSMMUG00000000429	-0.39598438270434	5.00382262191157	5.13241010922707	0.0234830982090324	0.101470615053671
ENSMMUG00000000430	-0.36413798945294	1.000626496571	0.596452744714519	0.439934674306741	0.646859493786562
ENSMMUG00000000431	0.433534941377545	-0.662213633740764	1.0435012916362	0.307008559974016	0.524276264721516
ENSMMUG00000000433	0.149146808234326	2.79846839875297	0.266901751903081	0.605417716327332	0.771241911713881
ENSMMUG00000000434	0.199510557954008	6.35814021864774	2.09116525353832	0.148153030156433	0.33538350002331
ENSMMUG00000000435	0.480258762380336	3.97084836440893	7.44268576814358	0.00636947671651492	0.0422402054373978
ENSMMUG00000000436	-0.112636844413198	4.43389084345601	0.196747212618014	0.657359313199081	0.807577135956045
ENSMMUG00000000438	-0.225215239323036	-0.126874459426326	0.49943982822024	0.479746360250574	0.679432363214033
ENSMMUG00000000439	-0.86258685187001	5.66359781203593	5.38430814770754	0.0203186434643062	0.0919128312201534
ENSMMUG00000000442	0.391776843562084	5.50667921370034	9.58439517185288	0.00196238072965104	0.0189867000855196
ENSMMUG00000000446	0.116467940515474	5.29033087054357	0.680990081862095	0.409246001385436	0.618822899885223
ENSMMUG00000000448	0.239990505822074	0.908684446133474	0.725910741496897	0.394211896233037	0.606664593647401
ENSMMUG00000000452	0.604644373305831	3.20530815734897	8.43150727173168	0.00368774533295877	0.0295677821616849
ENSMMUG00000000453	-0.101321563233977	1.92961510032806	0.0904834154276486	0.763563490281075	0.876551698240058
ENSMMUG00000000454	-0.912888893029807	6.06726593001377	29.4457238223481	5.7504780421854e-08	1.20642769849716e-05
ENSMMUG00000000455	-0.590809412111315	7.65729912389751	22.4087948257882	2.20362623897724e-06	0.000156402827606087
ENSMMUG00000000456	0.382972588440767	0.107917887085383	0.666252051605809	0.414361372186149	0.623548562943765
ENSMMUG00000000457	0.0743287851736001	7.13021073753273	0.360850839260578	0.548034080500733	0.729229551005076
ENSMMUG00000000458	0.118259795917526	3.97356114012662	0.233988804741891	0.628581834031772	0.787974561187377
ENSMMUG00000000459	0.199883579705697	5.6769206961888	3.19315335526089	0.0739472412474361	0.214619434887794
ENSMMUG00000000461	0.0772423018929785	4.34032501816754	0.15426678703432	0.694490761345548	0.834081681114562
ENSMMUG00000000462	0.0635573825445775	6.09285261660606	0.214884562461247	0.642965577456563	0.798003956817251
ENSMMUG00000000464	-0.01669636361998	7.80941441588048	0.0172706458591563	0.895444785234771	0.949099637839705
ENSMMUG00000000465	-0.49916897700337	3.11867659438745	6.31635729494833	0.0119629135568823	0.0643776873826616
ENSMMUG00000000466	-1.21541595037758	1.41417247627154	2.6869303232596	0.101174555243918	0.262781515328827
ENSMMUG00000000468	-0.0872830727257516	-0.539106924052414	0.0270513065818108	0.869358946487832	0.936775431898847
ENSMMUG00000000469	0.664879935935859	-0.547309773309066	0.532215980241567	0.465676702524924	0.667655342907138
ENSMMUG00000000470	-0.0738519150433576	3.88776023448093	0.0192614486245759	0.889619556715072	0.946312349423303
ENSMMUG00000000474	-0.1746416619359	1.29982235352817	0.354421226885808	0.551620987894049	0.731802123122591
ENSMMUG00000000475	-0.427003797861665	1.95550056923708	2.46578739163806	0.116349384235061	0.287583396693252
ENSMMUG00000000476	0.245018182170054	5.49005590870197	0.632483546427956	0.426445793590063	0.63422226605792
ENSMMUG00000000477	-0.421581394633924	2.18894214827474	2.30292062554627	0.129130986378843	0.307664561248857
ENSMMUG00000000478	0.178135860512654	4.84384213248221	0.889026892938414	0.345741146952146	0.56192751135977
ENSMMUG00000000479	0.205085835233776	2.55081282414053	0.681689291322204	0.409005629036154	0.618731784774087
ENSMMUG00000000480	-0.160686254919787	2.96716572104078	0.393291767921244	0.530574164097666	0.717287827039867
ENSMMUG00000000481	-0.119781193774032	4.92867899784419	0.385683188860995	0.534577274135087	0.720160657305458
ENSMMUG00000000482	-0.452295978510609	-0.179507119779135	0.997311403688862	0.317961945186517	0.534763708735241
ENSMMUG00000000484	0.71039705071723	-0.723523252013521	1.26054906725368	0.261547185241244	0.476640260339905
ENSMMUG00000000485	0.346636021430476	1.96992536927915	0.945386727305554	0.330896352687681	0.548386313562679
ENSMMUG00000000486	0.319720008444396	6.91453969111156	2.01073328384245	0.156189809038026	0.346091830136691
ENSMMUG00000000489	0.0710044894678658	6.09652343758676	0.293532172230098	0.587965871808292	0.759144690233724
ENSMMUG00000000490	0.375803801604798	2.91216826523471	2.82860741766483	0.0925986225458072	0.248007787439075
ENSMMUG00000000491	0.184434230003209	2.63473258836667	0.697169430737016	0.403736444190368	0.613788030218956
ENSMMUG00000000492	0.252557217391887	3.793055644808	0.46678548684956	0.494469723795681	0.689707117131
ENSMMUG00000000494	-0.490279387649019	4.04422987886675	2.10986268725448	0.146352449291899	0.3329028829344
ENSMMUG00000000495	0.241247943409899	3.1406675690028	1.46355884817994	0.226364718604372	0.435147219557771
ENSMMUG00000000496	-0.0426330024654631	4.33912707717578	0.0661237947406725	0.797066474398506	0.8980853951895
ENSMMUG00000000497	0.660736946119751	2.86334172204136	10.4246274685723	0.00124345936997792	0.0142289527906334
ENSMMUG00000000498	-0.018107232010463	5.18344620536135	0.0144798542993705	0.904219945042479	0.953107197057356
ENSMMUG00000000500	-1.86805616492591	2.56063129247334	23.1832820699329	1.47272085577846e-06	0.000123211829351923
ENSMMUG00000000502	0.127519467826828	4.37073803029444	0.75527881256042	0.384810056634548	0.598181043132822
ENSMMUG00000000504	-0.488764637637478	4.96259318730397	2.66138449255309	0.102811210115949	0.265504996389366
ENSMMUG00000000505	0.238122500711241	4.81027568249171	1.61461876187431	0.20384375997049	0.408448485913805
ENSMMUG00000000506	0.0171871411378575	2.91961793941136	0.00209926459118748	0.963455525337664	0.983860529000909
ENSMMUG00000000507	-0.0299209008353974	6.34347232391918	0.0219345775953599	0.882261271456673	0.942864584279481
ENSMMUG00000000511	-0.153863364912684	5.74086301115417	0.959254180166358	0.327374858110697	0.544494099245602
ENSMMUG00000000512	-0.156797887825941	7.32820648633404	1.01517101087268	0.313667203934368	0.531159212735552
ENSMMUG00000000513	-0.39375378110678	3.4378996138678	2.1530814850018	0.142284068464223	0.326191299329907
ENSMMUG00000000514	0.584823028797835	2.02149555707832	6.39262669054304	0.0114595333890594	0.0625648269200524
ENSMMUG00000000517	0.400314182727935	5.48832911566669	5.35866336377723	0.0206195717260372	0.0926397499258214
ENSMMUG00000000519	0.306926570169311	1.46320672724154	1.41196855935716	0.234729875923179	0.445198801773026
ENSMMUG00000000521	-0.200673031672847	5.85434556742625	1.79902647774417	0.179830233543509	0.376870832976963
ENSMMUG00000000522	0.313973493855002	3.05673806799921	1.57070300063484	0.210104950350688	0.416553438205801
ENSMMUG00000000523	0.370366892888764	4.17198519162904	3.8592743590009	0.0494717202475749	0.165412938869446
ENSMMUG00000000524	-1.19032752183222	5.35689502816585	14.4257374284073	0.000145796043091324	0.00316986434953997
ENSMMUG00000000525	-0.482874119348676	4.05147728008784	9.2203478489042	0.00239340069527834	0.0218751999741611
ENSMMUG00000000526	0.469929408742269	3.29173020861999	3.13236106836693	0.0767525064389703	0.22004691213416
ENSMMUG00000000527	-0.429931480533121	3.03567185933208	2.66617638824327	0.102502012695951	0.264907398445027
ENSMMUG00000000529	-0.338538738508434	2.55508076841795	1.91305053699276	0.166624793459247	0.359676693786104
ENSMMUG00000000533	0.199141540292582	1.33404970835307	0.600970233368919	0.438208077371559	0.645056459170874
ENSMMUG00000000535	0.158442583984028	7.0419924834892	0.925975889480256	0.335910775429449	0.55301480674554
ENSMMUG00000000537	0.700262967204488	7.19294122426129	10.7177746011058	0.00106111218132954	0.0126831334909646
ENSMMUG00000000541	-0.342856722356059	5.70274244009157	8.41689096590119	0.00371750945088444	0.0297262301342603
ENSMMUG00000000542	0.250699827628656	2.87846536950027	0.541457678767195	0.46182924420813	0.664606894683406
ENSMMUG00000000544	-0.128127973982505	6.58406339504694	0.155860489069049	0.692996618359136	0.832901808042487
ENSMMUG00000000545	-0.221002936444689	0.0235974518101186	0.419106468763403	0.517383236001781	0.70781158594716
ENSMMUG00000000546	-0.717519145738104	4.79084185800363	14.3237193512231	0.000153913296105471	0.00327991907432701
ENSMMUG00000000549	0.0446292476432122	1.10760567868545	0.0198801918108735	0.887872206420688	0.945605636122454
ENSMMUG00000000550	-1.67880019719173	0.0462106532347841	1.17196513301543	0.278997826240259	0.496278864254681
ENSMMUG00000000552	-8.31297923479706	-0.309132302501661	5.25046523785729	0.0219409039191451	0.0968534992843064
ENSMMUG00000000553	-0.538246760317705	5.16041672329373	9.84838007853131	0.00169981375851882	0.0172638543269245
ENSMMUG00000000556	-0.18802294693568	1.47636953837259	0.254769006381839	0.613736912503868	0.777586447601452
ENSMMUG00000000558	0.0924607687012392	4.6448574175142	0.51209088796254	0.474235124866527	0.674147454180798
ENSMMUG00000000560	0.501351339033923	2.66943157613354	1.48668983861347	0.222730761153472	0.431280785446785
ENSMMUG00000000561	-0.698175198347987	7.44031054011968	15.1644174122529	9.85429720852294e-05	0.00242142215813434
ENSMMUG00000000563	-0.372099971046597	5.28578979493385	1.09318107362324	0.295767459080218	0.512830797209956
ENSMMUG00000000565	-0.254736360462672	5.4134824525883	2.20366947346669	0.137682642824095	0.320134976735705
ENSMMUG00000000567	-0.00817997662213775	2.59069189924897	0.00110120551120474	0.973527524957055	0.98847646932813
ENSMMUG00000000570	-0.437889210407861	6.35531446856089	3.11528475496919	0.0775609208046398	0.221665544589459
ENSMMUG00000000571	0.333988493805554	3.79332035015972	4.99238944874337	0.025459029950668	0.106860925116077
ENSMMUG00000000572	0.502683332824014	4.94917939922505	11.1007868510311	0.000862910997872746	0.0109463510335763
ENSMMUG00000000573	-0.134530057619378	6.42846934622283	1.12965058583459	0.28784988182013	0.505211613710355
ENSMMUG00000000574	0.479747215991524	2.55312276294031	4.46244583451334	0.0346478533848495	0.130707561989496
ENSMMUG00000000575	-0.00236403623247994	3.19525976469977	0.000186578837787721	0.989101725352224	0.995068894432718
ENSMMUG00000000576	-0.356604220266549	-0.434509767550325	0.357749830459724	0.549758585564111	0.730742413376348
ENSMMUG00000000577	0.465271275798921	4.59580744004594	6.02676430142493	0.0140905398675105	0.0718370771042922
ENSMMUG00000000579	0.0254040050725783	3.47785884659201	0.00140846608576339	0.970062790264865	0.986889298421124
ENSMMUG00000000582	0.287410196303013	6.52042839586703	4.4336567800801	0.0352369364087634	0.132273200885279
ENSMMUG00000000583	-0.375465440464759	2.56886433016876	1.59145272976336	0.207118702011472	0.41260389999409
ENSMMUG00000000584	-0.409813670594742	-1.04692343815112	0.732664169010892	0.392020988368506	0.604701616184775
ENSMMUG00000000585	0.390534728141566	0.315301762608437	1.41586366016243	0.234085425916238	0.444522158744478
ENSMMUG00000000586	0.381979995809283	0.359251037620695	1.43650929692023	0.230705048371057	0.440434579395496
ENSMMUG00000000587	0.451947256329268	4.22870029234737	7.09457894865246	0.00773174538835607	0.0479071225149532
ENSMMUG00000000588	-0.310378751581033	3.66099597556734	1.35140665508698	0.245032353954874	0.458511353255139
ENSMMUG00000000589	0.474184949847935	3.34968245253357	2.15222236155509	0.142363691056811	0.326191299329907
ENSMMUG00000000590	-1.08059697382888	0.891147910540312	11.1306674343748	0.000849120321006169	0.0108193550694377
ENSMMUG00000000591	-0.296926293551391	3.99183220426836	1.87082998860879	0.171380050157696	0.365485937609709
ENSMMUG00000000595	-0.666973845907415	6.00719817789087	14.2392672191822	0.000160976215793585	0.00336775576427603
ENSMMUG00000000596	-0.0240910339291662	4.36488529233684	0.0265092297133265	0.87066287529702	0.937414763729313
ENSMMUG00000000599	-0.543128672072143	6.70804681266878	10.3183340569018	0.00131715130997981	0.0147287701173263
ENSMMUG00000000602	-0.0471630469819953	0.308782478773335	0.0140807224197239	0.905542969199229	0.953908996528018
ENSMMUG00000000603	0.588266758232121	-0.541543324370347	1.96039157142707	0.16147144680266	0.353442642340728
ENSMMUG00000000605	-0.412785803049238	4.68905727555801	4.58669625980638	0.032221064094479	0.124477957014568
ENSMMUG00000000609	0.392424086529651	3.44988943775542	1.57941635039727	0.208844783535573	0.415031586486983
ENSMMUG00000000610	-0.288392175994657	6.61541159280314	1.09802143648044	0.294700726647149	0.511869118801631
ENSMMUG00000000612	0.163518343874294	5.28884573909318	0.977667508883549	0.322775339862953	0.539351030011292
ENSMMUG00000000613	-0.221575488019007	4.09468095699456	1.10757152496835	0.292610454944593	0.509947008875099
ENSMMUG00000000614	-2.65944182097118	-1.18622906326048	7.29560323253418	0.00691235575127167	0.0446172951461264
ENSMMUG00000000615	-0.338692852242259	3.9239752406849	1.22185626037974	0.268996667584643	0.485018555787721
ENSMMUG00000000616	-0.0356046983586897	-1.24663169399962	0.00271578238343295	0.958438519878918	0.981286015515027
ENSMMUG00000000617	-0.736291199611096	1.08991370763013	6.05164511406135	0.0138933466062	0.0712334690471913
ENSMMUG00000000618	-0.032211796066235	6.67654298462101	0.073095915284469	0.78688133863179	0.892018681683755
ENSMMUG00000000620	-0.0965966905780937	5.80967840094927	0.225699369231386	0.634731181267659	0.792422064940639
ENSMMUG00000000622	0.185835017844204	2.72227258287561	0.599009108839294	0.438956345882489	0.64578280058909
ENSMMUG00000000623	-0.174454234474375	3.55920287154622	0.362999264234567	0.546845221025593	0.728222477619443
ENSMMUG00000000628	0.167435156155365	6.93361821172387	1.81636200254088	0.177746928489961	0.37409401344732
ENSMMUG00000000630	-0.429082328989169	6.57445422501912	8.75324512023784	0.00309051620128294	0.0261362413949955
ENSMMUG00000000632	-0.0440834459277441	4.83620461767497	0.0450648492949668	0.831884829185792	0.917632382383608
ENSMMUG00000000633	-0.276749267660825	3.22060226800986	2.01907718986446	0.155333517003071	0.345060590797303
ENSMMUG00000000634	-0.193261532609598	3.21808527420601	0.877716070342636	0.348827993236838	0.564913220048645
ENSMMUG00000000637	-0.245680018823049	1.94178242024597	0.795818829268814	0.372346418351206	0.587706495276633
ENSMMUG00000000639	-0.345673668723498	0.536942741219674	0.537088725510969	0.463641763566196	0.665923434801116
ENSMMUG00000000640	0.65374078393034	7.59697191348555	4.16526132260625	0.0412610476167287	0.147311736491905
ENSMMUG00000000641	0.386014069643867	3.46813620608073	1.85176477195577	0.173578280368183	0.368663353976001
ENSMMUG00000000642	0.0362778259899391	7.07551928277981	0.0641235847212158	0.800093304981521	0.900078766463361
ENSMMUG00000000643	0.222808872852364	7.29793602518714	2.71281577400264	0.0995451441583255	0.260004166068035
ENSMMUG00000000644	-0.145967841711968	5.72952973662943	0.348378848410292	0.55503226231776	0.734342484792008
ENSMMUG00000000645	-0.0747586903225825	5.56381553684827	0.305821129686105	0.580255900455866	0.753946771494873
ENSMMUG00000000646	-0.491128376926303	5.81463399559851	9.71133096985719	0.00183135333068064	0.0180994395394829
ENSMMUG00000000648	0.217329624283124	1.70075762101509	0.288216312797886	0.591365832704173	0.761930803580142
ENSMMUG00000000649	-0.576739117149201	1.02142495168307	2.72984905634746	0.098488592838213	0.258322919037581
ENSMMUG00000000651	-0.00461596604260859	2.91701639891091	0.000379516883072029	0.984457239960296	0.993130362595915
ENSMMUG00000000652	-0.0657591010814898	8.58504994003874	0.235166985933631	0.627718773874698	0.787422946894051
ENSMMUG00000000653	0.318203793913569	6.10467186872316	4.335291701436	0.0373300188401571	0.137533256539283
ENSMMUG00000000654	-0.413918913146776	2.68721141390289	2.29760926694149	0.129573300580836	0.308137742775226
ENSMMUG00000000655	-0.069469852456413	2.97913138569429	0.134710846060756	0.713596818165927	0.845960929768627
ENSMMUG00000000658	-0.869737309582529	2.16573874035641	5.8025445223295	0.0160029992949448	0.0783283846228962
ENSMMUG00000000662	0.193367117138796	7.85796901997331	0.309527946333695	0.577970000858142	0.752255969838553
ENSMMUG00000000663	0.337792302496881	6.64064547157317	1.17243477980472	0.278901523068363	0.496261531153237
ENSMMUG00000000664	0.231116740996344	6.16511862753784	2.42459253482974	0.119444296312777	0.292455485882859
ENSMMUG00000000665	-0.52966016361915	-1.81632525497861	0.383527109639921	0.535721605607953	0.721055019519663
ENSMMUG00000000667	-0.84184103172345	4.37559288848324	27.429692238473	1.62910624476715e-07	2.39158366325817e-05
ENSMMUG00000000670	-0.133783955310161	6.33325182589358	0.879196675008764	0.34842179804894	0.564574792763075
ENSMMUG00000000671	-0.478925971755474	6.22780658206355	10.1447685820863	0.00144711329611283	0.015476723520569
ENSMMUG00000000673	-0.548387596903803	0.269908844330359	3.00900545474865	0.0828030815197465	0.230469791601476
ENSMMUG00000000674	0.352727055800916	3.28712672834675	4.87426280752877	0.0272600823485418	0.111666867259374
ENSMMUG00000000676	-0.00595903349942625	6.1080763104268	0.00209777891992147	0.963468450034658	0.983860529000909
ENSMMUG00000000677	-0.359756165491637	6.00582694754161	4.71010867634426	0.0299857559452882	0.118972178703862
ENSMMUG00000000678	-0.580597483519867	1.35513913038218	1.90448175120087	0.167577525217681	0.36087156132634
ENSMMUG00000000680	0.0237885853145097	0.54228737723697	0.00493583757184624	0.943990287818245	0.974397667281621
ENSMMUG00000000681	-0.826700883790799	6.26802403760388	30.2006509481695	3.89578689802902e-08	9.29361607785368e-06
ENSMMUG00000000682	0.291906196404099	6.46486137648971	5.09062110715409	0.0240555746348503	0.103088460560925
ENSMMUG00000000684	0.0267101556428589	6.29833552011534	0.0263163185525457	0.87113020747709	0.9376211447806
ENSMMUG00000000686	-0.296347087314785	4.32827848045405	1.1470197728674	0.284173885585754	0.501371414002971
ENSMMUG00000000687	0.00824641333993308	1.88703523874339	0.000745141310524389	0.978222629008012	0.990160654575011
ENSMMUG00000000688	0.783649526376072	3.89750166711744	7.89760054398224	0.0049500417878311	0.036102725158296
ENSMMUG00000000689	0.170533716881874	3.34567188066493	1.12105999113199	0.289690324896874	0.507312502082861
ENSMMUG00000000690	0.537240763742164	6.79988354938753	10.7683440963487	0.00103250842805108	0.0124043484685562
ENSMMUG00000000692	-0.486531206878311	1.12366341041318	4.09658017991618	0.0429700455023394	0.151116605558596
ENSMMUG00000000694	0.366863993984753	6.4625570871553	3.60696175605741	0.057538146136201	0.182546564216627
ENSMMUG00000000695	-0.00840580695185254	6.11989475869364	0.00253094337941207	0.959876564527269	0.981848727561502
ENSMMUG00000000696	0.390606251599304	4.32563715110195	6.38670220357168	0.0114978444345236	0.0626976432078915
ENSMMUG00000000697	0.999708729979006	0.996300606525168	6.88078169815485	0.00871274495014986	0.0520522112221823
ENSMMUG00000000698	-0.219233172620843	-0.00721771101112333	0.218527358792059	0.640164295167449	0.795753393505913
ENSMMUG00000000699	-0.0453463407281248	6.87524529245429	0.162367314892339	0.686986274229879	0.828920003243582
ENSMMUG00000000700	-0.127137255892095	5.08012353157319	0.343013429000941	0.558094956741398	0.736266737896196
ENSMMUG00000000703	0.232245049595431	2.00658099759744	1.18375703815403	0.276592462398551	0.493687221672817
ENSMMUG00000000704	0.0882762853498997	6.94057585345916	0.581286230876824	0.445808600687371	0.65223241272626
ENSMMUG00000000706	-0.76819222030381	9.65532898034906	9.75955982183029	0.00178392618505409	0.0177833523821759
ENSMMUG00000000707	-0.809428478645785	2.76689509563977	7.25163926168262	0.00708363174431522	0.0452131025047782
ENSMMUG00000000709	-0.423858012576484	-0.879951057313469	0.501468654184642	0.478855518153951	0.678619228508526
ENSMMUG00000000710	-0.34636590379476	0.544362031504454	1.04601109223732	0.306427560091258	0.523857845339648
ENSMMUG00000000711	-0.359240537956055	-0.508278355438276	0.829069293292292	0.362541790662505	0.578450329439776
ENSMMUG00000000712	-0.263824234464263	2.87253199704548	0.83831683750083	0.359878600221584	0.575883550858218
ENSMMUG00000000713	0.502909644290405	0.781222033163248	2.95753805948977	0.0854780007460234	0.235472356185036
ENSMMUG00000000715	-0.36797430409696	-0.935103409861622	0.356820143603748	0.55027757204064	0.73088198938629
ENSMMUG00000000716	-1.11088357814577	0.448359907709621	12.6895244512309	0.000367709774937279	0.00607037921226182
ENSMMUG00000000717	0.0507064765274162	2.93374726465833	0.0456652010853027	0.830785552902855	0.91724224416025
ENSMMUG00000000718	0.158073410265058	4.0685520705213	0.448295597550505	0.503145461116955	0.696712870053597
ENSMMUG00000000719	0.958345219392465	1.89026379972847	10.893480864697	0.00096503303140893	0.0118735009652434
ENSMMUG00000000720	0.0705416001624654	1.0756489173156	0.0510079320792727	0.821318587313345	0.912265021041741
ENSMMUG00000000721	0.197451201746515	7.23442207854874	2.5506213295082	0.110250889921961	0.27770483726347
ENSMMUG00000000722	0.446745465366317	6.47736086729733	7.23257138857165	0.007159259097958	0.0455071636568717
ENSMMUG00000000723	0.37858835567038	-1.62038671608309	0.63193972578236	0.426644701254334	0.634408223421734
ENSMMUG00000000728	0.216963290123966	1.22063891243197	0.650220081099764	0.420034005814028	0.6281616278279
ENSMMUG00000000729	-0.273763806253199	6.87472174351118	1.08808669701386	0.296895524041435	0.514112059777768
ENSMMUG00000000731	-0.12731431168892	4.7292656264245	0.0396095702557488	0.842245901296465	0.92255004703739
ENSMMUG00000000735	0.117144007074079	4.64154627389544	0.645684660429765	0.421659764469581	0.629612111147486
ENSMMUG00000000736	-0.24001064994597	5.11020390161935	1.94437961417756	0.163193790446653	0.355226827748015
ENSMMUG00000000737	0.204072907909717	4.39217760001436	0.591906914312588	0.441682672720337	0.64840526381577
ENSMMUG00000000738	0.00088357388627981	3.60644358986132	2.2535802788326e-05	0.996212305467697	0.997858160490341
ENSMMUG00000000739	1.08306914532232	-0.588522118665388	5.37032394877097	0.0204821732395903	0.0923606740780267
ENSMMUG00000000740	-0.637514109061925	3.41466524488887	10.2857046919583	0.00134064808779749	0.0148849202042725
ENSMMUG00000000741	-0.184159645877009	3.31219001495977	0.703127631916331	0.401734756039939	0.612189237594381
ENSMMUG00000000746	-0.0732990262901278	3.50343498829538	0.203080414630458	0.652245829326313	0.803945056656531
ENSMMUG00000000747	0.0251627107333774	4.36523246811205	0.0189503909736786	0.890508802518726	0.946957187808437
ENSMMUG00000000750	-0.373965285016093	5.17403394488555	6.04060382935597	0.0139805016778379	0.071523671328372
ENSMMUG00000000751	0.0332779694333709	3.03101366915388	0.0197215192614131	0.888317627811826	0.945867319644317
ENSMMUG00000000752	-0.730586188978257	1.30299232656431	4.15611809742192	0.0414843766324676	0.147798310109783
ENSMMUG00000000754	-0.204055599605777	7.12365122977114	1.76881751587368	0.183528488481103	0.382141510262022
ENSMMUG00000000756	0.120319807743177	4.14152006659224	0.299498579657676	0.584196937136231	0.756097249058239
ENSMMUG00000000757	0.19363245253848	7.08844990406765	3.59002558181337	0.0581273483299509	0.183502878869407
ENSMMUG00000000758	-0.813003604398725	4.56488987913536	4.33450876077584	0.0373471915068128	0.137533256539283
ENSMMUG00000000759	0.4899057650806	6.25685130771725	6.2020445718092	0.0127602828482345	0.0672921762975977
ENSMMUG00000000761	0.345637525774437	3.74226561422691	2.51162741426078	0.113009174223896	0.282004677633927
ENSMMUG00000000763	-0.144250204303669	0.179575673863405	0.114253104661412	0.735353038391651	0.859621846281563
ENSMMUG00000000764	0.66463718863165	5.80275878734686	11.3225283565721	0.000765723807885071	0.0101660333836503
ENSMMUG00000000765	0.149515133022833	4.94748558639288	0.950700513614091	0.329541051689049	0.546779583779035
ENSMMUG00000000766	0.0464023400358056	6.36434548712313	0.100586813172889	0.75112656854227	0.86825156075658
ENSMMUG00000000767	-0.32741399110236	3.91434379350331	2.81035127043583	0.0936578658381927	0.249948338041765
ENSMMUG00000000768	-0.271619058996942	5.78193647769545	4.43350858371017	0.0352399957644992	0.132273200885279
ENSMMUG00000000769	-0.119644335716592	5.42072563706966	0.0938285635499767	0.759365211728613	0.873834709677788
ENSMMUG00000000775	0.109132163015717	3.25308429204966	0.313575086459746	0.575494610697454	0.750546350291531
ENSMMUG00000000776	0.555986976230227	-0.538411473454773	2.45740992887164	0.116971520222639	0.288581274252234
ENSMMUG00000000777	-0.096068583321708	11.0156059473638	0.322488370491101	0.570116048991631	0.746422231685362
ENSMMUG00000000779	-0.132755928412067	6.53385113553182	1.28426183970253	0.257108119661917	0.471936230335671
ENSMMUG00000000780	-0.14325959501985	-0.881146496300893	0.0713810541149691	0.789336479191859	0.893184226009577
ENSMMUG00000000781	0.182038558615207	-0.411509425079795	0.228918731432092	0.632326734363178	0.790569514443292
ENSMMUG00000000784	0.470788575082336	5.26409289259801	9.98773260270986	0.0015758652543201	0.0163745079299468
ENSMMUG00000000785	-0.493527524971389	4.96545919365966	4.10493411402708	0.0427582574229745	0.150649400922464
ENSMMUG00000000786	0.0513076041373559	3.174435014273	0.0824471498875923	0.774008098362883	0.883053012120949
ENSMMUG00000000787	0.28879456975371	6.69528306649988	5.2517358243179	0.0219248889118373	0.0968076843058398
ENSMMUG00000000788	-0.316797208588969	0.579610452765379	0.928391393351607	0.335281269639069	0.552455016051483
ENSMMUG00000000789	0.266811915223469	3.67621645515531	2.30887407550795	0.128637199061949	0.306700795542481
ENSMMUG00000000790	-0.226635502921272	5.66934779321538	2.35599910338337	0.12480190388251	0.300973005518737
ENSMMUG00000000791	-0.212601900549877	5.9270397880385	1.26931103294178	0.259895969438766	0.474945237797224
ENSMMUG00000000792	-0.10540217270949	6.06679572460703	0.325310616345575	0.56843350207595	0.744893997059976
ENSMMUG00000000793	0.380785890196687	5.50869896444557	6.44289432047034	0.011139700176045	0.0614747296779154
ENSMMUG00000000795	0.162935816740873	1.31739668914055	0.352704396466986	0.552586214746911	0.732561519900809
ENSMMUG00000000796	0.0533625139657735	4.37121906168072	0.13085565977315	0.717546506131641	0.848494726712038
ENSMMUG00000000797	-0.871291276691675	6.82156360681209	22.3777236611555	2.23956633780479e-06	0.000157650784500554
ENSMMUG00000000798	-0.721174714140249	3.77071405796638	9.06557892128345	0.00260466057324065	0.0231921461928364
ENSMMUG00000000800	-0.345334216789864	7.41145516453925	5.36215280118332	0.0205783554445517	0.0925271814438797
ENSMMUG00000000801	0.342380117036228	6.38966326340336	10.3860846435031	0.00126968578784635	0.0144130433952573
ENSMMUG00000000802	-0.188864665848875	5.13835214662456	0.894497363446334	0.344261467991807	0.560530379583588
ENSMMUG00000000803	-0.339587279206888	7.48477661250826	6.62023485335791	0.0100826537391697	0.0575921718071097
ENSMMUG00000000807	-0.0470666716374062	4.06157120762869	0.0885544023497111	0.766023040865138	0.878279234575258
ENSMMUG00000000808	-0.304259043453585	-0.170036250902276	0.78408263241932	0.375895426718072	0.590108751422138
ENSMMUG00000000809	0.387244446673885	2.58031714014988	1.98401505325686	0.158968067506238	0.350010963656857
ENSMMUG00000000810	0.738480516073178	8.34543462791901	13.6313850173827	0.000222435729428412	0.00426401349181072
ENSMMUG00000000811	0.00765800607846554	6.30172518472386	0.000887831709043496	0.976229346152374	0.98936247636967
ENSMMUG00000000812	0.0397239175919287	4.80580334589555	0.053588779392733	0.816932208273214	0.910080919010295
ENSMMUG00000000813	-3.17419565684858	-0.799846417424899	1.40754854142337	0.235463775937493	0.446029470407304
ENSMMUG00000000815	-0.022299658705668	6.27156003592996	0.0226379879011027	0.880402293267996	0.941924974727367
ENSMMUG00000000816	0.208533393824139	0.0917813526981459	0.189294045598068	0.66350482776607	0.812272505347398
ENSMMUG00000000822	-0.509523758010763	5.64986976982985	14.8534516691734	0.000116195236630079	0.0027190318587987
ENSMMUG00000000823	-0.00518853573701829	6.72828927853856	0.000672730181342729	0.979307554216132	0.990692694950443
ENSMMUG00000000824	-0.301841469664937	-1.10090460184728	0.308285969696396	0.578733892265343	0.752884445470691
ENSMMUG00000000825	-0.168396751095479	5.21152355389958	0.463063729056934	0.496195605446627	0.691250355504555
ENSMMUG00000000826	-0.20025579636845	3.06197017706781	0.719567600860135	0.396285780532627	0.608330017555493
ENSMMUG00000000827	-0.0404265095428018	6.80811474494421	0.112266869762021	0.737577950366334	0.860992547905293
ENSMMUG00000000828	0.137206871028616	6.80975346374926	0.763071679328583	0.382368954692519	0.595866742486423
ENSMMUG00000000829	-0.137552037282481	8.00436700272928	1.26290353736218	0.261102205339895	0.476182998398602
ENSMMUG00000000830	0.0599115432968523	6.66008698824218	0.314336519334292	0.575031235382031	0.75039784978892
ENSMMUG00000000833	0.200033124451658	4.55898433062371	1.75683901730543	0.185019277434785	0.383896002563405
ENSMMUG00000000834	0.760166163077732	3.13122079300913	18.9724602994657	1.32618858984118e-05	0.000590119565261972
ENSMMUG00000000835	-3.43573280377294	0.142216441074619	6.31540564980729	0.0119693358760468	0.0643776873826616
ENSMMUG00000000837	1.00728821320659	-0.952091366360237	2.26760418933674	0.132103982179091	0.311806788224278
ENSMMUG00000000838	-0.539566156274358	3.75330390670065	2.17328947729306	0.140425573731378	0.323925551223495
ENSMMUG00000000841	0.141262406643527	5.25019947127694	0.696979235554345	0.403800580248776	0.613831203323566
ENSMMUG00000000842	0.302436556969434	-0.484267600862735	0.340326706067778	0.559640701675886	0.73733673811176
ENSMMUG00000000843	-0.24927651050522	0.631394902798669	0.283755441915048	0.594250265353539	0.7636890699495
ENSMMUG00000000844	-0.170014375822866	7.93944244206033	1.64408098274131	0.199766459412159	0.403289692861218
ENSMMUG00000000850	-0.35379883562067	3.20495116467355	1.19714967528902	0.27389211147574	0.490600782845688
ENSMMUG00000000853	0.16653790299872	6.3919255606826	1.77464630996826	0.182808105318997	0.381057283611541
ENSMMUG00000000854	0.653715996741825	5.04396396697459	23.3386927071121	1.35839702772802e-06	0.000117245363559078
ENSMMUG00000000857	-0.0304060672100196	7.6336506727891	0.044960330233959	0.832076989756873	0.917768737606211
ENSMMUG00000000858	0.166286790276842	5.59828294473626	1.03599063232294	0.308755781592362	0.526162248698324
ENSMMUG00000000859	-0.0173449490668736	3.16950324606898	0.0100616946306857	0.920099807369449	0.96222809859825
ENSMMUG00000000860	-0.225250213078195	0.759418429213569	0.482673167870914	0.487213969988068	0.684982252305852
ENSMMUG00000000862	-0.184749711964784	-0.505763685099259	0.219001682203729	0.639801641440907	0.795561483320017
ENSMMUG00000000864	-0.0628136104021564	2.57173025331944	0.10889892353158	0.741401194517517	0.863050282414969
ENSMMUG00000000866	-0.16691360975008	1.73696492971807	0.383075406699909	0.535961909095947	0.721055019519663
ENSMMUG00000000868	-0.241112408920728	4.85024544043077	1.38182197243878	0.239791042828198	0.451705522221665
ENSMMUG00000000869	0.184134529112185	1.77676992300399	0.676618208234775	0.410753669950141	0.620065480318476
ENSMMUG00000000870	-0.2847557330395	2.52304283073045	1.41409726534008	0.23437741295853	0.444775875038749
ENSMMUG00000000871	-0.386145381890407	3.77153611526498	4.80736425578005	0.0283383572725967	0.114580890893155
ENSMMUG00000000873	0.390261403416479	5.83798874811661	7.05664700937307	0.00789716689809484	0.048547508461588
ENSMMUG00000000874	0.273579071340979	-0.499937143087198	0.429948702529771	0.512014120200375	0.703717254425993
ENSMMUG00000000878	0.712882404501363	5.28762169791905	17.5465454135338	2.80359680607833e-05	0.000982746504922479
ENSMMUG00000000880	-0.108698511950721	6.8863909497645	0.275715332383527	0.599523391425749	0.76766167967263
ENSMMUG00000000881	0.395840811887392	5.62586444753831	10.4052307658619	0.00125658858525716	0.0143188984483833
ENSMMUG00000000886	-0.0467030127975821	2.52615708281086	0.0367237023329281	0.848028678236722	0.925455275264879
ENSMMUG00000000887	1.09326476333546	-0.534751574191137	4.74391194274217	0.0294021411907784	0.117144787077896
ENSMMUG00000000892	-0.46048366553152	-0.792670037632117	0.872331603003683	0.350310630133825	0.566406418448515
ENSMMUG00000000893	-0.615820395552574	7.11253916391884	17.6670617117246	2.63144143485082e-05	0.000945062984395922
ENSMMUG00000000894	0.551554367613362	4.95463975338047	11.3598652150984	0.000750482705816738	0.0100580422707035
ENSMMUG00000000895	-0.252038772251235	1.03745491949681	0.458569410431259	0.498293321072262	0.693015657903703
ENSMMUG00000000896	-0.545942656144916	3.53820870269296	2.60370227048996	0.106614397741866	0.271813699809157
ENSMMUG00000000898	0.310804210412177	5.75318312313289	4.28079000333887	0.0385454289839665	0.140593817844258
ENSMMUG00000000899	-0.394456142428226	4.34206079618413	3.2000537014635	0.0736358521978145	0.21411366130856
ENSMMUG00000000900	-0.172618498484042	5.92519379469111	1.87670504168759	0.170709114277125	0.364833065267501
ENSMMUG00000000902	-0.200439016486197	3.85653067613419	0.748233774270709	0.387036005052746	0.599806040046377
ENSMMUG00000000903	0.0501493379239436	0.28597558424246	0.0239871144426616	0.876917702541086	0.940206867142433
ENSMMUG00000000905	1.17864465968854	4.21736202712759	6.41475140025868	0.0113176171185502	0.0619834029262349
ENSMMUG00000000906	0.655897368016198	4.93165919216338	18.3990697248242	1.79145421513707e-05	0.000728309923495239
ENSMMUG00000000907	0.136446141686893	1.72404499989163	0.297639934137255	0.58536576686025	0.756811623002759
ENSMMUG00000000908	0.383586704205929	7.95930751547758	9.20966556558363	0.00240740668150775	0.0219594355611137
ENSMMUG00000000911	-0.420649832712746	1.96306434614356	2.50238821160454	0.113673800893429	0.282915716753568
ENSMMUG00000000912	-0.160105645268898	4.99919087099232	0.828076189857139	0.362829409269812	0.5787390673418
ENSMMUG00000000914	0.107977480636308	5.80733270992067	0.303958513250585	0.581411365137662	0.754924963226989
ENSMMUG00000000915	-0.198322151453616	-0.20233164082702	0.313909114797191	0.575291244501361	0.750532893281008
ENSMMUG00000000916	-0.259734674831107	2.99292604348529	1.59214490315711	0.20701995449883	0.412502869892332
ENSMMUG00000000917	0.041200167985649	4.90970655053406	0.0313741274640336	0.859408294317696	0.931314979075859
ENSMMUG00000000918	-0.608564142529265	6.94065610036346	15.9672084045871	6.4449222710996e-05	0.00179413265686235
ENSMMUG00000000921	0.360389623991498	3.05217618245547	2.99755459749161	0.0833902968254467	0.231540856494322
ENSMMUG00000000927	-0.181139170104174	4.47879648410355	1.75131906087291	0.185710993945462	0.384912758779686
ENSMMUG00000000929	-0.348313299364989	0.410415837975214	0.197223628159335	0.656971248449637	0.807393972765524
ENSMMUG00000000930	0.109884864779496	0.0828760387810925	0.0709824751625945	0.78991163243721	0.893481870183834
ENSMMUG00000000931	0.0121115409738094	8.07672001996329	0.00802471384842818	0.928620368517059	0.966138678881156
ENSMMUG00000000932	0.0820822673967725	6.54018345187111	0.139369474514886	0.708908646174853	0.84270294876457
ENSMMUG00000000933	-0.385045810990326	5.7814392811729	7.07341503343744	0.00782359962934055	0.0483200817092964
ENSMMUG00000000935	0.0889277184298146	3.38241621321904	0.21705806742159	0.641290724501161	0.796616003763067
ENSMMUG00000000937	0.175325917472478	0.533204010599798	0.219459889058228	0.63945176428619	0.795194287820707
ENSMMUG00000000938	-0.80224745868573	2.86451908824278	6.46040946766625	0.0110304223859592	0.0610762523859559
ENSMMUG00000000940	-0.990944378459969	3.85470620925458	5.21474704518943	0.0223961048498753	0.0984328292992473
ENSMMUG00000000943	-0.162412597619067	6.50290772814484	1.46032956229682	0.226877691227846	0.435871335468366
ENSMMUG00000000945	0.0492099748066174	6.09329087809783	0.0581037341345692	0.809518564253244	0.905816994111643
ENSMMUG00000000946	-0.227264121115924	5.44571413179693	1.39987642800297	0.236744261709118	0.447783222014736
ENSMMUG00000000947	0.0658176001911189	1.17956485739126	0.0424159642813464	0.836828902797798	0.919895887005119
ENSMMUG00000000948	0.108492731572294	3.39967381637347	0.124427520584526	0.724281229490647	0.852714675284896
ENSMMUG00000000949	-0.365891985032322	0.105920061943496	0.53927587934092	0.462732980526655	0.665276369616499
ENSMMUG00000000950	-0.118097174318949	4.11401464221438	0.265908880300813	0.606089427788858	0.771616317014419
ENSMMUG00000000951	-0.0818903563000408	5.02927679243511	0.0568144842567619	0.811603524292441	0.907145320052513
ENSMMUG00000000953	0.189372448780789	1.74991261392099	0.55641476634791	0.45570840532603	0.659803386148521
ENSMMUG00000000955	0.549600324785757	7.94658817979891	20.9683164369713	4.66942004003392e-06	0.000279449333127605
ENSMMUG00000000956	0.0530283382031113	7.57299502146399	0.193112731197488	0.660338447585365	0.810025223234269
ENSMMUG00000000958	0.886652801345765	0.367656928343361	3.0470793685647	0.0808824741481235	0.227482786305579
ENSMMUG00000000960	-0.238911534978057	8.87078451155078	2.2600133284829	0.132752918445725	0.312865549838608
ENSMMUG00000000962	0.263667261730547	6.32671271214182	6.21457246144277	0.0126702947097743	0.0670190764866083
ENSMMUG00000000963	0.089255188931413	7.23995679374557	0.241894408453284	0.622841208862175	0.784264120576522
ENSMMUG00000000964	-4.57451783554524	-0.737704518928789	2.68224414945361	0.101472639611323	0.263436223996989
ENSMMUG00000000965	-0.376051178074073	6.62116079562955	6.49404125315208	0.0108236650474275	0.0603007690089573
ENSMMUG00000000966	-0.00476605320280143	5.3732775014579	0.000509564443468946	0.981990455145657	0.991573665936614
ENSMMUG00000000969	0.733197065979793	-1.10718305053255	1.90533136314423	0.167482781888236	0.360728395198139
ENSMMUG00000000972	-0.487210720286833	3.47913918536474	1.55462747773598	0.212453597931032	0.419678320651341
ENSMMUG00000000973	0.386207957369132	5.42724353582684	9.14151333679838	0.00249874343053989	0.0224939293306882
ENSMMUG00000000974	0.0764655832895331	6.11561055650575	0.287491033459773	0.59183283923885	0.762303775535545
ENSMMUG00000000975	-0.029277323546119	5.0763503554626	0.013673973677605	0.906910954355851	0.954537811876714
ENSMMUG00000000978	-0.981317195851413	2.4647617951976	15.4079952019988	8.66210221313311e-05	0.00220742236814205
ENSMMUG00000000979	-0.0834092343343544	6.80945202943523	0.427045247320191	0.513442373446588	0.705003294133712
ENSMMUG00000000980	-0.129500467654011	3.54061845046918	0.269770197478632	0.603485967404781	0.770151941165356
ENSMMUG00000000982	0.0974597152521457	6.01480366646043	0.233193294146496	0.629166091763335	0.788224419557041
ENSMMUG00000000983	-0.180582617202018	5.64565213156006	0.58717144346177	0.443514993102202	0.649782141482158
ENSMMUG00000000984	-0.324040653868705	6.88958424161409	1.84156857134037	0.17476721233148	0.370318484950098
ENSMMUG00000000985	-0.100004784594215	6.87005247191692	0.0863901538458123	0.768817491382022	0.880044507877774
ENSMMUG00000000987	-0.98805882261102	0.715835520995028	4.84393086490144	0.0277435856536549	0.11281340605757
ENSMMUG00000000988	1.09450471729357	-1.21628855173926	0.550943127374246	0.457932588697152	0.661518094487997
ENSMMUG00000000990	-0.206500675122015	6.61209770398352	1.51730986927985	0.218027044550096	0.425839494791044
ENSMMUG00000000991	-3.60783968731486	0.801574525226193	3.71028490563749	0.0540781595810876	0.175055874286611
ENSMMUG00000000994	-0.76842544993532	3.91041662007952	21.2099413602152	4.11623907400442e-06	0.000255236542725993
ENSMMUG00000000995	-0.637211435395562	4.00273958268324	8.73407323779437	0.00312318016275329	0.0263605614129978
ENSMMUG00000000996	-0.155371244981917	5.92980820907404	1.09289156673498	0.295831418107686	0.51288991999774
ENSMMUG00000000997	-0.383193127726249	6.26242575452499	4.38441904201575	0.0362688503036646	0.135072370515122
ENSMMUG00000001000	-0.483144292588342	3.76111897170723	6.0090217712918	0.0142329157835724	0.0723495177265436
ENSMMUG00000001002	-0.502978926318209	-0.225565046350267	1.98151872827822	0.15923050330546	0.350409112719357
ENSMMUG00000001003	-0.20096885544367	3.91250183878717	1.58661551428671	0.207810349616539	0.413597979723485
ENSMMUG00000001005	-0.380674836590902	7.05521312483473	4.76171774112636	0.0290994932883993	0.116316708569129
ENSMMUG00000001006	0.133180025118376	6.39961223071696	1.21806107380168	0.269741502940508	0.485546012838625
ENSMMUG00000001008	-0.573591352286388	9.10866582199382	8.99968549650134	0.00270026071446231	0.0238210981158729
ENSMMUG00000001009	0.709964339925042	-1.07455580592819	2.05045987022475	0.152160223195694	0.341024329543988
ENSMMUG00000001010	0.497432383237045	2.37809058230094	5.26575372374437	0.021749002874787	0.0964028060328622
ENSMMUG00000001011	-0.226348729793821	5.36963964100306	2.34984579063518	0.125295401477599	0.301593458910577
ENSMMUG00000001012	0.108159184553699	6.74571321150044	0.356476329714873	0.550469734380162	0.730895806873351
ENSMMUG00000001014	0.348318638959856	0.730765963809473	0.734589625838371	0.391399545329661	0.604014248929223
ENSMMUG00000001016	0.662965816705874	1.9561997055044	6.44974341268998	0.0110968367259325	0.0613253756771613
ENSMMUG00000001017	-0.0916710269109368	2.60761080746254	0.0736957347367664	0.786029890523374	0.891557115474441
ENSMMUG00000001018	0.284500372304437	4.38791141914682	3.1610898336265	0.0754128233088244	0.217513123955057
ENSMMUG00000001019	-0.13045475267013	-0.518392542681422	0.107645342801366	0.742840970715273	0.863906595775308
ENSMMUG00000001021	-0.361173147837014	8.04770392113533	6.41315800284504	0.0113277772348307	0.0619834029262349
ENSMMUG00000001024	-0.952922119328351	5.75958798876086	17.7196284239997	2.55971671241708e-05	0.000925593563210015
ENSMMUG00000001026	-0.0551822288725166	6.35066682526201	0.153754146152945	0.694973270328799	0.834111341562472
ENSMMUG00000001027	-0.129867495578988	7.77877556078486	0.845571066919007	0.357808288380674	0.573776039699977
ENSMMUG00000001028	-0.226087022768111	7.33252581364683	2.5013864745183	0.113746119828098	0.282924966966019
ENSMMUG00000001029	-0.0867905401316573	7.27533247471047	0.403929827167126	0.525066677435823	0.713379627561912
ENSMMUG00000001030	-0.392060266281597	2.42614387305819	1.87043380812658	0.171425403199547	0.365537271924944
ENSMMUG00000001031	0.0793246387542706	5.32264778005333	0.164977167662848	0.684614892651378	0.827686731623853
ENSMMUG00000001034	-0.155337832745946	1.38838829334371	0.352644561180615	0.552619912281951	0.732561519900809
ENSMMUG00000001035	-0.10625235811448	5.17496607905563	0.751145280696498	0.38611387021536	0.599141009559944
ENSMMUG00000001037	-0.00159950981551656	3.74894014000162	2.54869243150324e-05	0.995971930721705	0.997772754860076
ENSMMUG00000001038	-0.0352763966254983	1.84778240173393	0.0113628099127894	0.915109109871668	0.959638199594345
ENSMMUG00000001040	-0.467157486938575	3.23430361796345	1.00493886880823	0.316118390058782	0.533521614193736
ENSMMUG00000001041	0.199484576404666	5.26371198947795	2.98257222630382	0.0841654159176485	0.232789884670134
ENSMMUG00000001043	0.182843081551154	7.44592142798077	0.272173676385798	0.60187736504532	0.769227268334497
ENSMMUG00000001044	-0.0675016025217593	6.2855840769677	0.0792842650544046	0.778269705526665	0.886266688465557
ENSMMUG00000001045	0.475081334986579	4.80986425212151	11.2409717766651	0.000800112532364997	0.0104755927600175
ENSMMUG00000001047	0.0221259053221642	0.636853218454145	0.0037527669118731	0.95115228079206	0.978438735993557
ENSMMUG00000001048	0.317062603078063	4.54112537033406	1.87296069333895	0.171136372503293	0.365283749734877
ENSMMUG00000001049	0.0917800241062443	5.49776206116591	0.0853566239130927	0.770165394685354	0.880781569690753
ENSMMUG00000001050	0.0602238367464162	5.37165607594815	0.0653653257093083	0.798208415342557	0.898730889514728
ENSMMUG00000001051	0.124809796396554	6.07880653365412	0.666434953884931	0.414297312405421	0.623548562943765
ENSMMUG00000001053	-0.473257330416066	4.72555774736353	7.56552525020248	0.00594953128539487	0.0403590637274654
ENSMMUG00000001054	0.426146450933026	8.37691665228586	12.8816762001636	0.000331814918488549	0.0056261135636321
ENSMMUG00000001057	-1.01526635454316	-0.367680634841861	2.84264763625855	0.09179284993133	0.246504518004627
ENSMMUG00000001058	-0.623363788125375	4.77391386592103	14.3607692458507	0.000150914017061877	0.00323955350549623
ENSMMUG00000001060	-0.205838806408827	5.93077546438649	0.65480521413447	0.418399910910777	0.626760585191305
ENSMMUG00000001061	-0.434826662823892	5.25200546271086	9.76161177293686	0.00178193617678967	0.0177738302976419
ENSMMUG00000001062	0.0298296837925291	7.50585985828975	0.0750603125947116	0.784106622153299	0.89019864776952
ENSMMUG00000001063	-0.238609028341088	7.07157744967968	3.01188784481474	0.0826559731977968	0.230171691900998
ENSMMUG00000001074	-0.281016190499201	3.09049115790202	2.24213406169404	0.134295521046474	0.315117468510141
ENSMMUG00000001075	-0.89349461370678	5.4966825348474	26.1630521243882	3.13769045727333e-07	4.14561317647129e-05
ENSMMUG00000001078	0.143673226388768	6.05446947111222	1.34024975122182	0.246989928890457	0.460668804280864
ENSMMUG00000001079	0.125544102645195	1.26978200904137	0.118442895655754	0.730729469187149	0.856782672043039
ENSMMUG00000001084	0.232469496029663	5.41541570332611	2.65034437725888	0.103527466143575	0.266674828806546
ENSMMUG00000001088	0.248774827487423	2.54504859942746	0.183214749710707	0.668624968210374	0.815994205910288
ENSMMUG00000001089	0.285462729497947	1.47876604727534	1.64422966064155	0.19974612829364	0.403289692861218
ENSMMUG00000001090	-0.0852979361697522	4.82152018305785	0.327255238262655	0.567279790544025	0.744013262246806
ENSMMUG00000001091	-0.210399104087419	6.93988680991102	2.32341459691274	0.127440003216973	0.304836392668522
ENSMMUG00000001092	-1.07197927412795	0.661731020770305	6.15036682177724	0.0131384847463351	0.068607228913652
ENSMMUG00000001094	0.435720773923435	-0.20433390515628	0.671193150277908	0.412635929627746	0.62203218600019
ENSMMUG00000001095	-0.469874088086448	3.73392002732683	7.84115617215225	0.00510699328844722	0.0368097846086317
ENSMMUG00000001096	0.0266484844710622	5.52409824925093	0.0182522615375262	0.892532074153528	0.948001416465339
ENSMMUG00000001097	0.339260987246964	4.49080301353361	1.52610169814053	0.216698454500011	0.424266461336689
ENSMMUG00000001098	-0.184613091704309	5.16178130177556	1.58063740020294	0.208668905035021	0.41487407256413
ENSMMUG00000001099	-0.0529566123953869	-0.489902323191937	0.0243380335191681	0.876027883861882	0.940000943124609
ENSMMUG00000001100	0.344708289314988	3.59964876391772	4.02419132528301	0.0448521175992545	0.155009616164195
ENSMMUG00000001102	-0.340836506550784	2.26497396581712	0.826220583512573	0.363367668309949	0.579238494669436
ENSMMUG00000001103	-5.84164381307748	-1.41987937187105	8.53140051998233	0.00349070986734339	0.0284858482638889
ENSMMUG00000001105	0.283254398282857	2.86676238927989	1.35491816580581	0.244420153218859	0.457814673030221
ENSMMUG00000001106	-0.320339365130313	5.45656148378359	4.26071792239232	0.0390034345178301	0.141664360226079
ENSMMUG00000001107	0.305248143287736	3.77201477502484	0.640054472356631	0.423691072628135	0.631382774896829
ENSMMUG00000001108	-0.633066815337106	-0.534742145500381	1.79820642716791	0.179929480416498	0.376932400979848
ENSMMUG00000001110	-0.403478359026811	1.31010701488249	2.46158567140298	0.11666095874791	0.288141174866581
ENSMMUG00000001111	-0.461832312274975	3.17886133963329	1.34900160663798	0.245452733122021	0.458756991095987
ENSMMUG00000001116	0.333329483123354	5.66424896971925	5.57446146124479	0.018224268760217	0.0856181729281966
ENSMMUG00000001118	-0.0158579120778211	6.57199897375557	0.0196203068702232	0.888602703624621	0.945868775269558
ENSMMUG00000001120	-0.0883376139533371	-0.702714322771525	0.0344032429300363	0.852851693619031	0.927952031068519
ENSMMUG00000001121	-0.0719093572486091	1.44400481832473	0.0694420529885917	0.792150888653995	0.895130504179014
ENSMMUG00000001122	0.342522698248369	1.74060638662635	1.93932815619122	0.163741500420566	0.355912934854929
ENSMMUG00000001123	0.112565029278748	-0.397421629030322	0.0639055093817618	0.800426330004322	0.900245491212939
ENSMMUG00000001125	0.119345715485713	4.15349937747429	0.541786659201339	0.461693218759522	0.664602977322624
ENSMMUG00000001126	0.531539152408602	7.25981422826676	13.3806989703185	0.000254226968206686	0.0047003255176728
ENSMMUG00000001127	0.448295981976789	2.00508489377557	2.10894203966257	0.146440528394266	0.332970944625352
ENSMMUG00000001128	-0.0429508298216525	1.66239213890441	0.0203347314318165	0.886606176596088	0.945118932645311
ENSMMUG00000001129	-0.0755965610340093	2.68424079418296	0.0994822143003624	0.752451884053079	0.869165521702091
ENSMMUG00000001130	-0.958454366775814	-0.96474410791487	2.44357402965049	0.11800708017385	0.290343734288217
ENSMMUG00000001131	-0.759085910077491	5.21006388038188	23.9929083525193	9.66911848976044e-07	8.97712319892569e-05
ENSMMUG00000001132	-0.405191484244367	5.91964726724547	1.85966794194168	0.17266312941293	0.367355618827757
ENSMMUG00000001133	0.74616063021419	2.49966868320043	3.74279153627544	0.0530357698652733	0.172821548701562
ENSMMUG00000001137	0.109350184639181	4.94983094025951	0.620024545051365	0.431038165013996	0.638511365080395
ENSMMUG00000001138	-0.706341522323904	0.796231156732783	6.34112184730088	0.0117970246070212	0.0637388155552679
ENSMMUG00000001139	-0.53224006866206	-0.395504506312229	1.66953012582694	0.196321482048711	0.398694429892543
ENSMMUG00000001141	0.914805691257604	6.47686158730132	7.60459741952013	0.00582196615192835	0.0398405633447305
ENSMMUG00000001143	0.0486119688618682	3.36383308425251	0.00862077271357009	0.926024224742677	0.96539281314101
ENSMMUG00000001145	0.202612746498361	2.5055853265789	0.947347711969055	0.330395334489977	0.547820278521079
ENSMMUG00000001147	-0.0729548401033008	4.75053831887418	0.234671275550912	0.628081573574059	0.787513767745511
ENSMMUG00000001149	0.0567971370254283	6.73322188767259	0.265089818622432	0.606644746933447	0.771667112568961
ENSMMUG00000001150	0.272472660169041	5.05141998335541	4.06121981366513	0.0438787922323597	0.152965726686221
ENSMMUG00000001151	-0.225638493753335	7.85853448193271	1.98294129069872	0.159080890549772	0.350140678181381
ENSMMUG00000001152	0.86345707122711	4.42338419779034	17.1613163166974	3.43357740027957e-05	0.00113632226256651
ENSMMUG00000001153	0.542244199452428	1.87225386827203	2.39984932688582	0.12134693754586	0.29555516155526
ENSMMUG00000001154	-0.0931469734131344	4.07693488428821	0.293300309964923	0.588113334972575	0.759163884074023
ENSMMUG00000001155	-0.185685330128739	8.23727224466554	1.10739237501081	0.292649491527821	0.509947008875099
ENSMMUG00000001156	-0.0574524102005481	-0.0818297421961085	0.0328664333249087	0.85613915555956	0.929854202223979
ENSMMUG00000001157	0.16033653456313	6.55722895930271	1.90292059472473	0.167751775578668	0.361165415207852
ENSMMUG00000001158	0.429929252255995	4.29800695529839	7.66289568049594	0.00563679642291173	0.03904916856136
ENSMMUG00000001160	-0.0915415878562333	4.78085807260685	0.10074114933348	0.75094203223109	0.868213539687749
ENSMMUG00000001161	-0.0698513907178152	4.47288416389057	0.273605903475856	0.600923094558348	0.768537235453029
ENSMMUG00000001163	0.371717531239546	5.50160288403509	3.20597512540107	0.0733697604931247	0.213633672384091
ENSMMUG00000001165	0.304333147662413	1.69240340097187	0.812561427990232	0.367364045753163	0.583114025993526
ENSMMUG00000001166	0.138384839580693	-0.776004471071643	0.0454870780007965	0.831110913521828	0.917252600158105
ENSMMUG00000001167	0.158360428467183	3.47635806389094	0.364260345767224	0.546149616343904	0.727916955872033
ENSMMUG00000001168	-0.850274250126603	3.25807149045216	13.6058072754765	0.000225486917369483	0.00430329254748694
ENSMMUG00000001169	0.0562967114392825	7.03217259276088	0.233103472888295	0.629232137603609	0.788249667819969
ENSMMUG00000001172	0.0131670189215177	1.06972777340032	0.00168823554945519	0.96722562661108	0.985646239256714
ENSMMUG00000001174	0.171066576694027	-0.853929007131631	0.0971309290173963	0.755300181977199	0.871024300096708
ENSMMUG00000001175	-0.0233699246601073	-0.322796305845216	0.00379574747310585	0.950873701649575	0.978210751050138
ENSMMUG00000001176	0.133006860204852	6.17897571076204	0.98242373030202	0.321601157878409	0.538121917946377
ENSMMUG00000001178	0.425055675698309	-1.40910288277237	0.578492844538808	0.446903684836321	0.653000228902479
ENSMMUG00000001179	-0.496625982282751	6.159442083055	12.7287282887204	0.00036008130837082	0.00598142041516272
ENSMMUG00000001180	0.225922648237507	3.83960795543791	1.34143372107364	0.246781286815766	0.460579743816972
ENSMMUG00000001182	-0.730209541541355	1.48609475550594	3.19906394152249	0.0736804300897454	0.214170767849292
ENSMMUG00000001183	-0.374896902584086	5.85172659704758	4.11872317586317	0.0424110760096323	0.149887300786775
ENSMMUG00000001185	0.275696558568137	7.99444214220669	5.64672994693159	0.0174879540844641	0.0830731787390435
ENSMMUG00000001186	-0.97784890847689	4.39708757439437	15.0682327010229	0.000103693748039272	0.00250498427049584
ENSMMUG00000001191	0.438920627924892	4.20933555616585	3.17384029407751	0.0748263136913876	0.216439333776233
ENSMMUG00000001192	-0.240241506357694	3.79699833512563	0.549197132592496	0.458645930977265	0.662158738376523
ENSMMUG00000001193	0.248229064211794	3.80947667923002	2.10242387356018	0.14706583966807	0.333818271724432
ENSMMUG00000001197	0.128998624024197	5.05412602997927	0.305066022083345	0.580723772701788	0.754324900017651
ENSMMUG00000001199	0.00962924358738911	7.01396020387214	0.00854696910508324	0.926340658726154	0.965497364885718
ENSMMUG00000001200	0.375571055149323	6.17691824386468	8.59238858833	0.00337570938209001	0.0278127472125737
ENSMMUG00000001201	-0.628875271307984	2.42139549609461	6.63916457798602	0.00997607056441482	0.0572116821416991
ENSMMUG00000001203	-0.23522432366302	1.67575229505426	0.401122968518116	0.526509878368394	0.714588521019256
ENSMMUG00000001205	0.306371401354172	8.36674841949295	6.0844695318745	0.0136375308837622	0.0703961649093629
ENSMMUG00000001209	0.302195014729793	2.9058888227582	1.79227309783523	0.180649453755939	0.377979658632234
ENSMMUG00000001210	0.485575142049451	11.15069200993	8.72371498283987	0.00314097370413727	0.0264328095748465
ENSMMUG00000001212	0.4058874207996	1.90153630498907	2.78054159760426	0.0954158973166027	0.253067240937302
ENSMMUG00000001213	0.417100869657082	-1.14897547718392	0.922329267095336	0.336864125139291	0.554159392145624
ENSMMUG00000001214	0.377445118064929	4.44080543528634	5.81973275225934	0.0158473526385604	0.0777499246474514
ENSMMUG00000001216	0.175560445812977	3.4990560956485	0.431936218525085	0.51104040157346	0.702895382470202
ENSMMUG00000001217	-0.0137274043392281	8.65666212611221	0.00656920176331255	0.935401702029832	0.969903992397488
ENSMMUG00000001218	-1.25549667012009	1.64119950871695	6.86350188685105	0.0087973971416428	0.052375768909829
ENSMMUG00000001219	0.285861108526618	2.36139560152497	0.594315144438468	0.440755313561537	0.647541978079972
ENSMMUG00000001220	0.00871101230848714	3.07822621416057	0.000649985446088408	0.97966028645588	0.990735108347044
ENSMMUG00000001221	-0.245395269052155	5.23475701452213	1.7088375691859	0.191136259433762	0.391999232218445
ENSMMUG00000001223	0.28768062534579	-0.609887477160318	0.306116341966199	0.580073189029652	0.753884465403548
ENSMMUG00000001224	-0.0724097291608288	0.576462409687405	0.0412721374425544	0.839013531314236	0.921101422214035
ENSMMUG00000001225	-0.750886042396011	-0.850248716593374	1.14058349265853	0.285529066351513	0.502638848381018
ENSMMUG00000001226	-0.200416173152029	7.26129024538704	0.347229761537051	0.555685499498669	0.734810542719928
ENSMMUG00000001228	-0.308134485924131	4.62180602981081	0.579984210655709	0.446318509916999	0.652533769691384
ENSMMUG00000001230	-0.0145389498679891	2.24512576577798	0.00422776678997394	0.948157057499656	0.976567472110468
ENSMMUG00000001233	0.189534225579998	6.19652980761713	1.93054144985738	0.164699219734603	0.357135942199413
ENSMMUG00000001239	-0.190840836042985	3.59084250502118	1.09389339254679	0.295610166158426	0.512650780107698
ENSMMUG00000001242	-1.52029191679722	1.9895837642358	4.51819443278269	0.0335362057418689	0.127918691943669
ENSMMUG00000001243	-1.04086676616694	3.26425418061411	24.68699539551	6.74376895673866e-07	7.04859955445366e-05
ENSMMUG00000001244	0.0447024272799132	4.77981760303792	0.074011740172093	0.785582814370476	0.891285449476669
ENSMMUG00000001245	0.244906846947624	5.87742982543862	1.78009789108368	0.182137306436337	0.380114113867648
ENSMMUG00000001246	-0.503480634921285	2.83630096549163	7.05059284055385	0.00792390217477581	0.0486422243580948
ENSMMUG00000001247	-0.331516950006206	5.82126801749557	8.31829466683207	0.00392477498462791	0.0308556725555878
ENSMMUG00000001248	1.23382296637988	6.03071226426762	19.6591006424922	9.25614158514697e-06	0.000456273705677178
ENSMMUG00000001250	-0.537053746750897	5.83569357378841	10.8515363018693	0.000987138271820244	0.0120590945638581
ENSMMUG00000001254	-0.0255912988427599	3.40411033555223	0.00962053415436159	0.921865336998508	0.963546463109985
ENSMMUG00000001258	0.121334714518692	3.42434400295681	0.462805027349759	0.496315949525371	0.691268468135564
ENSMMUG00000001260	-0.435604640953041	4.88164166850597	0.403979167787782	0.525041371008002	0.713379627561912
ENSMMUG00000001261	-0.0387375578246089	6.35354817465776	0.0292617864740521	0.864175983436854	0.933596553427579
ENSMMUG00000001264	-0.224697857299706	6.44021059892595	2.2983598144556	0.129510694904912	0.308137742775226
ENSMMUG00000001266	-0.693471016468808	5.29866670580621	24.6675310804221	6.8122236029303e-07	7.04859955445366e-05
ENSMMUG00000001267	-0.199273142749556	4.12451943406731	0.745980378400599	0.387751858470039	0.600326836225111
ENSMMUG00000001268	-0.311176335786318	5.61153011539177	3.39719871487556	0.0653072398032351	0.197938442008182
ENSMMUG00000001269	0.0527215227736783	5.61067556021503	0.184168304678124	0.667815269322841	0.815371491025515
ENSMMUG00000001270	0.674683268500951	5.54741926440159	8.78893856006027	0.00303062534128247	0.0257976894003755
ENSMMUG00000001272	-0.816873754742322	-0.835489997254231	2.58172611387091	0.108103719713896	0.27438887096289
ENSMMUG00000001273	-0.196182426047251	2.21141939808166	0.814547186357469	0.366779279553212	0.582721386144295
ENSMMUG00000001275	0.256452624525028	6.71085884762033	4.72332269372296	0.0297561915537205	0.118198969964548
ENSMMUG00000001276	-1.30619213354322	2.05241377514112	3.72418363074877	0.0536298382182489	0.173998130192037
ENSMMUG00000001278	0.292475704394825	-0.962824920477324	0.128025345409533	0.720488278627432	0.850172208965703
ENSMMUG00000001282	0.456170127032853	6.13824686102471	12.8627947514187	0.000335179645743517	0.00566536410137972
ENSMMUG00000001283	0.349319059709886	2.77922083215793	1.36256030266711	0.243094251219622	0.456019564540428
ENSMMUG00000001284	-3.45604372973053	-0.124793749348122	3.51107969500396	0.0609597162908333	0.189338894577098
ENSMMUG00000001285	-0.355425520606951	-0.0675333432006721	0.779678938611422	0.37723934975157	0.591137950126171
ENSMMUG00000001286	-0.740581066258767	-1.81043283207067	0.746761066810294	0.387503637663862	0.600086263867084
ENSMMUG00000001287	0.0604902402302682	4.8711878063786	0.20315400066368	0.652186982132203	0.803930214231571
ENSMMUG00000001288	0.535116046195334	5.60789486644397	6.23286221516755	0.0125400883906526	0.0665601230524871
ENSMMUG00000001290	0.27321514134343	1.98940168322368	0.797201812456635	0.37193130059006	0.587213164715035
ENSMMUG00000001291	1.72017353125273	-0.917819929974938	12.487526234312	0.000409678330065911	0.00656465788458173
ENSMMUG00000001292	0.297660793239938	6.77364164106737	2.55963264699083	0.109624053590884	0.276816045938991
ENSMMUG00000001293	0.147306404537263	4.14201081943717	0.361593559403516	0.547622542710163	0.728947405992629
ENSMMUG00000001294	-0.18615043126553	4.97139801718426	0.831173572831069	0.361933397588732	0.577747958827514
ENSMMUG00000001295	0.394660715749952	-1.36302734967402	0.301516519280206	0.58293325773017	0.755516726545603
ENSMMUG00000001297	-0.464200024813881	2.38114690297898	2.91928835154187	0.087526457777819	0.23908308504959
ENSMMUG00000001300	-0.420015443883414	2.37328710610994	1.41462877029389	0.234289508295306	0.444707326166447
ENSMMUG00000001302	0.10838493271036	1.75788092508201	0.0629562991821828	0.80188296700214	0.901265661643029
ENSMMUG00000001304	-0.0564328930621344	5.12764284484415	0.110209020956859	0.739906293828665	0.862407794603262
ENSMMUG00000001305	0.130780590595254	4.47683339503509	0.665166285938721	0.414741953139335	0.623783519012366
ENSMMUG00000001306	-0.235805305516044	2.8872151378597	0.54272681927101	0.461304836044471	0.664322282543795
ENSMMUG00000001311	0.428173745886908	3.33392937277265	5.2891845268004	0.0214582659305839	0.095421568476047
ENSMMUG00000001312	-0.572421539217367	9.08055687575069	3.68304600400734	0.0549683435885826	0.176937081986037
ENSMMUG00000001313	-0.339757447893654	5.79519993408044	4.55595017420098	0.0328045568530956	0.126108117392294
ENSMMUG00000001314	-0.177366079626529	5.25364645824229	0.824054542271753	0.363997373726535	0.579642025878636
ENSMMUG00000001316	-0.12383531475578	5.11332342501947	0.776115622595512	0.378331759383484	0.592093512452913
ENSMMUG00000001317	0.135527300493252	7.78123135333185	1.46826096461445	0.225620274852198	0.434445497854411
ENSMMUG00000001319	-0.275263379206676	5.74374305434531	2.8266513659978	0.0927114896179808	0.248193975323946
ENSMMUG00000001324	-0.15476400532191	-0.849826361052607	0.0888286433890464	0.765671607918215	0.878083362573235
ENSMMUG00000001325	-0.410193690181963	2.4968308418664	1.90530228953382	0.167486022978595	0.360728395198139
ENSMMUG00000001328	-0.26141195650641	3.43293716935422	0.358575532219405	0.549298414650936	0.730356833104542
ENSMMUG00000001329	0.0443124228521243	5.38214781634085	0.0849407259436816	0.770710296760635	0.881163553029399
ENSMMUG00000001330	0.453641216144242	3.45308703891723	6.08867631011516	0.0136050976041532	0.0703220338096927
ENSMMUG00000001332	0.400789772934007	4.4056952184559	1.92250890930527	0.165580343370561	0.358232520182989
ENSMMUG00000001336	0.269277758777646	3.27051662806489	1.38037116439084	0.240037934663307	0.451932181606328
ENSMMUG00000001338	-0.00551032266708498	7.99993799148423	0.00173083455766232	0.966814942628438	0.985344654042963
ENSMMUG00000001339	-0.234061041832975	1.68930341653654	0.401713782523885	0.526205512906135	0.714361831305389
ENSMMUG00000001340	0.140709494539237	6.09411315640276	0.95355243785378	0.328816700248721	0.546204607685884
ENSMMUG00000001341	-0.485569991150054	3.47883818882133	6.01007919640756	0.0142243890755152	0.0723476774536716
ENSMMUG00000001342	-1.16662513486037	3.59735451769085	19.2631002383924	1.1388623727275e-05	0.000534456287266873
ENSMMUG00000001343	-0.24731198608176	4.15605813159031	1.47989039616024	0.2237916716262	0.432385935963983
ENSMMUG00000001344	-0.23255967312161	1.31245731080032	0.239826210882427	0.624331662592521	0.785322372008326
ENSMMUG00000001345	-0.257422072801367	1.68859500536875	1.00588901500939	0.31588972215459	0.533450188548543
ENSMMUG00000001347	-0.333221605171508	4.71034694193983	2.79153360300771	0.094763496817683	0.251842460365236
ENSMMUG00000001348	-0.678656423694167	6.67814119591086	11.6583929285203	0.000639135294242511	0.00898345974951667
ENSMMUG00000001349	-0.0873222679425873	6.07240025372724	0.161948831259814	0.687368576764994	0.829090075457552
ENSMMUG00000001350	0.188141278415178	5.57503943032773	2.02714078349786	0.154511052192788	0.344168309228805
ENSMMUG00000001351	0.344830177793421	4.34085693182237	5.85299616189015	0.0155505536952151	0.0768720548839299
ENSMMUG00000001352	0.14516857415486	4.09000463204207	0.714743379531363	0.397873607974776	0.609557197793312
ENSMMUG00000001354	0.274022546700898	6.4668647298792	4.46269253668837	0.0346428500913793	0.130707561989496
ENSMMUG00000001356	-1.01323920880105	1.07976026497336	9.73547782393285	0.00180745022807368	0.0179449509349096
ENSMMUG00000001357	-0.449990799974749	1.28873361365142	1.80222713899407	0.179443477668891	0.376431463773679
ENSMMUG00000001359	0.0356017023867064	5.16566075985159	0.0594206995166289	0.807413902164435	0.904494522068622
ENSMMUG00000001360	-0.0976323650045766	7.2213817181136	0.766929389417768	0.381168649688888	0.594853055338573
ENSMMUG00000001361	-0.0237649076419653	7.03075663639609	0.037259247625741	0.846938177991981	0.924852828863263
ENSMMUG00000001362	0.126670554784591	9.20207960490016	0.596938322619252	0.439748584830359	0.646726748270078
ENSMMUG00000001365	-2.14341102659953	-0.775974971703814	9.14484918972379	0.00249419195960177	0.0224705430274108
ENSMMUG00000001366	0.816645697160777	-1.23599332423827	3.06431754870511	0.0800287601555342	0.22589547813171
ENSMMUG00000001369	-0.149718090231595	2.5814534095657	0.299953182452029	0.583911772652742	0.755981623399329
ENSMMUG00000001371	-0.583734438519771	3.59637122085497	6.75856654845036	0.0093298677936907	0.0546328406880081
ENSMMUG00000001372	-0.0286363662244749	5.41250567424893	0.0308517626730058	0.860571512594473	0.932038341820496
ENSMMUG00000001374	-0.00742661683516834	8.44786552302648	0.000859334199901696	0.976613840223957	0.989466708918103
ENSMMUG00000001375	0.334211721602419	5.54992816085737	1.2463148865339	0.264257482901244	0.479493611484447
ENSMMUG00000001376	0.161217254693324	6.42363610908435	1.6082150412832	0.204742893884398	0.409485787768796
ENSMMUG00000001377	-0.464967585869624	6.74621817975026	12.5707532783448	0.000391830611224885	0.00637318425984718
ENSMMUG00000001380	0.433070406662415	4.16062078217611	4.07313780849248	0.0435702667478142	0.15235401092436
ENSMMUG00000001381	-1.61649547201429	1.0385990804529	3.02865026642756	0.0818060426323298	0.228583144339173
ENSMMUG00000001384	0.226021785753078	6.55224854071022	1.24559811270902	0.264394882276347	0.479672752807763
ENSMMUG00000001386	-0.909371854888169	0.0534250875644356	5.71068042711208	0.0168620024338862	0.0808321947542365
ENSMMUG00000001387	-0.39483875391578	5.86138808611157	8.14906042746971	0.00430834775645683	0.032845175794453
ENSMMUG00000001388	-0.0909208970159048	2.7723282861448	0.114460596458748	0.735121859765179	0.859508715016787
ENSMMUG00000001390	-0.284393281578965	4.81738929658278	4.03886106472562	0.0444638201218515	0.154406609200753
ENSMMUG00000001391	0.36820703568962	0.160772152833186	1.4002507037349	0.236681599180037	0.447728072527167
ENSMMUG00000001392	0.503525811206149	4.76876332552506	11.1390298892737	0.000845300874687883	0.0107866922909651
ENSMMUG00000001394	0.00266333656323502	4.77360473337022	0.000237751839890166	0.987697742984322	0.994880156785052
ENSMMUG00000001397	0.0469876378489956	4.4293711251272	0.0380551066142516	0.845332526171548	0.924215879664068
ENSMMUG00000001398	0.206499010208877	0.573081751810378	0.270274879010074	0.603147440743278	0.769891531079558
ENSMMUG00000001399	0.280106032205692	-0.347062088737367	0.432290969120618	0.510866940522954	0.702895382470202
ENSMMUG00000001400	0.306115630896507	3.79957571323305	2.50119521769666	0.113759933097995	0.282924966966019
ENSMMUG00000001401	0.627301021273022	6.4421292159249	17.5085202785208	2.860230173941e-05	0.000994480029708716
ENSMMUG00000001402	-0.309051512964043	1.38786400696674	0.483535191031514	0.486825368979173	0.684830297048078
ENSMMUG00000001403	0.106823506632481	4.34348642898742	0.207067759931114	0.649075435956766	0.801738675484008
ENSMMUG00000001405	-0.391209768914589	5.43270340550899	4.99662108014422	0.0253968530966027	0.106637871775688
ENSMMUG00000001408	-0.697301002691653	3.09859706991928	12.8094923638854	0.000344865130839069	0.00577893023150424
ENSMMUG00000001411	0.312911255977048	8.09904153769437	3.06799702574148	0.0798477964529794	0.225570024979667
ENSMMUG00000001413	0.0130663409260853	6.13993203520212	0.0100665906350059	0.920080435208481	0.96222809859825
ENSMMUG00000001414	0.0690399991939909	6.23279035989376	0.406231591139679	0.523888424595563	0.712511487913009
ENSMMUG00000001415	0.671915349204682	-1.29774485400165	2.03800965478147	0.153410262015204	0.342649500698718
ENSMMUG00000001416	0.773977129525061	3.47360908994788	10.4622030222563	0.00121841886049479	0.0140453438576232
ENSMMUG00000001418	0.582945256974926	1.20622004788443	3.17855629876931	0.0746106246962299	0.216179502324974
ENSMMUG00000001420	0.783190455930821	1.5156270924998	4.76289324685454	0.0290796275505084	0.116291427894653
ENSMMUG00000001421	0.0154011054945134	2.70608329671856	0.00106722023975436	0.973939073852642	0.98868473403709
ENSMMUG00000001423	0.127306646094805	6.59205770949238	0.596143517478865	0.44005324342531	0.646897852539638
ENSMMUG00000001427	-0.972553341415302	7.38440235666243	9.44457923411105	0.00211774078182712	0.0200188858935953
ENSMMUG00000001432	-0.401630792339259	0.154893622848943	1.41119798251259	0.234857623116397	0.445293579274449
ENSMMUG00000001433	-0.432126861955938	3.2941432683649	4.15507463019831	0.0415099445832864	0.147850814345584
ENSMMUG00000001434	-0.123103953551768	6.90733449227733	0.631495892272	0.426807141196426	0.634421017228689
ENSMMUG00000001436	0.27413022921431	5.56930946193457	4.13957712704021	0.0418916331460955	0.148755569757564
ENSMMUG00000001437	0.799871233636923	4.77752912301521	4.84480405941928	0.0277295426016627	0.112783003487132
ENSMMUG00000001438	1.08124335023632	5.77282178751641	13.1533665866379	0.000287003115296041	0.0050980376799129
ENSMMUG00000001439	1.34560226819099	5.20680874767911	14.855512241925	0.000116068366462728	0.0027190318587987
ENSMMUG00000001440	1.10044609554914	4.21837240866621	12.8963839366674	0.000329217573617797	0.00560976294093183
ENSMMUG00000001441	0.943148103208553	3.15526774048141	6.04429282179944	0.0139513199862368	0.0714241049429516
ENSMMUG00000001442	1.18303470529341	7.86393888324509	12.1082764840041	0.000501985124405762	0.00760903676231701
ENSMMUG00000001443	0.103142602592413	7.25575768472982	0.593313134251673	0.441140802474521	0.647886654408069
ENSMMUG00000001444	1.4233678637906	5.12751534040816	14.3668141054746	0.000150430285754987	0.00323783281720257
ENSMMUG00000001454	-0.26253739323083	7.22966828326536	2.08358895638868	0.148889744483652	0.336225381442441
ENSMMUG00000001456	-0.219138140988806	0.996624275187119	0.472419731183454	0.491876080245234	0.687873599926082
ENSMMUG00000001457	0.23227878374728	4.41212566214314	2.08486727261789	0.148765152133308	0.336120790981544
ENSMMUG00000001458	0.0316012381083379	6.41627630756077	0.0230976774774234	0.879203340427273	0.941405692780746
ENSMMUG00000001459	0.239259337387445	3.94825314016799	1.87726585782202	0.170645226481312	0.364779391417923
ENSMMUG00000001460	-0.0196572102824282	4.90051896944397	0.0164142617443837	0.8980554685162	0.950448665121598
ENSMMUG00000001461	0.336406490709732	4.85722392087822	3.20160572791698	0.0735660086037292	0.213983025195199
ENSMMUG00000001462	0.575103463582186	4.04391634768904	4.20612189487923	0.0402783226991855	0.145066150279138
ENSMMUG00000001463	-0.146380358557648	5.88269693839133	0.528484315808342	0.467244782479142	0.668838768552525
ENSMMUG00000001466	-0.213771531106945	0.297592389298437	0.137249690305616	0.711030646966337	0.844154215578284
ENSMMUG00000001467	-0.621009217178319	6.41148183510307	2.08644629782768	0.148611413462604	0.335928139514253
ENSMMUG00000001469	-0.0176124436197153	2.98277688206655	0.00313188112296814	0.955371113599142	0.980324861181866
ENSMMUG00000001471	-0.901528948775639	-0.0281629162210889	4.09206301967654	0.0430850233306051	0.151335043093348
ENSMMUG00000001472	0.330751236665905	6.19377288816144	6.08226044312336	0.0136545942770768	0.0703961649093629
ENSMMUG00000001473	0.627092137775899	6.65440656428349	1.581806198321	0.208500716943196	0.414683686222365
ENSMMUG00000001475	0.423361482589354	0.616128310891836	1.13558965767434	0.286586187632403	0.503920247317544
ENSMMUG00000001476	0.226503373736984	3.59381648367149	1.18101382812946	0.277149696927793	0.494373579232711
ENSMMUG00000001478	0.0896040795194837	1.50385793914651	0.129940518610162	0.718493719213649	0.849160401927588
ENSMMUG00000001479	-0.530899784054593	6.94053859027609	4.16403720302763	0.0412908741383115	0.147332025099151
ENSMMUG00000001480	-0.201610872132595	-1.11541765106959	0.129401532610707	0.719053359058796	0.849587982059152
ENSMMUG00000001482	0.0284440397230346	4.94491022203275	0.0513751154685131	0.820687515637884	0.911839625370095
ENSMMUG00000001483	-0.00751910583621509	3.41429956524297	0.0017571413854931	0.966563851600163	0.985147205974626
ENSMMUG00000001484	0.11210289656331	6.41428880292482	0.825624191849613	0.363540899167482	0.579238494669436
ENSMMUG00000001485	0.0654207170255629	1.41846160353555	0.077653770316509	0.780502492076047	0.887808662509813
ENSMMUG00000001498	0.0735397102511926	3.24347868710501	0.110174562746927	0.73994548608921	0.862407794603262
ENSMMUG00000001500	-0.0224415065193434	0.37019887426337	0.0056249336701093	0.940215063728302	0.972033916766969
ENSMMUG00000001503	-0.131974333341608	10.393920520495	0.311959335849423	0.576480340070998	0.750976588627945
ENSMMUG00000001505	-2.30242332118478	1.09064688713627	3.83788601104315	0.050106659289433	0.166756826187813
ENSMMUG00000001507	-0.133023054351984	6.14959631872382	0.833476228177283	0.361269263624487	0.577063226263758
ENSMMUG00000001508	-0.315460713621151	4.53326181954332	3.77809530910198	0.0519277397212233	0.170831422610943
ENSMMUG00000001509	0.327388006462489	6.59983306536755	9.50186424834006	0.00205263242253177	0.0195540845753776
ENSMMUG00000001511	0.184955743671215	4.45412160970644	0.536594184999679	0.463847644103384	0.666085372052481
ENSMMUG00000001513	-0.169459471923338	6.2014089745991	0.71127987359921	0.399019252054243	0.610344168962836
ENSMMUG00000001515	0.0421537740699793	6.01735784722336	0.136128862911203	0.71216018506094	0.84481409894376
ENSMMUG00000001516	0.0274123751973819	8.04806464248626	0.0368852111381273	0.847698943769795	0.925448233533973
ENSMMUG00000001518	0.551494502378744	7.3751697679147	18.0987966508432	2.09733937065692e-05	0.000801365326588458
ENSMMUG00000001519	-0.622656780130085	0.122096592763776	1.24152561774991	0.265177232546201	0.480502600085826
ENSMMUG00000001521	-0.812368163445005	0.447345696803464	2.70387528565858	0.100104657296668	0.260870519454949
ENSMMUG00000001522	-0.281931193628525	2.39688313922815	0.575673337686439	0.448013249274569	0.653427174614792
ENSMMUG00000001524	-0.0283009918321146	4.69082203084685	0.043323484591685	0.835117357921868	0.918955457727337
ENSMMUG00000001526	0.054043931471448	5.00103110690442	0.141967818667361	0.706332518569504	0.841311804168709
ENSMMUG00000001527	-0.0274763365723086	5.81706196345824	0.0512294139397547	0.820937645690171	0.911999547401487
ENSMMUG00000001529	0.242602005624624	5.76779696020539	3.62949314203232	0.0567641014637831	0.180987601028762
ENSMMUG00000001530	0.084656141969169	5.24524335338671	0.285597402437908	0.593055731049333	0.762963466145108
ENSMMUG00000001531	-0.519857158339158	6.42274072940329	10.1573899534664	0.00143723953694414	0.0153902907023395
ENSMMUG00000001532	-0.354957222846238	5.80891287443435	5.16041742713347	0.0231073429949002	0.100422649007665
ENSMMUG00000001534	-0.479216343181691	3.32131160284755	3.83299575088944	0.0502530384203551	0.167082111480453
ENSMMUG00000001535	-0.465486260267615	2.40778040909786	2.38197380396215	0.122742375812538	0.297855756846024
ENSMMUG00000001536	0.130593863142778	5.78982070675559	0.785198977076842	0.37555580896766	0.589789187626255
ENSMMUG00000001537	0.27171306236251	6.62767573709292	1.60036427358428	0.205851595497913	0.411033132326454
ENSMMUG00000001538	-0.200174321991157	3.10226261467702	0.545807653559439	0.460035762426147	0.663384623913316
ENSMMUG00000001539	-0.158018079887988	4.67854542275185	1.26454575773849	0.260792391361848	0.47592117658639
ENSMMUG00000001543	-0.434006435529635	5.03870988255546	4.99955710954418	0.0253538056623438	0.106525676628282
ENSMMUG00000001544	-0.099949692938228	4.09728863635926	0.483416615309633	0.486878792556921	0.684830297048078
ENSMMUG00000001545	-0.109292186344474	0.441323712605329	0.0539207247388447	0.816376181045273	0.909933633071617
ENSMMUG00000001547	-0.349238302739864	7.40496970424995	5.70795470372545	0.0168882046025337	0.0809126366117486
ENSMMUG00000001548	0.464233362645392	4.9785594896764	11.6482500187955	0.000642629606502622	0.0090031045034984
ENSMMUG00000001549	-0.0952999622022302	2.9649593573691	0.0670004357386773	0.795755280352818	0.897358568644155
ENSMMUG00000001550	-0.113946816770755	2.51032680011703	0.176151967934221	0.674701249755546	0.820635816407848
ENSMMUG00000001551	0.19279600004632	6.04799071500231	3.31177457333788	0.0687851761714033	0.20488153419884
ENSMMUG00000001553	-0.0765603907904424	4.33567655184453	0.123233037483065	0.725554112883214	0.853567697961374
ENSMMUG00000001555	0.92383214459448	0.325366675060582	9.11542170992012	0.00253463517907053	0.0227348897668984
ENSMMUG00000001559	0.112461441727089	5.53035962309269	0.620913771322844	0.43070792542986	0.638239955757335
ENSMMUG00000001560	0.532673580185441	3.60042168392498	11.4290784516889	0.000723035383649776	0.00976325137544697
ENSMMUG00000001561	0.0617885169052938	6.70979599407548	0.341709174662082	0.558844311481714	0.736856447717637
ENSMMUG00000001562	0.102882834316082	4.67642421595892	0.334422403382192	0.563066547490166	0.740069713781075
ENSMMUG00000001564	0.0511434911832501	0.947337713425189	0.0355707540091075	0.850404682875487	0.926767657833746
ENSMMUG00000001565	-0.029594272874997	7.39816300970419	0.047766748224781	0.826995889867668	0.91559116954796
ENSMMUG00000001568	-0.71947640169572	2.05152893981761	10.5525382956544	0.00116028638719284	0.01356695762977
ENSMMUG00000001569	0.650250254427139	5.38044843335226	2.81751010295788	0.0932409400388838	0.24918412729234
ENSMMUG00000001570	0.371800925998822	3.25995060178414	3.3936665019937	0.0654472632164841	0.198187974789551
ENSMMUG00000001571	0.312580679453469	6.19648527860395	4.6404183815803	0.0312273886092021	0.122011289069985
ENSMMUG00000001572	0.375707772470062	4.32404751901441	6.41729625752746	0.0113014095196868	0.0619834029262349
ENSMMUG00000001573	0.543081802648905	5.13071288047315	15.1282978658048	0.000100446307099726	0.00245066160617173
ENSMMUG00000001575	0.0115354201935078	4.88534322450414	0.00361888778047259	0.952030439561488	0.978873081706562
ENSMMUG00000001579	-0.263904251973501	-0.440538186554646	0.276452372809871	0.599035941350258	0.767438004671592
ENSMMUG00000001582	0.211319178743641	8.42728446100429	2.94478198766961	0.0861553238247435	0.236579351241214
ENSMMUG00000001583	-0.323316944479569	-0.222435498078102	0.496491784695309	0.481045670809412	0.680596412011735
ENSMMUG00000001585	-0.268116184035523	2.68431290362083	0.857933068046762	0.354317754895432	0.570041378614082
ENSMMUG00000001586	-0.264149554406536	4.72303105447411	2.16249811885565	0.141414619466419	0.325066496468069
ENSMMUG00000001587	0.524598213673545	10.6266763122059	4.6811709440974	0.0304949553176812	0.120314054802354
ENSMMUG00000001592	0.322161381444273	6.28971761282383	6.97421125471832	0.00826926620698783	0.0501351628560617
ENSMMUG00000001593	-0.172501491707591	0.709477335834525	0.284034421958509	0.594069023957659	0.763580749494631
ENSMMUG00000001594	0.209998271949539	5.37472062356307	2.51916173077218	0.112470358255347	0.281356084094646
ENSMMUG00000001595	-1.25491565621917	0.373125178661092	5.73209632919433	0.0166575863739345	0.0802554568187094
ENSMMUG00000001596	0.187670643136679	4.60292949430516	2.56238053649722	0.109433687959197	0.276457276715277
ENSMMUG00000001597	0.694654621710072	5.6299552851215	1.70756794550364	0.191301221420647	0.392114706058764
ENSMMUG00000001604	0.47396022394936	4.21177787550594	4.97372726314766	0.0257351319860601	0.107580056790595
ENSMMUG00000001607	-0.0305394502514114	6.01127624969097	0.0186404204317228	0.891402369276147	0.947214321514168
ENSMMUG00000001608	-0.493837311512337	6.41687295492751	9.79712902909229	0.00174784533089129	0.0175200936830181
ENSMMUG00000001609	-0.489112752127596	6.05210418125281	4.66927733709628	0.0307068457807494	0.120857191368046
ENSMMUG00000001610	-0.422586103061474	5.63108292723661	2.42842324940813	0.11915269487083	0.291963446211122
ENSMMUG00000001611	0.582892683621705	7.92510009500243	15.9738636649495	6.42230408563021e-05	0.00179073855478546
ENSMMUG00000001612	0.160774117112512	2.74043448768557	0.205526110573558	0.65029682310698	0.802637125157048
ENSMMUG00000001613	0.373619085514342	5.21068986960512	9.19206265241028	0.00243066829337022	0.0220456761884353
ENSMMUG00000001614	0.37183583819686	6.87067208061926	6.42771490980711	0.0112353035505449	0.0617923707281969
ENSMMUG00000001616	-0.864537652217148	8.82820587264289	23.1304587583142	1.51373739577748e-06	0.000124401691434804
ENSMMUG00000001617	0.036634790196131	1.31033065875395	0.0107653873069822	0.917362679777985	0.960913160216654
ENSMMUG00000001618	-0.675420757800294	2.49636522553166	2.05433617112064	0.151773389435839	0.340637188133838
ENSMMUG00000001619	0.343358855084797	6.21131677929506	7.33925857597337	0.00674646594910108	0.0438203176192612
ENSMMUG00000001625	0.202237669830126	3.7811429449704	1.07463771370832	0.2999002407961	0.516813523286267
ENSMMUG00000001630	-0.994844455314722	-0.0551921359233332	3.25101991736748	0.0713790293944086	0.209856342011544
ENSMMUG00000001631	-0.513679818988128	5.0117597778793	4.68632778358323	0.0304035579280266	0.120076226942236
ENSMMUG00000001632	-0.294643749975975	3.84303535481372	3.45470132499688	0.0630721291287938	0.193416691647235
ENSMMUG00000001633	0.24078323484153	3.29555269003892	0.516121923419931	0.472500663691554	0.673052861135025
ENSMMUG00000001634	-0.315835741872397	5.82199961262306	6.75381422325548	0.00935474933701806	0.0546521002083749
ENSMMUG00000001635	-0.265545676347532	0.82633554412522	0.28757813907869	0.591776711977701	0.762294888013195
ENSMMUG00000001638	0.412011840946929	7.00711600328115	7.82250595027443	0.00515996011568888	0.0370197104549914
ENSMMUG00000001640	-0.704644516250122	0.72650853961183	1.79917988151623	0.179811674833846	0.376870832976963
ENSMMUG00000001641	0.217162037190505	2.70908135571923	0.26539574720266	0.60643720225024	0.771667112568961
ENSMMUG00000001642	0.24176771369726	5.11120111078898	2.93045236212425	0.0869231337610661	0.237901671163296
ENSMMUG00000001644	0.0333517698136864	2.46299611503949	0.0399030869412176	0.841670186346431	0.922226765947898
ENSMMUG00000001645	0.402854567175259	5.96155830531802	3.02227531141373	0.0821281649022392	0.229296710071661
ENSMMUG00000001646	-0.321613564651696	5.39473693476206	7.76183361666736	0.005336176035937	0.0377177611494872
ENSMMUG00000001647	0.445721181562181	5.96890919685138	7.83242784160375	0.00513171250930275	0.036880639000353
ENSMMUG00000001648	1.23565197813935	0.453114442212758	3.15592238995136	0.0756519259109253	0.217910025062226
ENSMMUG00000001649	-0.799056504738189	3.37510620307124	9.99617801468182	0.00156865450273864	0.0163391205209454
ENSMMUG00000001653	0.575551126867821	3.48914569493689	6.11702315777784	0.0133886082051403	0.069580252505746
ENSMMUG00000001654	-0.819027546845886	-0.115119336721709	2.68990348505076	0.100985930756286	0.262564664366741
ENSMMUG00000001655	0.307682895984032	3.19348023718058	2.27165719215209	0.131758945302234	0.311377496493007
ENSMMUG00000001657	-0.334756704046671	4.88225883928553	1.32456820212317	0.249773843962088	0.463946744229786
ENSMMUG00000001659	0.238566044215898	5.60461812268144	2.15724294540503	0.14189909701398	0.32563439655814
ENSMMUG00000001662	0.0771495016696519	-0.479389636162036	0.0438741603406534	0.834087912083025	0.918558327745547
ENSMMUG00000001663	-0.340331981818058	0.130911022027673	0.419175660842072	0.517348660299323	0.70781158594716
ENSMMUG00000001665	0.157796762625394	2.07228780246396	0.201014206622308	0.653903450108416	0.80529473428423
ENSMMUG00000001668	-0.082926227737897	2.88118254544587	0.137880600979859	0.71039713888913	0.843596602430842
ENSMMUG00000001669	-0.129361890902603	3.39102722970123	0.197274508538314	0.656929836961908	0.807393972765524
ENSMMUG00000001671	0.164795390798431	3.93218477869074	1.28387402221401	0.2571799671601	0.471936230335671
ENSMMUG00000001672	-0.134731131603197	3.80124375432091	0.0329311057663517	0.855999230445012	0.929854202223979
ENSMMUG00000001673	0.526065391487968	3.45105603855198	2.14778843235472	0.142775420129693	0.326626347382472
ENSMMUG00000001674	-0.24508076147734	-0.322295232294484	0.244553903706468	0.620936220196443	0.783300738343086
ENSMMUG00000001675	-0.314039631043337	4.71789011072142	2.98444446892678	0.0840681304454912	0.232745681581521
ENSMMUG00000001676	-0.166935178920257	5.10449192493373	0.3429492240695	0.558131800655946	0.736266737896196
ENSMMUG00000001677	-0.336528303461969	4.11245922077239	1.41369837510255	0.234443410909613	0.44485196926464
ENSMMUG00000001678	-0.159352260616788	-0.933153330142506	0.101317039935498	0.750254822802208	0.868213539687749
ENSMMUG00000001680	0.208889712417186	6.36403434467597	2.81472343803749	0.0934029932247428	0.249461951738172
ENSMMUG00000001682	-0.117436706733693	9.56529431287927	0.595893971982335	0.44014896415947	0.64698319284579
ENSMMUG00000001683	-0.106050275700665	5.07106176470677	0.122119998844241	0.726746457877959	0.854445695154482
ENSMMUG00000001684	0.280624371680545	-0.187000134674078	0.299977105581029	0.583896773868828	0.755981623399329
ENSMMUG00000001685	0.295649907023909	-0.112066055760961	0.170035138922671	0.680080580499695	0.824691848739351
ENSMMUG00000001686	-0.205860610655651	6.45112492120985	1.24158737360852	0.265165347402984	0.480502600085826
ENSMMUG00000001687	0.00731845807411993	2.32890883081662	0.00144095687595502	0.969719624013433	0.986782644828173
ENSMMUG00000001689	0.252370184389949	7.22918860503014	3.48139539036539	0.0620623858581289	0.191689181711782
ENSMMUG00000001690	0.233619759850569	7.79941561879073	2.7671059313714	0.0962199849570345	0.254767143767847
ENSMMUG00000001692	0.201440356623539	2.78407003287968	1.16551015621368	0.280325706777208	0.497183271807639
ENSMMUG00000001693	-0.0870722100587221	4.80036174891553	0.458562289416575	0.498296656678548	0.693015657903703
ENSMMUG00000001694	-0.53386026141249	1.16724209217388	1.41812327142867	0.233712550507767	0.444397959428916
ENSMMUG00000001697	0.948993243050845	2.52360523318866	5.58710588351155	0.0180931663312895	0.0851653123886623
ENSMMUG00000001699	-0.321032790504795	4.16070393499103	1.6739052289548	0.195736276689457	0.397912923235663
ENSMMUG00000001700	0.00332182834703982	4.60191480934483	0.000502823111709461	0.982109961185342	0.991636040992266
ENSMMUG00000001701	0.352101773416974	3.52516176528336	4.63999988934345	0.0312350044890646	0.122013290221554
ENSMMUG00000001702	0.676376663789827	1.27717761299807	5.98521364527682	0.0144262951180176	0.0729426096399973
ENSMMUG00000001704	-0.440846780753353	1.63752337336177	3.78227332002224	0.0517982406385985	0.170503369338553
ENSMMUG00000001705	0.567528790643217	5.74826764773009	2.55687171600962	0.109815689377518	0.277096265718856
ENSMMUG00000001706	0.0646532662187474	4.64837689352217	0.16504744787947	0.684551337168374	0.827668151992397
ENSMMUG00000001707	0.0482046779676031	2.04312491053886	0.0444627747299826	0.832994972394807	0.917964722482403
ENSMMUG00000001708	-1.19322097144651	-0.550529566189198	8.48413835056725	0.00358256218146596	0.0290392109621799
ENSMMUG00000001709	0.21833260329324	-1.15767479322121	0.12659028851067	0.721993876492078	0.85126793288032
ENSMMUG00000001711	0.31238456377444	7.71333685165029	7.1353960294873	0.00755769494394978	0.0472002519439179
ENSMMUG00000001712	-0.228716889559312	4.75896042889594	1.35017361188597	0.245247768039883	0.458756991095987
ENSMMUG00000001713	0.290300906713385	0.0373038408204748	0.450533321660608	0.502081797176778	0.69591324631281
ENSMMUG00000001714	0.0150070349197064	3.17547968398588	0.00298631817219785	0.956419522327354	0.980626893236308
ENSMMUG00000001715	0.253573400478897	5.02015517970404	2.67707737231947	0.101802408140165	0.263933307504224
ENSMMUG00000001717	-0.578448259968926	2.64705385522456	4.11960843120826	0.0423888885028368	0.149887300786775
ENSMMUG00000001720	0.323163756804579	0.491524021647001	0.978606134865817	0.322543171442847	0.539148074234318
ENSMMUG00000001721	-0.21847551481935	3.43871136507718	0.60734489647654	0.43578925849181	0.64299598864834
ENSMMUG00000001722	0.187525496421507	6.03986352028681	1.66145904719141	0.197406441343509	0.399888316607631
ENSMMUG00000001723	0.158907823338639	1.87185773801076	0.210619629481407	0.646282177732145	0.799923808080083
ENSMMUG00000001724	0.00523248707410595	4.20674324915344	0.000946787614417133	0.975453034115011	0.989067287879107
ENSMMUG00000001725	-0.81119223250473	4.20434257729437	18.2743499711882	1.91265273658964e-05	0.000756850106064894
ENSMMUG00000001727	-0.262421790376513	3.21979263999096	2.21923183975727	0.136300861170403	0.317813506884889
ENSMMUG00000001728	0.0718391022541519	5.18709397972001	0.36344810384591	0.546597455333521	0.728061876138701
ENSMMUG00000001730	-0.419030458502121	4.69127803377916	3.18588496235336	0.0742767682653468	0.215430221500438
ENSMMUG00000001731	-0.650973699578401	3.54808147638011	3.16990332394232	0.0750068860604592	0.216779433020548
ENSMMUG00000001732	-0.199024019002009	2.09673880726552	0.718519166137767	0.396630079464245	0.608500373758822
ENSMMUG00000001737	-0.40524650883378	5.2518786542572	9.45327279245238	0.0021077267578572	0.0199681824561254
ENSMMUG00000001739	-0.827122837219107	7.19176453650647	20.9097386293257	4.81440734602386e-06	0.000283192673203102
ENSMMUG00000001740	-0.551560909019865	2.95150490469944	4.8654215450583	0.027400103826457	0.11189352908303
ENSMMUG00000001741	-0.751481447559211	7.94308833294176	8.67926813784629	0.00321850206704199	0.0268788991659886
ENSMMUG00000001742	-0.272493532511989	6.68711317965959	2.66705272119685	0.102445577361815	0.264801390032587
ENSMMUG00000001743	0.73049407656425	4.92867499969178	16.1860312282479	5.74159455487425e-05	0.0016546581891698
ENSMMUG00000001744	0.229745120872982	4.42285633787937	1.60973328404871	0.204529298193761	0.409201540567973
ENSMMUG00000001745	-0.495389175007432	7.1644094043497	14.8357510043604	0.000117290838535699	0.00273608381664723
ENSMMUG00000001747	-0.0856110906693794	5.66214128412996	0.397621050872019	0.528320409635928	0.715536299945332
ENSMMUG00000001748	-0.357258531862057	5.22158915160134	1.55025871683043	0.213097251330666	0.4202683959212
ENSMMUG00000001752	0.0169158844202005	-0.881445530157203	0.000448019813404699	0.983112854545564	0.992271739994658
ENSMMUG00000001753	0.360148631903166	8.52336230412901	4.74749179545429	0.0293410316498237	0.117009881499274
ENSMMUG00000001758	-0.0401227681335187	8.49306480991798	0.103464866922593	0.747710623935529	0.866635918531388
ENSMMUG00000001759	0.691650993566727	3.96263294819069	9.71174495889669	0.00183094083326738	0.0180994395394829
ENSMMUG00000001760	-0.134360562067928	5.14472762507522	0.761972178187591	0.382712038401427	0.596070182406865
ENSMMUG00000001761	-0.494858267524699	7.9298828568909	10.4448705709642	0.00122990524660651	0.0141241117299465
ENSMMUG00000001763	0.292662339537719	4.63733257049163	1.25980130753215	0.261688703709061	0.476755158657827
ENSMMUG00000001764	0.521736611606089	2.80009685150016	2.74843293197856	0.0973497977618654	0.256589789168324
ENSMMUG00000001765	-0.292538720173321	2.4805057992965	0.566910698327334	0.451489140655545	0.656287374248223
ENSMMUG00000001766	0.713767926418319	-1.57386892981709	0.607558940362658	0.435708395383057	0.64299598864834
ENSMMUG00000001767	0.310100837361483	3.67206474543198	3.8275301856715	0.0504171729853717	0.167433364887228
ENSMMUG00000001768	0.0353286477734198	5.71331287220553	0.052093437727013	0.819459768435576	0.91141480840744
ENSMMUG00000001770	-0.441109058407258	-1.4245015002184	0.389304990341792	0.532664954671561	0.718587280980107
ENSMMUG00000001773	-0.421063405231757	3.42363117083774	3.89669929889596	0.0483810719137161	0.163003784070221
ENSMMUG00000001776	0.140150513907963	2.1088551538015	0.173467378520954	0.677048445865888	0.822507513534354
ENSMMUG00000001777	-0.0789878006266012	0.975724111810863	0.0419948490421618	0.837629591280227	0.920187135262499
ENSMMUG00000001780	-0.518467141929064	6.58800602888763	4.96868609654441	0.0258102469679736	0.107758094779269
ENSMMUG00000001785	0.279524724192995	4.47836023478071	3.12767108872749	0.0769736292653583	0.220496840604035
ENSMMUG00000001786	-0.0281216480055926	3.49701035420069	0.0292872210827255	0.864117540304101	0.933596553427579
ENSMMUG00000001788	0.00837281207055224	2.81400595271124	0.00061676553432477	0.980186761437031	0.990859149811221
ENSMMUG00000001790	-1.23190201387575	2.69224120714656	8.47359356729826	0.00360338872182342	0.0291529932576726
ENSMMUG00000001791	-0.144480805641538	1.86153084275821	0.221331868479282	0.638026969939777	0.794266250428625
ENSMMUG00000001792	-0.865052021566991	0.510666746440674	6.06025072639895	0.0138258053911713	0.0710143640546528
ENSMMUG00000001793	-0.273580635369149	4.6017146462222	1.63899495234839	0.200463420449575	0.404241899731544
ENSMMUG00000001795	-0.470419740552466	5.26513531276913	9.83426368328045	0.00171290836272999	0.0173472370508552
ENSMMUG00000001798	-0.332096845515474	6.36468591758374	5.73573789969654	0.0166230824181944	0.0801341744639089
ENSMMUG00000001799	-0.0995264711128988	4.41480332190237	0.209927939522185	0.646823890122405	0.800133031094162
ENSMMUG00000001800	0.152915391059002	7.45644411708669	1.61116898660399	0.204327556448217	0.408940819104471
ENSMMUG00000001801	-0.143854726115443	0.714052200108226	0.141106010875024	0.707183954206295	0.841778238797093
ENSMMUG00000001802	-0.625726907290926	5.49135306719776	6.29793701465346	0.0120878566786684	0.064922147064668
ENSMMUG00000001803	-0.188502087637194	2.65658906193743	0.586941718935119	0.443604179728679	0.649782141482158
ENSMMUG00000001804	0.113827766892816	-0.339051240348929	0.0897059120797579	0.764551360892745	0.877275313961773
ENSMMUG00000001806	0.322163807387402	5.24873319895842	5.36745594365362	0.0205158793122791	0.09241561580585
ENSMMUG00000001807	0.675437956238489	1.63813353521535	6.67017880871682	0.00980393519399558	0.056450684174344
ENSMMUG00000001808	-0.0996798613088894	-0.963676879055028	0.0473950230234479	0.827659762258773	0.915912897143012
ENSMMUG00000001809	0.331761089923102	6.18655039803775	4.24906156145408	0.0392720260612489	0.142511956503325
ENSMMUG00000001810	-0.40032556410674	8.32033960533773	1.70750907112983	0.191308874986751	0.392114706058764
ENSMMUG00000001811	-0.501006683004641	4.42511960369913	6.47111761976585	0.0109641560908432	0.0608859828698104
ENSMMUG00000001814	-0.241756326291056	3.11356761229039	1.27502285476551	0.258826506410857	0.473894218514906
ENSMMUG00000001816	0.0126055560751281	5.84912083459993	0.0106268451390577	0.917894247558546	0.961209096211779
ENSMMUG00000001817	-0.0126572865400534	-1.53293791470258	0.00020115769338247	0.988683976910679	0.995068894432718
ENSMMUG00000001819	1.4863297254352	4.64511189939209	7.81587872427203	0.00517891604653813	0.0370792255170233
ENSMMUG00000001820	-0.785495680416495	1.70471553343522	6.22498187529199	0.0125960197949373	0.0667538525139903
ENSMMUG00000001821	-0.531045912720996	6.73169795533232	12.5831779736596	0.000389234308591673	0.0063489919129825
ENSMMUG00000001824	0.373182235603396	5.73709396573387	7.96352258391456	0.00477294335193315	0.035260247317335
ENSMMUG00000001825	0.37678139042026	1.56482806031876	1.62338784134002	0.202620047798091	0.40675572007714
ENSMMUG00000001827	-0.847682684249795	0.519263488605227	5.48257558789685	0.0192069386428178	0.0881609775865951
ENSMMUG00000001831	0.194619446638339	4.90009766652596	1.60410947438521	0.205321809211313	0.410178631600844
ENSMMUG00000001833	-0.259755756884724	4.57217839736671	2.42670854850791	0.119283123737755	0.292185814791741
ENSMMUG00000001836	0.0303853449006509	2.34747529787466	0.00555803637935526	0.940570975856126	0.97220253239655
ENSMMUG00000001841	-0.087107619360664	7.84100302559552	0.29427003499314	0.587497095837153	0.758710535195409
ENSMMUG00000001844	-0.627872194498208	5.54399022629324	4.77732057945766	0.0288369565064395	0.115698099732447
ENSMMUG00000001845	0.389868892004573	4.93617342064115	9.61563857718678	0.00192927366071587	0.0187746200546492
ENSMMUG00000001846	-0.399569522784315	-0.210831671023649	0.672354776214782	0.412231827641808	0.621586679973286
ENSMMUG00000001847	0.0506388391934319	3.8145891833781	0.0336975663599901	0.854351608582749	0.928638351412309
ENSMMUG00000001848	-0.907559259148753	4.61568265093685	17.1231250399303	3.50331423221768e-05	0.00115273803165845
ENSMMUG00000001849	-0.755407356933661	-0.114112909064146	4.19907948948746	0.0404459285779602	0.145502530021936
ENSMMUG00000001850	0.0644764339706555	7.44285483474027	0.0757271226087397	0.783173638189457	0.88949219133387
ENSMMUG00000001851	0.539781893194668	4.77421415983666	12.7723649145232	0.000351777813246969	0.00587756393028204
ENSMMUG00000001853	0.253150892764034	3.74030822333496	0.761213629748788	0.382948987011387	0.596385148327826
ENSMMUG00000001854	0.389759971268398	2.17016855739598	4.31310770884172	0.0378198117385957	0.138505988576145
ENSMMUG00000001855	0.00513055523379109	3.23270085018577	0.000739837922669295	0.978300246164171	0.990160654575011
ENSMMUG00000001856	-0.045670899753861	8.55301564974813	0.168929242300853	0.681065182290774	0.825370462924316
ENSMMUG00000001858	-0.82491190411078	3.95732113177918	12.8660301018033	0.000334600664092741	0.00566536410137972
ENSMMUG00000001861	-0.153196643153727	7.45496216375797	1.27876200755115	0.258129345977801	0.473071878629397
ENSMMUG00000001866	-0.36343742671804	1.91646633348756	1.06918718361189	0.301129113947655	0.517895161740576
ENSMMUG00000001867	-0.0276851166449518	3.99899415844271	0.013874570013563	0.906233764261476	0.954234375610294
ENSMMUG00000001868	-1.73905970097449	0.681361290928145	16.8007402392598	4.15171045928011e-05	0.00129727099394778
ENSMMUG00000001869	0.0288110791606443	3.5653407709772	0.0367511573605039	0.847972573420848	0.925455275264879
ENSMMUG00000001870	-1.04560643166299	-0.566423246860939	5.87151271918606	0.015387823623753	0.0762334175256942
ENSMMUG00000001871	0.0235633932976918	5.46657059284038	0.00483661343980657	0.944555205549027	0.974512266368939
ENSMMUG00000001872	0.406415481577728	2.29342591132787	2.07622430566666	0.149609848056753	0.337452232465237
ENSMMUG00000001873	0.217675346469934	6.98216141547307	3.33241558292178	0.0679270427754272	0.203244511202408
ENSMMUG00000001874	-0.00119076048706745	9.35590648095719	6.73676879330287e-05	0.993451210868224	0.996991995201439
ENSMMUG00000001876	-0.433851111766467	5.32344533024506	1.82163901756022	0.177118303817531	0.373228313871908
ENSMMUG00000001878	-0.393893001998718	-0.457410552082798	0.705251652061669	0.401024669558011	0.611814896507672
ENSMMUG00000001879	-0.132677043179052	-1.81649877491015	0.0106069613749256	0.917970825617728	0.961225038341313
ENSMMUG00000001880	0.460206365966364	9.10941657928009	1.81666674281018	0.177710556303343	0.374063298414979
ENSMMUG00000001881	0.147559587262067	1.78239137606965	0.434459886784595	0.509808624989031	0.702315763780205
ENSMMUG00000001883	-0.094840392055609	-0.785132172959759	0.0294419684693636	0.863762526429136	0.933550538254898
ENSMMUG00000001884	-0.20575638900068	6.28581164800362	2.73241234490286	0.0983306576547105	0.25820629504316
ENSMMUG00000001885	0.89390154394715	-0.316832491495359	4.07450244108308	0.0435350859167791	0.152261990573528
ENSMMUG00000001886	-0.364792794907947	6.65137222075125	5.41361530994109	0.0199802945468676	0.0907167695313236
ENSMMUG00000001888	-0.619437756947772	3.26355520616856	5.31190275808662	0.0211802117604706	0.0945158007788628
ENSMMUG00000001890	0.417585850311061	1.65308752811729	1.11226203807218	0.291590759768066	0.509081537404431
ENSMMUG00000001891	0.99958777814992	0.644635727127589	4.10550168827677	0.0427439082158594	0.15064924387096
ENSMMUG00000001892	-0.142899470939462	7.837663711029	0.486037833803479	0.485700079865151	0.684433603413381
ENSMMUG00000001893	0.201533898377472	9.44494614689246	1.6759313196346	0.195465962830427	0.397504543875849
ENSMMUG00000001894	-0.39783598744862	4.24325647199828	5.89288881404197	0.0152021424836376	0.0756248246024368
ENSMMUG00000001895	-0.71269816173805	3.81888069299774	7.4631722228845	0.00629739370460328	0.0418596034553813
ENSMMUG00000001896	-0.60690273139793	6.9651610455886	25.7368642752445	3.91281111221355e-07	4.84914345563256e-05
ENSMMUG00000001897	0.448178376972945	-0.570128852828581	1.3884122189157	0.238673420909938	0.450242139214617
ENSMMUG00000001898	0.12541335696333	6.2232224578578	0.821861014378062	0.364636610293054	0.580175860897962
ENSMMUG00000001899	0.25160133896304	5.03802780665674	3.95738624509484	0.0466661102406732	0.159164796981873
ENSMMUG00000001900	-0.332751468422735	7.13714208809865	3.47940856917497	0.0621369438995358	0.191783887997753
ENSMMUG00000001901	0.413786378129788	6.69899189096884	7.74038831074006	0.0053999187712583	0.0379807554525523
ENSMMUG00000001902	0.00961175334993307	5.53381743875999	0.00440236304734398	0.947098933387311	0.976017997875494
ENSMMUG00000001904	0.272589626602028	2.12045530829948	0.48257947272878	0.487256238860788	0.684982252305852
ENSMMUG00000001905	0.0817024018260182	5.13040736246006	0.156184662663087	0.692693777706638	0.832764633995185
ENSMMUG00000001906	-0.517694615246603	7.92720361976335	12.4085191256359	0.000427379647526976	0.00675936724302333
ENSMMUG00000001907	0.14386193308946	3.2231455472828	0.386270010467758	0.534266587936417	0.720067035396032
ENSMMUG00000001908	-1.23341083680824	4.00495008276883	41.8911975758349	9.64960639809546e-11	1.03588524683555e-07
ENSMMUG00000001910	-0.876045635169026	2.13190282067913	2.8151441216505	0.0933785095575469	0.249435346836769
ENSMMUG00000001913	0.45790253930999	5.2367615538248	9.05050153130394	0.00262622768361352	0.0233116727099462
ENSMMUG00000001915	-0.406667457282137	2.2542567544993	1.89576766986926	0.168552817469795	0.362154514993896
ENSMMUG00000001916	-0.298691732754726	5.91620847681049	5.31081607385979	0.0211934266503598	0.094544558341004
ENSMMUG00000001917	0.554428416302803	-0.361708145331726	1.29362931546071	0.255380189811853	0.470594371870872
ENSMMUG00000001918	0.298838053607101	6.1378182840729	5.03686609372161	0.0248133404337085	0.105126065205435
ENSMMUG00000001919	0.071689585852024	5.37814626590304	0.234653627676472	0.628094498389949	0.787513767745511
ENSMMUG00000001920	0.121034368336843	5.5924995282478	0.652524003025825	0.41921172550113	0.62759353239845
ENSMMUG00000001921	0.169054415240467	0.848553122005779	0.261309233050579	0.609222117665477	0.774014534571643
ENSMMUG00000001923	0.359565831802989	7.69496627768962	1.23985539028771	0.265498925460118	0.480831879344474
ENSMMUG00000001924	0.249089472170107	6.52336028706481	4.27786775991559	0.0386117565753354	0.140775956471654
ENSMMUG00000001925	0.175150000804021	7.00700479304503	1.25634040210212	0.262344940954214	0.477530756799115
ENSMMUG00000001926	-0.412683261439553	5.16935171078698	5.11445795321122	0.0237272774475488	0.102191503871389
ENSMMUG00000001927	-0.070871562076423	8.89759244626433	0.342902824226861	0.558158430027152	0.736266737896196
ENSMMUG00000001929	-0.277276602331371	8.2295595664432	1.66220013914619	0.197306527143063	0.399733063247139
ENSMMUG00000001930	0.379498136505843	3.8587995700127	3.83667039972154	0.0501430037975072	0.166815930006111
ENSMMUG00000001933	0.408988941111872	5.21913184218407	5.62591818263583	0.0176967930853476	0.0839205185074351
ENSMMUG00000001936	0.307162141302042	3.06480404288823	0.419744724399067	0.517064449305073	0.70781158594716
ENSMMUG00000001938	-0.641849171707099	3.51647776735045	9.28100528080073	0.00231542320188145	0.021439196180871
ENSMMUG00000001939	-0.232307457931841	4.56609706321425	1.68903710455911	0.193727948619316	0.395123642607008
ENSMMUG00000001940	0.381279193136471	7.81883549164907	9.30034882205939	0.00229110230448387	0.0212598450469016
ENSMMUG00000001941	-0.158631298989441	3.88195708522895	0.916173187512776	0.338481778511881	0.555915378439478
ENSMMUG00000001942	0.161981160683686	5.37484988226614	1.20043221956494	0.273235308644417	0.489679639114827
ENSMMUG00000001943	0.336557360086235	5.75793494047902	2.13003144806319	0.144437792570287	0.329551477841027
ENSMMUG00000001944	-0.312230506682949	7.37770186310958	5.53045316534277	0.0186882644941805	0.0868478438723064
ENSMMUG00000001946	-0.42474607467648	4.6845464818615	6.76290078209227	0.0093072343350334	0.0546153889846411
ENSMMUG00000001948	1.01118318447541	-1.13797417206879	3.78767325915094	0.0516313733370743	0.170079359649184
ENSMMUG00000001949	-0.236801833816862	2.20239385712317	1.0912459921615	0.296195302125617	0.513261754369411
ENSMMUG00000001951	0.343747464819732	0.507262726410484	0.587700189805439	0.443309821532288	0.649738842447186
ENSMMUG00000001952	-0.438782128706438	4.94789572933144	6.02897741630332	0.0140728836951609	0.0718298105167669
ENSMMUG00000001953	-0.0403763434458	3.37837122478364	0.0548641973699517	0.814805590133142	0.909439597239465
ENSMMUG00000001955	-0.267509710549443	3.0034360262283	1.56427932338123	0.211039743453973	0.417750217075654
ENSMMUG00000001956	-0.781961926600554	0.811935193464792	7.69527192267467	0.00553656678531683	0.0386098542852627
ENSMMUG00000001958	0.0607061297707708	3.78035928641985	0.14885600830911	0.699631003501714	0.837262901727423
ENSMMUG00000001959	-0.821796615199439	0.437327218532293	2.90832762940816	0.0881232106413955	0.239911914087274
ENSMMUG00000001960	-0.309703442938124	7.64502981907773	3.75374296262113	0.0526893996538668	0.172281197116851
ENSMMUG00000001973	0.298081427954445	6.22924563040166	5.44596981136898	0.019613522991482	0.0894060166936559
ENSMMUG00000001974	0.121249072265009	9.97382652280939	0.729322680529933	0.393102822217716	0.60571759885274
ENSMMUG00000001975	0.0181399619842599	5.82030704217657	0.0165339355857839	0.897686548783614	0.950448665121598
ENSMMUG00000001976	-0.175367114185829	7.41868778006633	0.724347875867338	0.394721419772146	0.606959275381055
ENSMMUG00000001977	-0.0528258874583452	7.01019315787396	0.196694366435359	0.657402393743445	0.807577135956045
ENSMMUG00000001979	-0.014594513486927	3.42585095642538	0.00152688392763167	0.968830304114242	0.986403633874702
ENSMMUG00000001980	-0.24077149439466	5.71206002646088	4.01077617195821	0.0452103332044376	0.155805112985437
ENSMMUG00000001981	-0.0208313856093227	-0.47049476321593	0.00222753896998995	0.962356369132964	0.983194357226736
ENSMMUG00000001983	0.342195154220498	5.03925022352817	1.96721418239525	0.160743871513944	0.352520012400856
ENSMMUG00000001984	-0.189713641193124	4.44417676803701	0.651827633998188	0.41946000966002	0.627786106742479
ENSMMUG00000001986	0.305274334161735	2.72237653217231	1.07738652904669	0.299282943787527	0.516246620579785
ENSMMUG00000001987	-0.499286426755776	5.50850457802169	11.2047756430993	0.000815870901619911	0.0105841379201085
ENSMMUG00000001989	0.315983931730718	4.19952994385585	4.82729273946452	0.0280125848084098	0.113638204220417
ENSMMUG00000001990	0.729954051943835	4.47890256016371	4.0219910552762	0.0449106643760881	0.155052376145465
ENSMMUG00000001991	-0.332809000165572	1.47826350934342	0.467261432631929	0.494249742698491	0.689620924499536
ENSMMUG00000001992	0.0566071855087092	4.82765099922038	0.147293008400865	0.701135795836146	0.838246705200358
ENSMMUG00000001993	-0.460078358861261	6.98056911085794	9.82066402205626	0.00172562030172634	0.0174043962505164
ENSMMUG00000001994	0.266555712048392	3.87930087823877	2.78311276411437	0.0952628558350694	0.252856561864187
ENSMMUG00000001996	-0.201041531610027	8.19171214269395	1.49953010301646	0.220743677399146	0.429047573046026
ENSMMUG00000001998	0.149052703366538	5.40167424059767	1.21540393372909	0.270264521382828	0.486274828687723
ENSMMUG00000001999	-0.166944682973851	4.60353527939489	0.899248302733742	0.342983348784776	0.559416689274291
ENSMMUG00000002001	0.370104361719724	4.73673445559353	4.1643731863589	0.0412826854174154	0.147332025099151
ENSMMUG00000002003	0.159259101664323	6.50194481106151	1.01612029243967	0.313441057689941	0.530933294564343
ENSMMUG00000002004	0.27806620548466	5.35356238938464	4.27123092356207	0.038762841014618	0.141151116667987
ENSMMUG00000002005	-0.252377843433557	4.48125817175764	0.966194471105332	0.325631104120253	0.54290815806343
ENSMMUG00000002006	-1.36100134065485	0.574751593575959	4.02789978082079	0.0447536214570378	0.154883780404207
ENSMMUG00000002007	0.747844434597739	2.48735806024352	1.65225797883825	0.198651886534819	0.401795195845744
ENSMMUG00000002008	0.142773582439566	3.79839807269807	0.851739601139055	0.356060678457293	0.571988235426717
ENSMMUG00000002009	0.341108543721375	4.22339311886873	3.85796693946767	0.0495102876312575	0.165477466502137
ENSMMUG00000002010	-0.197351279644881	4.44766280306215	2.16363615005085	0.141309948752059	0.324958603434804
ENSMMUG00000002011	-0.647253469658575	-0.75731984390829	1.3066291353118	0.253005876854037	0.467926019257557
ENSMMUG00000002013	0.359896813036303	4.64038107272517	6.46072869949148	0.0110284409223138	0.0610762523859559
ENSMMUG00000002014	-0.465688244243432	4.24275541692928	3.51970211190109	0.060643346181474	0.188663306287448
ENSMMUG00000002015	0.302839457723647	6.33972889417101	6.05898552814841	0.0138357140910214	0.071044013520892
ENSMMUG00000002016	0.100360635857962	-0.248229635359303	0.0495889756337355	0.823780036166323	0.913974930637088
ENSMMUG00000002017	0.531140879348076	8.89968329008568	12.8918412408908	0.000330017605190226	0.00561782198884769
ENSMMUG00000002020	-0.55743697470967	-0.709735553017586	0.326487981517928	0.567734446626144	0.74426857390098
ENSMMUG00000002021	0.0679616895727174	6.19734693951783	0.0688601029510352	0.79300375569283	0.89579957302072
ENSMMUG00000002022	0.503311741789542	-0.898219964086519	0.822851720022321	0.364347707133066	0.580036316486336
ENSMMUG00000002024	0.567915465650806	2.26708214562071	4.22488967397298	0.0398352089027151	0.1439229171462
ENSMMUG00000002025	0.50128820005091	4.58494342262027	7.89291193736989	0.00496288985406739	0.0361657174940439
ENSMMUG00000002026	0.774664218611652	4.91842541159142	15.6896167559723	7.46327542338333e-05	0.00199361148790096
ENSMMUG00000002027	0.243410177928819	4.47170055009722	1.48586550153251	0.222859060321876	0.431353078666727
ENSMMUG00000002028	-0.172364348645925	2.00249386915364	0.242682664349054	0.622275231914343	0.784042897872705
ENSMMUG00000002029	0.598797920785002	8.05568366093629	9.07082018909185	0.00259720550668626	0.023161029228846
ENSMMUG00000002030	0.143038722123657	3.60272495694356	0.52052164804012	0.470619246592936	0.671984749519953
ENSMMUG00000002031	-0.246311263210391	5.74080864982397	0.672523781514926	0.412173083370515	0.621586679973286
ENSMMUG00000002032	-0.378849397282962	6.49865057391926	13.0800458013231	0.000298458156882064	0.00524163323374881
ENSMMUG00000002033	-0.316210331980525	0.0667778973633651	0.645858466964	0.42159728904804	0.629612111147486
ENSMMUG00000002037	-0.121435033313042	7.10599193630209	0.33171137889056	0.564653099636056	0.741417448157549
ENSMMUG00000002038	0.27663472173837	2.20543038055409	0.358496986030879	0.549342158146162	0.730358457180778
ENSMMUG00000002039	0.380527540293659	2.17100149813984	1.54204723149151	0.214313335927184	0.421751358602809
ENSMMUG00000002041	-0.647631617759089	3.67386067538549	8.51199918548482	0.00352812240043629	0.028733537387337
ENSMMUG00000002042	0.379825556937062	4.94920701327833	4.9669774012416	0.0258357587217308	0.107786007239361
ENSMMUG00000002043	-0.147775610333918	6.41056144499145	0.35306123945476	0.552385331155657	0.7324766809179
ENSMMUG00000002045	-0.013506809623165	5.10798940237579	0.00690909131094486	0.933755372666041	0.968971591152865
ENSMMUG00000002047	0.509749297611996	3.21241957906866	3.28047533784214	0.0701086210772345	0.207598345937266
ENSMMUG00000002048	0.00974157651876718	4.72024559930863	0.00532565527654327	0.941824350538923	0.972922057187498
ENSMMUG00000002050	-0.108247015045383	7.07552090973664	0.794276368207953	0.372810169935513	0.588060196419539
ENSMMUG00000002052	-0.155495501658131	2.43808813385952	0.341602323935284	0.558905787195236	0.736856447717637
ENSMMUG00000002053	-0.948510444054705	4.10563144622364	24.5441967816941	7.26247379646104e-07	7.33766176047146e-05
ENSMMUG00000002054	-0.935246096074867	2.50783263642625	13.4045281308728	0.000251017596243335	0.00466105754927084
ENSMMUG00000002057	0.422482757595988	5.71113934398465	2.40277960741934	0.121119869497443	0.295085798367105
ENSMMUG00000002058	0.88060862614529	10.0465464481093	5.04102734702536	0.0247538056093537	0.10500651152044
ENSMMUG00000002060	0.0198622096240546	5.32616912792827	0.0187797332599402	0.89099983644339	0.947042297957137
ENSMMUG00000002061	-0.411623437757852	6.83871915210208	3.55739052656639	0.0592808618391591	0.185708493029687
ENSMMUG00000002062	-0.343743647595968	8.67777024171605	2.88782423337298	0.0892513836036066	0.241718978993306
ENSMMUG00000002063	-0.325037129640543	7.08430416124493	2.72280293978997	0.0989241621843056	0.25905189963068
ENSMMUG00000002064	-0.219478943269996	2.6296585924136	0.873589561707856	0.34996347930769	0.566096529962111
ENSMMUG00000002065	0.284959692626991	3.4437480130561	3.79939790094308	0.0512710164199483	0.169287000774516
ENSMMUG00000002066	0.013669290347199	4.35672032477178	0.00581840054269378	0.939197577552112	0.971552492895391
ENSMMUG00000002067	-0.31052066672895	4.07789865454866	3.99457501696935	0.0456469625160975	0.156743748136044
ENSMMUG00000002068	0.376169544555382	4.29741522241415	6.25213041335687	0.0124044028657918	0.0660645034489428
ENSMMUG00000002069	-0.484669527006862	4.12240037394608	9.47799005416381	0.0020795167426753	0.019744488431283
ENSMMUG00000002072	0.192791407333067	7.19153293133485	2.71898022175822	0.0991613502068327	0.259435697052941
ENSMMUG00000002075	-0.0817979535367066	8.06583615950859	0.181684630882557	0.669929474850766	0.816962620610971
ENSMMUG00000002079	0.361626077586902	4.49902531900475	3.7033676459059	0.0543027629749974	0.175386283726694
ENSMMUG00000002080	-0.441018336526682	4.35663624499666	7.24484944424892	0.00711046761960233	0.0452834230012197
ENSMMUG00000002083	-0.0851602391589554	3.0695995896212	0.118563423686368	0.730597825347097	0.856712723461199
ENSMMUG00000002086	-0.981777563493271	4.35354867849814	14.1274648156987	0.000170831249532718	0.00353517776141442
ENSMMUG00000002088	0.0164115064978992	7.12901393244564	0.0227969944814532	0.879986178993898	0.941839644217298
ENSMMUG00000002089	-0.15170619637361	2.05756098498504	0.334679731217847	0.56291639975278	0.740042256575105
ENSMMUG00000002090	-0.678380994140566	0.493939078061607	2.64148741042258	0.104106034271832	0.267563256718986
ENSMMUG00000002091	-0.28964897318595	7.28441495738301	4.28202780186808	0.0385173700895429	0.140521314498298
ENSMMUG00000002093	-0.400580086659273	4.54588848953317	7.73062608579894	0.00542919202503247	0.0381086237114662
ENSMMUG00000002096	-0.203408720648228	4.79781174443191	1.82237371734171	0.17703098629942	0.373135871969423
ENSMMUG00000002098	0.0210035394927861	0.0591554122013094	0.00330843777102174	0.954131754664308	0.979769925145079
ENSMMUG00000002099	0.337779867941492	1.37067932543321	0.879249640765064	0.348407279112576	0.564574792763075
ENSMMUG00000002100	0.490474350973699	4.63635896366161	4.35883893095381	0.0368173904895241	0.136405413944794
ENSMMUG00000002101	-0.298703958678371	-0.655885926792803	0.543363694157648	0.461042036005318	0.664055179071475
ENSMMUG00000002102	-0.17782377219203	3.12945573779045	0.105946547186839	0.744806986780788	0.864904658572565
ENSMMUG00000002103	0.0425616359753826	1.47461816301521	0.0217381243234165	0.882785884048812	0.943057283020323
ENSMMUG00000002109	-0.333076085066024	4.63377872935211	4.58299163548408	0.0322907918755458	0.124663214487385
ENSMMUG00000002110	0.34323075574491	6.65546173236625	7.81958295009342	0.00516831207476586	0.0370496361419776
ENSMMUG00000002113	-0.0213003485384849	5.97818890247616	0.0259751582497181	0.871961000762577	0.937846635989058
ENSMMUG00000002114	-0.26279304915098	8.15986238940184	1.50154980260783	0.220433053391426	0.428831358197352
ENSMMUG00000002116	0.148260232304993	5.01711357382213	0.72613118765965	0.394140102823089	0.606608459327005
ENSMMUG00000002117	0.53153014736043	4.20496302381319	14.4783545704836	0.000141779382117954	0.00310313283454151
ENSMMUG00000002121	-0.584454228722504	2.25258364838839	5.9251743049542	0.0149260617360517	0.0746781346864036
ENSMMUG00000002122	-0.236269305451318	3.58958551450727	0.513272414051286	0.47372567413372	0.673791998916923
ENSMMUG00000002123	-0.197712087474524	4.99999626443398	1.75935761742956	0.184704660860898	0.383706731367535
ENSMMUG00000002124	-0.458351018709782	5.84351226854313	6.69041152342256	0.00969328268537177	0.0560012860423631
ENSMMUG00000002127	0.0248402874774505	3.80386126902278	0.0298978444058076	0.862722225045908	0.933013281538126
ENSMMUG00000002128	0.669188410707506	-1.6161119126147	1.16766689985021	0.279881148844944	0.496923569625879
ENSMMUG00000002129	-0.274624720076406	4.14485221347399	2.06121844228802	0.151089316247466	0.33975577272683
ENSMMUG00000002130	0.261500878259592	7.20833236179624	3.91339211085906	0.047902817749611	0.161879435658026
ENSMMUG00000002131	0.161650668770057	6.33116635859638	1.13097362039612	0.287567759171696	0.505037201588246
ENSMMUG00000002132	0.13957496171467	6.60587394485676	0.771863142971142	0.379641290581561	0.59333201155859
ENSMMUG00000002133	-0.304327348345267	4.35530755354965	2.6774198070367	0.101780516093678	0.263916386537593
ENSMMUG00000002134	-0.127427174808265	6.94785956635961	0.698766983223777	0.403198316145178	0.613621679789968
ENSMMUG00000002135	-0.0759156464860768	8.5331566999638	0.375771217774115	0.539875143617943	0.723540532676482
ENSMMUG00000002136	0.114047922202441	4.67746462179925	0.655762396023377	0.41805997519515	0.626502193222954
ENSMMUG00000002138	-0.238347900183818	3.23551236225107	1.42607801364306	0.232405576675617	0.442816922613328
ENSMMUG00000002139	0.306602677461555	3.78631138458896	1.83149777897956	0.175950737705504	0.371598697299248
ENSMMUG00000002141	-0.00293600527767248	2.44000181885807	0.000233512855377427	0.98780789885988	0.994928882707744
ENSMMUG00000002142	0.445634851042501	5.45683736473133	8.76244941116007	0.00307495798391779	0.0260431352720769
ENSMMUG00000002144	-2.17591858437266	1.30856277707933	9.68908643732368	0.00185365677955256	0.0182037786424213
ENSMMUG00000002145	0.0223850617719876	4.63238767991175	0.0164219808248909	0.898031631671894	0.950448665121598
ENSMMUG00000002146	0.229918312226564	5.31970081639927	3.03680093317509	0.0813961791325655	0.228070541418088
ENSMMUG00000002147	-0.0269705605868841	7.68439818829825	0.0508608408408939	0.821572060010582	0.912291291876245
ENSMMUG00000002148	0.561970338182505	5.50939521051827	9.70910032905388	0.00183357755590147	0.0180994395394829
ENSMMUG00000002149	0.281634813273226	5.28121331024861	5.05668983370898	0.024531049233139	0.104462663439616
ENSMMUG00000002150	-0.395030457506124	3.11160746129493	3.76038437199763	0.0524805131514339	0.171958278116946
ENSMMUG00000002151	0.615460610433223	2.80291461496067	9.0393111167797	0.00264235189425783	0.0234184912981283
ENSMMUG00000002152	0.92996910317205	0.809278755838548	14.3117900449976	0.000154891721256459	0.00328438042615666
ENSMMUG00000002153	-0.0138678613425225	8.25258770663731	0.00989141110034097	0.920776560162156	0.962759980358263
ENSMMUG00000002156	-0.873148722417886	5.83686639264359	4.77036035491719	0.0289537647299723	0.116004166783766
ENSMMUG00000002157	-0.706658735686152	4.32007254493085	5.47245817160576	0.0193184350374352	0.0884128537711129
ENSMMUG00000002158	-0.0792732988842371	8.91256548822274	0.256344441741959	0.6126427692781	0.776899178537509
ENSMMUG00000002160	0.164539518601857	2.68808236688637	0.605081493200519	0.436645748063686	0.64376200590059
ENSMMUG00000002162	0.137906320695075	5.53566249417604	0.782994544323703	0.376226863521964	0.590305344647232
ENSMMUG00000002163	-0.351660718567275	7.67455632683033	1.44806889883472	0.228838066933425	0.438220398539869
ENSMMUG00000002164	-0.22292282230698	6.85959766449323	2.49597811554328	0.114137445546593	0.283462227401429
ENSMMUG00000002166	-0.204084750628061	6.18239410470783	3.24400141993705	0.0716853606843075	0.210401188501993
ENSMMUG00000002167	-0.767740444625677	4.30055977653006	5.28506918996331	0.0215090375121307	0.0955611040632069
ENSMMUG00000002171	-0.643856147743193	6.46877797314173	14.9466153376957	0.000110596282304121	0.00262600136793038
ENSMMUG00000002173	0.463815712096867	3.54875011172537	9.17078656700779	0.00245908856989867	0.0222418669176301
ENSMMUG00000002174	-0.294066868483268	5.33568923088028	4.40227445115425	0.035891033447756	0.134043137747044
ENSMMUG00000002176	0.118958241856878	6.80024742450128	0.884429370956767	0.346991373583113	0.563272861526648
ENSMMUG00000002180	0.380864927883022	4.50526526537359	6.84983915727964	0.00886492530786676	0.0527047272716925
ENSMMUG00000002181	-0.411052362596012	3.21968228749476	5.23679664571422	0.0221139568902866	0.097467108942151
ENSMMUG00000002182	-0.0878772407632158	4.34446131837725	0.166062781249575	0.683634909569342	0.827025863273914
ENSMMUG00000002183	-0.605583871253498	1.87826359873977	3.7742297417483	0.0520478595807069	0.171030043267309
ENSMMUG00000002184	-0.140723945324789	-1.09465046044557	0.0386471325100217	0.844149383209081	0.923510178726063
ENSMMUG00000002185	0.349278356961173	5.15314373506359	5.78683298512144	0.0161466522664686	0.0788779577158318
ENSMMUG00000002186	-0.165090837565448	3.11441316021244	0.742231615602932	0.388946948544695	0.601418148019777
ENSMMUG00000002187	0.200376123518678	3.08063602354801	0.445498174968499	0.504480588728626	0.69796006405873
ENSMMUG00000002189	0.225933395975399	5.31390236089555	1.46460443105937	0.226198926206782	0.435001583109047
ENSMMUG00000002191	0.250043106157443	1.35307021742613	0.388394298413978	0.533144636393225	0.719008501467496
ENSMMUG00000002192	0.467295028318955	3.80752130004515	2.57601773744823	0.108494302579292	0.275095680705923
ENSMMUG00000002194	-0.0830330334342338	7.58743686395185	0.344461127694643	0.557265423803326	0.736028562990165
ENSMMUG00000002195	-0.630236165229778	1.70586417986213	3.72079283026726	0.0537388485541368	0.174220170397481
ENSMMUG00000002196	0.01589807228733	5.40725911540066	0.00589254819277585	0.938812137270336	0.971495081792579
ENSMMUG00000002197	0.179649689188541	6.34064779538644	1.41432430861294	0.234339857794601	0.444753745577907
ENSMMUG00000002198	-0.0180040514467553	4.13926184847406	0.00687804896328359	0.933904016152009	0.968994525880567
ENSMMUG00000002199	0.355279106331116	2.5076851898047	2.38115816345225	0.122806471243006	0.297858763193139
ENSMMUG00000002200	0.00967328031525199	6.99568166852115	0.0043936653843204	0.947151140462781	0.976017997875494
ENSMMUG00000002203	-0.36472473648984	1.88854239420865	0.972374792568182	0.324088625813137	0.541071757092384
ENSMMUG00000002204	0.215547042347715	6.44002960348316	0.871496944766477	0.350541224185275	0.566619242104863
ENSMMUG00000002206	-0.0718436106229049	7.49637119339943	0.0972819434269354	0.755116116275998	0.870987469824494
ENSMMUG00000002207	0.477474117179889	5.66836979398046	7.91849705276405	0.00489319044577989	0.0357944800241548
ENSMMUG00000002208	-0.263721401832655	0.521799042074601	0.787803359384522	0.37476516890816	0.589411825031276
ENSMMUG00000002209	0.0883490530614744	7.96830932627211	0.361946265848374	0.54742731119853	0.72892479795893
ENSMMUG00000002210	-0.198286242985996	3.59648925549966	1.11682808642858	0.290602475544796	0.508236240704349
ENSMMUG00000002211	0.2595616657985	2.73350698751162	0.607635307839338	0.435679550245576	0.64299598864834
ENSMMUG00000002212	-0.233200361543967	9.35845141399436	2.23768346105078	0.134682621556586	0.315465526777025
ENSMMUG00000002213	-0.00774848759727162	4.78635634450842	0.00236687018818671	0.961197832282848	0.982476432235789
ENSMMUG00000002214	-0.635164251756247	1.97484083619618	4.46682481792686	0.0345591567248606	0.130659933063219
ENSMMUG00000002217	-1.00534010590556	1.9209182348713	11.9867225859109	0.000535809402062981	0.00795515345068906
ENSMMUG00000002218	-0.354256274179406	3.46260087279744	1.59766191081142	0.20623486700766	0.411511393555247
ENSMMUG00000002219	0.306938287258789	0.0282927727839401	0.914570006729488	0.338904762093115	0.556237763374233
ENSMMUG00000002220	1.43601875952551	6.2849595040541	4.39141393505381	0.0361203462308123	0.134665306459829
ENSMMUG00000002223	-0.691484486653736	2.71268945569278	7.03088686115892	0.00801156673742056	0.0491276937814836
ENSMMUG00000002224	0.178166530409067	6.00705512650179	1.55130848166306	0.212942377470321	0.420015879126117
ENSMMUG00000002226	-0.318874246373704	5.56378069711624	4.05098224279477	0.0441456514769118	0.153677687427531
ENSMMUG00000002227	0.460068941239002	7.63903006653244	3.8813330933714	0.0488257743614817	0.163987387648183
ENSMMUG00000002229	0.000196046790505755	6.85465942990189	3.39896432421938e-06	0.998528998489886	0.999053140034237
ENSMMUG00000002230	-0.5620018545885	3.85565293492515	5.40961992906743	0.0200260757257966	0.0908765856449889
ENSMMUG00000002231	-0.228037633194194	6.82643933506645	3.34965667589621	0.0672190317718086	0.201794118899084
ENSMMUG00000002232	-0.248435590196286	4.79814012901054	2.13835385290959	0.143655968815452	0.328064151279128
ENSMMUG00000002235	-0.358652380294748	5.84779352494055	2.80033309851385	0.0942447255020399	0.250954418624633
ENSMMUG00000002237	0.135413962753392	6.97682792608032	0.620020196326834	0.431039780979692	0.638511365080395
ENSMMUG00000002238	0.565220804757827	-0.847628174281106	0.885296843484113	0.346755009113888	0.562989321915128
ENSMMUG00000002240	0.243711229833154	6.2767425416919	1.37173491438864	0.241514024962791	0.453854908511525
ENSMMUG00000002241	0.306379522828781	6.20864899386772	3.09560257089064	0.0785040830997655	0.223438333703544
ENSMMUG00000002242	-0.265211972372284	7.69226784285077	3.28783489043117	0.0697950002552523	0.206939223957227
ENSMMUG00000002243	0.226992656340331	-0.89498436919835	0.261725970832096	0.608936861727098	0.773811130436613
ENSMMUG00000002244	0.281227422708589	7.10713410070189	4.33304637329764	0.0373792890203761	0.137596799874406
ENSMMUG00000002246	-0.0214573189551496	5.62097772643381	0.0276199342062569	0.868005491928279	0.936015967438481
ENSMMUG00000002247	0.0285381786756033	7.08948205650369	0.0653263680830207	0.798267259573632	0.898730889514728
ENSMMUG00000002248	-1.56257722696621	2.69468847654686	18.077449333509	2.12098620055776e-05	0.000804060058653419
ENSMMUG00000002252	0.348676367820203	2.77182399541542	1.30276752065257	0.253708322289765	0.468670052016455
ENSMMUG00000002254	0.00451651070681964	-0.262817740748443	0.000104956613316887	0.991825948514298	0.99602399356897
ENSMMUG00000002255	-0.324806342020774	-0.324761709486039	0.405165439710096	0.524433593480783	0.713027103746215
ENSMMUG00000002257	-0.211374020417199	4.85074125087496	2.18893824480329	0.139005107216155	0.321902618517552
ENSMMUG00000002258	-0.393760828564819	1.45821776693844	1.17766178086787	0.277832525027967	0.494974738085298
ENSMMUG00000002259	-0.0474795780947863	6.16620100524101	0.171202648336347	0.679045180434481	0.823910710592162
ENSMMUG00000002260	-0.139817367551106	5.31224959446061	0.510336037843551	0.474993424051816	0.674893725277871
ENSMMUG00000002263	-0.246999175185963	7.656979344845	2.09830851962759	0.147462191823793	0.334429111642771
ENSMMUG00000002265	-0.017364940782379	7.27564501873228	0.016122167212572	0.898961692127153	0.950737650876866
ENSMMUG00000002267	-0.77737840828232	0.871257955811985	3.88983190931992	0.0485792854068675	0.163481593120631
ENSMMUG00000002268	0.326056973935477	1.19750418372358	1.29596136057399	0.254952247408614	0.470209363415694
ENSMMUG00000002269	-0.0862651900099244	6.80401968528868	0.339966676103266	0.559848457731799	0.737428646983458
ENSMMUG00000002270	-0.57392706201043	5.98856931908973	19.1192261551283	1.22801579272716e-05	0.000560206788050855
ENSMMUG00000002271	-0.0527329235243351	4.53964503637986	0.131620814589489	0.716757406807802	0.848127478347618
ENSMMUG00000002272	-0.171820775856135	8.02107556951162	1.83464005150871	0.175580467477121	0.371244964216198
ENSMMUG00000002273	-0.0198871166725796	4.5535456099783	0.00839122325326969	0.927012974958239	0.965616439623702
ENSMMUG00000002277	-0.151900746164497	5.35281607896203	0.910416029508191	0.340004057948552	0.556977558352344
ENSMMUG00000002278	-0.895233004826377	1.74050003662742	8.11927871360192	0.00437969806294719	0.033226896611829
ENSMMUG00000002279	0.695107475874192	1.66945285884549	4.05936446459174	0.043927028738882	0.153071747944621
ENSMMUG00000002280	0.463915990225873	4.6984964018844	8.89371572224985	0.00286153804646386	0.0248231199424562
ENSMMUG00000002285	-0.451680137392351	5.21781443659505	7.51146854116888	0.00613073659145112	0.0413047652040149
ENSMMUG00000002286	-0.963537663241987	6.30998987018321	37.3371749114249	9.93722179547294e-10	6.32154524292752e-07
ENSMMUG00000002288	0.109101535878551	2.84377925367867	0.0662541412835367	0.796870930584726	0.897923971903382
ENSMMUG00000002290	0.178732782830137	3.77189477351259	1.01322145086846	0.314132314134818	0.531534525072122
ENSMMUG00000002292	0.24954970694346	3.55750219980003	2.19918612866796	0.13808362608137	0.320503292104541
ENSMMUG00000002293	0.1241204143698	3.93445398558542	0.357187551016647	0.550072361743099	0.73088198938629
ENSMMUG00000002295	0.100780679970264	-0.153084874262983	0.0180818609218818	0.893031872904834	0.948180469123659
ENSMMUG00000002296	0.362057426119299	3.8155073725636	2.34809480445121	0.125436227086133	0.30174136379626
ENSMMUG00000002297	0.253189952620787	7.01729511327135	0.798515135030641	0.371537690845245	0.586753528683149
ENSMMUG00000002300	-0.171187701433194	2.26212500231154	0.509398317693282	0.475399435800731	0.675222087928004
ENSMMUG00000002301	-0.41292563159131	2.2910974087941	2.52337836422074	0.112170041487807	0.28076838131661
ENSMMUG00000002302	-0.475407900240921	6.62392485871733	14.6240810751363	0.000131226945039735	0.00295020158115509
ENSMMUG00000002306	0.177153929984442	1.46965055587082	0.481922040742027	0.487552998648269	0.685171652781957
ENSMMUG00000002308	-0.179037829547038	2.23632459524117	0.364096556341853	0.546239868681772	0.727940984314447
ENSMMUG00000002309	0.546741623718141	5.03202332325893	5.13384467367682	0.023463698524293	0.101458288442094
ENSMMUG00000002310	0.205023201419191	4.07091115950524	1.34599266780361	0.245979907608437	0.459333647867201
ENSMMUG00000002312	0.492500480493169	-0.385204219952955	1.5540568954134	0.212537531163473	0.419761439210286
ENSMMUG00000002313	-2.96743433642898	2.00339326256021	14.0481191302761	0.000178191959635715	0.00362204153692668
ENSMMUG00000002314	-1.71269554578318	4.50232097303213	20.3849216921836	6.33268021549206e-06	0.000344209225890163
ENSMMUG00000002315	-0.509655117315698	0.0504149180874386	2.64718022194765	0.103733754653428	0.267046008682146
ENSMMUG00000002316	-0.0775865622246599	5.51936945382639	0.302846534323582	0.582103378104344	0.755003846277478
ENSMMUG00000002317	-0.27386913111439	3.68743156597946	3.43857860225378	0.0636904647817434	0.194380967919995
ENSMMUG00000002320	-0.243532404713539	10.9078181454901	1.79686625134673	0.180091811980464	0.377088499643599
ENSMMUG00000002321	-0.19749677319716	4.06732302687675	0.492177113134311	0.482957748203578	0.68245843547056
ENSMMUG00000002323	-0.282098995638326	4.71105549247373	3.23227707874413	0.0722002322806162	0.211550868244944
ENSMMUG00000002327	-0.649277735383836	4.74052695281854	10.01107710529	0.0015560149361887	0.0162574190529731
ENSMMUG00000002328	-0.22865070120395	5.83522919441021	0.889405892175922	0.345638356260037	0.561925466137857
ENSMMUG00000002330	0.633974340749553	3.51714295668892	4.62703490726916	0.0314719084180228	0.122492975070918
ENSMMUG00000002331	0.369439518275254	5.94248091452912	5.8216981950009	0.0158296544019798	0.07774828889426
ENSMMUG00000002332	-0.0680477180144834	7.05542602561975	0.219522152145068	0.639404255879379	0.795194287820707
ENSMMUG00000002334	0.0476064565097628	-0.249053970301522	0.0107886355344569	0.917273818898769	0.960910899817349
ENSMMUG00000002336	-0.190606133418086	5.35279845013866	1.73842204770527	0.187338887980991	0.386793213121949
ENSMMUG00000002337	-0.196325607894409	7.22568485332631	2.02189269436659	0.155045779911133	0.344688883737202
ENSMMUG00000002338	0.304013487606721	6.46762160710552	5.00773202526877	0.0252343455356931	0.106127600127587
ENSMMUG00000002339	0.340764811174102	7.20246934626417	9.9284154389029	0.00162746577276953	0.0167385341994548
ENSMMUG00000002340	-0.0748560688135745	7.44973492067093	0.260075923751646	0.610067998971914	0.774580717795801
ENSMMUG00000002342	0.0557056801255683	1.6328176987858	0.0337288680249586	0.854284734677549	0.928624429012188
ENSMMUG00000002345	-0.0600585489780484	7.4737097170112	0.231639069864542	0.630311137287498	0.789091299119936
ENSMMUG00000002346	-0.304811822359803	4.95938513232406	5.01202543943003	0.0251718400655881	0.105991626851552
ENSMMUG00000002350	0.485234450371601	6.34435135334037	2.52906612846258	0.111766345888737	0.280006194925901
ENSMMUG00000002351	0.0814954745640843	5.80624699937127	0.177508904977635	0.67352284654987	0.819852284423827
ENSMMUG00000002353	0.0924814614125871	-1.19038013551715	0.0339048943911351	0.853909262166398	0.928392548865049
ENSMMUG00000002354	0.249559662840001	4.09750901589729	1.89052152463955	0.169143110582285	0.362957877226815
ENSMMUG00000002357	-0.910028484369271	5.62452466699562	12.5757081708467	0.000390793133862691	0.0063646182914369
ENSMMUG00000002359	0.509365894946205	5.59073520130162	3.45178920878182	0.0631833387711207	0.193619451691841
ENSMMUG00000002361	-0.319811990716569	5.70327451832347	3.52150606151942	0.0605773777074196	0.188560536336107
ENSMMUG00000002362	0.00719072739787304	5.60072481160367	0.00253879430109549	0.959814434341078	0.981848727561502
ENSMMUG00000002363	0.159110949162397	1.42969650260755	0.369777890339833	0.543125361819198	0.725631706176613
ENSMMUG00000002364	-0.0568150984691568	9.91420902248828	0.0896255847862903	0.764653687659719	0.877334117517925
ENSMMUG00000002365	0.205129780949306	3.11270472120356	1.35404857625382	0.244571584371227	0.457898575666035
ENSMMUG00000002366	-0.211361102097638	0.745294768695488	0.203626814052967	0.651809175986877	0.803794596212217
ENSMMUG00000002367	-0.0983554207409496	4.38513979554086	0.121018226974648	0.727932753519769	0.855130408161403
ENSMMUG00000002368	-0.471999612360309	5.17477826432372	6.46789208333673	0.0109840738938019	0.0609332233266792
ENSMMUG00000002369	-0.161990258329759	1.94522860427309	0.569316662669273	0.450530584253496	0.655513816783903
ENSMMUG00000002370	-0.55165652839116	8.64157793184337	7.74753852299295	0.00537858010033091	0.0379082855163249
ENSMMUG00000002371	-0.995858174765941	6.1029057336436	15.8485786212943	6.86180576617926e-05	0.00187672572993463
ENSMMUG00000002373	-0.343167810850874	4.69914869309445	6.61337644678882	0.010121557205949	0.0577184151956774
ENSMMUG00000002374	-0.428057733010905	6.43175910643654	5.92187874768467	0.0149540046303657	0.07475261453177
ENSMMUG00000002375	0.143085250295986	-0.52530519414743	0.0913798525045308	0.762430233756235	0.875718984552434
ENSMMUG00000002376	-0.216597722005916	1.41336197519946	0.275795152131856	0.599470561616499	0.767651261188771
ENSMMUG00000002377	-0.277817597059623	2.35021889349794	0.736184663753363	0.390885814206706	0.603492561331631
ENSMMUG00000002378	-0.10665561146737	0.669174505368422	0.092774444125741	0.760679217404249	0.87470216496856
ENSMMUG00000002380	-0.698418323736511	2.98570108993579	4.06302049029601	0.0438320304288419	0.152860571161269
ENSMMUG00000002381	-1.28634483677375	3.8222090800452	27.97426379599	1.22939690483914e-07	1.9611916222911e-05
ENSMMUG00000002382	-0.212107812662992	-0.412023067775189	0.14465710878649	0.703694419483899	0.839598619022653
ENSMMUG00000002384	0.299846099877401	1.5367863170047	0.580934841867276	0.445946125899189	0.652322488370335
ENSMMUG00000002385	-0.670254262577587	1.34647052734196	6.41898657141227	0.0112906574739899	0.0619834029262349
ENSMMUG00000002386	-0.103558704672273	4.70863238544128	0.410121494876908	0.521907845802266	0.711056489212321
ENSMMUG00000002387	0.0847956238695403	4.09969844872649	0.204526811197944	0.6510914809334	0.803213910544572
ENSMMUG00000002388	-0.0420130421416671	-1.2080113579153	0.00671407345400965	0.934694863394577	0.969463706139207
ENSMMUG00000002389	-0.19296664600125	1.00242529572293	0.196806937859566	0.657310633135975	0.807577135956045
ENSMMUG00000002390	0.0923935115717904	5.18711148722539	0.353536113073794	0.552118215524563	0.732292082613892
ENSMMUG00000002394	-0.824547568108299	0.308468484707207	4.08168363318677	0.0433504433689682	0.151811324293108
ENSMMUG00000002396	0.0806990618171824	4.7636989551593	0.199377973269307	0.655223397197384	0.80639990471928
ENSMMUG00000002397	0.41788728568745	4.50842610000738	6.93931619081355	0.00843213422918049	0.0509518379273387
ENSMMUG00000002399	1.40133825609032	0.341675246854439	4.57900495993126	0.0323660043480969	0.124813311783321
ENSMMUG00000002400	0.319393151759817	6.13237052428591	5.11123577486063	0.0237713824376901	0.102330141541295
ENSMMUG00000002401	0.564651559748343	2.70741243751565	8.88642523295458	0.0028729868517193	0.0248847312986035
ENSMMUG00000002402	0.0594756533305253	2.6742789536112	0.0772585962239454	0.781047435554768	0.888134442442151
ENSMMUG00000002403	0.330746842953476	3.45224076643027	3.16464765519741	0.0752486715523221	0.217222047492888
ENSMMUG00000002404	-0.804630676869139	6.32639452910742	16.5063322202251	4.84878686543053e-05	0.00145533014360959
ENSMMUG00000002405	0.222251566418565	4.55638686780037	2.38269199149941	0.122685969241969	0.297760944990824
ENSMMUG00000002407	0.17838619706257	0.930877814749688	0.319962419958223	0.571630230054981	0.747549933868156
ENSMMUG00000002408	-0.38351191215648	6.32948035469299	6.18290676397998	0.0128990202051438	0.0677891097590014
ENSMMUG00000002409	-2.31869840462199	-1.09633608175188	8.75104149995714	0.00309425288097715	0.0261549643128265
ENSMMUG00000002410	0.0743711059150247	4.5477753191267	0.290350599172125	0.589995945665808	0.760736458430743
ENSMMUG00000002412	-1.40135012780049	4.14763929581993	26.2412468317386	3.01317467793925e-07	4.04330377095974e-05
ENSMMUG00000002413	-0.563231894457109	4.5580627135054	4.18903375121194	0.0406862805606349	0.146137088019545
ENSMMUG00000002414	0.329310634690361	5.96701156598936	7.70161898162099	0.00551713175921023	0.0385525854744487
ENSMMUG00000002415	-0.364587922651102	-1.02913542095344	0.547820894453228	0.459209444934195	0.662526789264152
ENSMMUG00000002416	0.413115174630522	9.13514178968647	4.7832841892037	0.0287372640326923	0.115486955317155
ENSMMUG00000002418	-0.074341763691314	4.39718621814357	0.138863304538674	0.709413666381565	0.8428949317771
ENSMMUG00000002419	0.441081437954659	3.1157169466002	1.49547381223206	0.221369105372982	0.429631158631225
ENSMMUG00000002420	-1.01727740010654	0.611481289684404	5.94116269037839	0.0147912580370944	0.0741982032842095
ENSMMUG00000002421	-0.555830842926574	-0.287430524698667	1.51750676073124	0.217997184903173	0.42582959716785
ENSMMUG00000002422	-0.841360273922993	5.43940114446487	12.0420625706398	0.000520133864610469	0.00778207252486883
ENSMMUG00000002423	0.123925301790009	4.67362768446256	0.373029549584547	0.541357517482765	0.72458995846583
ENSMMUG00000002424	-0.223857046980698	7.09877773097477	1.4365814543214	0.230693337494314	0.440434579395496
ENSMMUG00000002427	0.130887375183832	-0.471170733258562	0.100419944350254	0.751326265268419	0.868365515930985
ENSMMUG00000002428	0.252293250728168	6.49832686975858	3.59791662282425	0.0578520290209695	0.182894616319561
ENSMMUG00000002429	-0.168948183061155	7.73378268256926	1.41030423984042	0.235005894268471	0.445476353598417
ENSMMUG00000002430	-0.232438643653644	6.41608028427538	3.04814227578102	0.0808295510333603	0.227371170741729
ENSMMUG00000002431	-0.799342356184203	5.51976320234867	9.44127172044956	0.00212156333274505	0.020032969655431
ENSMMUG00000002433	-0.411684691215264	0.991514838269192	1.36155334177417	0.243268455248548	0.4562545301757
ENSMMUG00000002434	0.464624602807825	4.39546014215027	8.15783939599584	0.00428754196929758	0.0327884331543434
ENSMMUG00000002435	0.243694189396299	5.93597062535303	1.80826856905477	0.178716070949323	0.375443644156747
ENSMMUG00000002436	0.650048316165612	-0.536589122219353	0.744879445219894	0.388102287131771	0.600665860906017
ENSMMUG00000002437	-0.152973171988176	2.39689703155722	0.232056892916024	0.630002849937205	0.788869938800133
ENSMMUG00000002438	-0.0938750169915913	1.7034620254125	0.142863911158862	0.70545033472939	0.840717332391824
ENSMMUG00000002440	0.201421353816639	4.74579300625054	1.75706920733918	0.184990496914828	0.383896002563405
ENSMMUG00000002442	-0.0965611882678462	4.7181648955943	0.585759172262533	0.444063721959417	0.650288898318266
ENSMMUG00000002443	0.307901775834243	-0.166556555584089	0.171349422434872	0.678915307372657	0.823869529421559
ENSMMUG00000002444	0.406888331607048	-0.617770299957834	0.95997426149221	0.327193362673653	0.544403099610837
ENSMMUG00000002445	0.206161046118579	9.10387464204164	2.85512366422634	0.0910832350791716	0.245095667510552
ENSMMUG00000002448	0.127318651706195	4.86566782893371	1.14441903764803	0.28472049538924	0.50202696497024
ENSMMUG00000002450	-0.128395922303845	3.73763647869498	0.494102888330882	0.482102786148837	0.681586752398751
ENSMMUG00000002451	-0.382781653795436	5.04406097843134	3.76667993487697	0.0522833133353216	0.171556847266427
ENSMMUG00000002452	-0.235706501569519	5.11651222950889	1.38897122013261	0.238578912745904	0.45016273814387
ENSMMUG00000002453	-0.487107942078558	5.75182512372859	10.3732625901071	0.00127853407519768	0.0144664698785214
ENSMMUG00000002455	-0.0914339050056418	2.77788812890879	0.020204261745981	0.886968083864827	0.945189465719213
ENSMMUG00000002456	-0.244392890154232	2.44031927696706	0.955485849858974	0.328326841279	0.545496404121504
ENSMMUG00000002457	0.0318159651154982	5.86298592853011	0.0403444961348285	0.840808519518056	0.921692466842516
ENSMMUG00000002458	0.248620176538178	7.10988479280848	1.95540958901817	0.162005106669874	0.353973312026889
ENSMMUG00000002461	0.309144867563524	6.67265693692359	5.35029800921423	0.0207187292105735	0.093012256382857
ENSMMUG00000002463	0.328938453068333	6.68281252561897	4.81606761387676	0.0281956005337038	0.114245726531469
ENSMMUG00000002467	0.139123578711574	5.87332265165041	0.392853375577218	0.530803346915366	0.717484716031977
ENSMMUG00000002468	-8.51555464597656	3.27093274291242	11.3031716185674	0.00077374805132565	0.0102117606252335
ENSMMUG00000002469	0.255710697128515	5.81318523253985	4.55246801025914	0.0328713326292482	0.12631720487769
ENSMMUG00000002470	0.0973977978754875	4.85411820283271	0.481326473152816	0.48782209238884	0.685229436582354
ENSMMUG00000002473	0.502033684078418	0.570199638293505	1.45373084934257	0.227930248367803	0.437093672350213
ENSMMUG00000002477	-0.0809151062214731	1.06633733034196	0.0658592707439851	0.797463941678308	0.89829328559031
ENSMMUG00000002480	0.319992832278852	2.44492004167889	0.68187317770402	0.408942447497315	0.618731784774087
ENSMMUG00000002481	-0.999043230572407	4.60668217591491	35.7379588662597	2.25722786976022e-09	1.15557450280038e-06
ENSMMUG00000002483	-0.42559502004305	8.01811785987487	10.1578523318379	0.00143687911421818	0.0153902907023395
ENSMMUG00000002484	0.164810190583187	3.68107395315272	0.780789700454655	0.376899730100647	0.590767454299025
ENSMMUG00000002485	0.0192769889087476	4.40180404687816	0.0135225743843925	0.907425401652235	0.954845230581314
ENSMMUG00000002487	0.0907842874991069	3.49540987444505	0.269384991037025	0.603744624093028	0.770253113230472
ENSMMUG00000002488	-0.670677726694859	2.8235204076097	4.51411615773986	0.0336162502612587	0.128095143058713
ENSMMUG00000002489	-0.0844738845401106	5.67151015810708	0.245741864904801	0.620089450246752	0.782561087247481
ENSMMUG00000002492	-0.38969081266447	3.17766113003692	3.44079181470113	0.0636052027439215	0.194288273578089
ENSMMUG00000002494	0.315741913702032	0.409395430573184	0.726172953089574	0.394126503060917	0.606608459327005
ENSMMUG00000002495	0.286344071552659	3.99403007158592	3.09237228134544	0.0786600532551555	0.223686270647442
ENSMMUG00000002496	0.403520924685804	4.94574337840655	3.44874707128843	0.0632997369940926	0.193808790433084
ENSMMUG00000002497	-0.713063007022189	2.47145311237799	7.88030804664822	0.00499759667602613	0.0363569337176725
ENSMMUG00000002501	0.719798271256782	-0.161240394299967	2.93557976000339	0.0866475499124935	0.237458213782583
ENSMMUG00000002503	-0.0763141614552824	2.46999559708524	0.0841358608175504	0.771768942083989	0.881493772392246
ENSMMUG00000002504	-0.110283246047643	0.912187897737461	0.0587390363799472	0.808500160110075	0.90503120112426
ENSMMUG00000002505	-0.21868529303152	1.05223964467862	0.582037604280895	0.44551475161612	0.651858026557498
ENSMMUG00000002506	0.103679058892753	3.28428406997688	0.220064533045086	0.63899075183226	0.795023915499522
ENSMMUG00000002507	0.509891498760379	2.73381316173658	4.90215722691087	0.0268231677586815	0.110456660135007
ENSMMUG00000002508	0.086154209437315	2.15770321748586	0.12861413969592	0.71987329585969	0.84993602243595
ENSMMUG00000002509	-0.30435979613247	0.510557179558035	0.681208046553657	0.409171047820955	0.618764035690502
ENSMMUG00000002511	-0.025579802148385	0.851590580164962	0.00866463296182118	0.925836820260686	0.96539281314101
ENSMMUG00000002512	-0.175097079863392	6.84532616911252	1.58932228676334	0.207422986853349	0.413066344602101
ENSMMUG00000002513	0.30227362557637	4.23059042927852	3.4163152850682	0.0645549509425971	0.196351308197281
ENSMMUG00000002514	0.50173428872801	4.26061762329	7.73746592196965	0.00540866500454915	0.0380053056531701
ENSMMUG00000002515	-0.0801356034470176	5.96798123466652	0.383107608389942	0.535944771487935	0.721055019519663
ENSMMUG00000002516	-0.276901864540851	7.05354727080869	2.41593433533871	0.12010628962166	0.293532389092435
ENSMMUG00000002517	-0.0729527184995291	3.19433474649393	0.112600912668203	0.737202243511816	0.860846130570328
ENSMMUG00000002518	0.352412071661212	1.89573130553268	2.61109949485511	0.106118164798763	0.271071623822659
ENSMMUG00000002519	0.00350370882776363	4.39806946927684	0.000202791833011418	0.988638109132417	0.995068894432718
ENSMMUG00000002520	-0.631484348936834	-0.641971435928804	1.20528890644332	0.272267153004049	0.488731398850444
ENSMMUG00000002521	-0.241662993590142	6.95528033522164	3.61493732033013	0.057262879510426	0.182080839707837
ENSMMUG00000002523	-0.522722160717588	8.1593765570264	16.9435523580706	3.85078833742561e-05	0.0012409219602931
ENSMMUG00000002526	-0.143545787539794	5.93021737663531	0.52088658219958	0.470463736125902	0.671878700565269
ENSMMUG00000002527	0.416954275836454	-1.45168983387889	0.421273754523178	0.51630214889143	0.707157413089901
ENSMMUG00000002528	0.306403451675029	6.60865813304599	7.73899490822858	0.00540408719786464	0.0379945156408199
ENSMMUG00000002529	-0.970189299301982	4.02863117821272	14.0761982869383	0.000175551294746754	0.00358960599829792
ENSMMUG00000002532	-0.0525334904449131	5.90809322851699	0.130812493568985	0.717591100830161	0.848494726712038
ENSMMUG00000002533	-0.653254598910578	8.50555997378441	8.246766529908	0.00408246584887953	0.0316925522223368
ENSMMUG00000002534	-0.0380507230397908	3.844158169446	0.0272339232755066	0.868922700565731	0.936475892885549
ENSMMUG00000002535	0.246420155191684	3.22992141186458	1.05130686653522	0.305206295672419	0.522654370335938
ENSMMUG00000002536	-0.0629851965972395	-0.518824421640271	0.0307058477820981	0.860898251297391	0.932214623898877
ENSMMUG00000002537	0.0694758179629029	2.51667133176087	0.0580260389233516	0.809643515018997	0.905897792584607
ENSMMUG00000002539	-0.44950761765591	3.6568133452468	7.2213150296425	0.00720429103869749	0.0455935530142476
ENSMMUG00000002540	0.163844741740177	6.91868782080152	1.59632376468508	0.206424965889384	0.41158808077271
ENSMMUG00000002541	0.317202227227872	1.39808646169033	1.76812412202315	0.183614404184535	0.382213016509953
ENSMMUG00000002542	0.0887482794727271	5.40936121543015	0.365238539814413	0.545611181008268	0.72748157467769
ENSMMUG00000002543	-0.15798905148276	7.52094074151486	1.82534927231595	0.176677855379722	0.372849102346984
ENSMMUG00000002544	-0.54639750691298	6.39175527315308	7.23347075640276	0.00715567353803136	0.0455071636568717
ENSMMUG00000002547	-0.223398295607352	2.55657382060488	1.46784778163438	0.225685572489182	0.434510313815056
ENSMMUG00000002551	0.473179921605436	2.90925112183305	2.28114085517857	0.130955513132005	0.310183747268322
ENSMMUG00000002554	-1.30391273588302	3.70608956099125	21.4780915060219	3.57894307711804e-06	0.000228994745462941
ENSMMUG00000002555	-0.185845109268746	3.27169600747702	0.743783010943883	0.38845173317433	0.600922900927884
ENSMMUG00000002556	-0.058326695119398	-2.43624446364622	0.00309026025341552	0.955668343946738	0.980324861181866
ENSMMUG00000002560	0.269331333514844	6.52861218371298	2.89039366113366	0.0891091498921159	0.241576020509153
ENSMMUG00000002561	-0.26187222786753	6.10304959993911	3.66192357304753	0.0556693267561051	0.17859778035915
ENSMMUG00000002562	-0.0277055249602592	3.86822272089832	0.0408714265621803	0.839786304655098	0.921136006708393
ENSMMUG00000002563	-0.639779700999433	6.59443000684492	21.6936483724082	3.19848565944403e-06	0.00020772276410808
ENSMMUG00000002564	-0.867148625612521	3.95390941752988	6.2916616569989	0.0121307272768752	0.0650506936333462
ENSMMUG00000002566	0.304727645227925	4.81484727895334	5.52291551300312	0.0187689526812466	0.0870421905993997
ENSMMUG00000002567	0.386441166267385	1.07797971812869	1.98876340940342	0.158470235841753	0.349228223096992
ENSMMUG00000002568	0.0925084440213095	1.52455566494789	0.0647115417084905	0.799198421358699	0.899395975250048
ENSMMUG00000002569	-0.667196935548049	3.07526654219059	5.77378496560392	0.0162669623689594	0.0791281069524912
ENSMMUG00000002573	-0.406282279100069	7.03764173542663	6.43173052924629	0.0112099306542835	0.0617121054224273
ENSMMUG00000002574	0.325130819896429	4.98048887186658	2.51687728712333	0.112633430494537	0.281518015450258
ENSMMUG00000002579	0.0760818357322809	6.21483946442551	0.0518428226153844	0.819887099402656	0.911539958530651
ENSMMUG00000002588	-0.0951189731349684	5.06433942617418	0.11782336575051	0.731407320755201	0.857083793014319
ENSMMUG00000002591	0.306134031541735	-0.119382907003817	0.514415271173405	0.473233740235618	0.673529267809431
ENSMMUG00000002592	-0.88494406039992	-0.905367977037152	3.82662323530684	0.0504444640739942	0.167448876083741
ENSMMUG00000002593	-0.316586858688405	3.72867723334105	2.33381322723934	0.126591435403321	0.303466084366706
ENSMMUG00000002594	0.0666147213987877	5.32763197615203	0.090955869453289	0.762965464611426	0.876160256224546
ENSMMUG00000002595	-0.0956984938101175	7.61816804161982	0.169536743093261	0.680523847279732	0.825005477193441
ENSMMUG00000002599	0.626269219385679	6.03491318561018	18.536213038664	1.66706673729975e-05	0.0006933060116189
ENSMMUG00000002601	0.650158744127573	4.13475815184369	15.641885315835	7.65403050986863e-05	0.00202566453062409
ENSMMUG00000002605	-1.13524547194956	4.14921568055563	20.3743869534312	6.36763851320079e-06	0.000345017536601693
ENSMMUG00000002607	-0.158068568577337	5.45804664135045	1.1819947871128	0.276950270421815	0.494069157121426
ENSMMUG00000002608	0.188577014250615	0.55299923493748	0.554787157263448	0.456368234680078	0.660354952900999
ENSMMUG00000002610	0.856817298131023	-1.59430646795459	0.583799555307699	0.444826858481998	0.650962436848155
ENSMMUG00000002611	-0.351839312805018	0.63240473740882	1.05092165483167	0.305294916952173	0.522718092104699
ENSMMUG00000002612	-0.508387940093984	-0.457158517791156	0.745400561426194	0.387936358771659	0.600558350451737
ENSMMUG00000002614	-0.325568094239017	3.94827031849178	1.10538705721675	0.293086902657831	0.510502042394372
ENSMMUG00000002615	0.0535423149880785	1.42297341586675	0.046442321453469	0.829373765365891	0.917001981936988
ENSMMUG00000002616	-0.190411228084326	2.47171799009866	0.915166630955355	0.338747265728021	0.55608554297472
ENSMMUG00000002617	-0.00518406021401207	4.35821760212871	0.000941385183487853	0.975523145550215	0.989067287879107
ENSMMUG00000002618	-0.572749271952696	2.20581961460289	6.83470290869017	0.00894035621144055	0.0530232525864786
ENSMMUG00000002619	-0.311662882119302	6.35841368730763	4.6654873406349	0.0307746884747882	0.120930233183016
ENSMMUG00000002620	0.462280124658345	2.49648674022675	3.69535845604962	0.0545640568371045	0.175840924372588
ENSMMUG00000002621	-0.310354314488515	4.59866747476384	1.01320430281063	0.314136409176007	0.531534525072122
ENSMMUG00000002622	0.000912003231115832	-0.811176190718213	4.57104913209605e-06	0.998294123150983	0.999051902072042
ENSMMUG00000002623	0.132444417563926	5.79762919887199	1.38686632041019	0.23893501670374	0.450636636313104
ENSMMUG00000002624	-0.227749256477036	3.3581750277133	1.15566903891457	0.282365557925418	0.499421925548068
ENSMMUG00000002625	0.024652734902229	5.08575233184619	0.0225071259836689	0.880745876421347	0.94211062527277
ENSMMUG00000002626	0.639256656778243	5.81532569988947	12.2037185753862	0.000476943516471999	0.00734048551874826
ENSMMUG00000002628	0.251120082699302	6.12998752791838	1.90627479356319	0.167377648403392	0.360712482933083
ENSMMUG00000002630	-0.451316420395936	2.45028620361223	1.61240266129228	0.204154390604628	0.408689488697563
ENSMMUG00000002634	-1.08139576068517	4.64206101560977	28.503934865215	9.3508258082981e-08	1.66461390810369e-05
ENSMMUG00000002637	-0.621818573859247	5.73215780005587	12.7163750687117	0.000362467673789651	0.006015212333344
ENSMMUG00000002638	-0.101572518876369	1.87191299972596	0.0614060813948996	0.804287216801121	0.902786383203246
ENSMMUG00000002640	0.350580791721304	5.55360724409369	9.07471915723157	0.0025916737509682	0.0231364804296413
ENSMMUG00000002641	0.766390619505153	3.57169607147414	3.22888696411786	0.072349846265122	0.211880811500381
ENSMMUG00000002645	-0.160556929446711	5.35909648664917	0.889152141903487	0.345707172838771	0.561925466137857
ENSMMUG00000002647	0.0822235203851525	2.68995620208996	0.123188116906483	0.72560211678703	0.853567697961374
ENSMMUG00000002648	0.48719888657353	2.38472658476362	2.10242536842248	0.147065695915594	0.333818271724432
ENSMMUG00000002649	0.13128590070292	-0.238436432357579	0.0636939874860829	0.800749925247632	0.900402188564865
ENSMMUG00000002650	-0.0949033330023669	6.2093716300833	0.724602568901732	0.394638320432607	0.606915913244037
ENSMMUG00000002651	-0.59846315935299	7.78448473492136	8.95113910251101	0.00277296621277446	0.0243002386074562
ENSMMUG00000002652	-0.842128177015374	3.36933744357705	9.63890405831864	0.00190498865944886	0.0186227007482605
ENSMMUG00000002653	0.430419927392269	2.71415415195932	0.816328432531023	0.366255837474728	0.582105141525486
ENSMMUG00000002655	0.0115832514511395	2.10114791567072	0.00103925272311756	0.974282696590357	0.988965167344482
ENSMMUG00000002656	-0.672792880692487	7.17317313196165	25.8226019600777	3.74279868218556e-07	4.79748583322531e-05
ENSMMUG00000002657	-3.57823205958967	2.49352117958309	6.23303102270345	0.012538893060069	0.0665601230524871
ENSMMUG00000002659	0.234285720999782	4.28472512997364	1.20688780951168	0.271949360291191	0.488292098302476
ENSMMUG00000002660	0.0210715779717925	2.92094644796853	0.0048126293975983	0.94469262667688	0.974529765618147
ENSMMUG00000002661	0.355281801444022	2.12168160494208	0.842845924515757	0.358584101495702	0.574666051702635
ENSMMUG00000002662	0.34790453572893	1.32662394186726	2.08807430311675	0.148453093824968	0.33572486366526
ENSMMUG00000002664	-0.213264260210862	4.21528820958743	1.06378855979908	0.302352690087139	0.519269053588312
ENSMMUG00000002665	0.342212132581761	7.16679058083698	2.31352113899843	0.128253226505156	0.306167813544484
ENSMMUG00000002667	0.0206211745964877	6.36945831479651	0.0205199771436497	0.886094356237773	0.94492217779586
ENSMMUG00000002669	0.158106282040789	5.03751372053574	1.21998953534378	0.269362705719033	0.485321916860392
ENSMMUG00000002671	-0.442871668768324	0.630454448252214	1.24108326580576	0.265262384186982	0.480606193121898
ENSMMUG00000002672	0.286635649424545	6.14923389576034	2.349775452671	0.125301055122606	0.301593458910577
ENSMMUG00000002673	0.147055510037354	4.01818074816609	0.969769909455376	0.32473756951442	0.54178654628263
ENSMMUG00000002674	-0.209698239892353	2.39521149774659	0.48432863100086	0.486468139260683	0.684771083424151
ENSMMUG00000002675	0.0823284430500132	6.45798197376095	0.124469131736703	0.724237011228694	0.852714675284896
ENSMMUG00000002676	0.693689840987871	4.25570954478286	11.3002370001364	0.000774971979336956	0.0102155937966934
ENSMMUG00000002677	0.211193227192031	0.343684486607285	0.297412507347705	0.585509111703958	0.756879366421342
ENSMMUG00000002678	0.00848090557808723	6.74806135473216	0.00185921122184141	0.96560701502408	0.984988163167715
ENSMMUG00000002679	0.194442045930179	3.26096945908185	0.850945400479542	0.356285026093475	0.572134593135894
ENSMMUG00000002680	-0.771878916516636	3.71992695759077	14.277230997969	0.000157761708044823	0.00332480380046365
ENSMMUG00000002681	-0.502568541012195	2.56637953293299	3.49860084694406	0.0614206997380619	0.190376129918969
ENSMMUG00000002682	0.0605971528078822	8.65111172470282	0.144305544413122	0.704037689152765	0.839694800771046
ENSMMUG00000002684	0.755844031038872	2.60794314540424	1.99760905683673	0.157547554290614	0.347962423492382
ENSMMUG00000002685	0.500542642439915	6.10392982817298	12.9572621744508	0.000318682879338572	0.00550120315127569
ENSMMUG00000002686	0.0106127430875939	6.64181785685959	0.00832702581540445	0.927291929224548	0.965633938181208
ENSMMUG00000002687	0.302533148234344	3.71191015810952	2.32840748983109	0.12703177701738	0.304175955134772
ENSMMUG00000002689	0.0446108060326583	5.08105673215112	0.0932499832895246	0.760085432165002	0.87431204010622
ENSMMUG00000002690	-0.36983831391213	-0.386954389805433	0.993635687145979	0.318855401356361	0.535562328740159
ENSMMUG00000002691	-0.451985375837096	8.0434984680469	11.8691219759536	0.000570723128019798	0.00826801732260076
ENSMMUG00000002692	-0.407760857460539	3.12026165639862	2.26766361199126	0.132098916178933	0.311806788224278
ENSMMUG00000002695	-0.455973674063051	-0.186068412889504	1.25865127115436	0.261906541018985	0.477092666087824
ENSMMUG00000002696	-1.10940916056741	4.08683600667101	33.176658030306	8.41546934059548e-09	2.87883509234327e-06
ENSMMUG00000002697	-0.264332495157653	3.39340695186448	1.18215620010463	0.276917472863356	0.49406196259489
ENSMMUG00000002700	-0.264332791614054	1.19730927713645	0.651498092926794	0.419577580965791	0.627867618981393
ENSMMUG00000002701	-0.146882641781529	2.22096667132767	0.236184867477562	0.626975286472145	0.787228925385966
ENSMMUG00000002702	-0.781095130949698	3.06877391483605	6.12845545599552	0.0133023032739836	0.0691735879606245
ENSMMUG00000002706	-0.396891821205945	5.06616529150875	2.48289030752429	0.115090581071826	0.285251922148583
ENSMMUG00000002707	-0.141426236043061	4.59589374053499	1.01520994054756	0.313657925573399	0.531159212735552
ENSMMUG00000002708	-0.372965033749429	1.51547190122731	2.04653776333804	0.152552765035174	0.341269969212893
ENSMMUG00000002709	-0.106188628538457	4.06283208559575	0.316061084706337	0.57398446023432	0.749829410479516
ENSMMUG00000002711	0.651418199368231	0.340416439492922	0.255387981367996	0.61330652788044	0.777363997199979
ENSMMUG00000002712	-0.186290278523308	0.527295745789487	0.334037480333041	0.563291289478829	0.740251812401558
ENSMMUG00000002714	0.164391084288161	5.60037273366807	0.400355490677654	0.526905723792462	0.714747489485021
ENSMMUG00000002715	-0.514464507544709	4.0523839008743	7.38525583638785	0.00657607151650885	0.0431603379318136
ENSMMUG00000002717	-0.149019343189839	4.00412046385156	1.00348212101152	0.31646940093768	0.533746900088923
ENSMMUG00000002719	0.00924478657556471	2.45528767326895	0.00160569078626338	0.968036464719439	0.986121482594216
ENSMMUG00000002721	-0.451346045889011	3.57453307382131	4.44962221844083	0.0349089685042173	0.131432802066733
ENSMMUG00000002722	0.413820230743901	1.89109756699713	1.25032513155227	0.263490388008029	0.478657948643671
ENSMMUG00000002725	0.185801213940977	4.33356020841935	1.16890562791012	0.279626218636405	0.496676311406298
ENSMMUG00000002726	-0.275708396269811	5.74148365821275	1.9754492811041	0.159870637533935	0.351277737019685
ENSMMUG00000002727	0.647068600341582	4.0812050214174	7.93485663340361	0.0048491469052118	0.0356392585553778
ENSMMUG00000002728	-0.139803713987052	3.48816159299475	0.699276016870552	0.403027070036938	0.613467055035409
ENSMMUG00000002737	-0.09592192098026	8.34950923908295	0.119426279949394	0.729657570014552	0.856168767766768
ENSMMUG00000002739	-0.525751539416397	2.17021183608763	4.41999788841007	0.0355200803335333	0.133004774320638
ENSMMUG00000002740	0.161742674056336	2.12491630803615	0.366635293015026	0.544844058559463	0.726874717583704
ENSMMUG00000002741	-0.465224888234497	-0.134561304566014	0.896666926232321	0.343677005652265	0.560056570121756
ENSMMUG00000002746	0.568076176677803	3.40832842646591	4.90297669000898	0.0268104430216441	0.1104307360527
ENSMMUG00000002749	0.0491472082590088	3.74142813290238	0.052437723442182	0.818874476603691	0.911062832630198
ENSMMUG00000002750	0.503064348283341	4.82971243215968	3.51598671770012	0.0607794550911919	0.189018272794914
ENSMMUG00000002751	-0.0545953101649768	5.17931309954081	0.0544977946970917	0.815413833379348	0.909687451423985
ENSMMUG00000002752	0.586411483937471	0.621546419217	3.5580385743713	0.0592577207569909	0.185708493029687
ENSMMUG00000002753	-0.106907607708926	4.27097630807531	0.292955686260921	0.588332653159831	0.75928746022235
ENSMMUG00000002755	-0.189767553311138	4.72713194147633	0.738507658086235	0.39013934818262	0.602719324013732
ENSMMUG00000002756	-0.15421301558557	5.56477426908527	1.0823970990195	0.298161926884954	0.515203274449981
ENSMMUG00000002758	0.0647942946324422	3.1999935935256	0.163846065922876	0.685639941768231	0.82792410846736
ENSMMUG00000002759	0.56901551097071	5.20958063379258	17.2828022476301	3.22088790076299e-05	0.00109116312787979
ENSMMUG00000002761	-0.330321937466798	6.98011791318623	5.9571985948553	0.0146573124411397	0.0737200581226984
ENSMMUG00000002765	0.0252011524751508	5.05158793829188	0.0294091396306264	0.86383776033361	0.933573105863593
ENSMMUG00000002766	-0.173186606015339	1.41242127499601	0.217779864862944	0.640736781683307	0.796158211834803
ENSMMUG00000002768	0.132872475056674	2.7988130791286	0.337872862535747	0.561059626843173	0.738388171729532
ENSMMUG00000002769	0.110186884260286	5.38789014514252	0.80252427431445	0.370339723040058	0.585669375097693
ENSMMUG00000002770	0.159763103915186	-0.607200136021086	0.097689167264015	0.754620546677408	0.870532776528387
ENSMMUG00000002771	0.021031911245093	3.82300183328163	0.0168262304654192	0.89679115443339	0.949881898652436
ENSMMUG00000002772	-0.12715622115905	8.03652313197202	0.870509659852829	0.350814251899875	0.566847186324765
ENSMMUG00000002774	-0.199857619206948	6.9492022551701	1.99173998303625	0.158159067689565	0.348806818554869
ENSMMUG00000002775	0.337629316986978	7.51535262899252	6.9060115094494	0.0085906411223411	0.0515378455876111
ENSMMUG00000002776	-0.0168678099693741	4.41359892898816	0.00773525683538523	0.929916170773125	0.966800827281889
ENSMMUG00000002777	-0.768564840662327	6.12121931086491	14.214281780688	0.000163127720251789	0.00340763256934462
ENSMMUG00000002778	0.672356836004548	3.11649803366652	9.58853741671247	0.00195795849331472	0.0189570998202782
ENSMMUG00000002779	-0.080426504477166	1.91640812800792	0.0601188761458076	0.806308150506612	0.903998582828124
ENSMMUG00000002783	-1.1829465553302	-1.13926214675353	3.19597463339183	0.0738197561313451	0.214358094896363
ENSMMUG00000002785	-0.727442128160996	-0.506071554602347	3.74532372996937	0.0529554683035191	0.172677046359003
ENSMMUG00000002788	0.650675471209793	2.63203737064323	5.96451627636372	0.0145966044586832	0.07350081447738
ENSMMUG00000002789	0.0621863637132865	7.75251108959197	0.252166124984718	0.615553955355751	0.779184518917414
ENSMMUG00000002790	0.265031430845811	2.82090589396561	1.19496964955192	0.274329406274247	0.49112798438258
ENSMMUG00000002791	0.0022914533098199	2.50371572607936	9.41212999094887e-05	0.992259353989181	0.996306481717119
ENSMMUG00000002792	-0.153895632447004	7.39228816236999	1.61693694255077	0.203519416692579	0.408036594036622
ENSMMUG00000002793	0.219793195541468	-0.451010730773452	0.424623228716019	0.514639111532401	0.706138470976236
ENSMMUG00000002794	0.430114482999965	6.30730400349385	11.0187454627676	0.00090195093321441	0.0113162229575535
ENSMMUG00000002796	-0.145368546596396	3.44166806244742	0.503451186794251	0.477987613120424	0.678001093645752
ENSMMUG00000002797	-0.421021602222335	3.9236279146638	2.40500222788629	0.120947952123375	0.294823668889667
ENSMMUG00000002799	-0.269569681185077	6.20829340099754	3.85251897518327	0.049671338584984	0.165854376270545
ENSMMUG00000002805	-0.362435527374614	7.62963638571564	7.22610796522214	0.00718508125039355	0.0455727310032347
ENSMMUG00000002806	0.233157743092794	1.83254176875838	0.281308515651908	0.595844849124447	0.764947389831938
ENSMMUG00000002807	0.734472622184276	2.46321477317341	4.27731622729246	0.0386242883995878	0.140791760940433
ENSMMUG00000002808	-0.564037258535613	5.45571896366417	8.63194129261489	0.00330319381789272	0.0273688649378318
ENSMMUG00000002809	0.000124941456585445	0.192376439310724	8.2081117724897e-07	0.999277127617178	0.999509896573064
ENSMMUG00000002810	-0.9552741718632	0.231880793960191	3.78328730717688	0.0517668632599308	0.17043763267299
ENSMMUG00000002813	0.5607472911072	1.19364667077943	2.63664465859975	0.10442387641071	0.2679818062246
ENSMMUG00000002817	0.0860287829977536	3.75693318634641	0.342322768973435	0.558491534348002	0.736543655916336
ENSMMUG00000002818	0.344958812628152	6.40354009368649	6.56949546942225	0.010374135579767	0.0585945914890095
ENSMMUG00000002819	-0.403788951061074	6.38972573831815	6.67843757386416	0.00975861258869634	0.0562840597123735
ENSMMUG00000002820	0.158036694587292	7.67446392148071	1.88299945395314	0.169993631497724	0.363953964135511
ENSMMUG00000002821	0.38018730165265	4.78417994821641	9.02279369754306	0.00266633561266025	0.0235823792394709
ENSMMUG00000002822	-0.208533910407346	2.93747791884758	0.340478904902106	0.55955291930627	0.73733673811176
ENSMMUG00000002824	-0.374917959002259	4.00608927291655	3.58230050668207	0.0583982257692129	0.184007263128041
ENSMMUG00000002827	-0.442808683484564	4.70609330071388	1.50584633816032	0.219773993970267	0.428180367562761
ENSMMUG00000002833	0.236319023943444	3.97011962357454	1.4002062725882	0.236689036943798	0.447728072527167
ENSMMUG00000002834	0.355612509300896	5.36033883487999	0.913252340719218	0.339252947190433	0.55648638929204
ENSMMUG00000002835	-1.06483586087241	2.45799662484002	7.65454636036691	0.00566294290888206	0.0390846568089731
ENSMMUG00000002836	-0.00876685913065569	3.31423057681554	0.00147901654197469	0.969322530504412	0.986690493503038
ENSMMUG00000002837	0.375398781486914	5.2458566281988	6.90044360171447	0.00861743646859381	0.0516444831767506
ENSMMUG00000002838	0.301257548755749	5.8223171354801	5.2085517039939	0.0224760501021044	0.098708421517194
ENSMMUG00000002840	-0.124817894139986	4.61969343038242	0.7343384497652	0.391480532500461	0.60408495429233
ENSMMUG00000002841	0.0512423390673713	5.00318655430877	0.192762897113905	0.660626962085856	0.810205548074734
ENSMMUG00000002842	-0.00358961039926322	0.411566878821193	3.47224929413414e-05	0.995298429017102	0.99744709824364
ENSMMUG00000002843	0.2284169548223	0.429475288036774	0.431940427448662	0.511038342954245	0.702895382470202
ENSMMUG00000002844	0.368346041535982	3.88155307882121	4.3618819698953	0.036751682798503	0.13627955607666
ENSMMUG00000002845	0.188263581730322	1.33727616330941	0.487827149499161	0.484898167573963	0.683958762577769
ENSMMUG00000002847	-0.686412112876564	2.27016651463401	3.73178158170187	0.053386422323752	0.173437713227306
ENSMMUG00000002848	0.539169729342248	9.48331132343144	9.16763586209186	0.00246332580876578	0.0222684653112427
ENSMMUG00000002849	-0.539085176825949	2.97622888702694	2.2431598150178	0.134206480470296	0.315052502173112
ENSMMUG00000002850	-0.677499920160368	1.85748061213062	3.3447295151632	0.0674205586008832	0.20209694843434
ENSMMUG00000002852	-0.769120547590964	5.39835807320362	5.38379290196659	0.0203246446656545	0.0919157706101323
ENSMMUG00000002853	-0.638117277608654	4.2942251989391	7.92817336120909	0.00486709072110587	0.0357061226518837
ENSMMUG00000002854	-0.903749954247394	0.746879378787599	3.60662092187995	0.0575499408635845	0.182546564216627
ENSMMUG00000002859	0.433259993281357	6.56320498354774	7.08795607797708	0.00776037038845068	0.0480158940173015
ENSMMUG00000002861	0.384806472763003	4.04691340407474	3.84824215893438	0.049798156162966	0.166143848991446
ENSMMUG00000002862	0.339226534659972	5.65460488842524	0.373646681108042	0.541023193649384	0.724282490581864
ENSMMUG00000002863	-0.0356235440703645	6.04048433364081	0.0723964526765997	0.787878979300784	0.892442069754259
ENSMMUG00000002864	0.315759611279226	4.68612069565792	1.52723128509688	0.216528455544848	0.424166600414953
ENSMMUG00000002865	-0.176376347756891	7.03595323543394	0.484858173272698	0.486229965532853	0.684714445525129
ENSMMUG00000002866	0.272664430259082	2.46378124482178	0.951108548569149	0.329437286259979	0.546779583779035
ENSMMUG00000002868	-0.941114752544069	2.26575990169001	3.89725255424866	0.0483651405020251	0.16299621395029
ENSMMUG00000002870	0.45472372752041	-0.528365801545684	1.37216593853513	0.241440093855566	0.453816486327774
ENSMMUG00000002871	-0.195965797926815	4.30178401784652	1.10447192152065	0.293286794886145	0.510746627695876
ENSMMUG00000002873	1.04909591482268	2.11753123127716	5.28630354572094	0.0214937960189261	0.095521399482839
ENSMMUG00000002875	-0.153595603803958	-1.16581115184084	0.102288165959507	0.749100834555055	0.867818066234234
ENSMMUG00000002876	-0.20017044071471	6.52011295789032	1.29173980790998	0.255727573643123	0.470882098305568
ENSMMUG00000002877	-0.313748638742375	1.07605799309521	0.950049959099537	0.329706580980841	0.546942267232656
ENSMMUG00000002878	0.530225920514639	1.44593191169299	4.83299287105747	0.0279201228675623	0.113370219946395
ENSMMUG00000002879	0.239650395466398	5.15309680172948	4.13007226130569	0.0421275518673311	0.149377132715375
ENSMMUG00000002880	0.441162484525216	2.72555785914127	3.59953559411011	0.0577957143708189	0.182752514373701
ENSMMUG00000002882	0.497899680330513	1.45220317365765	4.33425272566434	0.0373528090606614	0.137533256539283
ENSMMUG00000002883	0.440771921524994	0.511857189403509	1.90130126837025	0.16793273800997	0.36132338328834
ENSMMUG00000002884	0.00933763343111711	4.41462591238519	0.00486673789963099	0.944383085900568	0.97448686961141
ENSMMUG00000002886	0.154303257655446	4.61058038104083	0.858415889081716	0.35418237373306	0.569983739458357
ENSMMUG00000002887	-0.37790835000778	0.508786097963193	1.27894344536374	0.258095576195581	0.473060464916797
ENSMMUG00000002888	-0.354660687284843	3.5525670740977	4.72449593585156	0.0297358977678058	0.11814568125372
ENSMMUG00000002889	-0.264813483806609	6.67154630542521	4.0474570017583	0.0442379376084875	0.153826854695511
ENSMMUG00000002890	-0.350337425416158	4.6340547193089	1.3555171640128	0.244315909645265	0.457719247825815
ENSMMUG00000002892	-0.112157545581298	1.08843560089954	0.123931716301023	0.72480873883073	0.853101822665429
ENSMMUG00000002894	-0.122309719900687	4.42898097291717	0.372996660059844	0.541375345656264	0.72458995846583
ENSMMUG00000002899	0.147742699185356	7.42017361098208	1.23501123731612	0.266434680702394	0.481916815053109
ENSMMUG00000002904	-0.011528040595832	2.24894143487615	0.000360139123962711	0.984859188720691	0.993302491219412
ENSMMUG00000002905	-0.37578061203949	4.68405242378382	2.36404667294806	0.124159741386239	0.299981392326634
ENSMMUG00000002907	-0.275036742341714	3.63462608538623	2.80824039748809	0.0937811884248066	0.250044348398708
ENSMMUG00000002909	-0.151739680417071	1.69301303422134	0.266042431164234	0.605998983750372	0.771616317014419
ENSMMUG00000002910	-0.024558208108097	4.31439091303488	0.0322816053054105	0.857410999062499	0.930467996866472
ENSMMUG00000002911	0.283071290517106	6.40942404077209	3.32269399254727	0.0683297748649242	0.204062838196872
ENSMMUG00000002912	-0.436015635762395	-0.460111019359118	0.58869988869133	0.442922304502431	0.649392531125374
ENSMMUG00000002913	-0.264674719467337	2.39981266889734	1.14989441177964	0.283571254018351	0.50088645197647
ENSMMUG00000002915	0.188048933151443	7.03721721300205	1.23021362264318	0.267365497578793	0.483019923214961
ENSMMUG00000002916	-0.135107439682483	3.6697475412207	0.292522750545487	0.588608409526921	0.759517545040522
ENSMMUG00000002917	0.250415545668885	3.00412881274183	0.705169461033726	0.401052113124423	0.611814896507672
ENSMMUG00000002919	-0.131095254167686	4.00144859550931	0.377118686762525	0.539149314563736	0.723301462699893
ENSMMUG00000002920	0.61213888333353	7.86458801937448	15.0863039888364	0.000102705758589463	0.00249163009820991
ENSMMUG00000002921	0.200279116523719	6.59446981403678	3.28411703373244	0.0699532452655738	0.207301059468857
ENSMMUG00000002922	0.386261463196067	1.32039207870989	1.07848600152258	0.29903649480486	0.516154239249148
ENSMMUG00000002924	0.00691671641559628	6.44576977111787	0.000668518302489929	0.979372417842295	0.990692694950443
ENSMMUG00000002925	0.0529113431728616	7.21249700801485	0.0875362732319402	0.767332955112552	0.87905606413914
ENSMMUG00000002926	-0.559636059855612	3.74100447161703	8.23623579769995	0.00410622040279364	0.0317982153464308
ENSMMUG00000002930	0.270763327100119	-1.25146062327988	0.314416995419808	0.574982304206457	0.750391008057906
ENSMMUG00000002931	-0.117021659414715	4.4824715894868	0.532209316661579	0.465679495111057	0.667655342907138
ENSMMUG00000002932	0.22997737217453	6.00223476880594	1.29925450001912	0.254349442650867	0.469618058947315
ENSMMUG00000002933	-0.0547046626109116	0.808705707240754	0.02251113324618	0.880735340058619	0.94211062527277
ENSMMUG00000002935	-0.448342516253268	3.04928557338935	0.967305914465889	0.325352996322515	0.542549812119953
ENSMMUG00000002936	0.052508129237538	2.38997919734392	0.0572603809553165	0.81087962245482	0.906690215173751
ENSMMUG00000002939	0.279401971322281	2.66340927886933	2.03347952094634	0.153867985699298	0.343270102918708
ENSMMUG00000002940	-0.300995301652026	3.98260686413763	2.10908732483258	0.146426624872182	0.332970944625352
ENSMMUG00000002943	-0.0493366310010942	8.34260202310201	0.12881403840251	0.719664867345488	0.849842816192926
ENSMMUG00000002944	-0.220981296636001	4.1939249677837	2.55642260489401	0.10984689692192	0.277134298109709
ENSMMUG00000002945	-0.527374434831842	7.01757035062802	4.56272720828985	0.0326750027058596	0.125778988452677
ENSMMUG00000002947	-0.0773076424282442	3.3776454067998	0.0747367647176418	0.784560927871973	0.890596688727051
ENSMMUG00000002948	-0.392540083298387	6.2490999065069	5.4642420254568	0.0194094710814723	0.088734914904277
ENSMMUG00000002949	0.0481315740289443	0.449573871980589	0.0161615839980485	0.898838917340104	0.950702459771761
ENSMMUG00000002951	1.31186633702283	3.32078605133777	6.62185086384807	0.0100735094517304	0.0575921718071097
ENSMMUG00000002952	-0.487632693266188	6.70780814966884	4.93672486523325	0.0262918098875448	0.109052916355583
ENSMMUG00000002953	0.135360850585558	2.98999448915604	0.473707273351462	0.491286575220362	0.687458441720547
ENSMMUG00000002956	0.447981206875559	2.14535864540383	1.8291340359152	0.176229863088782	0.372040822076317
ENSMMUG00000002957	-4.06334000215517	-1.95938942113211	7.89078949983677	0.00496871708150626	0.0361928263748734
ENSMMUG00000002959	-0.213601057874299	6.87225225248331	2.55818795665403	0.109724283425011	0.276987697252792
ENSMMUG00000002961	-0.376278464953967	5.82750955800653	2.54033484730638	0.110971250264544	0.278824194637771
ENSMMUG00000002963	-0.4706644320482	6.03788018708236	10.3843961108909	0.00127084746370302	0.0144130433952573
ENSMMUG00000002964	0.0169446930101279	1.83476332063696	0.00243007323648214	0.960683588075109	0.982163046949847
ENSMMUG00000002965	-0.290561880009433	0.53286935894233	0.872696538350962	0.35020987301086	0.566296815932454
ENSMMUG00000002968	0.0888880991687212	5.78059197573483	0.421259446364367	0.516309273129498	0.707157413089901
ENSMMUG00000002970	0.527633024530792	7.8163589086099	7.29824264218999	0.00690220868852911	0.0446020829323461
ENSMMUG00000002971	-0.29100668995936	0.591545032346162	0.503656721494441	0.477897781989806	0.677929658362811
ENSMMUG00000002974	-0.397280444682059	5.22169245932982	1.90193578418121	0.167861803168379	0.36130254777194
ENSMMUG00000002975	0.129443169288885	2.81905591285249	0.20750333825346	0.648731339346376	0.801569569411255
ENSMMUG00000002976	-0.387885661911569	5.92536807234269	9.52552657163253	0.00202633438941566	0.0193680130621054
ENSMMUG00000002980	0.231763491112778	6.19667801290099	3.01969850973347	0.0822587572489967	0.229400294610938
ENSMMUG00000002982	-0.190608290525428	5.16813303271887	2.02405588406242	0.154825118565646	0.344555096719816
ENSMMUG00000002984	-0.292761442636167	7.9846895866905	4.33689556330755	0.0372948662805652	0.137441556212374
ENSMMUG00000002985	-0.872464232064973	6.56830517763354	38.720183515825	4.89125038024938e-10	3.50050485546514e-07
ENSMMUG00000002986	0.235068017563359	2.2740856653757	1.21963395076785	0.269432501283428	0.48533627541239
ENSMMUG00000002987	-0.355646262920709	6.86334209565781	6.35797369397561	0.0116854921748959	0.063335441336703
ENSMMUG00000002988	-0.123979525159164	1.94065792076665	0.153903641630571	0.694832466113504	0.834111341562472
ENSMMUG00000002989	0.0645474592712085	4.88284764379848	0.233647311833646	0.628832491020464	0.788151405849933
ENSMMUG00000002990	-0.877847971105553	4.34729328916726	9.90953406081292	0.00164424741080373	0.0168606528525164
ENSMMUG00000002991	0.0366851003977927	5.0314191062593	0.0691224541915645	0.792618796202245	0.895482499741483
ENSMMUG00000002993	1.38053743393733	3.13156776848772	5.52426620980764	0.018754467474996	0.0870142445571399
ENSMMUG00000002995	-0.306534286330562	5.37339027433229	3.6413784655441	0.0563602523683239	0.180260817443984
ENSMMUG00000002996	0.373032735915487	0.577833176018702	0.952483294823768	0.329088000494039	0.546522619868762
ENSMMUG00000002997	0.406500440613748	3.04107309206067	1.92067230512701	0.165782564785658	0.358446704844965
ENSMMUG00000002999	0.332595000038504	0.23909419460897	0.308693274598042	0.578483153327357	0.752729291026568
ENSMMUG00000003000	0.235062505468026	4.27168182566874	1.52128975502233	0.217424419161305	0.425161641827517
ENSMMUG00000003001	0.0424589095812936	6.10937273760519	0.116958512872039	0.732356929469305	0.857670026727341
ENSMMUG00000003002	-0.221870916463934	3.35414141661549	1.25570855922121	0.262464967654789	0.477552784368502
ENSMMUG00000003003	0.0439019710331985	6.65390741431121	0.0734450455198115	0.786385291607669	0.89169474078189
ENSMMUG00000003005	-0.189859648995519	3.83827808251439	0.678503100622891	0.410102653025951	0.619409353532688
ENSMMUG00000003006	0.0451055346300075	5.51649594926791	0.131194263649235	0.717196985062212	0.848277422662441
ENSMMUG00000003007	-0.716162730398222	2.92814289766282	4.36366845781701	0.0367131647607648	0.13625439021843
ENSMMUG00000003009	0.400848487108125	2.30715699446035	3.32392365636745	0.0682786933485022	0.204012580260179
ENSMMUG00000003011	-1.0334193670417	-1.3838079750143	2.15641660590773	0.141975447360977	0.325708030257688
ENSMMUG00000003012	0.541927030515518	4.63309428005299	4.38084467030487	0.0363449820798215	0.135297228479197
ENSMMUG00000003013	-0.380808295330641	2.27493654579645	2.9790399037839	0.0843492939534258	0.233185815699991
ENSMMUG00000003014	0.91356786225966	2.10775597904382	6.4486303992217	0.0111037907288481	0.0613440686904777
ENSMMUG00000003015	-0.273320471545917	3.28470266368366	1.90128467981011	0.167934592966396	0.36132338328834
ENSMMUG00000003017	0.532852544328712	5.76898488850609	14.9654544290427	0.000109497524647706	0.00260850136386824
ENSMMUG00000003018	0.633476193200408	2.3722801546707	7.90025331659479	0.00494278748143187	0.0360651307481197
ENSMMUG00000003019	0.844304143297197	-0.417070480941891	5.72464555646575	0.016728412947477	0.0803937383284457
ENSMMUG00000003020	0.224039606117099	7.36748992779556	4.15920913838723	0.0414087342776997	0.147670010629717
ENSMMUG00000003021	-0.0599830067161325	-0.976106918534696	0.00637546188037419	0.936359349083258	0.970206561156475
ENSMMUG00000003022	0.456153113812992	0.408612898251258	2.37808836535097	0.12304803804537	0.298176227633646
ENSMMUG00000003023	0.228074627552961	7.72482106232552	3.50256955286753	0.0612736899096854	0.190073487066779
ENSMMUG00000003024	-0.423833035703018	-0.0326070992111644	1.240197854333	0.26543292587792	0.480808641477827
ENSMMUG00000003029	0.180886506949601	5.4137552585606	0.576493885145638	0.447689896877349	0.653315349937582
ENSMMUG00000003030	-0.130846414468498	1.68972032498075	0.0883126873769626	0.76633328394938	0.878322466643171
ENSMMUG00000003032	0.0444007680836101	6.19991905933226	0.114360143387206	0.735233751164892	0.85954090049062
ENSMMUG00000003036	-0.10005341513334	3.99493868525616	0.149918556559278	0.698613200712554	0.83642690195447
ENSMMUG00000003039	-0.356746305938764	2.20687174521016	1.14807750918126	0.28395195613765	0.501214013338105
ENSMMUG00000003040	-0.0770674507232842	7.17364961023444	0.25690691620067	0.612253152782128	0.776780924227052
ENSMMUG00000003041	-0.429654868788292	8.07136600491361	7.00606088216614	0.00812342205141662	0.0495512468218533
ENSMMUG00000003042	-0.476621242279096	4.09260117861003	9.28667893452724	0.00230826261691459	0.0213959626055721
ENSMMUG00000003043	-0.231196796579043	4.78535829668511	2.95882476487104	0.0854099996575469	0.235360525287667
ENSMMUG00000003045	0.715600755382839	3.61169451283685	2.21748720076305	0.1364549918383	0.318012339187875
ENSMMUG00000003046	0.0324263545435949	1.11917994604716	0.0125945285254012	0.91064473206073	0.956922744541356
ENSMMUG00000003047	-0.103716730878466	5.26622265626408	0.428479216875502	0.51273611834993	0.704315064681574
ENSMMUG00000003048	0.378219088153634	6.06199665877689	10.8962338923246	0.000963599782294899	0.0118643654915392
ENSMMUG00000003050	0.679060397304073	7.09225410357312	7.5116998210257	0.00612994943270274	0.0413047652040149
ENSMMUG00000003051	-0.136433305830176	8.48967118731536	1.09972235676486	0.294327043457038	0.511676244779159
ENSMMUG00000003054	0.795503698124684	3.21717442610695	2.27662484968829	0.131337413985941	0.310723336449384
ENSMMUG00000003055	0.427031864587627	0.993074282149566	0.945987565622225	0.330742735220834	0.54818462029847
ENSMMUG00000003057	-0.116479211108375	6.69971408849682	0.330241112797985	0.565517146608319	0.742268264568584
ENSMMUG00000003060	-0.256912771452404	1.1279414603503	0.513363427799842	0.473686467614707	0.673791998916923
ENSMMUG00000003061	0.319334233070064	8.61423374565299	1.89720690323929	0.168391288894232	0.362050577438877
ENSMMUG00000003062	-1.23422672566924	1.84278160933197	7.62894723638634	0.00574388203426291	0.0394627671281999
ENSMMUG00000003067	-0.424190603741398	6.35965233509494	9.10411120847994	0.00255035611428096	0.0228269497753464
ENSMMUG00000003069	0.0135659570551047	0.0562424860920759	0.000788449674686831	0.977598867040976	0.989874322955597
ENSMMUG00000003070	0.508239295164667	3.95117505053276	5.45653317502533	0.0194952894476013	0.0890087962658162
ENSMMUG00000003071	-0.14581682275017	5.5528956952685	0.908991508158262	0.340382142933676	0.557171799011609
ENSMMUG00000003073	0.2849842653278	8.91180673134018	4.52567339246498	0.0333899327712039	0.127530683851056
ENSMMUG00000003074	-0.409577767819243	5.72184455165854	3.9904993822674	0.0457575007499321	0.156966413597131
ENSMMUG00000003075	-0.467066975234386	2.64255336512007	3.32925856947913	0.0680575479719675	0.203473706521586
ENSMMUG00000003076	0.34004844641742	6.97529942482479	3.16339854979325	0.0753062593482254	0.217315240350323
ENSMMUG00000003077	0.195669566183679	4.53803098153079	1.03023039845745	0.310104559847094	0.527500116213107
ENSMMUG00000003078	0.375512717039233	3.65471465099071	3.4610185784831	0.0628315985746423	0.192983456440151
ENSMMUG00000003081	0.228059355211569	-0.135109243988164	0.20737825593708	0.648830106765119	0.801633283973362
ENSMMUG00000003083	0.133332547992146	0.639334230789864	0.153485673597775	0.695226333016045	0.834277570597212
ENSMMUG00000003084	0.501101088862447	0.0818881784381311	0.964757875080636	0.325991038654575	0.543047704819243
ENSMMUG00000003086	-0.642746829119298	2.41478374011244	6.37057161270405	0.0116028215483595	0.0631047770095682
ENSMMUG00000003087	0.154992386925481	-0.940688819326715	0.100997220455508	0.75063619662682	0.868213539687749
ENSMMUG00000003088	0.31921864624701	2.47780975463009	0.530374270399427	0.46644955094739	0.668173680279703
ENSMMUG00000003089	0.249070814392102	3.9326349858095	2.08946890368309	0.1483176237228	0.335595245035281
ENSMMUG00000003092	0.149659045813508	5.54376347022885	1.4161062182919	0.234045365139843	0.444522158744478
ENSMMUG00000003097	-0.291892670388436	4.16871511360965	1.15509542113226	0.282485034227973	0.499532888695528
ENSMMUG00000003098	0.00757693082685513	5.42829326937557	0.0025282685361212	0.959897754611827	0.981848727561502
ENSMMUG00000003100	-1.11906191874455	0.630740614876137	3.30905265456565	0.0688992003565228	0.205133067312123
ENSMMUG00000003101	-0.139425065945992	3.35190822403525	0.399772870142634	0.527206579478695	0.714948406599628
ENSMMUG00000003102	-0.268868592429541	6.91558559455069	3.95636170465018	0.0466945246613231	0.159195147991839
ENSMMUG00000003103	-0.10241744209416	3.9536902906271	0.425532112523214	0.514189456015881	0.70563423590035
ENSMMUG00000003104	-0.250516349663144	2.73287354552315	0.600795013226652	0.438274853197724	0.645056459170874
ENSMMUG00000003105	-0.34322636409354	1.22853541068895	1.48642808337945	0.222771490945731	0.431280785446785
ENSMMUG00000003106	-1.07471763811665	5.38169967161611	28.809814043385	7.98454928357955e-08	1.46967707712467e-05
ENSMMUG00000003110	-0.473945937452774	4.14879446755848	4.12769497664517	0.0421867760791273	0.149556257158945
ENSMMUG00000003111	0.0864940458380607	6.14678726232493	0.161384802999152	0.687884749627234	0.829537910524284
ENSMMUG00000003113	-0.40371847186521	6.03988951949053	5.5580800774631	0.018395577655449	0.0861055409175823
ENSMMUG00000003115	-1.18666045516354	-0.725929761276056	1.89454873861916	0.168689759949107	0.362267481481103
ENSMMUG00000003116	-0.244913125484202	5.12627733309264	2.463130412658	0.116546302960875	0.287945814104715
ENSMMUG00000003118	-0.227588214945272	4.68088173619067	0.69164175594247	0.405606519442172	0.615378286188389
ENSMMUG00000003119	-0.182669105499186	6.55401635475457	2.63902053884813	0.104267808727864	0.267738657902496
ENSMMUG00000003120	-0.388197746382107	8.96097517243847	7.75881989768777	0.00534508730023376	0.037749679057901
ENSMMUG00000003121	-0.182278284042411	1.77220891625398	0.471112144868481	0.492475974378689	0.688061120365285
ENSMMUG00000003122	0.108051117448557	4.3564344158479	0.51205565281558	0.474250331210211	0.674147454180798
ENSMMUG00000003123	0.577771221289819	1.65916888397843	5.08075254032735	0.0241928672408465	0.103521845473039
ENSMMUG00000003124	0.674645077809322	4.33053871433686	14.7626556222026	0.000121926401014632	0.00282238256580502
ENSMMUG00000003125	0.188336584874414	1.65717223845484	0.435124194820595	0.50948523622241	0.702095508452833
ENSMMUG00000003126	0.699272634225251	2.47978232506772	11.1935545288465	0.000820819544482693	0.0106242626194685
ENSMMUG00000003127	-0.368795912646753	1.4990202942397	2.18559220672936	0.139307472370301	0.322273848528498
ENSMMUG00000003129	-0.443263953621667	-0.803686493455995	0.909286119614453	0.340303903154797	0.557096820490545
ENSMMUG00000003130	-0.0573611869425865	6.45358322779787	0.201436611085807	0.653563745309896	0.805197766491918
ENSMMUG00000003132	0.315507860945486	5.58761100976175	5.48998373099042	0.0191257210095325	0.0878351294277355
ENSMMUG00000003134	0.0407932026180472	4.59976317752252	0.0706012672310976	0.790463339382507	0.893892481350636
ENSMMUG00000003135	0.602716297171805	3.91800065351516	4.4816764074615	0.0342601002098802	0.129757768733165
ENSMMUG00000003136	-0.160298772111404	6.85434013493214	1.99156371746889	0.158177474948991	0.348806818554869
ENSMMUG00000003138	-0.861067726175367	1.51642808187199	9.43881020990538	0.00212441268413472	0.0200488528915922
ENSMMUG00000003139	-0.489312261745206	4.16978830115983	4.47662201769073	0.0343615722335087	0.130056052155739
ENSMMUG00000003140	-0.0667193168581564	1.51078772352812	0.0286627173147735	0.865560147955163	0.934376286925892
ENSMMUG00000003141	-0.309234142782755	3.64341489047347	2.01518436767346	0.155732352136926	0.345375005721999
ENSMMUG00000003142	-0.634468243449386	3.15334090378858	10.2012126771053	0.00140348331002292	0.0152185791243394
ENSMMUG00000003143	-0.472772960438433	4.01304302953061	0.381375715175345	0.536867894988475	0.721649942426205
ENSMMUG00000003144	-0.15810689090789	-0.328973040145016	0.183040880350273	0.668772875738703	0.816116725661667
ENSMMUG00000003146	0.13991688782933	2.69224333637493	0.100427358266586	0.751317388946923	0.868365515930985
ENSMMUG00000003149	0.270983427576531	4.76680320149155	0.917868160724709	0.338035346920399	0.555395569587223
ENSMMUG00000003150	0.156752287209282	5.35468778774234	1.22077499688573	0.269208612183919	0.485146062624173
ENSMMUG00000003151	0.131179253995842	5.17734999602131	0.957696434506801	0.327767942640799	0.544778612618383
[truncated: 15,177 more rows]
