# Supplementary material for: Macrophage-associated wound healing contributes to African green monkey SIV pathogenesis control
Source: Nat Commun. 2019 Nov 8;10:5101. doi: 10.1038/s41467-019-12987-9 (PMC6841668; doi:10.1038/s41467-019-12987-9)
Supplement: Supplementary file 4 — Supplementary Data 1 [file 41467_2019_12987_MOESM4_ESM.zip › 2_GOenrich_DElists/GOenrichDE.AGM.Re.D12.txt]

GO:0007155	cell adhesion	7.63810937927026e-14
GO:0007411	axon guidance	5.10297273614329e-12
GO:0007268	synaptic transmission	2.36859422251167e-08
GO:0030198	extracellular matrix organization	2.42981545529422e-08
GO:0022617	extracellular matrix disassembly	4.99902757851982e-08
GO:0007156	homophilic cell adhesion	6.23203151913685e-08
GO:0006936	muscle contraction	2.14737339912463e-07
GO:0007399	nervous system development	2.53967864914709e-06
GO:0007160	cell-matrix adhesion	2.08380376960615e-05
GO:0007517	muscle organ development	2.2482253387048e-05
GO:0007186	G-protein coupled receptor signaling pathway	2.39792034981767e-05
GO:0051216	cartilage development	2.94483819064153e-05
GO:0002042	cell migration involved in sprouting angiogenesis	3.65491135674251e-05
GO:0007612	learning	4.02760716964927e-05
GO:0001525	angiogenesis	6.34819184270947e-05
GO:0031290	retinal ganglion cell axon guidance	6.39972040490382e-05
GO:0086005	ventricular cardiac muscle cell action potential	6.39972040490382e-05
GO:0030336	negative regulation of cell migration	6.50538079320461e-05
GO:0016337	cell-cell adhesion	6.61963211545352e-05
GO:0006836	neurotransmitter transport	6.67370944202436e-05
GO:0030574	collagen catabolic process	6.82995019388885e-05
GO:0006940	regulation of smooth muscle contraction	9.86704215979625e-05
GO:0090090	negative regulation of canonical Wnt signaling pathway	0.000111199745062538
GO:0051899	membrane depolarization	0.000120223471902461
GO:0010975	regulation of neuron projection development	0.000122447672162636
GO:0006805	xenobiotic metabolic process	0.00013389675072858
GO:0003215	cardiac right ventricle morphogenesis	0.000143859958029181
GO:1901016	regulation of potassium ion transmembrane transporter activity	0.000158617253644808
GO:0007588	excretion	0.00016269710412813
GO:0015850	organic hydroxy compound transport	0.000168240843115847
GO:0008016	regulation of heart contraction	0.000188674496461887
GO:0007218	neuropeptide signaling pathway	0.000190744464758291
GO:0016477	cell migration	0.000192377354173216
GO:0006898	receptor-mediated endocytosis	0.00019899055990525
GO:0019722	calcium-mediated signaling	0.000244995400556773
GO:0007528	neuromuscular junction development	0.000268743532010162
GO:0035725	sodium ion transmembrane transport	0.00028783553355261
GO:0007605	sensory perception of sound	0.000290850844341637
GO:0046717	acid secretion	0.000344835592455215
GO:0035850	epithelial cell differentiation involved in kidney development	0.000345303666947482
GO:0007193	adenylate cyclase-inhibiting G-protein coupled receptor signaling pathway	0.000345303666947482
GO:0030048	actin filament-based movement	0.000347547003120159
GO:0007613	memory	0.000366386927073196
GO:0086019	cell-cell signaling involved in cardiac conduction	0.000390591165018943
GO:0030282	bone mineralization	0.000398210313086839
GO:0050796	regulation of insulin secretion	0.000399725487026662
GO:0097305	response to alcohol	0.00040158168149453
GO:0006958	complement activation, classical pathway	0.000439903027679911
GO:0032414	positive regulation of ion transmembrane transporter activity	0.000470739403819381
GO:0014032	neural crest cell development	0.000561570718087553
GO:0030199	collagen fibril organization	0.000561570718087553
GO:0042475	odontogenesis of dentin-containing tooth	0.000605318301912015
GO:0048844	artery morphogenesis	0.000617579044021016
GO:0019228	neuronal action potential	0.000659374795884705
GO:0016358	dendrite development	0.00067134428946645
GO:0035148	tube formation	0.000682552104864894
GO:0034329	cell junction assembly	0.000690141724022668
GO:0071805	potassium ion transmembrane transport	0.000697275332034424
GO:0030857	negative regulation of epithelial cell differentiation	0.00071244053967427
GO:0014902	myotube differentiation	0.000789221639489085
GO:1902533	positive regulation of intracellular signal transduction	0.00079791502833837
GO:0031345	negative regulation of cell projection organization	0.000799137763781831
GO:0001570	vasculogenesis	0.000826770138645796
GO:0043270	positive regulation of ion transport	0.000870395218995426
GO:0030168	platelet activation	0.000885530533404967
GO:0007267	cell-cell signaling	0.000891370930372393
GO:0010595	positive regulation of endothelial cell migration	0.000900760984704159
GO:0016079	synaptic vesicle exocytosis	0.000919806327184756
GO:2000095	regulation of Wnt signaling pathway, planar cell polarity pathway	0.000954512187783338
GO:0072202	cell differentiation involved in metanephros development	0.000954512187783338
GO:0043267	negative regulation of potassium ion transport	0.000954512187783338
GO:0086091	regulation of heart rate by cardiac conduction	0.000965837046551336
GO:0007413	axonal fasciculation	0.000965837046551336
GO:0010644	cell communication by electrical coupling	0.000965837046551336
GO:2000021	regulation of ion homeostasis	0.00101054177984903
GO:0007409	axonogenesis	0.00102632732746555
GO:0060081	membrane hyperpolarization	0.00102858269619686
GO:0072239	metanephric glomerulus vasculature development	0.00102858269619686
GO:0008285	negative regulation of cell proliferation	0.0010513040244386
GO:0051489	regulation of filopodium assembly	0.00105254691694225
GO:0042472	inner ear morphogenesis	0.00107735999090479
GO:0042439	ethanolamine-containing compound metabolic process	0.00112817972541424
GO:0048010	vascular endothelial growth factor receptor signaling pathway	0.00113662004230371
GO:1900373	positive regulation of purine nucleotide biosynthetic process	0.00113662004230371
GO:0006869	lipid transport	0.00117682642652702
GO:2000736	regulation of stem cell differentiation	0.001190862712368
GO:0043627	response to estrogen	0.0012060447329057
GO:0010656	negative regulation of muscle cell apoptotic process	0.00122638379139441
GO:0060562	epithelial tube morphogenesis	0.00134608095266488
GO:1901342	regulation of vasculature development	0.00137411888353454
GO:0007586	digestion	0.00138938289412062
GO:0035335	peptidyl-tyrosine dephosphorylation	0.00138938289412062
GO:0051924	regulation of calcium ion transport	0.00139185686617789
GO:0007215	glutamate receptor signaling pathway	0.00143262915568984
GO:0071320	cellular response to cAMP	0.00144907339756304
GO:0030148	sphingolipid biosynthetic process	0.00152701494204817
GO:0050795	regulation of behavior	0.0015318147362813
GO:0038084	vascular endothelial growth factor signaling pathway	0.00155046072188962
GO:0060021	palate development	0.00159585366071258
GO:0008344	adult locomotory behavior	0.00159585366071258
GO:0050873	brown fat cell differentiation	0.00163028272149124
GO:0003002	regionalization	0.00164841649514145
GO:0048608	reproductive structure development	0.00170202964919631
GO:0051241	negative regulation of multicellular organismal process	0.00171445726014618
GO:0007417	central nervous system development	0.00186025027486551
GO:0048566	embryonic digestive tract development	0.00187407353933618
GO:0034332	adherens junction organization	0.00192616663799856
GO:0030816	positive regulation of cAMP metabolic process	0.00197949531992253
GO:0019233	sensory perception of pain	0.00197949531992253
GO:0001708	cell fate specification	0.00197949531992253
GO:2001257	regulation of cation channel activity	0.00200244214353296
GO:0030818	negative regulation of cAMP biosynthetic process	0.00209109384412387
GO:0055078	sodium ion homeostasis	0.00209109384412387
GO:0030325	adrenal gland development	0.00209109384412387
GO:0007158	neuron cell-cell adhesion	0.00231144997519861
GO:0055003	cardiac myofibril assembly	0.00231144997519861
GO:0021602	cranial nerve morphogenesis	0.00231144997519861
GO:0072109	glomerular mesangium development	0.00231144997519861
GO:0045446	endothelial cell differentiation	0.00245299391348004
GO:0051966	regulation of synaptic transmission, glutamatergic	0.00254363910316562
GO:0044060	regulation of endocrine process	0.00254363910316562
GO:0035088	establishment or maintenance of apical/basal cell polarity	0.00254363910316562
GO:0045933	positive regulation of muscle contraction	0.00254363910316562
GO:0009581	detection of external stimulus	0.00258284953170876
GO:0045598	regulation of fat cell differentiation	0.00271428784236443
GO:0086069	bundle of His cell to Purkinje myocyte communication	0.00274966563135072
GO:0048752	semicircular canal morphogenesis	0.00274966563135072
GO:2000311	regulation of alpha-amino-3-hydroxy-5-methyl-4-isoxazole propionate selective glutamate receptor activity	0.00274966563135072
GO:0060174	limb bud formation	0.00274966563135072
GO:0038083	peptidyl-tyrosine autophosphorylation	0.00274966563135072
GO:0003211	cardiac ventricle formation	0.00274966563135072
GO:0010642	negative regulation of platelet-derived growth factor receptor signaling pathway	0.00274966563135072
GO:0050804	regulation of synaptic transmission	0.00276665308879212
GO:0048041	focal adhesion assembly	0.00283437136069459
GO:0034446	substrate adhesion-dependent cell spreading	0.00283437136069459
GO:0071526	semaphorin-plexin signaling pathway	0.00290089930318056
GO:0010470	regulation of gastrulation	0.00290089930318056
GO:0060485	mesenchyme development	0.00294629586536491
GO:0030204	chondroitin sulfate metabolic process	0.00296002429930863
GO:0044708	single-organism behavior	0.00309955760989862
GO:0001508	action potential	0.00312073098024117
GO:0048662	negative regulation of smooth muscle cell proliferation	0.00316788339930349
GO:0010517	regulation of phospholipase activity	0.00326760365108799
GO:0043588	skin development	0.00331569549527993
GO:0007188	adenylate cyclase-modulating G-protein coupled receptor signaling pathway	0.00337186338280537
GO:0002576	platelet degranulation	0.00338823865532775
GO:0030804	positive regulation of cyclic nucleotide biosynthetic process	0.0033973836260665
GO:0003151	outflow tract morphogenesis	0.0033973836260665
GO:0042476	odontogenesis	0.00340130228014981
GO:0051224	negative regulation of protein transport	0.00343210583757391
GO:0006835	dicarboxylic acid transport	0.003433990580094
GO:0030514	negative regulation of BMP signaling pathway	0.00347303989669142
GO:0043508	negative regulation of JUN kinase activity	0.00349215679022312
GO:0032413	negative regulation of ion transmembrane transporter activity	0.00349215679022312
GO:0043502	regulation of muscle adaptation	0.003525848516602
GO:0007435	salivary gland morphogenesis	0.003525848516602
GO:0043589	skin morphogenesis	0.0035488272980181
GO:0009582	detection of abiotic stimulus	0.00355858545027914
GO:0015718	monocarboxylic acid transport	0.00355858545027914
GO:0050808	synapse organization	0.00364918733572912
GO:0007584	response to nutrient	0.00371261424382469
GO:0008015	blood circulation	0.00373275051680291
GO:0002064	epithelial cell development	0.00376388994134954
GO:0045766	positive regulation of angiogenesis	0.00381906365189649
GO:0051017	actin filament bundle assembly	0.00381906365189649
GO:0031016	pancreas development	0.00389085187042023
GO:0030509	BMP signaling pathway	0.00399247087925491
GO:0090263	positive regulation of canonical Wnt signaling pathway	0.00411538362894271
GO:0014706	striated muscle tissue development	0.00417956717226642
GO:0030500	regulation of bone mineralization	0.00434616318657839
GO:0008217	regulation of blood pressure	0.0043658403664103
GO:0006112	energy reserve metabolic process	0.00437755366985124
GO:0086004	regulation of cardiac muscle cell contraction	0.00438370003185617
GO:0014065	phosphatidylinositol 3-kinase signaling	0.00439715090555116
GO:0060349	bone morphogenesis	0.00442114164344562
GO:0090136	epithelial cell-cell adhesion	0.00445523804011653
GO:0035767	endothelial cell chemotaxis	0.00445523804011653
GO:0032956	regulation of actin cytoskeleton organization	0.00449801549213194
GO:0031623	receptor internalization	0.00458176710749535
GO:0010769	regulation of cell morphogenesis involved in differentiation	0.00471455846939997
GO:0060560	developmental growth involved in morphogenesis	0.00478307451249018
GO:0006636	unsaturated fatty acid biosynthetic process	0.00482028613604362
GO:0007202	activation of phospholipase C activity	0.00482028613604362
GO:0042632	cholesterol homeostasis	0.00482028613604362
GO:0001764	neuron migration	0.00494830021958915
GO:0001658	branching involved in ureteric bud morphogenesis	0.00505920482516728
GO:0051149	positive regulation of muscle cell differentiation	0.00505920482516728
GO:0007044	cell-substrate junction assembly	0.00506800735353872
GO:0045597	positive regulation of cell differentiation	0.00511505308635106
GO:0003094	glomerular filtration	0.00518555003744834
GO:0003230	cardiac atrium development	0.00518555003744834
GO:0010880	regulation of release of sequestered calcium ion into cytosol by sarcoplasmic reticulum	0.00518555003744834
GO:0006182	cGMP biosynthetic process	0.00518555003744834
GO:0051281	positive regulation of release of sequestered calcium ion into cytosol	0.00518555003744834
GO:0007167	enzyme linked receptor protein signaling pathway	0.00520897627144592
GO:0048641	regulation of skeletal muscle tissue development	0.00529525214150228
GO:0010811	positive regulation of cell-substrate adhesion	0.00539045174733933
GO:0001823	mesonephros development	0.00550567941683255
GO:0050730	regulation of peptidyl-tyrosine phosphorylation	0.00551563592883079
GO:0060411	cardiac septum morphogenesis	0.00552421608528247
GO:0071695	anatomical structure maturation	0.00552421608528247
GO:0044062	regulation of excretion	0.00553573851668325
GO:0060307	regulation of ventricular cardiac muscle cell membrane repolarization	0.00553573851668325
GO:0002934	desmosome organization	0.00553573851668325
GO:0071871	response to epinephrine	0.00553573851668325
GO:0021513	spinal cord dorsal/ventral patterning	0.00553573851668325
GO:0045109	intermediate filament organization	0.00553573851668325
GO:0090192	regulation of glomerulus development	0.00553573851668325
GO:0007548	sex differentiation	0.00557737948950517
GO:0046847	filopodium assembly	0.00558352041895662
GO:0003014	renal system process	0.00563370738085343
GO:0000038	very long-chain fatty acid metabolic process	0.00570505185141654
GO:0060561	apoptotic process involved in morphogenesis	0.00570505185141654
GO:0001945	lymph vessel development	0.00570505185141654
GO:0031346	positive regulation of cell projection organization	0.00573593952443506
GO:0006629	lipid metabolic process	0.00576495773776562
GO:0061448	connective tissue development	0.00582376407373066
GO:0006024	glycosaminoglycan biosynthetic process	0.00588126194387165
GO:0072073	kidney epithelium development	0.00599630504143706
GO:0031032	actomyosin structure organization	0.0060158578502552
GO:0006942	regulation of striated muscle contraction	0.0060339501792644
GO:0043536	positive regulation of blood vessel endothelial cell migration	0.00604652209868521
GO:2000241	regulation of reproductive process	0.00609018845213439
GO:0045921	positive regulation of exocytosis	0.00610716010333948
GO:0032101	regulation of response to external stimulus	0.00613914121660848
GO:0051048	negative regulation of secretion	0.00623404832049188
GO:0046888	negative regulation of hormone secretion	0.00623760334697322
GO:0007200	phospholipase C-activating G-protein coupled receptor signaling pathway	0.00623760334697322
GO:0034394	protein localization to cell surface	0.00623760334697322
GO:1902305	regulation of sodium ion transmembrane transport	0.00624308475492802
GO:0007157	heterophilic cell-cell adhesion	0.00624308475492802
GO:0021915	neural tube development	0.00625759399191755
GO:0042060	wound healing	0.0062678760781045
GO:0007264	small GTPase mediated signal transduction	0.00628349013758935
GO:0003156	regulation of organ formation	0.00631564675421186
GO:0002053	positive regulation of mesenchymal cell proliferation	0.00631564675421186
GO:0044057	regulation of system process	0.00640156979217105
GO:0001501	skeletal system development	0.00652857184798771
GO:0042327	positive regulation of phosphorylation	0.00661898363476501
GO:0042552	myelination	0.00697103114932259
GO:0007204	positive regulation of cytosolic calcium ion concentration	0.00699649448402886
GO:0050880	regulation of blood vessel size	0.00711351064840015
GO:0050679	positive regulation of epithelial cell proliferation	0.00727144697178938
GO:0072224	metanephric glomerulus development	0.00730645196486733
GO:0070314	G1 to G0 transition	0.0073493333261022
GO:0046069	cGMP catabolic process	0.0073493333261022
GO:0014048	regulation of glutamate secretion	0.0073493333261022
GO:0048842	positive regulation of axon extension involved in axon guidance	0.0073493333261022
GO:0033604	negative regulation of catecholamine secretion	0.0073493333261022
GO:0071503	response to heparin	0.0073493333261022
GO:2000271	positive regulation of fibroblast apoptotic process	0.0073493333261022
GO:2000794	regulation of epithelial cell proliferation involved in lung morphogenesis	0.0073493333261022
GO:0014848	urinary tract smooth muscle contraction	0.0073493333261022
GO:0061307	cardiac neural crest cell differentiation involved in heart development	0.0073493333261022
GO:1901077	regulation of relaxation of muscle	0.0073493333261022
GO:0044557	relaxation of smooth muscle	0.0073493333261022
GO:0001778	plasma membrane repair	0.0073493333261022
GO:0003174	mitral valve development	0.0073493333261022
GO:0007638	mechanosensory behavior	0.0073493333261022
GO:0072007	mesangial cell differentiation	0.0073493333261022
GO:0060947	cardiac vascular smooth muscle cell differentiation	0.0073493333261022
GO:0021957	corticospinal tract morphogenesis	0.0073493333261022
GO:0001973	adenosine receptor signaling pathway	0.0073493333261022
GO:0072177	mesonephric duct development	0.0073493333261022
GO:0072141	renal interstitial cell development	0.0073493333261022
GO:0022028	tangential migration from the subventricular zone to the olfactory bulb	0.0073493333261022
GO:0010996	response to auditory stimulus	0.0073493333261022
GO:0072282	metanephric nephron tubule morphogenesis	0.0073493333261022
GO:0006208	pyrimidine nucleobase catabolic process	0.0073493333261022
GO:0002009	morphogenesis of an epithelium	0.00745608102887099
GO:0051592	response to calcium ion	0.00747020634842141
GO:0060284	regulation of cell development	0.00759649866438208
GO:0015833	peptide transport	0.00767258261220214
GO:0042073	intraciliary transport	0.00773920112485969
GO:0060438	trachea development	0.00773920112485969
GO:0014912	negative regulation of smooth muscle cell migration	0.00773920112485969
GO:0055119	relaxation of cardiac muscle	0.00773920112485969
GO:0051385	response to mineralocorticoid	0.00773920112485969
GO:0030208	dermatan sulfate biosynthetic process	0.00773920112485969
GO:0050930	induction of positive chemotaxis	0.00773920112485969
GO:0022612	gland morphogenesis	0.00775018100775326
GO:0014074	response to purine-containing compound	0.00778211863165518
GO:0090317	negative regulation of intracellular protein transport	0.00803204082777298
GO:0000904	cell morphogenesis involved in differentiation	0.00807908185267615
GO:0010001	glial cell differentiation	0.00845397227062843
GO:0055002	striated muscle cell development	0.00852185897496864
GO:0001944	vasculature development	0.00853446181353489
GO:0019935	cyclic-nucleotide-mediated signaling	0.00863249954602495
GO:0051153	regulation of striated muscle cell differentiation	0.0087893742569654
GO:0048705	skeletal system morphogenesis	0.00894298558505489
GO:0060359	response to ammonium ion	0.00908832872610853
GO:0048771	tissue remodeling	0.00924807001175084
GO:0051965	positive regulation of synapse assembly	0.00931724499522363
GO:0060841	venous blood vessel development	0.00931724499522363
GO:0060914	heart formation	0.00931724499522363
GO:2001222	regulation of neuron migration	0.00931724499522363
GO:0060041	retina development in camera-type eye	0.00938664153961261
GO:0046887	positive regulation of hormone secretion	0.00940115587259171
GO:0007422	peripheral nervous system development	0.00940115587259171
GO:0001654	eye development	0.00942503608380809
GO:0001763	morphogenesis of a branching structure	0.00951366527519546
GO:0060538	skeletal muscle organ development	0.0095597536113996
GO:0001505	regulation of neurotransmitter levels	0.00964643390605807
GO:0006171	cAMP biosynthetic process	0.00980146382370726
GO:0030029	actin filament-based process	0.00984419614196148
GO:0007224	smoothened signaling pathway	0.00994856703488726
GO:0048562	embryonic organ morphogenesis	0.00997713285263876
GO:0019229	regulation of vasoconstriction	0.00997912748344569
GO:0055017	cardiac muscle tissue growth	0.00997912748344569
GO:0001954	positive regulation of cell-matrix adhesion	0.00997912748344569
