# Supplementary material for: Macrophage-associated wound healing contributes to African green monkey SIV pathogenesis control
Source: Nat Commun. 2019 Nov 8;10:5101. doi: 10.1038/s41467-019-12987-9 (PMC6841668; doi:10.1038/s41467-019-12987-9)
Supplement: Supplementary file 4 — Supplementary Data 1 [file 41467_2019_12987_MOESM4_ESM.zip › 2_GOenrich_DElists/GOenrichDE.RM.Re.D84.txt]

GO:0035914	skeletal muscle cell differentiation	9.51839919867704e-08
GO:0000122	negative regulation of transcription from RNA polymerase II promoter	1.60453235155338e-07
GO:0060337	type I interferon signaling pathway	2.9847240880985e-07
GO:0051607	defense response to virus	3.74966288125634e-07
GO:0051591	response to cAMP	6.54803421760519e-07
GO:0045944	positive regulation of transcription from RNA polymerase II promoter	9.1574927168082e-07
GO:0009612	response to mechanical stimulus	1.18656119360839e-06
GO:2000026	regulation of multicellular organismal development	1.52425230779184e-05
GO:0030049	muscle filament sliding	1.66474776022191e-05
GO:0006968	cellular defense response	2.04405639037149e-05
GO:0071407	cellular response to organic cyclic compound	3.21106362897361e-05
GO:0007267	cell-cell signaling	3.77145043639484e-05
GO:0032570	response to progesterone	7.89012369304005e-05
GO:0071417	cellular response to organonitrogen compound	8.0235132903648e-05
GO:0042493	response to drug	9.95541233194293e-05
GO:0030728	ovulation	0.000104394627829789
GO:0006955	immune response	0.000109056406492088
GO:0086065	cell communication involved in cardiac conduction	0.000230506390110992
GO:0072203	cell proliferation involved in metanephros development	0.000235203217075052
GO:0051090	regulation of sequence-specific DNA binding transcription factor activity	0.000295637728133658
GO:0032480	negative regulation of type I interferon production	0.00034238496443762
GO:0001525	angiogenesis	0.00044730863583141
GO:0009888	tissue development	0.00045694167495236
GO:0007611	learning or memory	0.000606415514057236
GO:0060602	branch elongation of an epithelium	0.00065700084299272
GO:0002062	chondrocyte differentiation	0.000742106465489198
GO:0055008	cardiac muscle tissue morphogenesis	0.000809387217495099
GO:0051279	regulation of release of sequestered calcium ion into cytosol	0.000870222456796906
GO:0072215	regulation of metanephros development	0.000996315344250773
GO:0002690	positive regulation of leukocyte chemotaxis	0.00106438706727342
GO:0050680	negative regulation of epithelial cell proliferation	0.00111117154752171
GO:0032870	cellular response to hormone stimulus	0.00116461506170622
GO:0055117	regulation of cardiac muscle contraction	0.00125564339575434
GO:0008544	epidermis development	0.00128933382759097
GO:0034614	cellular response to reactive oxygen species	0.00139604867068384
GO:0043066	negative regulation of apoptotic process	0.00140637325694721
GO:0045087	innate immune response	0.00142270755143247
GO:0010575	positive regulation vascular endothelial growth factor production	0.00144227570246127
GO:0016525	negative regulation of angiogenesis	0.00147277934159415
GO:0060325	face morphogenesis	0.00152065120943823
GO:0032020	ISG15-protein conjugation	0.00158564118815232
GO:0033690	positive regulation of osteoblast proliferation	0.00158564118815232
GO:0031665	negative regulation of lipopolysaccharide-mediated signaling pathway	0.00158564118815232
GO:0031622	positive regulation of fever generation	0.00158564118815232
GO:0043950	positive regulation of cAMP-mediated signaling	0.00158564118815232
GO:0048511	rhythmic process	0.00161761951147438
GO:0043065	positive regulation of apoptotic process	0.00165490765458268
GO:0048705	skeletal system morphogenesis	0.00175387727311391
GO:0042542	response to hydrogen peroxide	0.00176170690473025
GO:0048708	astrocyte differentiation	0.00192382146547799
GO:0006954	inflammatory response	0.00193001398404684
GO:0071260	cellular response to mechanical stimulus	0.00194025940814537
GO:0033326	cerebrospinal fluid secretion	0.00197869072978154
GO:0060662	salivary gland cavitation	0.00197869072978154
GO:0071455	cellular response to hyperoxia	0.00197869072978154
GO:0018199	peptidyl-glutamine modification	0.00197869072978154
GO:0002677	negative regulation of chronic inflammatory response	0.00197869072978154
GO:0042663	regulation of endodermal cell fate specification	0.00197869072978154
GO:0070309	lens fiber cell morphogenesis	0.00197869072978154
GO:0070294	renal sodium ion absorption	0.00197869072978154
GO:0039528	cytoplasmic pattern recognition receptor signaling pathway in response to virus	0.0020106362312831
GO:0051281	positive regulation of release of sequestered calcium ion into cytosol	0.0020106362312831
GO:0000904	cell morphogenesis involved in differentiation	0.00215816331294593
GO:0019827	stem cell maintenance	0.00229686767860527
GO:0006937	regulation of muscle contraction	0.00237640225275471
GO:0048568	embryonic organ development	0.00239449257028753
GO:0032409	regulation of transporter activity	0.00244999831684139
GO:0007507	heart development	0.00248639520037168
GO:0048839	inner ear development	0.00252810598424629
GO:0048146	positive regulation of fibroblast proliferation	0.00254142540843962
GO:0001658	branching involved in ureteric bud morphogenesis	0.00254142540843962
GO:0051051	negative regulation of transport	0.0026586609387241
GO:0042226	interleukin-6 biosynthetic process	0.0026834588698666
GO:0007158	neuron cell-cell adhesion	0.0026834588698666
GO:0045655	regulation of monocyte differentiation	0.0026834588698666
GO:0030857	negative regulation of epithelial cell differentiation	0.00271687891097152
GO:0008016	regulation of heart contraction	0.00277638212814565
GO:0006941	striated muscle contraction	0.00278959546566934
GO:0045071	negative regulation of viral genome replication	0.00295611779586647
GO:0048662	negative regulation of smooth muscle cell proliferation	0.00295611779586647
GO:0043281	regulation of cysteine-type endopeptidase activity involved in apoptotic process	0.00297492581591953
GO:0002027	regulation of heart rate	0.00299173686689329
GO:0070848	response to growth factor	0.00305038940337941
GO:0008585	female gonad development	0.00345471257538751
GO:0048661	positive regulation of smooth muscle cell proliferation	0.00349909179619993
GO:0001829	trophectodermal cell differentiation	0.00357603839122557
GO:0014072	response to isoquinoline alkaloid	0.00357603839122557
GO:0009887	organ morphogenesis	0.00368086999590564
GO:0007166	cell surface receptor signaling pathway	0.00370788375361397
GO:0001704	formation of primary germ layer	0.00382080117318538
GO:0043491	protein kinase B signaling	0.00397942235053805
GO:0016477	cell migration	0.00409703026721431
GO:0072078	nephron tubule morphogenesis	0.00415241226154153
GO:0045019	negative regulation of nitric oxide biosynthetic process	0.00415241226154153
GO:0032496	response to lipopolysaccharide	0.0042848895922348
GO:0001838	embryonic epithelial tube formation	0.00445733135514275
GO:0001912	positive regulation of leukocyte mediated cytotoxicity	0.00460255517670178
GO:0042108	positive regulation of cytokine biosynthetic process	0.00470191603455321
GO:0045666	positive regulation of neuron differentiation	0.00470191603455321
GO:0051592	response to calcium ion	0.00484209237597359
GO:0071456	cellular response to hypoxia	0.00488986126727549
GO:0050776	regulation of immune response	0.00493792262189446
GO:0071621	granulocyte chemotaxis	0.00499997048256617
GO:0031018	endocrine pancreas development	0.00517819166795619
GO:0042993	positive regulation of transcription factor import into nucleus	0.00517819166795619
GO:0048565	digestive tract development	0.00535430308568424
GO:0046058	cAMP metabolic process	0.00536224991639467
GO:0006027	glycosaminoglycan catabolic process	0.00540595389918802
GO:0008285	negative regulation of cell proliferation	0.00563828700645333
GO:0030240	skeletal muscle thin filament assembly	0.00576066487583904
GO:0061043	regulation of vascular wound healing	0.00576066487583904
GO:0009597	detection of virus	0.00576066487583904
GO:0010757	negative regulation of plasminogen activation	0.00576066487583904
GO:0034344	regulation of type III interferon production	0.00576066487583904
GO:0034465	response to carbon monoxide	0.00576066487583904
GO:0001757	somite specification	0.00576066487583904
GO:0033629	negative regulation of cell adhesion mediated by integrin	0.00576066487583904
GO:0051918	negative regulation of fibrinolysis	0.00576066487583904
GO:1901724	positive regulation of cell proliferation involved in kidney development	0.00576066487583904
GO:0021978	telencephalon regionalization	0.00576066487583904
GO:0090185	negative regulation of kidney development	0.00576066487583904
GO:0006473	protein acetylation	0.00577569214467126
GO:0010799	regulation of peptidyl-threonine phosphorylation	0.00581015410722851
GO:0033280	response to vitamin D	0.00581015410722851
GO:0018149	peptide cross-linking	0.00581015410722851
GO:0019935	cyclic-nucleotide-mediated signaling	0.00595447575403492
GO:0061036	positive regulation of cartilage development	0.0060243624525179
GO:0010818	T cell chemotaxis	0.0060243624525179
GO:0051412	response to corticosterone	0.0060243624525179
GO:0042534	regulation of tumor necrosis factor biosynthetic process	0.0060243624525179
GO:0044058	regulation of digestive system process	0.0060243624525179
GO:0045662	negative regulation of myoblast differentiation	0.0060243624525179
GO:0044707	single-multicellular organism process	0.00604932193323499
GO:0048584	positive regulation of response to stimulus	0.00606300598382723
GO:0071345	cellular response to cytokine stimulus	0.00608970068671391
GO:0022408	negative regulation of cell-cell adhesion	0.00612730500420868
GO:0016337	cell-cell adhesion	0.00614267540613622
GO:0009966	regulation of signal transduction	0.00617635985209003
GO:0002706	regulation of lymphocyte mediated immunity	0.00628624947216288
GO:2000027	regulation of organ morphogenesis	0.00651453236129422
GO:0021915	neural tube development	0.00651453236129422
GO:0007517	muscle organ development	0.00651645813322866
GO:0010648	negative regulation of cell communication	0.00686799011955899
GO:0007155	cell adhesion	0.00687581324515903
GO:0031175	neuron projection development	0.00693681271962027
GO:0007156	homophilic cell adhesion	0.00701482246392313
GO:0007169	transmembrane receptor protein tyrosine kinase signaling pathway	0.00715351522608678
GO:0060359	response to ammonium ion	0.00719233031489712
GO:0071396	cellular response to lipid	0.00732631814615828
GO:0030334	regulation of cell migration	0.0073930114010604
GO:0097285	cell-type specific apoptotic process	0.00768118899167572
GO:0097306	cellular response to alcohol	0.00798003555477988
GO:0042060	wound healing	0.00817665070195822
GO:0030855	epithelial cell differentiation	0.00820902692127153
GO:0040007	growth	0.00825468011251068
GO:0097094	craniofacial suture morphogenesis	0.00832466028517154
GO:0034114	regulation of heterotypic cell-cell adhesion	0.00832466028517154
GO:0030903	notochord development	0.00832466028517154
GO:0032727	positive regulation of interferon-alpha production	0.00832466028517154
GO:0035455	response to interferon-alpha	0.00832466028517154
GO:0060395	SMAD protein signal transduction	0.00832466028517154
GO:0080182	histone H3-K4 trimethylation	0.00832466028517154
GO:0051128	regulation of cellular component organization	0.00876875212792832
GO:0001890	placenta development	0.00880287994411469
GO:0000188	inactivation of MAPK activity	0.00881934643105826
GO:0050679	positive regulation of epithelial cell proliferation	0.00889764911286912
GO:0050777	negative regulation of immune response	0.00900620274178714
GO:0001701	in utero embryonic development	0.00903992319965622
GO:0002819	regulation of adaptive immune response	0.0094294293434154
GO:0043434	response to peptide hormone	0.0094772029732205
GO:0051094	positive regulation of developmental process	0.00965943871395004
