# Supplementary material for: Macrophage-associated wound healing contributes to African green monkey SIV pathogenesis control
Source: Nat Commun. 2019 Nov 8;10:5101. doi: 10.1038/s41467-019-12987-9 (PMC6841668; doi:10.1038/s41467-019-12987-9)
Supplement: Supplementary file 4 — Supplementary Data 1 [file 41467_2019_12987_MOESM4_ESM.zip › 2_GOenrich_DElists/GOenrichDE.AGM.Re.D9.txt]

GO:0007411	axon guidance	6.47102808755906e-13
GO:0007155	cell adhesion	3.41083769902823e-12
GO:0030198	extracellular matrix organization	8.1423360489218e-09
GO:0007517	muscle organ development	1.1749334151596e-07
GO:0007156	homophilic cell adhesion	3.35424375175335e-07
GO:0006936	muscle contraction	2.67838344676492e-06
GO:0030336	negative regulation of cell migration	3.03533264315041e-06
GO:0007268	synaptic transmission	3.69627808231423e-06
GO:0019228	neuronal action potential	1.24375927277017e-05
GO:0007160	cell-matrix adhesion	4.22335203459314e-05
GO:0030036	actin cytoskeleton organization	4.78373809212939e-05
GO:0007612	learning	6.56602684577657e-05
GO:0051216	cartilage development	6.92087879362591e-05
GO:0007519	skeletal muscle tissue development	7.04229076170623e-05
GO:0007193	adenylate cyclase-inhibiting G-protein coupled receptor signaling pathway	8.2554167741735e-05
GO:0030282	bone mineralization	9.20311725356791e-05
GO:0001764	neuron migration	0.00010637775580446
GO:0007158	neuron cell-cell adhesion	0.000121625644373964
GO:0034446	substrate adhesion-dependent cell spreading	0.000122592432832844
GO:0002042	cell migration involved in sprouting angiogenesis	0.000136198121084275
GO:0050880	regulation of blood vessel size	0.000136323544686375
GO:0031032	actomyosin structure organization	0.000147235641758955
GO:0030168	platelet activation	0.000162260623347454
GO:0090090	negative regulation of canonical Wnt signaling pathway	0.00016503449447423
GO:0044708	single-organism behavior	0.000171439905381213
GO:0007399	nervous system development	0.000178360223941921
GO:0002009	morphogenesis of an epithelium	0.000234769339836827
GO:0043270	positive regulation of ion transport	0.000241350504536422
GO:0031623	receptor internalization	0.000257190605609387
GO:0006940	regulation of smooth muscle contraction	0.000260562076959304
GO:2000311	regulation of alpha-amino-3-hydroxy-5-methyl-4-isoxazole propionate selective glutamate receptor activity	0.000270497811825263
GO:0038083	peptidyl-tyrosine autophosphorylation	0.000270497811825263
GO:0022617	extracellular matrix disassembly	0.000273429993317419
GO:0051899	membrane depolarization	0.000312838090346009
GO:0002576	platelet degranulation	0.000323846838846025
GO:0016337	cell-cell adhesion	0.000394353825388415
GO:1901016	regulation of potassium ion transmembrane transporter activity	0.000448942847655132
GO:0051048	negative regulation of secretion	0.000452583516169138
GO:0051149	positive regulation of muscle cell differentiation	0.000468282438042655
GO:0042060	wound healing	0.000468498631498665
GO:0051924	regulation of calcium ion transport	0.00056412225369695
GO:0010810	regulation of cell-substrate adhesion	0.000585217033293724
GO:0051781	positive regulation of cell division	0.000676310068191438
GO:0048660	regulation of smooth muscle cell proliferation	0.000744035761746145
GO:0008285	negative regulation of cell proliferation	0.000759135017960993
GO:0008217	regulation of blood pressure	0.000761058922590947
GO:0050808	synapse organization	0.000790719527190838
GO:0030534	adult behavior	0.00079868619161357
GO:0034394	protein localization to cell surface	0.000812656404152016
GO:0019722	calcium-mediated signaling	0.000819439732963266
GO:0042552	myelination	0.000821531187008048
GO:0043410	positive regulation of MAPK cascade	0.000851568544903563
GO:0048705	skeletal system morphogenesis	0.000906740410517969
GO:0010644	cell communication by electrical coupling	0.000917097700515198
GO:0007165	signal transduction	0.00095835896736596
GO:0006112	energy reserve metabolic process	0.0009745846874754
GO:0001525	angiogenesis	0.000982092143868966
GO:0001954	positive regulation of cell-matrix adhesion	0.000991966345839476
GO:0046069	cGMP catabolic process	0.00106444026855502
GO:0001778	plasma membrane repair	0.00106444026855502
GO:0007638	mechanosensory behavior	0.00106444026855502
GO:0021957	corticospinal tract morphogenesis	0.00106444026855502
GO:0001973	adenosine receptor signaling pathway	0.00106444026855502
GO:0045599	negative regulation of fat cell differentiation	0.00109199004486172
GO:0050678	regulation of epithelial cell proliferation	0.00110806579054131
GO:0050433	regulation of catecholamine secretion	0.00112878551745906
GO:0072207	metanephric epithelium development	0.00112878551745906
GO:0048041	focal adhesion assembly	0.00115010165117432
GO:0060485	mesenchyme development	0.0012441227344303
GO:0043508	negative regulation of JUN kinase activity	0.00134112482902511
GO:0086019	cell-cell signaling involved in cardiac conduction	0.00134112482902511
GO:1902603	carnitine transmembrane transport	0.00134112482902511
GO:0035455	response to interferon-alpha	0.00134112482902511
GO:0035329	hippo signaling	0.00134143399320976
GO:0008016	regulation of heart contraction	0.00135701054935851
GO:0043279	response to alkaloid	0.00142465309587802
GO:0030334	regulation of cell migration	0.00144097469598701
GO:2000243	positive regulation of reproductive process	0.00144417778819669
GO:0051930	regulation of sensory perception of pain	0.00148116880970479
GO:2000310	regulation of N-methyl-D-aspartate selective glutamate receptor activity	0.00148116880970479
GO:2000463	positive regulation of excitatory postsynaptic membrane potential	0.00148116880970479
GO:0055003	cardiac myofibril assembly	0.00149844068294856
GO:0003215	cardiac right ventricle morphogenesis	0.00149844068294856
GO:0051482	positive regulation of cytosolic calcium ion concentration involved in phospholipase C-activating G-protein coupled signaling pathway	0.00149844068294856
GO:0060348	bone development	0.00156680851353562
GO:0048738	cardiac muscle tissue development	0.00159788539383785
GO:0007409	axonogenesis	0.00164143634255122
GO:0008277	regulation of G-protein coupled receptor protein signaling pathway	0.00169649008819011
GO:0007417	central nervous system development	0.00181348569757585
GO:0007205	protein kinase C-activating G-protein coupled receptor signaling pathway	0.00181587156606322
GO:0042476	odontogenesis	0.00183266290133133
GO:0014902	myotube differentiation	0.0018758122306242
GO:0002027	regulation of heart rate	0.00194761660857919
GO:0007157	heterophilic cell-cell adhesion	0.00197068117342076
GO:0050873	brown fat cell differentiation	0.00197068117342076
GO:0007613	memory	0.00209486741390715
GO:0010975	regulation of neuron projection development	0.00218144130104004
GO:0060443	mammary gland morphogenesis	0.00221539516216743
GO:2000027	regulation of organ morphogenesis	0.00225360137258374
GO:0034329	cell junction assembly	0.00225841511289409
GO:0031345	negative regulation of cell projection organization	0.00230297768505318
GO:0007188	adenylate cyclase-modulating G-protein coupled receptor signaling pathway	0.00231573165696348
GO:0008344	adult locomotory behavior	0.00238357610192921
GO:0030514	negative regulation of BMP signaling pathway	0.00246087141806682
GO:0043536	positive regulation of blood vessel endothelial cell migration	0.00264515059994597
GO:0030049	muscle filament sliding	0.00264515059994597
GO:0007423	sensory organ development	0.00270846270671055
GO:0006027	glycosaminoglycan catabolic process	0.00283090722419966
GO:0030278	regulation of ossification	0.00283504139409308
GO:0014909	smooth muscle cell migration	0.00289625712504452
GO:0030817	regulation of cAMP biosynthetic process	0.00298467229249837
GO:0051384	response to glucocorticoid	0.00312785785357102
GO:0090263	positive regulation of canonical Wnt signaling pathway	0.00318983297000188
GO:0050806	positive regulation of synaptic transmission	0.00326939595791548
GO:0010769	regulation of cell morphogenesis involved in differentiation	0.00329162489259425
GO:0051224	negative regulation of protein transport	0.00332728607020605
GO:0043616	keratinocyte proliferation	0.00333909550856448
GO:0030947	regulation of vascular endothelial growth factor receptor signaling pathway	0.00333909550856448
GO:0007212	dopamine receptor signaling pathway	0.00333909550856448
GO:0034332	adherens junction organization	0.00343192159220014
GO:0052652	cyclic purine nucleotide metabolic process	0.00345174002390793
GO:0046847	filopodium assembly	0.00347030063201116
GO:0030308	negative regulation of cell growth	0.00356902440574035
GO:2000026	regulation of multicellular organismal development	0.00366855463642925
GO:0009967	positive regulation of signal transduction	0.00380630186872488
GO:0048639	positive regulation of developmental growth	0.00382932641045524
GO:0021510	spinal cord development	0.00382932641045524
GO:0016477	cell migration	0.00384342971462606
GO:0072202	cell differentiation involved in metanephros development	0.00389494029056312
GO:0007167	enzyme linked receptor protein signaling pathway	0.00389973687884259
GO:0055002	striated muscle cell development	0.00396602727259177
GO:0050772	positive regulation of axonogenesis	0.00402380964201836
GO:0045785	positive regulation of cell adhesion	0.0040299852268112
GO:0001933	negative regulation of protein phosphorylation	0.00410794581132603
GO:0090259	regulation of retinal ganglion cell axon guidance	0.00418746784893814
GO:0097120	receptor localization to synapse	0.00418746784893814
GO:0060754	positive regulation of mast cell chemotaxis	0.00418746784893814
GO:0014832	urinary bladder smooth muscle contraction	0.00418746784893814
GO:0001780	neutrophil homeostasis	0.00418746784893814
GO:0072298	regulation of metanephric glomerulus development	0.00418746784893814
GO:0072578	neurotransmitter-gated ion channel clustering	0.00418746784893814
GO:0006937	regulation of muscle contraction	0.00421093218576626
GO:0035265	organ growth	0.00423725407886263
GO:0060337	type I interferon signaling pathway	0.00433179552451271
GO:0007269	neurotransmitter secretion	0.00433967090256777
GO:0022602	ovulation cycle process	0.00436122633974896
GO:0008015	blood circulation	0.00444264440771605
GO:0051489	regulation of filopodium assembly	0.00445108025687929
GO:0007267	cell-cell signaling	0.00450365503210058
GO:0050805	negative regulation of synaptic transmission	0.00453685937835365
GO:0072224	metanephric glomerulus development	0.00461235998036276
GO:0051953	negative regulation of amine transport	0.00464192161331421
GO:0071871	response to epinephrine	0.00464192161331421
GO:0045109	intermediate filament organization	0.00464192161331421
GO:0072163	mesonephric epithelium development	0.00464192161331421
GO:0045956	positive regulation of calcium ion-dependent exocytosis	0.00464192161331421
GO:0050877	neurological system process	0.00466454416964458
GO:0051260	protein homooligomerization	0.00472037207567998
GO:0030803	negative regulation of cyclic nucleotide biosynthetic process	0.00474320403743352
GO:0007413	axonal fasciculation	0.00474320403743352
GO:0003094	glomerular filtration	0.00474320403743352
GO:0010880	regulation of release of sequestered calcium ion into cytosol by sarcoplasmic reticulum	0.00474320403743352
GO:0051281	positive regulation of release of sequestered calcium ion into cytosol	0.00474320403743352
GO:0032411	positive regulation of transporter activity	0.00486269262757911
GO:0035815	positive regulation of renal sodium excretion	0.00503415255220379
GO:2001028	positive regulation of endothelial cell chemotaxis	0.00503415255220379
GO:0046777	protein autophosphorylation	0.0050480764060925
GO:0030048	actin filament-based movement	0.00515242370504023
GO:0060359	response to ammonium ion	0.00518556241059469
GO:0051480	cytosolic calcium ion homeostasis	0.00520479844088203
GO:0007218	neuropeptide signaling pathway	0.00542877974204985
GO:0022612	gland morphogenesis	0.00554114089150515
GO:0035239	tube morphogenesis	0.005576485614819
GO:0001570	vasculogenesis	0.00564782486469848
GO:0030574	collagen catabolic process	0.00579296009145034
GO:0097305	response to alcohol	0.00596741115141499
GO:0042391	regulation of membrane potential	0.00600223180096286
GO:0048009	insulin-like growth factor receptor signaling pathway	0.0060717809120148
GO:0086001	cardiac muscle cell action potential	0.0060717809120148
GO:0086004	regulation of cardiac muscle cell contraction	0.0060717809120148
GO:0010977	negative regulation of neuron projection development	0.0060717809120148
GO:0008360	regulation of cell shape	0.00614012756911851
GO:0071526	semaphorin-plexin signaling pathway	0.00617330398229534
GO:0006198	cAMP catabolic process	0.00617330398229534
GO:0071870	cellular response to catecholamine stimulus	0.00632021403065468
GO:0001504	neurotransmitter uptake	0.00632021403065468
GO:0014032	neural crest cell development	0.0066167860882143
GO:0021885	forebrain cell migration	0.0066167860882143
GO:0045600	positive regulation of fat cell differentiation	0.0066167860882143
GO:0090276	regulation of peptide hormone secretion	0.00669940953098264
GO:2000021	regulation of ion homeostasis	0.00677702730037622
GO:0060048	cardiac muscle contraction	0.00685781331292123
GO:0048562	embryonic organ morphogenesis	0.00713745004213834
GO:0071695	anatomical structure maturation	0.00733032396091777
GO:0048645	organ formation	0.00733032396091777
GO:0035850	epithelial cell differentiation involved in kidney development	0.00735965540377982
GO:0060612	adipose tissue development	0.00735965540377982
GO:0030195	negative regulation of blood coagulation	0.00735965540377982
GO:0014070	response to organic cyclic compound	0.00740182137703659
GO:0010001	glial cell differentiation	0.00743703967596345
GO:0050731	positive regulation of peptidyl-tyrosine phosphorylation	0.00753624477898576
GO:0007202	activation of phospholipase C activity	0.00765040599529106
GO:0043271	negative regulation of ion transport	0.00765040599529106
GO:0097581	lamellipodium organization	0.00769961377283362
GO:0016525	negative regulation of angiogenesis	0.00769961377283362
GO:1900544	positive regulation of purine nucleotide metabolic process	0.00769961377283362
GO:0048729	tissue morphogenesis	0.00781741986340996
GO:0043576	regulation of respiratory gaseous exchange	0.00836411734825465
GO:0006684	sphingomyelin metabolic process	0.00836411734825465
GO:0035929	steroid hormone secretion	0.00836411734825465
GO:0007271	synaptic transmission, cholinergic	0.00836411734825465
GO:0042659	regulation of cell fate specification	0.00836411734825465
GO:0007620	copulation	0.00836411734825465
GO:0051094	positive regulation of developmental process	0.00840037968711668
GO:0051966	regulation of synaptic transmission, glutamatergic	0.00841310371514586
GO:0018149	peptide cross-linking	0.00841310371514586
GO:0044060	regulation of endocrine process	0.00841310371514586
GO:1900372	negative regulation of purine nucleotide biosynthetic process	0.00841310371514586
GO:0032319	regulation of Rho GTPase activity	0.00853822980163932
GO:0006029	proteoglycan metabolic process	0.00869797161578521
GO:0031346	positive regulation of cell projection organization	0.0087497849960137
GO:0003014	renal system process	0.00875222635713703
GO:0006814	sodium ion transport	0.00887060398296735
GO:0046888	negative regulation of hormone secretion	0.00902048157134436
GO:0001569	patterning of blood vessels	0.00902048157134436
GO:0006813	potassium ion transport	0.00945371450788843
GO:0043065	positive regulation of apoptotic process	0.0096017534526434
GO:0032387	negative regulation of intracellular transport	0.00964390026684822
GO:0090092	regulation of transmembrane receptor protein serine/threonine kinase signaling pathway	0.00976139310392936
GO:0008585	female gonad development	0.00992770478138757
GO:0048675	axon extension	0.00992770478138757
