# Supplementary material for: Macrophage-associated wound healing contributes to African green monkey SIV pathogenesis control
Source: Nat Commun. 2019 Nov 8;10:5101. doi: 10.1038/s41467-019-12987-9 (PMC6841668; doi:10.1038/s41467-019-12987-9)
Supplement: Supplementary file 4 — Supplementary Data 1 [file 41467_2019_12987_MOESM4_ESM.zip › 2_GOenrich_DElists/GOenrichDE.AGM.Re.D50.txt]

GO:0007517	muscle organ development	5.7992170542127e-08
GO:0030198	extracellular matrix organization	1.12902732355696e-07
GO:0007155	cell adhesion	1.22827958003474e-07
GO:0006936	muscle contraction	5.01558850022165e-07
GO:0007612	learning	8.52970248947788e-07
GO:0030282	bone mineralization	3.71519289098131e-06
GO:0001938	positive regulation of endothelial cell proliferation	1.01326630886313e-05
GO:0030199	collagen fibril organization	4.6771835371746e-05
GO:0007519	skeletal muscle tissue development	5.15697889392711e-05
GO:0010881	regulation of cardiac muscle contraction by regulation of the release of sequestered calcium ion	8.02881026069803e-05
GO:0007411	axon guidance	8.30326589707905e-05
GO:0014059	regulation of dopamine secretion	0.000142526354796911
GO:0045766	positive regulation of angiogenesis	0.000153309764972525
GO:0008217	regulation of blood pressure	0.000162955544163369
GO:0008285	negative regulation of cell proliferation	0.000177240724293751
GO:0008016	regulation of heart contraction	0.000184282959921083
GO:0007268	synaptic transmission	0.0002379118543498
GO:0043271	negative regulation of ion transport	0.000254660742558421
GO:0030308	negative regulation of cell growth	0.000279413800453103
GO:0001666	response to hypoxia	0.00032229708964733
GO:0051899	membrane depolarization	0.000345403697931268
GO:0030514	negative regulation of BMP signaling pathway	0.000355654035862634
GO:0002042	cell migration involved in sprouting angiogenesis	0.000355654035862634
GO:0048010	vascular endothelial growth factor receptor signaling pathway	0.00035617571378025
GO:0051384	response to glucocorticoid	0.000373929537586893
GO:0043536	positive regulation of blood vessel endothelial cell migration	0.000417776881517871
GO:0007218	neuropeptide signaling pathway	0.000453853784186034
GO:0006940	regulation of smooth muscle contraction	0.000486998941471271
GO:0048041	focal adhesion assembly	0.000496197761003821
GO:0007156	homophilic cell adhesion	0.000497364712883327
GO:0019800	peptide cross-linking via chondroitin 4-sulfate glycosaminoglycan	0.000519757438173346
GO:0030210	heparin biosynthetic process	0.000519757438173346
GO:0010644	cell communication by electrical coupling	0.000659263033692788
GO:0048846	axon extension involved in axon guidance	0.000659263033692788
GO:0033002	muscle cell proliferation	0.000711156545495848
GO:0050795	regulation of behavior	0.000755977359299859
GO:0001654	eye development	0.000800152309086711
GO:0045598	regulation of fat cell differentiation	0.000829108368231061
GO:0050873	brown fat cell differentiation	0.000837620915849848
GO:0007160	cell-matrix adhesion	0.000841152961585002
GO:0034394	protein localization to cell surface	0.000866884249716406
GO:0045597	positive regulation of cell differentiation	0.00089152127925015
GO:0060004	reflex	0.000960307817033636
GO:0097094	craniofacial suture morphogenesis	0.000960307817033636
GO:0006112	energy reserve metabolic process	0.00103398545206552
GO:0010001	glial cell differentiation	0.00104641534523414
GO:0050731	positive regulation of peptidyl-tyrosine phosphorylation	0.00105990952177632
GO:0022617	extracellular matrix disassembly	0.00106269750821995
GO:0000904	cell morphogenesis involved in differentiation	0.00107928195408248
GO:0071872	cellular response to epinephrine stimulus	0.00113650668062473
GO:2000310	regulation of N-methyl-D-aspartate selective glutamate receptor activity	0.00113650668062473
GO:0006910	phagocytosis, recognition	0.00113650668062473
GO:0006641	triglyceride metabolic process	0.00121456090502478
GO:0050880	regulation of blood vessel size	0.00127560848699703
GO:0060350	endochondral bone morphogenesis	0.00128598146794828
GO:0050918	positive chemotaxis	0.00128598146794828
GO:0010976	positive regulation of neuron projection development	0.00145604731613914
GO:0007269	neurotransmitter secretion	0.00145604731613914
GO:1901016	regulation of potassium ion transmembrane transporter activity	0.00153924003735332
GO:0042474	middle ear morphogenesis	0.00153924003735332
GO:1900373	positive regulation of purine nucleotide biosynthetic process	0.00159591671933762
GO:0048639	positive regulation of developmental growth	0.00159591671933762
GO:0031623	receptor internalization	0.0016167853608158
GO:0010810	regulation of cell-substrate adhesion	0.00178840892664567
GO:0051781	positive regulation of cell division	0.00184850991243745
GO:0060560	developmental growth involved in morphogenesis	0.00185290521918354
GO:0061549	sympathetic ganglion development	0.00187723250267039
GO:0072298	regulation of metanephric glomerulus development	0.00187723250267039
GO:0060316	positive regulation of ryanodine-sensitive calcium-release channel activity	0.00187723250267039
GO:0003219	cardiac right ventricle formation	0.00187723250267039
GO:0060648	mammary gland bud morphogenesis	0.00187723250267039
GO:0061049	cell growth involved in cardiac muscle cell development	0.00187723250267039
GO:1902285	semaphorin-plexin signaling pathway involved in neuron projection guidance	0.00187723250267039
GO:0097490	sympathetic neuron projection extension	0.00187723250267039
GO:0097491	sympathetic neuron projection guidance	0.00187723250267039
GO:0048168	regulation of neuronal synaptic plasticity	0.00202046738258733
GO:0001823	mesonephros development	0.00210450200495111
GO:2001214	positive regulation of vasculogenesis	0.00213048700645255
GO:0031659	positive regulation of cyclin-dependent protein serine/threonine kinase activity involved in G1/S transition of mitotic cell cycle	0.00213048700645255
GO:0045745	positive regulation of G-protein coupled receptor protein signaling pathway	0.00213048700645255
GO:0001504	neurotransmitter uptake	0.00233903489972495
GO:0043268	positive regulation of potassium ion transport	0.00233903489972495
GO:0032963	collagen metabolic process	0.00235544421840329
GO:0001525	angiogenesis	0.00258082716287356
GO:0003156	regulation of organ formation	0.00261681622079913
GO:0007186	G-protein coupled receptor signaling pathway	0.00266660134449537
GO:0051050	positive regulation of transport	0.0026922732532805
GO:0043114	regulation of vascular permeability	0.00271384737213006
GO:0030509	BMP signaling pathway	0.00309244182984887
GO:0046058	cAMP metabolic process	0.00320482310224389
GO:0090287	regulation of cellular response to growth factor stimulus	0.00336239282792452
GO:0044089	positive regulation of cellular component biogenesis	0.00340301953750589
GO:2000352	negative regulation of endothelial cell apoptotic process	0.00340301953750589
GO:0007613	memory	0.00348134418551082
GO:0050877	neurological system process	0.00348375575971385
GO:0071805	potassium ion transmembrane transport	0.00352842004470627
GO:0050919	negative chemotaxis	0.00359510767688065
GO:0007158	neuron cell-cell adhesion	0.00359510767688065
GO:0051968	positive regulation of synaptic transmission, glutamatergic	0.00359510767688065
GO:0055021	regulation of cardiac muscle tissue growth	0.00362018321274398
GO:0070509	calcium ion import	0.00362018321274398
GO:0007628	adult walking behavior	0.00362018321274398
GO:0048738	cardiac muscle tissue development	0.00369836866466492
GO:0001568	blood vessel development	0.00388728164222316
GO:0019216	regulation of lipid metabolic process	0.00389621310103606
GO:2000021	regulation of ion homeostasis	0.00403590338064679
GO:0030817	regulation of cAMP biosynthetic process	0.00415316359645022
GO:0030804	positive regulation of cyclic nucleotide biosynthetic process	0.00431702332977474
GO:0072177	mesonephric duct development	0.00441571256441611
GO:0033604	negative regulation of catecholamine secretion	0.00441571256441611
GO:0071313	cellular response to caffeine	0.00441571256441611
GO:0044557	relaxation of smooth muscle	0.00441571256441611
GO:0060665	regulation of branching involved in salivary gland morphogenesis by mesenchymal-epithelial signaling	0.00441571256441611
GO:0070235	regulation of activation-induced cell death of T cells	0.00441571256441611
GO:0060021	palate development	0.00449502351945007
GO:0060306	regulation of membrane repolarization	0.00477489778941245
GO:0007263	nitric oxide mediated signal transduction	0.00477489778941245
GO:0051216	cartilage development	0.00509146277773852
GO:0010463	mesenchymal cell proliferation	0.00521510980735296
GO:0030278	regulation of ossification	0.00530962344038202
GO:1901863	positive regulation of muscle tissue development	0.00561831355751401
GO:2000725	regulation of cardiac muscle cell differentiation	0.00561831355751401
GO:0030208	dermatan sulfate biosynthetic process	0.00561831355751401
GO:0014031	mesenchymal cell development	0.00563230253510179
GO:0042476	odontogenesis	0.00571002583516429
GO:0042552	myelination	0.00571002583516429
GO:0048754	branching morphogenesis of an epithelial tube	0.00580643185579888
GO:0002040	sprouting angiogenesis	0.00585373087267281
GO:0010959	regulation of metal ion transport	0.00592020283044819
GO:0050921	positive regulation of chemotaxis	0.00594581748603643
GO:0043255	regulation of carbohydrate biosynthetic process	0.00605343814969457
GO:0042990	regulation of transcription factor import into nucleus	0.00607849042274373
GO:0001659	temperature homeostasis	0.00607868882256462
GO:0072028	nephron morphogenesis	0.00607868882256462
GO:0051960	regulation of nervous system development	0.00615673903058007
GO:0060284	regulation of cell development	0.0062150153571292
GO:0030182	neuron differentiation	0.00621949046582987
GO:0008344	adult locomotory behavior	0.00623917489887555
GO:0021510	spinal cord development	0.00624916497535735
GO:0008343	adult feeding behavior	0.00629780673141286
GO:0010838	positive regulation of keratinocyte proliferation	0.00629780673141286
GO:2001015	negative regulation of skeletal muscle cell differentiation	0.00629780673141286
GO:0060083	smooth muscle contraction involved in micturition	0.00629780673141286
GO:0021800	cerebral cortex tangential migration	0.00629780673141286
GO:0010513	positive regulation of phosphatidylinositol biosynthetic process	0.00629780673141286
GO:2000969	positive regulation of alpha-amino-3-hydroxy-5-methyl-4-isoxazole propionate selective glutamate receptor activity	0.00629780673141286
GO:0072254	metanephric glomerular mesangial cell differentiation	0.00629780673141286
GO:0035385	Roundabout signaling pathway	0.00629780673141286
GO:0072218	metanephric ascending thin limb development	0.00629780673141286
GO:0072249	metanephric glomerular visceral epithelial cell development	0.00629780673141286
GO:0033684	regulation of luteinizing hormone secretion	0.00629780673141286
GO:0032277	negative regulation of gonadotropin secretion	0.00629780673141286
GO:0060300	regulation of cytokine activity	0.00629780673141286
GO:0071464	cellular response to hydrostatic pressure	0.00629780673141286
GO:0048807	female genitalia morphogenesis	0.00629780673141286
GO:0060279	positive regulation of ovulation	0.00629780673141286
GO:1900271	regulation of long-term synaptic potentiation	0.00629780673141286
GO:0038001	paracrine signaling	0.00629780673141286
GO:0051795	positive regulation of catagen	0.00629780673141286
GO:0035802	adrenal cortex formation	0.00629780673141286
GO:0035502	metanephric part of ureteric bud development	0.00629780673141286
GO:0014060	regulation of epinephrine secretion	0.00629780673141286
GO:0070093	negative regulation of glucagon secretion	0.00629780673141286
GO:0090027	negative regulation of monocyte chemotaxis	0.00629780673141286
GO:0061032	visceral serous pericardium development	0.00629780673141286
GO:0061033	secretion by lung epithelial cell involved in lung growth	0.00629780673141286
GO:2000344	positive regulation of acrosome reaction	0.00629780673141286
GO:0046881	positive regulation of follicle-stimulating hormone secretion	0.00629780673141286
GO:0061364	apoptotic process involved in luteolysis	0.00629780673141286
GO:0090427	activation of meiosis	0.00629780673141286
GO:0014827	intestine smooth muscle contraction	0.00629780673141286
GO:0070779	D-aspartate import	0.00629780673141286
GO:0014816	satellite cell differentiation	0.00629780673141286
GO:0014809	regulation of skeletal muscle contraction by regulation of release of sequestered calcium ion	0.00629780673141286
GO:0051241	negative regulation of multicellular organismal process	0.00633354539077239
GO:1902001	fatty acid transmembrane transport	0.0064978078076866
GO:0042417	dopamine metabolic process	0.0064978078076866
GO:0007389	pattern specification process	0.00676208089584932
GO:0048747	muscle fiber development	0.00678713010978466
GO:0016525	negative regulation of angiogenesis	0.00678713010978466
GO:0001649	osteoblast differentiation	0.00697668610570103
GO:0002027	regulation of heart rate	0.00743155300247248
GO:0097305	response to alcohol	0.0074888615325557
GO:0051588	regulation of neurotransmitter transport	0.00768238011648414
GO:0021700	developmental maturation	0.00781238905556868
GO:0060541	respiratory system development	0.00781238905556868
GO:0051480	cytosolic calcium ion homeostasis	0.00781715022852852
GO:0050807	regulation of synapse organization	0.00782668280305946
GO:0019229	regulation of vasoconstriction	0.00782668280305946
GO:0031344	regulation of cell projection organization	0.00793650436624119
GO:0007188	adenylate cyclase-modulating G-protein coupled receptor signaling pathway	0.00800311603398452
GO:0043266	regulation of potassium ion transport	0.00808156988159525
GO:0001502	cartilage condensation	0.00828003112350279
GO:0042423	catecholamine biosynthetic process	0.00828003112350279
GO:0048251	elastic fiber assembly	0.00831166769065887
GO:0048752	semicircular canal morphogenesis	0.00831166769065887
GO:0086014	atrial cardiac muscle cell action potential	0.00831166769065887
GO:2001224	positive regulation of neuron migration	0.00831166769065887
GO:0038083	peptidyl-tyrosine autophosphorylation	0.00831166769065887
GO:0072044	collecting duct development	0.00831166769065887
GO:0050954	sensory perception of mechanical stimulus	0.00848100893589436
GO:0007270	neuron-neuron synaptic transmission	0.00856488244657235
GO:0015012	heparan sulfate proteoglycan biosynthetic process	0.00861346868913677
GO:0070252	actin-mediated cell contraction	0.00896905241393932
GO:0003014	renal system process	0.00901800362267734
GO:0042308	negative regulation of protein import into nucleus	0.00915076936732076
GO:0010595	positive regulation of endothelial cell migration	0.00925911385931692
GO:0001764	neuron migration	0.00926465311307261
GO:0017156	calcium ion-dependent exocytosis	0.0093179948820037
GO:0051004	regulation of lipoprotein lipase activity	0.00956968436111644
GO:0034381	plasma lipoprotein particle clearance	0.00956968436111644
