# Supplementary material for: Macrophage-associated wound healing contributes to African green monkey SIV pathogenesis control
Source: Nat Commun. 2019 Nov 8;10:5101. doi: 10.1038/s41467-019-12987-9 (PMC6841668; doi:10.1038/s41467-019-12987-9)
Supplement: Supplementary file 4 — Supplementary Data 1 [file 41467_2019_12987_MOESM4_ESM.zip › 2_GOenrich_DElists/GOenrichDE.RM.Re.D6.txt]

GO:0000122	negative regulation of transcription from RNA polymerase II promoter	5.40634134985686e-08
GO:0035914	skeletal muscle cell differentiation	7.15991109852624e-06
GO:0043065	positive regulation of apoptotic process	8.48640568021929e-06
GO:0071456	cellular response to hypoxia	3.64913056704844e-05
GO:0045944	positive regulation of transcription from RNA polymerase II promoter	3.92196909866445e-05
GO:0071347	cellular response to interleukin-1	5.76315459019392e-05
GO:0032967	positive regulation of collagen biosynthetic process	0.000155775991029492
GO:0090102	cochlea development	0.000214232866873243
GO:0031665	negative regulation of lipopolysaccharide-mediated signaling pathway	0.000217906629172363
GO:0050871	positive regulation of B cell activation	0.000219606959707827
GO:0071407	cellular response to organic cyclic compound	0.000236595445994801
GO:0043066	negative regulation of apoptotic process	0.000266857403418148
GO:0006367	transcription initiation from RNA polymerase II promoter	0.000320765330651586
GO:0043967	histone H4 acetylation	0.000380591571487764
GO:0060662	salivary gland cavitation	0.000510776430005455
GO:0001869	negative regulation of complement activation, lectin pathway	0.000510776430005455
GO:0002677	negative regulation of chronic inflammatory response	0.000510776430005455
GO:0060005	vestibular reflex	0.000510776430005455
GO:0021997	neural plate axis specification	0.000510776430005455
GO:0071455	cellular response to hyperoxia	0.000510776430005455
GO:0070278	extracellular matrix constituent secretion	0.000510776430005455
GO:0045656	negative regulation of monocyte differentiation	0.000510776430005455
GO:0001300	chronological cell aging	0.000510776430005455
GO:0072203	cell proliferation involved in metanephros development	0.000589946930521021
GO:0045019	negative regulation of nitric oxide biosynthetic process	0.000589946930521021
GO:0043491	protein kinase B signaling	0.000603364641033642
GO:0009968	negative regulation of signal transduction	0.000742102671903404
GO:0003401	axis elongation	0.000758936778035528
GO:0045662	negative regulation of myoblast differentiation	0.000870178316788199
GO:0030889	negative regulation of B cell proliferation	0.000870178316788199
GO:0016477	cell migration	0.000926204786689169
GO:2000027	regulation of organ morphogenesis	0.000955687182407589
GO:0001558	regulation of cell growth	0.000956598501258692
GO:0050680	negative regulation of epithelial cell proliferation	0.00100513695287632
GO:0044708	single-organism behavior	0.00100537352871179
GO:0009887	organ morphogenesis	0.00105398367462475
GO:0071222	cellular response to lipopolysaccharide	0.00107840794068321
GO:0051926	negative regulation of calcium ion transport	0.00122242491802814
GO:0001525	angiogenesis	0.00140321037575652
GO:0042493	response to drug	0.0014969963374984
GO:0032713	negative regulation of interleukin-4 production	0.00150940730144753
GO:0034465	response to carbon monoxide	0.00150940730144753
GO:0051918	negative regulation of fibrinolysis	0.00150940730144753
GO:0061043	regulation of vascular wound healing	0.00150940730144753
GO:1901724	positive regulation of cell proliferation involved in kidney development	0.00150940730144753
GO:0030223	neutrophil differentiation	0.00150940730144753
GO:0010757	negative regulation of plasminogen activation	0.00150940730144753
GO:0030198	extracellular matrix organization	0.00153317399150871
GO:0061035	regulation of cartilage development	0.00155234715456694
GO:0045766	positive regulation of angiogenesis	0.00158825291846607
GO:0032355	response to estradiol	0.00158825291846607
GO:0048662	negative regulation of smooth muscle cell proliferation	0.00161512576164106
GO:0045907	positive regulation of vasoconstriction	0.0016528933347719
GO:0001975	response to amphetamine	0.0016528933347719
GO:0050777	negative regulation of immune response	0.00167597758867804
GO:0009749	response to glucose	0.00187312159069794
GO:0001541	ovarian follicle development	0.00190414799896204
GO:0006611	protein export from nucleus	0.00196188083050146
GO:0030888	regulation of B cell proliferation	0.00211804519866432
GO:0010038	response to metal ion	0.00213063768586783
GO:0051726	regulation of cell cycle	0.00215786815640208
GO:0010575	positive regulation vascular endothelial growth factor production	0.00216726239668118
GO:0014912	negative regulation of smooth muscle cell migration	0.00216726239668118
GO:0050679	positive regulation of epithelial cell proliferation	0.00216838370515418
GO:0032570	response to progesterone	0.00222710261355583
GO:0043277	apoptotic cell clearance	0.00277070831837669
GO:0045191	regulation of isotype switching	0.00277070831837669
GO:0072132	mesenchyme morphogenesis	0.00277070831837669
GO:0046683	response to organophosphorus	0.00291614631232853
GO:0018076	N-terminal peptidyl-lysine acetylation	0.00297373840848307
GO:0051001	negative regulation of nitric-oxide synthase activity	0.00297373840848307
GO:0010759	positive regulation of macrophage chemotaxis	0.00297373840848307
GO:0051568	histone H3-K4 methylation	0.00298250831823634
GO:0006955	immune response	0.00325173337908612
GO:0051090	regulation of sequence-specific DNA binding transcription factor activity	0.003381368046554
GO:0051384	response to glucocorticoid	0.00341524112704723
GO:0034698	response to gonadotropin	0.00346792889605946
GO:0090100	positive regulation of transmembrane receptor protein serine/threonine kinase signaling pathway	0.00366287744276526
GO:0010951	negative regulation of endopeptidase activity	0.00396564167919677
GO:0001953	negative regulation of cell-matrix adhesion	0.00426316677723825
GO:0008544	epidermis development	0.00426982902704937
GO:0001704	formation of primary germ layer	0.00441183331832887
GO:0031960	response to corticosteroid	0.00467164918395987
GO:0071504	cellular response to heparin	0.00488236057887676
GO:0001542	ovulation from ovarian follicle	0.00488236057887676
GO:0045410	positive regulation of interleukin-6 biosynthetic process	0.00488236057887676
GO:0000389	mRNA 3'-splice site recognition	0.00488236057887676
GO:0090184	positive regulation of kidney development	0.00488236057887676
GO:0010763	positive regulation of fibroblast migration	0.00488236057887676
GO:0021953	central nervous system neuron differentiation	0.00493923385757626
GO:0001947	heart looping	0.00498323733926887
GO:0001101	response to acid	0.00502435726473878
GO:0048568	embryonic organ development	0.00505940902026265
GO:0045577	regulation of B cell differentiation	0.00516023183487154
GO:0001666	response to hypoxia	0.00521414771404207
GO:0002064	epithelial cell development	0.00535971627647103
GO:0061138	morphogenesis of a branching epithelium	0.0055091234484803
GO:0060326	cell chemotaxis	0.00551226326976794
GO:0001658	branching involved in ureteric bud morphogenesis	0.0055958105427921
GO:0044344	cellular response to fibroblast growth factor stimulus	0.00562532889301689
GO:0051091	positive regulation of sequence-specific DNA binding transcription factor activity	0.00562532889301689
GO:0051272	positive regulation of cellular component movement	0.00569312034435494
GO:0090316	positive regulation of intracellular protein transport	0.00600979284603705
GO:0014074	response to purine-containing compound	0.00606480688481062
GO:0043388	positive regulation of DNA binding	0.00616252267625749
GO:0018149	peptide cross-linking	0.00616252267625749
GO:0071260	cellular response to mechanical stimulus	0.00622646961573151
GO:0097305	response to alcohol	0.00625745687988045
GO:0051254	positive regulation of RNA metabolic process	0.00634303610440054
GO:0050877	neurological system process	0.00638454442916487
GO:0043281	regulation of cysteine-type endopeptidase activity involved in apoptotic process	0.00642626562104891
GO:0048565	digestive tract development	0.00647846474434785
GO:0006979	response to oxidative stress	0.00664029250174845
GO:0006024	glycosaminoglycan biosynthetic process	0.00691226126733377
GO:0048661	positive regulation of smooth muscle cell proliferation	0.00696744187647315
GO:0071383	cellular response to steroid hormone stimulus	0.00696744187647315
GO:0042327	positive regulation of phosphorylation	0.00697591378174255
GO:0071636	positive regulation of transforming growth factor beta production	0.00721458755372896
GO:0031622	positive regulation of fever generation	0.00721458755372896
GO:0035372	protein localization to microtubule	0.00721458755372896
GO:0002634	regulation of germinal center formation	0.00721458755372896
GO:0045779	negative regulation of bone resorption	0.00721458755372896
GO:0042921	glucocorticoid receptor signaling pathway	0.00721458755372896
GO:0060710	chorio-allantoic fusion	0.00721458755372896
GO:0030238	male sex determination	0.00721458755372896
GO:0060831	smoothened signaling pathway involved in dorsal/ventral neural tube patterning	0.00721458755372896
GO:0050832	defense response to fungus	0.00721458755372896
GO:0006952	defense response	0.00722540398949027
GO:2000351	regulation of endothelial cell apoptotic process	0.00727304731606002
GO:0045429	positive regulation of nitric oxide biosynthetic process	0.00727304731606002
GO:0060561	apoptotic process involved in morphogenesis	0.00727304731606002
GO:0007166	cell surface receptor signaling pathway	0.00739527034378859
GO:0048589	developmental growth	0.00769931563285598
GO:0008589	regulation of smoothened signaling pathway	0.00772960007271194
GO:0032091	negative regulation of protein binding	0.00772960007271194
GO:0035690	cellular response to drug	0.00772960007271194
GO:0034612	response to tumor necrosis factor	0.00784242831574668
GO:1901652	response to peptide	0.00788269741617611
GO:0001843	neural tube closure	0.00789254821037573
GO:0019827	stem cell maintenance	0.00833987054283406
GO:1901215	negative regulation of neuron death	0.00833987054283406
GO:0003197	endocardial cushion development	0.0084944430419396
GO:0001937	negative regulation of endothelial cell proliferation	0.0084944430419396
GO:0043536	positive regulation of blood vessel endothelial cell migration	0.0084944430419396
GO:0019048	modulation by virus of host morphology or physiology	0.0084944430419396
GO:0000188	inactivation of MAPK activity	0.0084944430419396
GO:0030279	negative regulation of ossification	0.0084944430419396
GO:0002062	chondrocyte differentiation	0.00851061637624922
GO:0009894	regulation of catabolic process	0.00853529248954045
GO:0030510	regulation of BMP signaling pathway	0.0085446222133433
GO:0010522	regulation of calcium ion transport into cytosol	0.0085446222133433
GO:0031623	receptor internalization	0.0085446222133433
GO:0010628	positive regulation of gene expression	0.00861329351001212
GO:0016573	histone acetylation	0.00889374834794599
GO:0045069	regulation of viral genome replication	0.00941390901361081
GO:0042472	inner ear morphogenesis	0.00941390901361081
GO:0009952	anterior/posterior pattern specification	0.00968547830796464
GO:0030728	ovulation	0.00977439787346628
GO:0060674	placenta blood vessel development	0.00982899550036732
GO:0060325	face morphogenesis	0.00982899550036732
GO:0042990	regulation of transcription factor import into nucleus	0.00984578423728165
GO:0051968	positive regulation of synaptic transmission, glutamatergic	0.00995043447944302
GO:0031953	negative regulation of protein autophosphorylation	0.00995043447944302
GO:0043923	positive regulation by host of viral transcription	0.00995043447944302
GO:0051782	negative regulation of cell division	0.00995043447944302
