# Supplementary material for: Macrophage-associated wound healing contributes to African green monkey SIV pathogenesis control
Source: Nat Commun. 2019 Nov 8;10:5101. doi: 10.1038/s41467-019-12987-9 (PMC6841668; doi:10.1038/s41467-019-12987-9)
Supplement: Supplementary file 4 — Supplementary Data 1 [file 41467_2019_12987_MOESM4_ESM.zip › 2_GOenrich_DElists/GOenrichDE.AGM.Re.D4.txt]

GO:0007155	cell adhesion	1.10815853819723e-09
GO:0030198	extracellular matrix organization	1.62644313944114e-08
GO:0030308	negative regulation of cell growth	2.23952135328358e-06
GO:0007517	muscle organ development	2.37151342467163e-06
GO:0046697	decidualization	3.20637078889274e-05
GO:1901016	regulation of potassium ion transmembrane transporter activity	6.9937119439205e-05
GO:0090090	negative regulation of canonical Wnt signaling pathway	7.24464696123381e-05
GO:0031623	receptor internalization	8.02019358654641e-05
GO:0030199	collagen fibril organization	9.79964857144158e-05
GO:0007411	axon guidance	0.000112609248841475
GO:0010976	positive regulation of neuron projection development	0.000184921221417701
GO:0030208	dermatan sulfate biosynthetic process	0.000196034265860496
GO:0001508	action potential	0.000215217827020239
GO:0007512	adult heart development	0.000226362985304415
GO:0007156	homophilic cell adhesion	0.000230756575363953
GO:0007267	cell-cell signaling	0.000254536910824405
GO:0006027	glycosaminoglycan catabolic process	0.000355601711740602
GO:0007186	G-protein coupled receptor signaling pathway	0.000385635939226863
GO:0010881	regulation of cardiac muscle contraction by regulation of the release of sequestered calcium ion	0.000392798935426379
GO:0086019	cell-cell signaling involved in cardiac conduction	0.000392798935426379
GO:0030514	negative regulation of BMP signaling pathway	0.000469710637306423
GO:0022617	extracellular matrix disassembly	0.000497516600933357
GO:0007612	learning	0.000507893731630006
GO:0014059	regulation of dopamine secretion	0.000551086734167833
GO:0060665	regulation of branching involved in salivary gland morphogenesis by mesenchymal-epithelial signaling	0.000563876250726662
GO:0022601	menstrual cycle phase	0.000563876250726662
GO:0007519	skeletal muscle tissue development	0.000744585913533259
GO:0030534	adult behavior	0.00090460891840326
GO:0050877	neurological system process	0.000959265613604393
GO:0007160	cell-matrix adhesion	0.0010450166089804
GO:0032276	regulation of gonadotropin secretion	0.00117037384800337
GO:0014722	regulation of skeletal muscle contraction by calcium ion signaling	0.00117037384800337
GO:0070836	caveola assembly	0.00117037384800337
GO:0051209	release of sequestered calcium ion into cytosol	0.00117738496281304
GO:0001504	neurotransmitter uptake	0.00121102302337101
GO:0048260	positive regulation of receptor-mediated endocytosis	0.00123188730413308
GO:0046888	negative regulation of hormone secretion	0.00125815289295639
GO:0046058	cAMP metabolic process	0.00130617038693847
GO:0045598	regulation of fat cell differentiation	0.00133304697931677
GO:0048638	regulation of developmental growth	0.00152431521157083
GO:0048747	muscle fiber development	0.00152690274952755
GO:0048041	focal adhesion assembly	0.00152690274952755
GO:0030282	bone mineralization	0.0015443784865066
GO:0019800	peptide cross-linking via chondroitin 4-sulfate glycosaminoglycan	0.00154990770585513
GO:2001224	positive regulation of neuron migration	0.00154990770585513
GO:0030210	heparin biosynthetic process	0.00154990770585513
GO:0006936	muscle contraction	0.00159131379274055
GO:0010001	glial cell differentiation	0.00162550746542044
GO:0043010	camera-type eye development	0.00167652519266295
GO:0042310	vasoconstriction	0.00176701011616754
GO:0035725	sodium ion transmembrane transport	0.00193524344518496
GO:0006939	smooth muscle contraction	0.00193524344518496
GO:2000725	regulation of cardiac muscle cell differentiation	0.00206857491761878
GO:0008016	regulation of heart contraction	0.002071532389416
GO:0003007	heart morphogenesis	0.00208784271667
GO:0008217	regulation of blood pressure	0.00212206237346764
GO:0030049	muscle filament sliding	0.00228963041778085
GO:0030206	chondroitin sulfate biosynthetic process	0.00228963041778085
GO:0002040	sprouting angiogenesis	0.00231143839441819
GO:0006937	regulation of muscle contraction	0.00246687315482428
GO:0051384	response to glucocorticoid	0.00248795341073286
GO:0008285	negative regulation of cell proliferation	0.00258434508620566
GO:0001568	blood vessel development	0.00268147132812205
GO:0043271	negative regulation of ion transport	0.00273684042218638
GO:0051094	positive regulation of developmental process	0.00274654690401122
GO:0090263	positive regulation of canonical Wnt signaling pathway	0.00281204107989438
GO:0050806	positive regulation of synaptic transmission	0.00287339903683093
GO:0006112	energy reserve metabolic process	0.00288704808679369
GO:0097305	response to alcohol	0.00291353600258234
GO:0048846	axon extension involved in axon guidance	0.00293443783168335
GO:0003156	regulation of organ formation	0.00312723425183245
GO:1900373	positive regulation of purine nucleotide biosynthetic process	0.00320093510692948
GO:0003018	vascular process in circulatory system	0.00321643421875889
GO:0072006	nephron development	0.00327219762309911
GO:0071872	cellular response to epinephrine stimulus	0.00331463399992276
GO:0042307	positive regulation of protein import into nucleus	0.00334308522771733
GO:0097094	craniofacial suture morphogenesis	0.00346505490277912
GO:0050795	regulation of behavior	0.00394847587361224
GO:0002027	regulation of heart rate	0.003979979268025
GO:0043269	regulation of ion transport	0.00398413425094874
GO:0030574	collagen catabolic process	0.00407664321905009
GO:0010595	positive regulation of endothelial cell migration	0.0040957307263936
GO:0046323	glucose import	0.0040957307263936
GO:0051966	regulation of synaptic transmission, glutamatergic	0.00428089209289121
GO:0010739	positive regulation of protein kinase A signaling	0.00431210674321312
GO:0061549	sympathetic ganglion development	0.00431210674321312
GO:0072298	regulation of metanephric glomerulus development	0.00431210674321312
GO:0060316	positive regulation of ryanodine-sensitive calcium-release channel activity	0.00431210674321312
GO:0060437	lung growth	0.00431210674321312
GO:0071462	cellular response to water stimulus	0.00431210674321312
GO:0031394	positive regulation of prostaglandin biosynthetic process	0.00431210674321312
GO:0060648	mammary gland bud morphogenesis	0.00431210674321312
GO:0061049	cell growth involved in cardiac muscle cell development	0.00431210674321312
GO:0002118	aggressive behavior	0.00431210674321312
GO:1902285	semaphorin-plexin signaling pathway involved in neuron projection guidance	0.00431210674321312
GO:0097490	sympathetic neuron projection extension	0.00431210674321312
GO:0097491	sympathetic neuron projection guidance	0.00431210674321312
GO:0061308	cardiac neural crest cell development involved in heart development	0.00431210674321312
GO:0042476	odontogenesis	0.00444714521519893
GO:0042552	myelination	0.00444714521519893
GO:0010633	negative regulation of epithelial cell migration	0.00464570684312264
GO:0051899	membrane depolarization	0.00467671232008972
GO:0007178	transmembrane receptor protein serine/threonine kinase signaling pathway	0.00472672845882539
GO:0016525	negative regulation of angiogenesis	0.00495200671868227
GO:0051928	positive regulation of calcium ion transport	0.00495200671868227
GO:0001525	angiogenesis	0.00498869760892387
GO:0034394	protein localization to cell surface	0.00530560971032144
GO:0042474	middle ear morphogenesis	0.00542890786804025
GO:0051224	negative regulation of protein transport	0.00544831735658707
GO:0007269	neurotransmitter secretion	0.00548786441176393
GO:0051047	positive regulation of secretion	0.00562203519987138
GO:0008585	female gonad development	0.00576128068102792
GO:0017156	calcium ion-dependent exocytosis	0.00580224055264694
GO:0050680	negative regulation of epithelial cell proliferation	0.00581977626975292
GO:0072163	mesonephric epithelium development	0.00607818126567769
GO:0060872	semicircular canal development	0.00607818126567769
GO:0031659	positive regulation of cyclin-dependent protein serine/threonine kinase activity involved in G1/S transition of mitotic cell cycle	0.00607818126567769
GO:0045745	positive regulation of G-protein coupled receptor protein signaling pathway	0.00607818126567769
GO:0048738	cardiac muscle tissue development	0.00638221738160765
GO:0052652	cyclic purine nucleotide metabolic process	0.00640767530330261
GO:0051216	cartilage development	0.00676911074007579
GO:0010811	positive regulation of cell-substrate adhesion	0.00690385277475976
GO:0051093	negative regulation of developmental process	0.00698178948027231
GO:0030804	positive regulation of cyclic nucleotide biosynthetic process	0.00716869109913271
GO:0044708	single-organism behavior	0.00718396923410341
GO:0048705	skeletal system morphogenesis	0.00730035038660749
GO:0036293	response to decreased oxygen levels	0.00743859018513832
GO:0072577	endothelial cell apoptotic process	0.00765162543572388
GO:0007417	central nervous system development	0.00779797214190117
GO:0043534	blood vessel endothelial cell migration	0.00795537644540834
GO:0010719	negative regulation of epithelial to mesenchymal transition	0.00806508589595849
GO:0035637	multicellular organismal signaling	0.00814034079563144
GO:0090287	regulation of cellular response to growth factor stimulus	0.00823856435503184
GO:0006376	mRNA splice site selection	0.00825586700337305
GO:0061440	kidney vasculature development	0.00825586700337305
GO:0043406	positive regulation of MAP kinase activity	0.00829994358278863
GO:0070997	neuron death	0.00873487694242197
GO:0019233	sensory perception of pain	0.00876808736415653
GO:0008037	cell recognition	0.00927317393617719
GO:0050808	synapse organization	0.00966905212381411
GO:0055013	cardiac muscle cell development	0.00971106183671456
GO:0030858	positive regulation of epithelial cell differentiation	0.00983892549113081
GO:0032890	regulation of organic acid transport	0.00983892549113081
GO:0010863	positive regulation of phospholipase C activity	0.00987620649089692
GO:0003014	renal system process	0.00987620649089692
GO:0032846	positive regulation of homeostatic process	0.00987620649089692
GO:0001778	plasma membrane repair	0.0099344524819428
GO:0033604	negative regulation of catecholamine secretion	0.0099344524819428
GO:0071313	cellular response to caffeine	0.0099344524819428
GO:0051890	regulation of cardioblast differentiation	0.0099344524819428
GO:0061045	negative regulation of wound healing	0.0099344524819428
GO:0006776	vitamin A metabolic process	0.0099344524819428
GO:0009744	response to sucrose	0.0099344524819428
GO:0070235	regulation of activation-induced cell death of T cells	0.0099344524819428
