# Supplementary material for: Macrophage-associated wound healing contributes to African green monkey SIV pathogenesis control
Source: Nat Commun. 2019 Nov 8;10:5101. doi: 10.1038/s41467-019-12987-9 (PMC6841668; doi:10.1038/s41467-019-12987-9)
Supplement: Supplementary file 4 — Supplementary Data 1 [file 41467_2019_12987_MOESM4_ESM.zip › 2_GOenrich_DElists/GOenrichDE.RM.Re.D1.txt]

GO:0022617	extracellular matrix disassembly	3.29202356376681e-09
GO:0030574	collagen catabolic process	4.67773960996885e-07
GO:0030198	extracellular matrix organization	9.82434371002136e-06
GO:0007155	cell adhesion	4.96010029063532e-05
GO:0030036	actin cytoskeleton organization	0.000125300180196714
GO:0007173	epidermal growth factor receptor signaling pathway	0.000148960077721245
GO:0008285	negative regulation of cell proliferation	0.000157985824434056
GO:0016477	cell migration	0.000187844974815025
GO:0007160	cell-matrix adhesion	0.000332683511980885
GO:0045668	negative regulation of osteoblast differentiation	0.000454297444153649
GO:0000122	negative regulation of transcription from RNA polymerase II promoter	0.000598465895968866
GO:0001503	ossification	0.000664684984109232
GO:0051591	response to cAMP	0.000720681282341332
GO:0006909	phagocytosis	0.000753461915810654
GO:0014037	Schwann cell differentiation	0.00102978825393742
GO:0048662	negative regulation of smooth muscle cell proliferation	0.00102978825393742
GO:0045944	positive regulation of transcription from RNA polymerase II promoter	0.00103789715790869
GO:0007600	sensory perception	0.00105970170462212
GO:0009968	negative regulation of signal transduction	0.00106740949218456
GO:0032318	regulation of Ras GTPase activity	0.00118369398693691
GO:0003073	regulation of systemic arterial blood pressure	0.00145461482029135
GO:0008543	fibroblast growth factor receptor signaling pathway	0.00148833199336089
GO:0043588	skin development	0.00152884392328668
GO:0050731	positive regulation of peptidyl-tyrosine phosphorylation	0.00164114264743581
GO:0045945	positive regulation of transcription from RNA polymerase III promoter	0.00175472288449652
GO:0045453	bone resorption	0.00194027525307327
GO:0050796	regulation of insulin secretion	0.00208209001566483
GO:0043537	negative regulation of blood vessel endothelial cell migration	0.00212860749403323
GO:0048846	axon extension involved in axon guidance	0.00212860749403323
GO:0061028	establishment of endothelial barrier	0.00212860749403323
GO:0043009	chordate embryonic development	0.00218539882193781
GO:0007565	female pregnancy	0.00227967364194193
GO:0006935	chemotaxis	0.00242404181445934
GO:0007219	Notch signaling pathway	0.00250753390763628
GO:2000573	positive regulation of DNA biosynthetic process	0.00261948665064325
GO:0003417	growth plate cartilage development	0.00261948665064325
GO:0001558	regulation of cell growth	0.00271172249951017
GO:0070168	negative regulation of biomineral tissue development	0.00272081734632895
GO:0051897	positive regulation of protein kinase B signaling	0.00274047030174373
GO:0016337	cell-cell adhesion	0.00277644067107085
GO:0001893	maternal placenta development	0.00281949269729798
GO:0032314	regulation of Rac GTPase activity	0.00281949269729798
GO:0030195	negative regulation of blood coagulation	0.00281949269729798
GO:0061430	bone trabecula morphogenesis	0.00283955388936037
GO:0051496	positive regulation of stress fiber assembly	0.00310035752220559
GO:0048011	neurotrophin TRK receptor signaling pathway	0.00310700053688953
GO:0001935	endothelial cell proliferation	0.00336936064315561
GO:0060444	branching involved in mammary gland duct morphogenesis	0.00347326773685371
GO:0071526	semaphorin-plexin signaling pathway	0.00347326773685371
GO:0046889	positive regulation of lipid biosynthetic process	0.00393906412980109
GO:0060359	response to ammonium ion	0.00393906412980109
GO:0032965	regulation of collagen biosynthetic process	0.00425100988865512
GO:0050678	regulation of epithelial cell proliferation	0.00438138064630518
GO:0008154	actin polymerization or depolymerization	0.00455717754094479
GO:0001525	angiogenesis	0.00461888148738465
GO:0001889	liver development	0.0047088473953296
GO:0035773	insulin secretion involved in cellular response to glucose stimulus	0.00490818030754353
GO:0006342	chromatin silencing	0.00499643088669859
GO:0061014	positive regulation of mRNA catabolic process	0.0051528635244771
GO:0045061	thymic T cell selection	0.0051528635244771
GO:0072661	protein targeting to plasma membrane	0.0051528635244771
GO:0030155	regulation of cell adhesion	0.0054637685701805
GO:0045995	regulation of embryonic development	0.0055769623544996
GO:0051240	positive regulation of multicellular organismal process	0.00576875116661223
GO:0048513	organ development	0.00580759559315568
GO:0071695	anatomical structure maturation	0.00606340722632856
GO:0014912	negative regulation of smooth muscle cell migration	0.00615257588268018
GO:0017158	regulation of calcium ion-dependent exocytosis	0.00615257588268018
GO:0043536	positive regulation of blood vessel endothelial cell migration	0.00616852276628303
GO:0010811	positive regulation of cell-substrate adhesion	0.00622834162383971
GO:0070141	response to UV-A	0.00624615052745811
GO:0002923	regulation of humoral immune response mediated by circulating immunoglobulin	0.00624615052745811
GO:0044387	negative regulation of protein kinase activity by regulation of protein phosphorylation	0.00624615052745811
GO:0021783	preganglionic parasympathetic nervous system development	0.00624615052745811
GO:1900746	regulation of vascular endothelial growth factor signaling pathway	0.00624615052745811
GO:0021520	spinal cord motor neuron cell fate specification	0.00624615052745811
GO:0072223	metanephric glomerular mesangium development	0.00624615052745811
GO:0045916	negative regulation of complement activation	0.00624615052745811
GO:0048646	anatomical structure formation involved in morphogenesis	0.00639718200031482
GO:0023057	negative regulation of signaling	0.00689074373244748
GO:0010648	negative regulation of cell communication	0.00689074373244748
GO:0007156	homophilic cell adhesion	0.00700197479774384
GO:0043271	negative regulation of ion transport	0.00707761571704516
GO:0045540	regulation of cholesterol biosynthetic process	0.00716472216064838
GO:0002076	osteoblast development	0.00716472216064838
GO:0043388	positive regulation of DNA binding	0.00774078440058833
GO:0030010	establishment of cell polarity	0.00777505847631587
GO:0001701	in utero embryonic development	0.00782145861784929
GO:0051825	adhesion to other organism involved in symbiotic interaction	0.00797274558851272
GO:0002251	organ or tissue specific immune response	0.00797274558851272
GO:0045822	negative regulation of heart contraction	0.00797274558851272
GO:0043383	negative T cell selection	0.00797274558851272
GO:0072203	cell proliferation involved in metanephros development	0.00797274558851272
GO:0048729	tissue morphogenesis	0.00797840626528163
GO:1901342	regulation of vasculature development	0.00800133708730544
GO:0008589	regulation of smoothened signaling pathway	0.00802423044059956
GO:0050772	positive regulation of axonogenesis	0.00802423044059956
GO:0070307	lens fiber cell development	0.00806427487518946
GO:0031665	negative regulation of lipopolysaccharide-mediated signaling pathway	0.00806427487518946
GO:0048541	Peyer's patch development	0.00806427487518946
GO:0007213	G-protein coupled acetylcholine receptor signaling pathway	0.00806427487518946
GO:0060896	neural plate pattern specification	0.00806427487518946
GO:0045217	cell-cell junction maintenance	0.00806427487518946
GO:0045596	negative regulation of cell differentiation	0.00819381214220637
GO:0042060	wound healing	0.00834809239952512
GO:0031175	neuron projection development	0.00853399736113977
GO:0046777	protein autophosphorylation	0.00854654610495933
GO:0050878	regulation of body fluid levels	0.00885830836398444
GO:0030520	intracellular estrogen receptor signaling pathway	0.00901848937117287
GO:0030516	regulation of axon extension	0.00901848937117287
GO:0048562	embryonic organ morphogenesis	0.00926945719705214
GO:0050920	regulation of chemotaxis	0.00938772498377763
GO:0008360	regulation of cell shape	0.00959996240950435
GO:0021545	cranial nerve development	0.0096892475701429
GO:0032332	positive regulation of chondrocyte differentiation	0.0096892475701429
GO:0007186	G-protein coupled receptor signaling pathway	0.0096948292572757
GO:2000027	regulation of organ morphogenesis	0.00972880568954966
GO:0030335	positive regulation of cell migration	0.00973860383351945
GO:0072358	cardiovascular system development	0.00986464311765525
