# Supplementary material for: Macrophage-associated wound healing contributes to African green monkey SIV pathogenesis control
Source: Nat Commun. 2019 Nov 8;10:5101. doi: 10.1038/s41467-019-12987-9 (PMC6841668; doi:10.1038/s41467-019-12987-9)
Supplement: Supplementary file 4 — Supplementary Data 1 [file 41467_2019_12987_MOESM4_ESM.zip › 2_GOenrich_DElists/GOenrichDE.AGM.Re.D1.txt]

GO:0007155	cell adhesion	1.81764961670756e-11
GO:0030198	extracellular matrix organization	1.5802337978731e-10
GO:0007411	axon guidance	5.71895979207692e-10
GO:0007517	muscle organ development	2.12756114909423e-08
GO:0007156	homophilic cell adhesion	1.29129168856503e-07
GO:0007268	synaptic transmission	6.32885523081811e-07
GO:0006936	muscle contraction	9.27268593552536e-07
GO:0007612	learning	3.71616891930503e-06
GO:0007519	skeletal muscle tissue development	1.49579218504855e-05
GO:0090090	negative regulation of canonical Wnt signaling pathway	1.92205118439062e-05
GO:0042552	myelination	2.00486067270917e-05
GO:0030282	bone mineralization	2.19256746801528e-05
GO:0019228	neuronal action potential	6.55298476887069e-05
GO:0007193	adenylate cyclase-inhibiting G-protein coupled receptor signaling pathway	6.69163113907451e-05
GO:0031290	retinal ganglion cell axon guidance	7.0397684142639e-05
GO:0007422	peripheral nervous system development	7.97579223597453e-05
GO:0048041	focal adhesion assembly	9.43065823281976e-05
GO:0001764	neuron migration	0.000100018214128815
GO:0006940	regulation of smooth muscle contraction	0.00012240529524514
GO:0007212	dopamine receptor signaling pathway	0.000123103147093056
GO:0001525	angiogenesis	0.000127933641534269
GO:0006027	glycosaminoglycan catabolic process	0.00012889366775885
GO:0051384	response to glucocorticoid	0.000153408432264927
GO:0021602	cranial nerve morphogenesis	0.000157427393716257
GO:0001973	adenosine receptor signaling pathway	0.000190112920312147
GO:0030308	negative regulation of cell growth	0.000205125741223453
GO:0031623	receptor internalization	0.000231251634211954
GO:0007399	nervous system development	0.00023851348478574
GO:0034332	adherens junction organization	0.000240186990048935
GO:0008016	regulation of heart contraction	0.000257353905175359
GO:0030168	platelet activation	0.000264680192783055
GO:0007218	neuropeptide signaling pathway	0.000327372983025408
GO:0007200	phospholipase C-activating G-protein coupled receptor signaling pathway	0.000329773464355047
GO:0034394	protein localization to cell surface	0.000329773464355047
GO:0030514	negative regulation of BMP signaling pathway	0.000360265609296616
GO:0008285	negative regulation of cell proliferation	0.000363999575077384
GO:0016337	cell-cell adhesion	0.000377932932250332
GO:0042476	odontogenesis	0.000419404094418003
GO:0044708	single-organism behavior	0.000450584318874832
GO:0008344	adult locomotory behavior	0.000505265915131104
GO:0055001	muscle cell development	0.000520265067944531
GO:0030204	chondroitin sulfate metabolic process	0.000550693364685323
GO:0007160	cell-matrix adhesion	0.000595330450258354
GO:0030947	regulation of vascular endothelial growth factor receptor signaling pathway	0.000636203208838061
GO:0051149	positive regulation of muscle cell differentiation	0.000667409746100808
GO:0030049	muscle filament sliding	0.000671527653080455
GO:0046928	regulation of neurotransmitter secretion	0.000671527653080455
GO:0043536	positive regulation of blood vessel endothelial cell migration	0.000671527653080455
GO:1901016	regulation of potassium ion transmembrane transporter activity	0.000678826551805257
GO:0031659	positive regulation of cyclin-dependent protein serine/threonine kinase activity involved in G1/S transition of mitotic cell cycle	0.000685828785166388
GO:0045745	positive regulation of G-protein coupled receptor protein signaling pathway	0.000685828785166388
GO:0001654	eye development	0.000720685936625862
GO:0048514	blood vessel morphogenesis	0.000736202703594838
GO:0050679	positive regulation of epithelial cell proliferation	0.000761246768598596
GO:0031032	actomyosin structure organization	0.000761580968971954
GO:0022617	extracellular matrix disassembly	0.000812249883186337
GO:0007204	positive regulation of cytosolic calcium ion concentration	0.000885663691401957
GO:0016358	dendrite development	0.000890965960344877
GO:0051781	positive regulation of cell division	0.000901629475727153
GO:0048771	tissue remodeling	0.000920339280285986
GO:0007613	memory	0.000928328123881325
GO:0035815	positive regulation of renal sodium excretion	0.000969600590983415
GO:2000311	regulation of alpha-amino-3-hydroxy-5-methyl-4-isoxazole propionate selective glutamate receptor activity	0.000969600590983415
GO:0046697	decidualization	0.00102754044661521
GO:1901018	positive regulation of potassium ion transmembrane transporter activity	0.00105585466508544
GO:0030324	lung development	0.00107026768360031
GO:0002027	regulation of heart rate	0.00113132452651413
GO:0051216	cartilage development	0.00117752650105592
GO:0042060	wound healing	0.00118982709295801
GO:0034329	cell junction assembly	0.00124287560868932
GO:0014902	myotube differentiation	0.00126733722935262
GO:0043271	negative regulation of ion transport	0.00127086068176342
GO:0019932	second-messenger-mediated signaling	0.00137536218847576
GO:0002042	cell migration involved in sprouting angiogenesis	0.00158199202030812
GO:0016079	synaptic vesicle exocytosis	0.00158199202030812
GO:0048660	regulation of smooth muscle cell proliferation	0.00158319753932683
GO:0014065	phosphatidylinositol 3-kinase signaling	0.00161774811088652
GO:0055003	cardiac myofibril assembly	0.00174263156806666
GO:0003215	cardiac right ventricle morphogenesis	0.00174263156806666
GO:0051968	positive regulation of synaptic transmission, glutamatergic	0.00174263156806666
GO:0010810	regulation of cell-substrate adhesion	0.00179909559326024
GO:0007157	heterophilic cell-cell adhesion	0.00180681985861544
GO:0030336	negative regulation of cell migration	0.00183234444475339
GO:0071526	semaphorin-plexin signaling pathway	0.00200524186084234
GO:0002576	platelet degranulation	0.00202398466734463
GO:0001503	ossification	0.00208664433445339
GO:0006816	calcium ion transport	0.00210807182408357
GO:0050772	positive regulation of axonogenesis	0.00212030699992832
GO:0022612	gland morphogenesis	0.00215448818688487
GO:0060485	mesenchyme development	0.00222900883753513
GO:0007188	adenylate cyclase-modulating G-protein coupled receptor signaling pathway	0.00224178276791696
GO:0090263	positive regulation of canonical Wnt signaling pathway	0.00239624364880822
GO:0021510	spinal cord development	0.00261981830484839
GO:0048639	positive regulation of developmental growth	0.00261981830484839
GO:0030278	regulation of ossification	0.00262274886657884
GO:0043010	camera-type eye development	0.00263773494699759
GO:0030534	adult behavior	0.00266280043917058
GO:0052652	cyclic purine nucleotide metabolic process	0.00275511040087596
GO:0030819	positive regulation of cAMP biosynthetic process	0.00284739204871501
GO:0045600	positive regulation of fat cell differentiation	0.00284739204871501
GO:0051930	regulation of sensory perception of pain	0.00288715895732094
GO:0002087	regulation of respiratory gaseous exchange by neurological system process	0.00288715895732094
GO:0072239	metanephric glomerulus vasculature development	0.00288715895732094
GO:2000310	regulation of N-methyl-D-aspartate selective glutamate receptor activity	0.00288715895732094
GO:0071392	cellular response to estradiol stimulus	0.00288715895732094
GO:0048747	muscle fiber development	0.00299231981359653
GO:0010975	regulation of neuron projection development	0.00299731333925832
GO:0051646	mitochondrion localization	0.00320558464782804
GO:0043114	regulation of vascular permeability	0.00320558464782804
GO:0060079	regulation of excitatory postsynaptic membrane potential	0.00320558464782804
GO:0051491	positive regulation of filopodium assembly	0.00320558464782804
GO:0048678	response to axon injury	0.00323182618906226
GO:0014074	response to purine-containing compound	0.00343153487102724
GO:0045933	positive regulation of muscle contraction	0.00358497815409029
GO:0086009	membrane repolarization	0.00358497815409029
GO:0018149	peptide cross-linking	0.00358497815409029
GO:0014047	glutamate secretion	0.00358497815409029
GO:0014912	negative regulation of smooth muscle cell migration	0.00369256106554685
GO:0030208	dermatan sulfate biosynthetic process	0.00369256106554685
GO:0072202	cell differentiation involved in metanephros development	0.00369256106554685
GO:0045725	positive regulation of glycogen biosynthetic process	0.00369256106554685
GO:0051224	negative regulation of protein transport	0.00376238776289003
GO:0030048	actin filament-based movement	0.00380826933569768
GO:0035767	endothelial cell chemotaxis	0.0038135920669421
GO:0055017	cardiac muscle tissue growth	0.00397790775636211
GO:0050807	regulation of synapse organization	0.00397790775636211
GO:0050819	negative regulation of coagulation	0.00413641038843149
GO:0050731	positive regulation of peptidyl-tyrosine phosphorylation	0.00427782755449733
GO:0002009	morphogenesis of an epithelium	0.00445817814740746
GO:0072224	metanephric glomerulus development	0.00448303346959895
GO:0001778	plasma membrane repair	0.00451882164417862
GO:0051890	regulation of cardioblast differentiation	0.00451882164417862
GO:0014848	urinary tract smooth muscle contraction	0.00451882164417862
GO:0060665	regulation of branching involved in salivary gland morphogenesis by mesenchymal-epithelial signaling	0.00451882164417862
GO:0060947	cardiac vascular smooth muscle cell differentiation	0.00451882164417862
GO:0022601	menstrual cycle phase	0.00451882164417862
GO:0044557	relaxation of smooth muscle	0.00451882164417862
GO:0022028	tangential migration from the subventricular zone to the olfactory bulb	0.00451882164417862
GO:0006836	neurotransmitter transport	0.00457192038510771
GO:0060562	epithelial tube morphogenesis	0.00457218892726919
GO:0007417	central nervous system development	0.00461489523269417
GO:0071805	potassium ion transmembrane transport	0.0047598459529892
GO:0001508	action potential	0.0048454757264474
GO:0007416	synapse assembly	0.00486268258847708
GO:0046888	negative regulation of hormone secretion	0.00488073398204589
GO:0070509	calcium ion import	0.0049060675327617
GO:0001666	response to hypoxia	0.00503412074311378
GO:0043410	positive regulation of MAPK cascade	0.00525249465940686
GO:0007611	learning or memory	0.00534937753515146
GO:0050795	regulation of behavior	0.00549139377836299
GO:0043405	regulation of MAP kinase activity	0.00565235095431528
GO:0001936	regulation of endothelial cell proliferation	0.00574424816472478
GO:0007409	axonogenesis	0.00579542061930496
GO:0060350	endochondral bone morphogenesis	0.00584050670816498
GO:0014722	regulation of skeletal muscle contraction by calcium ion signaling	0.00586136957450925
GO:0042661	regulation of mesodermal cell fate specification	0.00586136957450925
GO:0003257	positive regulation of transcription from RNA polymerase II promoter involved in myocardial precursor cell differentiation	0.00586136957450925
GO:0072011	glomerular endothelium development	0.00586136957450925
GO:0051967	negative regulation of synaptic transmission, glutamatergic	0.00586136957450925
GO:0046877	regulation of saliva secretion	0.00586136957450925
GO:0048371	lateral mesodermal cell differentiation	0.00586136957450925
GO:0032276	regulation of gonadotropin secretion	0.00586136957450925
GO:0030538	embryonic genitalia morphogenesis	0.00586136957450925
GO:0007181	transforming growth factor beta receptor complex assembly	0.00586136957450925
GO:0045760	positive regulation of action potential	0.00586136957450925
GO:0060073	micturition	0.00586136957450925
GO:0021885	forebrain cell migration	0.00588606806109511
GO:0060560	developmental growth involved in morphogenesis	0.00591920777538824
GO:0048168	regulation of neuronal synaptic plasticity	0.00596099493709106
GO:0003002	regionalization	0.00604039500084678
GO:0010717	regulation of epithelial to mesenchymal transition	0.00610053199908574
GO:0042310	vasoconstriction	0.00610053199908574
GO:0048675	axon extension	0.00628024287955232
GO:1900274	regulation of phospholipase C activity	0.00644873878855991
GO:0044089	positive regulation of cellular component biogenesis	0.00644963048812801
GO:0043278	response to morphine	0.00644963048812801
GO:0048557	embryonic digestive tract morphogenesis	0.00644963048812801
GO:0051953	negative regulation of amine transport	0.00655604257757852
GO:0035810	positive regulation of urine volume	0.00655604257757852
GO:0072163	mesonephric epithelium development	0.00655604257757852
GO:0014059	regulation of dopamine secretion	0.00655604257757852
GO:0060346	bone trabecula formation	0.00655604257757852
GO:0071871	response to epinephrine	0.00655604257757852
GO:0045956	positive regulation of calcium ion-dependent exocytosis	0.00655604257757852
GO:0061448	connective tissue development	0.00674067569058208
GO:0044273	sulfur compound catabolic process	0.00674993531199308
GO:0007528	neuromuscular junction development	0.00674993531199308
GO:0086019	cell-cell signaling involved in cardiac conduction	0.00689058580826483
GO:0001502	cartilage condensation	0.00689058580826483
GO:0007271	synaptic transmission, cholinergic	0.00689058580826483
GO:0010881	regulation of cardiac muscle contraction by regulation of the release of sequestered calcium ion	0.00689058580826483
GO:0060004	reflex	0.00689058580826483
GO:0050806	positive regulation of synaptic transmission	0.00711264730076344
GO:0014812	muscle cell migration	0.00711745514850324
GO:0032414	positive regulation of ion transmembrane transporter activity	0.00714213309317003
GO:0050650	chondroitin sulfate proteoglycan biosynthetic process	0.00723050328837137
GO:0007507	heart development	0.00729668188718938
GO:0060993	kidney morphogenesis	0.00730372416003937
GO:0045428	regulation of nitric oxide biosynthetic process	0.00730372416003937
GO:0010633	negative regulation of epithelial cell migration	0.00730372416003937
GO:0090092	regulation of transmembrane receptor protein serine/threonine kinase signaling pathway	0.00740700801239043
GO:2000241	regulation of reproductive process	0.00790137402798244
GO:0016525	negative regulation of angiogenesis	0.00792961337016898
GO:0051928	positive regulation of calcium ion transport	0.00792961337016898
GO:0034446	substrate adhesion-dependent cell spreading	0.00792961337016898
GO:0045766	positive regulation of angiogenesis	0.00794250666552599
GO:0050796	regulation of insulin secretion	0.00800040755551684
GO:1900371	regulation of purine nucleotide biosynthetic process	0.00813221316309758
GO:0061138	morphogenesis of a branching epithelium	0.00815240411647901
GO:0003156	regulation of organ formation	0.00835538766798715
GO:0010828	positive regulation of glucose transport	0.00835538766798715
GO:0045599	negative regulation of fat cell differentiation	0.00835538766798715
GO:0001944	vasculature development	0.00846380101138577
GO:0006814	sodium ion transport	0.00848807481547726
GO:1901215	negative regulation of neuron death	0.00848807481547726
GO:0006198	cAMP catabolic process	0.00867722507170722
GO:0006112	energy reserve metabolic process	0.00888540612776311
GO:0030199	collagen fibril organization	0.00913482286177412
GO:0007566	embryo implantation	0.00913482286177412
GO:0045785	positive regulation of cell adhesion	0.00918780252204285
GO:0010976	positive regulation of neuron projection development	0.00931917850637549
GO:0050880	regulation of blood vessel size	0.00933595325809645
GO:0035637	multicellular organismal signaling	0.00938306582307485
GO:0010001	glial cell differentiation	0.0095954481131086
GO:0051899	membrane depolarization	0.00964645151733993
GO:0060173	limb development	0.00980025254706868
GO:0021782	glial cell development	0.00981210697660168
GO:0030574	collagen catabolic process	0.00981210697660168
GO:0030182	neuron differentiation	0.009826177062717
GO:0061351	neural precursor cell proliferation	0.00990093837228824
GO:0007010	cytoskeleton organization	0.00993294342911309
GO:0007202	activation of phospholipase C activity	0.00999516486599999
