# Supplementary material for: Macrophage-associated wound healing contributes to African green monkey SIV pathogenesis control
Source: Nat Commun. 2019 Nov 8;10:5101. doi: 10.1038/s41467-019-12987-9 (PMC6841668; doi:10.1038/s41467-019-12987-9)
Supplement: Supplementary file 4 — Supplementary Data 1 [file 41467_2019_12987_MOESM4_ESM.zip › 2_GOenrich_DElists/GOenrichDE.AGM.Re.D2D3.txt]

GO:0007517	muscle organ development	6.14196821416389e-10
GO:0007155	cell adhesion	3.34463655606775e-09
GO:0030198	extracellular matrix organization	7.80542536299262e-08
GO:0008285	negative regulation of cell proliferation	2.2492227944822e-07
GO:0006936	muscle contraction	2.28564585246918e-07
GO:0030199	collagen fibril organization	9.5305779780572e-06
GO:0090090	negative regulation of canonical Wnt signaling pathway	1.05659824959412e-05
GO:0071805	potassium ion transmembrane transport	1.16574334897541e-05
GO:0043271	negative regulation of ion transport	1.44892065082711e-05
GO:0007411	axon guidance	1.61244816327221e-05
GO:0030308	negative regulation of cell growth	1.95718418315739e-05
GO:0007268	synaptic transmission	2.54821226233292e-05
GO:0007519	skeletal muscle tissue development	2.80218611556882e-05
GO:0010976	positive regulation of neuron projection development	3.9150656031203e-05
GO:0051384	response to glucocorticoid	4.5831973765822e-05
GO:0030208	dermatan sulfate biosynthetic process	4.80259340539564e-05
GO:0030514	negative regulation of BMP signaling pathway	6.98601150062184e-05
GO:0008217	regulation of blood pressure	8.56121596191759e-05
GO:0010881	regulation of cardiac muscle contraction by regulation of the release of sequestered calcium ion	9.82983593075891e-05
GO:0001666	response to hypoxia	0.000106273813668032
GO:0007186	G-protein coupled receptor signaling pathway	0.000106654939146307
GO:0031623	receptor internalization	0.000124993707458451
GO:0007612	learning	0.000129092902439271
GO:0014059	regulation of dopamine secretion	0.000169250841393882
GO:0022617	extracellular matrix disassembly	0.000179469780875773
GO:0022601	menstrual cycle phase	0.0002129345618188
GO:0042552	myelination	0.00032182627570796
GO:0010810	regulation of cell-substrate adhesion	0.000398940540108602
GO:0008344	adult locomotory behavior	0.000474818014193089
GO:0051216	cartilage development	0.000488305688732426
GO:0051491	positive regulation of filopodium assembly	0.000520311305543501
GO:0030049	muscle filament sliding	0.000520311305543501
GO:0030538	embryonic genitalia morphogenesis	0.000555605434042589
GO:0019800	peptide cross-linking via chondroitin 4-sulfate glycosaminoglycan	0.000597050616015348
GO:0030210	heparin biosynthetic process	0.000597050616015348
GO:0006940	regulation of smooth muscle contraction	0.000620044981185429
GO:0048747	muscle fiber development	0.000672423513014784
GO:0048041	focal adhesion assembly	0.000672423513014784
GO:0048738	cardiac muscle tissue development	0.000679877900238064
GO:0007156	homophilic cell adhesion	0.000699654479192782
GO:0050805	negative regulation of synaptic transmission	0.000744126419677564
GO:0010644	cell communication by electrical coupling	0.000798770584020716
GO:0010717	regulation of epithelial to mesenchymal transition	0.000947460868203477
GO:0043010	camera-type eye development	0.00106741768744597
GO:0048771	tissue remodeling	0.00107122352615467
GO:0034394	protein localization to cell surface	0.00109785262889773
GO:0008016	regulation of heart contraction	0.0011032643436852
GO:0060004	reflex	0.00113170668086746
GO:0097094	craniofacial suture morphogenesis	0.00113170668086746
GO:0007613	memory	0.00117170255208671
GO:0051966	regulation of synaptic transmission, glutamatergic	0.00118974804278156
GO:0001525	angiogenesis	0.00119227356554147
GO:0048266	behavioral response to pain	0.00130232546587533
GO:0007512	adult heart development	0.00130232546587533
GO:0046541	saliva secretion	0.00130232546587533
GO:0006957	complement activation, alternative pathway	0.00130232546587533
GO:0010001	glial cell differentiation	0.00154980608117198
GO:0060350	endochondral bone morphogenesis	0.0016556144183471
GO:0001654	eye development	0.00166739762508598
GO:0050880	regulation of blood vessel size	0.00167849155065289
GO:0030574	collagen catabolic process	0.00174894364639012
GO:0006027	glycosaminoglycan catabolic process	0.00178546639015823
GO:1901016	regulation of potassium ion transmembrane transporter activity	0.00180940714000459
GO:0042474	middle ear morphogenesis	0.00180940714000459
GO:0030282	bone mineralization	0.00182160526578686
GO:0051960	regulation of nervous system development	0.00184980102123977
GO:0030204	chondroitin sulfate metabolic process	0.00198933358920773
GO:0048639	positive regulation of developmental growth	0.00204916831255637
GO:1901342	regulation of vasculature development	0.00205438419973878
GO:0072298	regulation of metanephric glomerulus development	0.00208569916807695
GO:0060316	positive regulation of ryanodine-sensitive calcium-release channel activity	0.00208569916807695
GO:0007210	serotonin receptor signaling pathway	0.00208569916807695
GO:0003219	cardiac right ventricle formation	0.00208569916807695
GO:0060648	mammary gland bud morphogenesis	0.00208569916807695
GO:0061049	cell growth involved in cardiac muscle cell development	0.00208569916807695
GO:0050806	positive regulation of synaptic transmission	0.00232036072343802
GO:0050678	regulation of epithelial cell proliferation	0.0023569013844053
GO:0051899	membrane depolarization	0.0024220579254918
GO:0072163	mesonephric epithelium development	0.00243540009035678
GO:0007274	neuromuscular synaptic transmission	0.00243540009035678
GO:0071871	response to epinephrine	0.00243540009035678
GO:0045745	positive regulation of G-protein coupled receptor protein signaling pathway	0.00243540009035678
GO:0002576	platelet degranulation	0.00245763671684187
GO:0045597	positive regulation of cell differentiation	0.00248119190764717
GO:0048168	regulation of neuronal synaptic plasticity	0.00248360654040295
GO:0019228	neuronal action potential	0.0025993202921127
GO:0045598	regulation of fat cell differentiation	0.00263955209542127
GO:0042692	muscle cell differentiation	0.00267170600912093
GO:0033002	muscle cell proliferation	0.00288337659459907
GO:0044057	regulation of system process	0.0028835520599524
GO:0009611	response to wounding	0.0029186879488052
GO:0060079	regulation of excitatory postsynaptic membrane potential	0.00325452210693924
GO:0071320	cellular response to cAMP	0.00325452210693924
GO:0043536	positive regulation of blood vessel endothelial cell migration	0.00325452210693924
GO:0046928	regulation of neurotransmitter secretion	0.00325452210693924
GO:0007160	cell-matrix adhesion	0.00335419624307905
GO:0002040	sprouting angiogenesis	0.00359250511176447
GO:0051149	positive regulation of muscle cell differentiation	0.00369146370669123
GO:0006112	energy reserve metabolic process	0.00375715079880602
GO:0050919	negative chemotaxis	0.00409971953877543
GO:0042340	keratan sulfate catabolic process	0.00409971953877543
GO:0050877	neurological system process	0.00417785920857004
GO:0048666	neuron development	0.00419811214032323
GO:0090263	positive regulation of canonical Wnt signaling pathway	0.00423470676730403
GO:0060485	mesenchyme development	0.00437643560173018
GO:0016202	regulation of striated muscle tissue development	0.0043978331756352
GO:0033604	negative regulation of catecholamine secretion	0.00489484607746418
GO:0071313	cellular response to caffeine	0.00489484607746418
GO:0010996	response to auditory stimulus	0.00489484607746418
GO:0044557	relaxation of smooth muscle	0.00489484607746418
GO:2000096	positive regulation of Wnt signaling pathway, planar cell polarity pathway	0.00489484607746418
GO:0060665	regulation of branching involved in salivary gland morphogenesis by mesenchymal-epithelial signaling	0.00489484607746418
GO:0071503	response to heparin	0.00489484607746418
GO:0009744	response to sucrose	0.00489484607746418
GO:0070235	regulation of activation-induced cell death of T cells	0.00489484607746418
GO:0090287	regulation of cellular response to growth factor stimulus	0.00496784205097154
GO:0050808	synapse organization	0.00512151863604996
GO:0032355	response to estradiol	0.00527252149360884
GO:0060306	regulation of membrane repolarization	0.00557117797746656
GO:0048846	axon extension involved in axon guidance	0.00557117797746656
GO:0007413	axonal fasciculation	0.00557117797746656
GO:0007263	nitric oxide mediated signal transduction	0.00557117797746656
GO:0001759	organ induction	0.00557117797746656
GO:0060021	palate development	0.00578853114971751
GO:0051047	positive regulation of secretion	0.00618296400445234
GO:1901863	positive regulation of muscle tissue development	0.00639154881421707
GO:0050930	induction of positive chemotaxis	0.00639154881421707
GO:2000725	regulation of cardiac muscle cell differentiation	0.00639154881421707
GO:0019233	sensory perception of pain	0.00646748599007002
GO:0010463	mesenchymal cell proliferation	0.00646748599007002
GO:0007417	central nervous system development	0.00668985418976076
GO:0014832	urinary bladder smooth muscle contraction	0.0067358158875793
GO:0008343	adult feeding behavior	0.00676594938536048
GO:0010838	positive regulation of keratinocyte proliferation	0.00676594938536048
GO:2001015	negative regulation of skeletal muscle cell differentiation	0.00676594938536048
GO:0060083	smooth muscle contraction involved in micturition	0.00676594938536048
GO:0021800	cerebral cortex tangential migration	0.00676594938536048
GO:0010513	positive regulation of phosphatidylinositol biosynthetic process	0.00676594938536048
GO:1900034	regulation of cellular response to heat	0.00676594938536048
GO:0035385	Roundabout signaling pathway	0.00676594938536048
GO:0072249	metanephric glomerular visceral epithelial cell development	0.00676594938536048
GO:0033684	regulation of luteinizing hormone secretion	0.00676594938536048
GO:0032277	negative regulation of gonadotropin secretion	0.00676594938536048
GO:0007412	axon target recognition	0.00676594938536048
GO:0071464	cellular response to hydrostatic pressure	0.00676594938536048
GO:0060279	positive regulation of ovulation	0.00676594938536048
GO:0051795	positive regulation of catagen	0.00676594938536048
GO:0035802	adrenal cortex formation	0.00676594938536048
GO:0035502	metanephric part of ureteric bud development	0.00676594938536048
GO:0014060	regulation of epinephrine secretion	0.00676594938536048
GO:0070093	negative regulation of glucagon secretion	0.00676594938536048
GO:0090027	negative regulation of monocyte chemotaxis	0.00676594938536048
GO:0061032	visceral serous pericardium development	0.00676594938536048
GO:0061033	secretion by lung epithelial cell involved in lung growth	0.00676594938536048
GO:2000370	positive regulation of clathrin-mediated endocytosis	0.00676594938536048
GO:2000344	positive regulation of acrosome reaction	0.00676594938536048
GO:0046881	positive regulation of follicle-stimulating hormone secretion	0.00676594938536048
GO:0061364	apoptotic process involved in luteolysis	0.00676594938536048
GO:0090336	positive regulation of brown fat cell differentiation	0.00676594938536048
GO:0045187	regulation of circadian sleep/wake cycle, sleep	0.00676594938536048
GO:0090427	activation of meiosis	0.00676594938536048
GO:0014827	intestine smooth muscle contraction	0.00676594938536048
GO:0014816	satellite cell differentiation	0.00676594938536048
GO:0014809	regulation of skeletal muscle contraction by regulation of release of sequestered calcium ion	0.00676594938536048
GO:0030241	skeletal muscle myosin thick filament assembly	0.00676594938536048
GO:0022008	neurogenesis	0.00695624623397282
GO:0097285	cell-type specific apoptotic process	0.0069590905143403
GO:0010524	positive regulation of calcium ion transport into cytosol	0.00723460963641181
GO:0001659	temperature homeostasis	0.00723460963641181
GO:0042417	dopamine metabolic process	0.007562737038687
GO:0052652	cyclic purine nucleotide metabolic process	0.00757158884852227
GO:0042476	odontogenesis	0.00766950557481267
GO:0010959	regulation of metal ion transport	0.00768860874214758
GO:0048010	vascular endothelial growth factor receptor signaling pathway	0.00772986246935964
GO:0051781	positive regulation of cell division	0.00775446445614215
GO:0030819	positive regulation of cAMP biosynthetic process	0.00780453805379097
GO:0008015	blood circulation	0.00807103607408706
GO:2000021	regulation of ion homeostasis	0.00820417071826
GO:0051048	negative regulation of secretion	0.00835036152752674
GO:0016525	negative regulation of angiogenesis	0.00853322999946025
GO:0060560	developmental growth involved in morphogenesis	0.00853509815837858
GO:0001568	blood vessel development	0.00877714339969691
GO:0043279	response to alkaloid	0.00878616930818613
GO:0046824	positive regulation of nucleocytoplasmic transport	0.00885321309696158
GO:0051271	negative regulation of cellular component movement	0.00887800021299279
GO:0060420	regulation of heart growth	0.00912036132719252
GO:0002027	regulation of heart rate	0.0091687684914352
GO:0060028	convergent extension involved in axis elongation	0.00919264153891301
GO:0048251	elastic fiber assembly	0.00919264153891301
GO:0048752	semicircular canal morphogenesis	0.00919264153891301
GO:2001224	positive regulation of neuron migration	0.00919264153891301
GO:0051589	negative regulation of neurotransmitter transport	0.00919264153891301
GO:0001502	cartilage condensation	0.00939717289041685
GO:0060390	regulation of SMAD protein import into nucleus	0.00939717289041685
GO:0086019	cell-cell signaling involved in cardiac conduction	0.00939717289041685
GO:0042423	catecholamine biosynthetic process	0.00939717289041685
GO:0046697	decidualization	0.00939717289041685
GO:0051093	negative regulation of developmental process	0.00940460066613031
GO:0019229	regulation of vasoconstriction	0.00947363550215925
GO:0071453	cellular response to oxygen levels	0.00956529145009679
GO:0001649	osteoblast differentiation	0.00971140804410742
GO:0030500	regulation of bone mineralization	0.00990903546297726
GO:0097305	response to alcohol	0.00995796003000321
