# Supplementary material for: Macrophage-associated wound healing contributes to African green monkey SIV pathogenesis control
Source: Nat Commun. 2019 Nov 8;10:5101. doi: 10.1038/s41467-019-12987-9 (PMC6841668; doi:10.1038/s41467-019-12987-9)
Supplement: Supplementary file 4 — Supplementary Data 1 [file 41467_2019_12987_MOESM4_ESM.zip › 2_GOenrich_DElists/GOenrichDE.RM.Re.D2.txt]

GO:0045944	positive regulation of transcription from RNA polymerase II promoter	1.43596857697363e-07
GO:0000122	negative regulation of transcription from RNA polymerase II promoter	7.48826355503301e-07
GO:0008285	negative regulation of cell proliferation	1.18932374467502e-06
GO:0009952	anterior/posterior pattern specification	3.86106667054311e-06
GO:0007016	cytoskeletal anchoring at plasma membrane	4.92533261409236e-06
GO:1900153	positive regulation of nuclear-transcribed mRNA catabolic process, deadenylation-dependent decay	4.92533261409236e-06
GO:0043009	chordate embryonic development	7.15770555419786e-06
GO:0048011	neurotrophin TRK receptor signaling pathway	8.2201455983234e-06
GO:0009968	negative regulation of signal transduction	8.60114202055259e-06
GO:0030324	lung development	1.44038028371499e-05
GO:0045945	positive regulation of transcription from RNA polymerase III promoter	1.44633724636747e-05
GO:0060213	positive regulation of nuclear-transcribed mRNA poly(A) tail shortening	1.4883072710424e-05
GO:0035914	skeletal muscle cell differentiation	1.79342685070825e-05
GO:0003007	heart morphogenesis	2.48668807664789e-05
GO:0001701	in utero embryonic development	2.9524299043012e-05
GO:0048568	embryonic organ development	5.25764907703641e-05
GO:0051336	regulation of hydrolase activity	8.51836155217383e-05
GO:0001889	liver development	9.15149601032917e-05
GO:0061035	regulation of cartilage development	0.000101295038221657
GO:0022617	extracellular matrix disassembly	0.000111837184479032
GO:0018149	peptide cross-linking	0.000177262401132003
GO:0007411	axon guidance	0.000208531752602308
GO:0071407	cellular response to organic cyclic compound	0.000226820959685917
GO:0048565	digestive tract development	0.000233804224146234
GO:0001501	skeletal system development	0.00025744691386187
GO:0048562	embryonic organ morphogenesis	0.000273318149007544
GO:0048745	smooth muscle tissue development	0.000287942999731958
GO:0031128	developmental induction	0.00028906376936696
GO:0030216	keratinocyte differentiation	0.000316739276923156
GO:0006027	glycosaminoglycan catabolic process	0.000330401993209
GO:0051153	regulation of striated muscle cell differentiation	0.000374852806027058
GO:0048646	anatomical structure formation involved in morphogenesis	0.000384034042165284
GO:0030902	hindbrain development	0.000400799459481353
GO:0030198	extracellular matrix organization	0.000443355480131554
GO:0019827	stem cell maintenance	0.000444936787499615
GO:2000027	regulation of organ morphogenesis	0.000465523897818932
GO:0060562	epithelial tube morphogenesis	0.000471048506677222
GO:0021545	cranial nerve development	0.000489846971544776
GO:0045597	positive regulation of cell differentiation	0.000501679925673681
GO:0001822	kidney development	0.000518830699439383
GO:0007219	Notch signaling pathway	0.00054622773565196
GO:0030326	embryonic limb morphogenesis	0.000576069596133518
GO:0007565	female pregnancy	0.00060858444363773
GO:0072189	ureter development	0.000615095090052387
GO:0009612	response to mechanical stimulus	0.000627359565719454
GO:0002062	chondrocyte differentiation	0.000641578685173164
GO:0045766	positive regulation of angiogenesis	0.000641578685173164
GO:0051148	negative regulation of muscle cell differentiation	0.000683297298652086
GO:0050727	regulation of inflammatory response	0.000683405526381139
GO:0043065	positive regulation of apoptotic process	0.000704260999922574
GO:0007156	homophilic cell adhesion	0.000738321128456234
GO:0030010	establishment of cell polarity	0.000785514364286513
GO:0008589	regulation of smoothened signaling pathway	0.000786869547096063
GO:0006338	chromatin remodeling	0.000796638813999172
GO:0038084	vascular endothelial growth factor signaling pathway	0.000806949163072803
GO:0030520	intracellular estrogen receptor signaling pathway	0.000809948164488107
GO:0007606	sensory perception of chemical stimulus	0.00100043733079973
GO:0007010	cytoskeleton organization	0.00101985100215432
GO:0016458	gene silencing	0.00113058195649498
GO:0042127	regulation of cell proliferation	0.00116087722746229
GO:0001709	cell fate determination	0.00121935730092368
GO:0045787	positive regulation of cell cycle	0.00127187153071165
GO:0003179	heart valve morphogenesis	0.00136258358019075
GO:0060326	cell chemotaxis	0.00142318729461848
GO:0016337	cell-cell adhesion	0.00146291588008618
GO:0007155	cell adhesion	0.00149583359768837
GO:0050679	positive regulation of epithelial cell proliferation	0.0015877606885625
GO:0030540	female genitalia development	0.00168725325554909
GO:0030238	male sex determination	0.00168725325554909
GO:0007417	central nervous system development	0.00174342138479158
GO:0060444	branching involved in mammary gland duct morphogenesis	0.00181136227555068
GO:0001503	ossification	0.00185870827301348
GO:0048844	artery morphogenesis	0.00196725915201761
GO:0021537	telencephalon development	0.00196757310392378
GO:0035148	tube formation	0.00208613850928086
GO:0060351	cartilage development involved in endochondral bone morphogenesis	0.00216856401553486
GO:0006024	glycosaminoglycan biosynthetic process	0.00219263093802962
GO:0031638	zymogen activation	0.00228275941408821
GO:0031061	negative regulation of histone methylation	0.00228729942397722
GO:0034114	regulation of heterotypic cell-cell adhesion	0.00228729942397722
GO:0007044	cell-substrate junction assembly	0.00235998864983933
GO:0051056	regulation of small GTPase mediated signal transduction	0.00241499999571389
GO:0001932	regulation of protein phosphorylation	0.00251291944415467
GO:0008543	fibroblast growth factor receptor signaling pathway	0.00257389298169472
GO:0035019	somatic stem cell maintenance	0.00258390627665019
GO:0021983	pituitary gland development	0.00260408912287262
GO:0003197	endocardial cushion development	0.00260408912287262
GO:0045785	positive regulation of cell adhesion	0.00263922982564289
GO:0048469	cell maturation	0.00266992865941471
GO:0021953	central nervous system neuron differentiation	0.00266992865941471
GO:0001541	ovarian follicle development	0.00269490899990065
GO:0048660	regulation of smooth muscle cell proliferation	0.00283093334992927
GO:0007015	actin filament organization	0.00290422412995226
GO:0050680	negative regulation of epithelial cell proliferation	0.00311000542941161
GO:0048015	phosphatidylinositol-mediated signaling	0.00313848708569403
GO:0051384	response to glucocorticoid	0.0032485753718062
GO:0003073	regulation of systemic arterial blood pressure	0.00325753172546795
GO:0002009	morphogenesis of an epithelium	0.00327159261979782
GO:0050927	positive regulation of positive chemotaxis	0.00328770871152824
GO:0060216	definitive hemopoiesis	0.00328770871152824
GO:0061028	establishment of endothelial barrier	0.00328770871152824
GO:0007569	cell aging	0.00335185566438645
GO:2000736	regulation of stem cell differentiation	0.00335185566438645
GO:0007173	epidermal growth factor receptor signaling pathway	0.00335655536019034
GO:0051591	response to cAMP	0.00338054252511103
GO:0001570	vasculogenesis	0.00340304027461177
GO:0044708	single-organism behavior	0.00340389789359541
GO:0055013	cardiac muscle cell development	0.00359437181139386
GO:0043923	positive regulation by host of viral transcription	0.00360108462870488
GO:0002762	negative regulation of myeloid leukocyte differentiation	0.00363836164360674
GO:0030879	mammary gland development	0.00370485222578574
GO:1901888	regulation of cell junction assembly	0.00376352247465309
GO:0048841	regulation of axon extension involved in axon guidance	0.00382350233784662
GO:0003416	endochondral bone growth	0.00382350233784662
GO:2000178	negative regulation of neural precursor cell proliferation	0.00382350233784662
GO:0048839	inner ear development	0.00391007987672908
GO:0001938	positive regulation of endothelial cell proliferation	0.00399243184226443
GO:0001704	formation of primary germ layer	0.0040749443166422
GO:0043534	blood vessel endothelial cell migration	0.0040749443166422
GO:0051493	regulation of cytoskeleton organization	0.00409675861975162
GO:0001568	blood vessel development	0.00410265940255562
GO:0072089	stem cell proliferation	0.00417041177702299
GO:0030278	regulation of ossification	0.00419020299501585
GO:0007179	transforming growth factor beta receptor signaling pathway	0.00426554174748407
GO:0016570	histone modification	0.00427985293517455
GO:0030334	regulation of cell migration	0.00439057516017469
GO:0001666	response to hypoxia	0.00439808214216536
GO:0007507	heart development	0.00445193180022235
GO:0032102	negative regulation of response to external stimulus	0.00450071472823909
GO:0030855	epithelial cell differentiation	0.00458896798616355
GO:0048705	skeletal system morphogenesis	0.00459442375981175
GO:0021783	preganglionic parasympathetic nervous system development	0.00460136372263292
GO:0045657	positive regulation of monocyte differentiation	0.00460136372263292
GO:0060850	regulation of transcription involved in cell fate commitment	0.00460136372263292
GO:0002159	desmosome assembly	0.00460136372263292
GO:0051917	regulation of fibrinolysis	0.00460136372263292
GO:0032411	positive regulation of transporter activity	0.00470961887006908
GO:0007492	endoderm development	0.00470961887006908
GO:2000379	positive regulation of reactive oxygen species metabolic process	0.00470961887006908
GO:0048771	tissue remodeling	0.00472705912076443
GO:0051094	positive regulation of developmental process	0.00476279264536575
GO:0010470	regulation of gastrulation	0.00478617829783951
GO:0046777	protein autophosphorylation	0.00508399597627704
GO:0030029	actin filament-based process	0.00520365078598931
GO:0045595	regulation of cell differentiation	0.00531497515344158
GO:0021510	spinal cord development	0.00538348714421292
GO:0001658	branching involved in ureteric bud morphogenesis	0.00538348714421292
GO:0051248	negative regulation of protein metabolic process	0.00541187736859971
GO:0032355	response to estradiol	0.00564055386100128
GO:0038093	Fc receptor signaling pathway	0.00569979360130871
GO:0035282	segmentation	0.00580542191291944
GO:0014910	regulation of smooth muscle cell migration	0.00588026296954263
GO:0014912	negative regulation of smooth muscle cell migration	0.00597818317697079
GO:0002089	lens morphogenesis in camera-type eye	0.00597818317697079
GO:0031664	regulation of lipopolysaccharide-mediated signaling pathway	0.00597818317697079
GO:0022408	negative regulation of cell-cell adhesion	0.00607202133568825
GO:0008544	epidermis development	0.00637043255804623
GO:0071417	cellular response to organonitrogen compound	0.00654547870401392
GO:0072203	cell proliferation involved in metanephros development	0.00659025556073236
GO:0048665	neuron fate specification	0.00659025556073236
GO:0035303	regulation of dephosphorylation	0.0066079101818026
GO:0035272	exocrine system development	0.00670922155645299
GO:0021532	neural tube patterning	0.00673171702342996
GO:0048596	embryonic camera-type eye morphogenesis	0.00673171702342996
GO:0048599	oocyte development	0.00673171702342996
GO:0014075	response to amine	0.00673171702342996
GO:0048013	ephrin receptor signaling pathway	0.00673171702342996
GO:0060560	developmental growth involved in morphogenesis	0.00677302472472173
GO:0000904	cell morphogenesis involved in differentiation	0.00703074419781569
GO:0006334	nucleosome assembly	0.00725379546806255
GO:0051130	positive regulation of cellular component organization	0.00731818588197391
GO:0060348	bone development	0.00733863328111759
GO:0032970	regulation of actin filament-based process	0.00792298254232822
GO:0022612	gland morphogenesis	0.00798699267330936
GO:0001952	regulation of cell-matrix adhesion	0.00807241414423807
GO:0007052	mitotic spindle organization	0.00827150016060546
GO:0006367	transcription initiation from RNA polymerase II promoter	0.00841991700576321
GO:0010595	positive regulation of endothelial cell migration	0.00843905441938263
GO:0070301	cellular response to hydrogen peroxide	0.00843905441938263
GO:0030182	neuron differentiation	0.00845370366592854
GO:0042326	negative regulation of phosphorylation	0.00861842091200074
GO:0035137	hindlimb morphogenesis	0.00862886504794618
GO:0014037	Schwann cell differentiation	0.00862886504794618
GO:0007389	pattern specification process	0.00868417053229013
GO:0072132	mesenchyme morphogenesis	0.00886293292495829
GO:0001945	lymph vessel development	0.00886293292495829
GO:0043277	apoptotic cell clearance	0.00886293292495829
GO:0032967	positive regulation of collagen biosynthetic process	0.00886293292495829
GO:2000352	negative regulation of endothelial cell apoptotic process	0.00886293292495829
GO:0070306	lens fiber cell differentiation	0.00886293292495829
GO:0045815	positive regulation of gene expression, epigenetic	0.00886293292495829
GO:0040036	regulation of fibroblast growth factor receptor signaling pathway	0.00919189439736959
GO:0035136	forelimb morphogenesis	0.00919189439736959
GO:0051898	negative regulation of protein kinase B signaling	0.00919189439736959
GO:0006482	protein demethylation	0.00919189439736959
GO:0043616	keratinocyte proliferation	0.00919189439736959
GO:0072080	nephron tubule development	0.00919189439736959
GO:0090287	regulation of cellular response to growth factor stimulus	0.00925490475987002
GO:0051960	regulation of nervous system development	0.0093873191519823
GO:0061138	morphogenesis of a branching epithelium	0.00948773532269272
GO:0070372	regulation of ERK1 and ERK2 cascade	0.00964779164653082
GO:0048639	positive regulation of developmental growth	0.00966821951677796
GO:0072332	intrinsic apoptotic signaling pathway by p53 class mediator	0.0098582678384411
