# Supplementary material for: Macrophage-associated wound healing contributes to African green monkey SIV pathogenesis control
Source: Nat Commun. 2019 Nov 8;10:5101. doi: 10.1038/s41467-019-12987-9 (PMC6841668; doi:10.1038/s41467-019-12987-9)
Supplement: Supplementary file 4 — Supplementary Data 1 [file 41467_2019_12987_MOESM4_ESM.zip › 2_GOenrich_DElists/GOenrichDE.RM.Re.D3.txt]

GO:0007411	axon guidance	9.53259325195882e-09
GO:0030198	extracellular matrix organization	5.66731291078569e-07
GO:0006936	muscle contraction	1.0331191782246e-06
GO:0007517	muscle organ development	1.34627997552905e-06
GO:0044057	regulation of system process	7.25017046287194e-06
GO:0045019	negative regulation of nitric oxide biosynthetic process	9.47403036133417e-06
GO:0008016	regulation of heart contraction	1.25728577469776e-05
GO:0007612	learning	1.41015867086755e-05
GO:0007155	cell adhesion	1.64671933516841e-05
GO:0007519	skeletal muscle tissue development	4.04666006579972e-05
GO:0007268	synaptic transmission	6.36814533454905e-05
GO:0048662	negative regulation of smooth muscle cell proliferation	6.56405655496998e-05
GO:0042476	odontogenesis	0.000106874081618468
GO:0010881	regulation of cardiac muscle contraction by regulation of the release of sequestered calcium ion	0.000124632513967069
GO:0042311	vasodilation	0.000141382382180573
GO:0045216	cell-cell junction organization	0.000178924524984162
GO:0071805	potassium ion transmembrane transport	0.000187138123525407
GO:0008217	regulation of blood pressure	0.00021118419092226
GO:0048146	positive regulation of fibroblast proliferation	0.000230797479660436
GO:0016338	calcium-independent cell-cell adhesion	0.000231194300105412
GO:0001666	response to hypoxia	0.000250606796489434
GO:0007611	learning or memory	0.000263147299869156
GO:0006939	smooth muscle contraction	0.000288326939658954
GO:0071320	cellular response to cAMP	0.000306346022173546
GO:0016525	negative regulation of angiogenesis	0.000310626690198001
GO:0007160	cell-matrix adhesion	0.000375709173784392
GO:0051281	positive regulation of release of sequestered calcium ion into cytosol	0.000398286361166044
GO:0007186	G-protein coupled receptor signaling pathway	0.00042602676048617
GO:0061042	vascular wound healing	0.000624183158727243
GO:0061043	regulation of vascular wound healing	0.000630850820308608
GO:0034465	response to carbon monoxide	0.000630850820308608
GO:0048014	Tie signaling pathway	0.000630850820308608
GO:0030049	muscle filament sliding	0.000646643024798455
GO:0072012	glomerulus vasculature development	0.000646643024798455
GO:0006941	striated muscle contraction	0.000647195663828113
GO:0045766	positive regulation of angiogenesis	0.000728791520063217
GO:0030949	positive regulation of vascular endothelial growth factor receptor signaling pathway	0.000805112087531608
GO:0007413	axonal fasciculation	0.000805112087531608
GO:0097094	craniofacial suture morphogenesis	0.000805112087531608
GO:0006940	regulation of smooth muscle contraction	0.000821564527592988
GO:0048704	embryonic skeletal system morphogenesis	0.000840078024664276
GO:0042310	vasoconstriction	0.000840078024664276
GO:0043434	response to peptide hormone	0.000953031138703115
GO:0051781	positive regulation of cell division	0.000955819239659348
GO:0006112	energy reserve metabolic process	0.000960319015068274
GO:0007162	negative regulation of cell adhesion	0.000987998260385223
GO:0007044	cell-substrate junction assembly	0.00101775806616205
GO:0070374	positive regulation of ERK1 and ERK2 cascade	0.00102366217812448
GO:0016477	cell migration	0.0010266348449433
GO:0034446	substrate adhesion-dependent cell spreading	0.0010538637935172
GO:0009612	response to mechanical stimulus	0.00110101924483016
GO:0043271	negative regulation of ion transport	0.00111361046067582
GO:0007167	enzyme linked receptor protein signaling pathway	0.00134023841198528
GO:0018108	peptidyl-tyrosine phosphorylation	0.00137309897056867
GO:0052652	cyclic purine nucleotide metabolic process	0.00146123396206254
GO:0007158	neuron cell-cell adhesion	0.00152860656188375
GO:0060536	cartilage morphogenesis	0.00152860656188375
GO:0060638	mesenchymal-epithelial cell signaling	0.00152860656188375
GO:0030855	epithelial cell differentiation	0.0016422814146541
GO:0001654	eye development	0.00164682773407716
GO:0022617	extracellular matrix disassembly	0.00175938583216295
GO:0001525	angiogenesis	0.00193037383561404
GO:0042127	regulation of cell proliferation	0.00193931303389568
GO:0007267	cell-cell signaling	0.00197062300789923
GO:0010863	positive regulation of phospholipase C activity	0.00197478715951607
GO:0070509	calcium ion import	0.00212980882194995
GO:0031281	positive regulation of cyclase activity	0.00212980882194995
GO:0016358	dendrite development	0.00215529749196815
GO:0051896	regulation of protein kinase B signaling	0.00217108555327628
GO:0014912	negative regulation of smooth muscle cell migration	0.00218716704078538
GO:0007409	axonogenesis	0.00235790363589236
GO:0008544	epidermis development	0.00235905552784905
GO:0061549	sympathetic ganglion development	0.00236147142132324
GO:0071313	cellular response to caffeine	0.00236147142132324
GO:0007223	Wnt signaling pathway, calcium modulating pathway	0.00236147142132324
GO:0051798	positive regulation of hair follicle development	0.00236147142132324
GO:0003219	cardiac right ventricle formation	0.00236147142132324
GO:0042416	dopamine biosynthetic process	0.00236147142132324
GO:1902285	semaphorin-plexin signaling pathway involved in neuron projection guidance	0.00236147142132324
GO:0097490	sympathetic neuron projection extension	0.00236147142132324
GO:0097491	sympathetic neuron projection guidance	0.00236147142132324
GO:0048645	organ formation	0.00239583183613957
GO:0030193	regulation of blood coagulation	0.00239655453298454
GO:0030817	regulation of cAMP biosynthetic process	0.00273851009706262
GO:0055002	striated muscle cell development	0.00277922864621133
GO:0061138	morphogenesis of a branching epithelium	0.00281086650481758
GO:0001710	mesodermal cell fate commitment	0.00285008470187815
GO:0001502	cartilage condensation	0.00285008470187815
GO:0007602	phototransduction	0.00288763807612093
GO:1901700	response to oxygen-containing compound	0.0029419400781789
GO:0051349	positive regulation of lyase activity	0.00296554512362494
GO:0007389	pattern specification process	0.00301107836332168
GO:0050918	positive chemotaxis	0.00302560542809933
GO:0050678	regulation of epithelial cell proliferation	0.00305269285236712
GO:0034329	cell junction assembly	0.00309744483641017
GO:0050806	positive regulation of synaptic transmission	0.00315895149770276
GO:0048009	insulin-like growth factor receptor signaling pathway	0.00315895149770276
GO:0010720	positive regulation of cell development	0.00320590115184736
GO:2000352	negative regulation of endothelial cell apoptotic process	0.00330521746554746
GO:0045776	negative regulation of blood pressure	0.00330521746554746
GO:0051149	positive regulation of muscle cell differentiation	0.0033487204060478
GO:0006937	regulation of muscle contraction	0.00340956560428766
GO:0033993	response to lipid	0.00342238694264363
GO:0010976	positive regulation of neuron projection development	0.00345582008684492
GO:0007010	cytoskeleton organization	0.0034766019198953
GO:0030154	cell differentiation	0.00354261087392163
GO:0032102	negative regulation of response to external stimulus	0.00372122932383866
GO:0001558	regulation of cell growth	0.00374291957183111
GO:0030816	positive regulation of cAMP metabolic process	0.00377700929534598
GO:0030804	positive regulation of cyclic nucleotide biosynthetic process	0.00377700929534598
GO:0010463	mesenchymal cell proliferation	0.00377700929534598
GO:0030335	positive regulation of cell migration	0.00389763743113193
GO:0003014	renal system process	0.00390511641682888
GO:0045444	fat cell differentiation	0.00402008631795093
GO:0000188	inactivation of MAPK activity	0.00402392756132276
GO:0043114	regulation of vascular permeability	0.00402392756132276
GO:0051899	membrane depolarization	0.00410926680625842
GO:0060326	cell chemotaxis	0.00427652671846864
GO:0030155	regulation of cell adhesion	0.00429568984411715
GO:0001934	positive regulation of protein phosphorylation	0.00431611320397755
GO:0051924	regulation of calcium ion transport	0.00450916006071254
GO:0001570	vasculogenesis	0.00466958172988219
GO:0042391	regulation of membrane potential	0.00470545229543649
GO:0046068	cGMP metabolic process	0.00471345690254901
GO:0045933	positive regulation of muscle contraction	0.00478220326596357
GO:0003094	glomerular filtration	0.00478220326596357
GO:0032413	negative regulation of ion transmembrane transporter activity	0.00478367280257033
GO:0051412	response to corticosterone	0.00478367280257033
GO:0060021	palate development	0.00485649590274456
GO:0014068	positive regulation of phosphatidylinositol 3-kinase signaling	0.00488614673658802
GO:0045926	negative regulation of growth	0.00489482683949335
GO:0071300	cellular response to retinoic acid	0.00516191168425049
GO:0007435	salivary gland morphogenesis	0.00516191168425049
GO:0048010	vascular endothelial growth factor receptor signaling pathway	0.00519845113261129
GO:0060828	regulation of canonical Wnt signaling pathway	0.00523323224220495
GO:0060325	face morphogenesis	0.00533766297111536
GO:0007157	heterophilic cell-cell adhesion	0.00533766297111536
GO:0060316	positive regulation of ryanodine-sensitive calcium-release channel activity	0.00552652680904951
GO:0001708	cell fate specification	0.00570427781352722
GO:0001523	retinoid metabolic process	0.00570427781352722
GO:1900373	positive regulation of purine nucleotide biosynthetic process	0.00570427781352722
GO:0002027	regulation of heart rate	0.00570427781352722
GO:0010595	positive regulation of endothelial cell migration	0.00583584457842265
GO:0010817	regulation of hormone levels	0.00611538403696102
GO:0042306	regulation of protein import into nucleus	0.00616565899296452
GO:0001657	ureteric bud development	0.00626476548323296
GO:0007610	behavior	0.00627042688608727
GO:0046683	response to organophosphorus	0.00657622196937533
GO:0014072	response to isoquinoline alkaloid	0.00667330090142274
GO:0051647	nucleus localization	0.00667330090142274
GO:0061028	establishment of endothelial barrier	0.00667330090142274
GO:0051051	negative regulation of transport	0.00672444734136819
GO:0048839	inner ear development	0.00680793387632017
GO:0007596	blood coagulation	0.00682152543032117
GO:0043535	regulation of blood vessel endothelial cell migration	0.00691107471479152
GO:0048168	regulation of neuronal synaptic plasticity	0.00693973437275708
GO:0086065	cell communication involved in cardiac conduction	0.00693973437275708
GO:0045599	negative regulation of fat cell differentiation	0.00693973437275708
GO:0051384	response to glucocorticoid	0.00699016087320518
GO:0010739	positive regulation of protein kinase A signaling	0.00736426757591223
GO:2001015	negative regulation of skeletal muscle cell differentiation	0.00736426757591223
GO:0060083	smooth muscle contraction involved in micturition	0.00736426757591223
GO:0072194	kidney smooth muscle tissue development	0.00736426757591223
GO:0072298	regulation of metanephric glomerulus development	0.00736426757591223
GO:0021604	cranial nerve structural organization	0.00736426757591223
GO:0060437	lung growth	0.00736426757591223
GO:0071455	cellular response to hyperoxia	0.00736426757591223
GO:0035790	platelet-derived growth factor receptor-alpha signaling pathway	0.00736426757591223
GO:1902083	negative regulation of peptidyl-cysteine S-nitrosylation	0.00736426757591223
GO:0060559	positive regulation of calcidiol 1-monooxygenase activity	0.00736426757591223
GO:0071677	positive regulation of mononuclear cell migration	0.00736426757591223
GO:0071639	positive regulation of monocyte chemotactic protein-1 production	0.00736426757591223
GO:2000344	positive regulation of acrosome reaction	0.00736426757591223
GO:0034140	negative regulation of toll-like receptor 3 signaling pathway	0.00736426757591223
GO:0070488	neutrophil aggregation	0.00736426757591223
GO:0002740	negative regulation of cytokine secretion involved in immune response	0.00736426757591223
GO:0002874	regulation of chronic inflammatory response to antigenic stimulus	0.00736426757591223
GO:0097113	alpha-amino-3-hydroxy-5-methyl-4-isoxazole propionate selective glutamate receptor clustering	0.00736426757591223
GO:0014722	regulation of skeletal muscle contraction by calcium ion signaling	0.00736426757591223
GO:0002677	negative regulation of chronic inflammatory response	0.00736426757591223
GO:0046985	positive regulation of hemoglobin biosynthetic process	0.00736426757591223
GO:0030029	actin filament-based process	0.00739453172609974
GO:0030826	regulation of cGMP biosynthetic process	0.00743604661259614
GO:0046135	pyrimidine nucleoside catabolic process	0.00743604661259614
GO:1901016	regulation of potassium ion transmembrane transporter activity	0.00743604661259614
GO:0042474	middle ear morphogenesis	0.00743604661259614
GO:0034114	regulation of heterotypic cell-cell adhesion	0.00743604661259614
GO:2000725	regulation of cardiac muscle cell differentiation	0.00743604661259614
GO:0070372	regulation of ERK1 and ERK2 cascade	0.00753332596678858
GO:0007165	signal transduction	0.00779252596898806
GO:0060425	lung morphogenesis	0.0079924405055751
GO:0048644	muscle organ morphogenesis	0.0079924405055751
GO:0032677	regulation of interleukin-8 production	0.0079924405055751
GO:0033135	regulation of peptidyl-serine phosphorylation	0.00815591582599162
GO:0001938	positive regulation of endothelial cell proliferation	0.00815591582599162
GO:0007269	neurotransmitter secretion	0.00815591582599162
GO:0042060	wound healing	0.00827447024670039
GO:0060485	mesenchyme development	0.00854020387697644
GO:0044259	multicellular organismal macromolecule metabolic process	0.00858281880655196
GO:0003229	ventricular cardiac muscle tissue development	0.00886287885956526
GO:0043589	skin morphogenesis	0.00886287885956526
GO:0030239	myofibril assembly	0.00886287885956526
GO:0045936	negative regulation of phosphate metabolic process	0.00893313043503805
GO:0007600	sensory perception	0.00893399981551307
GO:0090075	relaxation of muscle	0.00903170179061363
GO:0010470	regulation of gastrulation	0.00903170179061363
GO:2000027	regulation of organ morphogenesis	0.00922654573938004
GO:0001944	vasculature development	0.00925171700641312
GO:0045638	negative regulation of myeloid cell differentiation	0.00955045993625152
GO:0007218	neuropeptide signaling pathway	0.00977317962766822
