# Supplementary material for: Macrophage-associated wound healing contributes to African green monkey SIV pathogenesis control
Source: Nat Commun. 2019 Nov 8;10:5101. doi: 10.1038/s41467-019-12987-9 (PMC6841668; doi:10.1038/s41467-019-12987-9)
Supplement: Supplementary file 4 — Supplementary Data 1 [file 41467_2019_12987_MOESM4_ESM.zip › 2_GOenrich_DElists/GOenrichDE.AGM.Re.D5D6.txt]

GO:0007155	cell adhesion	6.19003884507617e-15
GO:0007411	axon guidance	3.18796340998662e-12
GO:0030198	extracellular matrix organization	3.47393819899801e-12
GO:0007268	synaptic transmission	3.5867727738134e-09
GO:0007156	homophilic cell adhesion	7.93425020870512e-09
GO:0007517	muscle organ development	5.25916924859974e-08
GO:0030336	negative regulation of cell migration	1.97053625610625e-07
GO:0030168	platelet activation	1.0494392741047e-06
GO:0006936	muscle contraction	1.10711038755248e-06
GO:0022617	extracellular matrix disassembly	1.18000285977603e-06
GO:0007193	adenylate cyclase-inhibiting G-protein coupled receptor signaling pathway	1.82636980479375e-06
GO:0090090	negative regulation of canonical Wnt signaling pathway	2.62795393154286e-06
GO:0010811	positive regulation of cell-substrate adhesion	3.9730954648767e-06
GO:0002576	platelet degranulation	5.92548159194717e-06
GO:0034446	substrate adhesion-dependent cell spreading	1.03728808749978e-05
GO:0030199	collagen fibril organization	2.08603533419424e-05
GO:0030574	collagen catabolic process	2.77795793126241e-05
GO:0007413	axonal fasciculation	3.21779011458971e-05
GO:0051384	response to glucocorticoid	3.63378568123491e-05
GO:0031290	retinal ganglion cell axon guidance	3.8656370265956e-05
GO:0055003	cardiac myofibril assembly	3.9553947729178e-05
GO:0007612	learning	4.24560542675311e-05
GO:0008016	regulation of heart contraction	5.63116185895657e-05
GO:0001525	angiogenesis	5.86600730516536e-05
GO:0045766	positive regulation of angiogenesis	6.94729315295787e-05
GO:0018149	peptide cross-linking	8.24173811097272e-05
GO:0030282	bone mineralization	8.74653359465892e-05
GO:0001764	neuron migration	8.8286499448948e-05
GO:0060284	regulation of cell development	9.06458700161083e-05
GO:0050770	regulation of axonogenesis	0.000101217955459604
GO:0030818	negative regulation of cAMP biosynthetic process	0.000108483595645808
GO:0007160	cell-matrix adhesion	0.000116673328270164
GO:0030514	negative regulation of BMP signaling pathway	0.00012264865222507
GO:0042552	myelination	0.000127709810363108
GO:0043536	positive regulation of blood vessel endothelial cell migration	0.000132022783765134
GO:0007202	activation of phospholipase C activity	0.000138076490480964
GO:0030208	dermatan sulfate biosynthetic process	0.000159294091595038
GO:0050808	synapse organization	0.000166988480012382
GO:0008217	regulation of blood pressure	0.00017105314689578
GO:0051960	regulation of nervous system development	0.000189669311320254
GO:0048010	vascular endothelial growth factor receptor signaling pathway	0.000199628844042777
GO:0051048	negative regulation of secretion	0.00022636408437189
GO:0010001	glial cell differentiation	0.000241246861075043
GO:0097305	response to alcohol	0.000277917042580818
GO:0007218	neuropeptide signaling pathway	0.000309363292484649
GO:0019228	neuronal action potential	0.000338153897025427
GO:0044708	single-organism behavior	0.000368609282603932
GO:0046069	cGMP catabolic process	0.000515128715038106
GO:0021957	corticospinal tract morphogenesis	0.000515128715038106
GO:0007267	cell-cell signaling	0.000570853246843799
GO:0007158	neuron cell-cell adhesion	0.000584734038348295
GO:0021602	cranial nerve morphogenesis	0.000584734038348295
GO:0003215	cardiac right ventricle morphogenesis	0.000584734038348295
GO:0051482	positive regulation of cytosolic calcium ion concentration involved in phospholipase C-activating G-protein coupled signaling pathway	0.000584734038348295
GO:0034394	protein localization to cell surface	0.000638237997193664
GO:0001654	eye development	0.000667477664429182
GO:0050806	positive regulation of synaptic transmission	0.000676734347665636
GO:0001570	vasculogenesis	0.000702389719808012
GO:0030049	muscle filament sliding	0.000733442446311529
GO:0048566	embryonic digestive tract development	0.000962376893881387
GO:0048738	cardiac muscle tissue development	0.00100150741167016
GO:0007613	memory	0.00100188127997783
GO:0010812	negative regulation of cell-substrate adhesion	0.00104662483719484
GO:0017144	drug metabolic process	0.00109016737262958
GO:0042474	middle ear morphogenesis	0.00113932794042092
GO:1901016	regulation of potassium ion transmembrane transporter activity	0.00113932794042092
GO:0048514	blood vessel morphogenesis	0.00119182432644383
GO:0030182	neuron differentiation	0.00123301939135733
GO:0006816	calcium ion transport	0.00124277585740127
GO:0008285	negative regulation of cell proliferation	0.00125347442247988
GO:0007422	peripheral nervous system development	0.00126646594893137
GO:0006937	regulation of muscle contraction	0.00131714935885855
GO:0051606	detection of stimulus	0.0013286901961433
GO:0048041	focal adhesion assembly	0.00134725204489767
GO:0048747	muscle fiber development	0.00134725204489767
GO:0007417	central nervous system development	0.00137319179549051
GO:0030204	chondroitin sulfate metabolic process	0.00141884509260176
GO:0048729	tissue morphogenesis	0.00145623212137712
GO:0007519	skeletal muscle tissue development	0.00148089084872205
GO:0006027	glycosaminoglycan catabolic process	0.00148935158265696
GO:0043270	positive regulation of ion transport	0.00150416383164645
GO:0007420	brain development	0.00152001073614691
GO:0031032	actomyosin structure organization	0.0015322516552625
GO:0010977	negative regulation of neuron projection development	0.00153997343605192
GO:0030819	positive regulation of cAMP biosynthetic process	0.00157591166674766
GO:0072202	cell differentiation involved in metanephros development	0.00157742724743923
GO:0043267	negative regulation of potassium ion transport	0.00157742724743923
GO:0006941	striated muscle contraction	0.00158407199647235
GO:0048846	axon extension involved in axon guidance	0.00161738959554039
GO:0003094	glomerular filtration	0.00161738959554039
GO:0051281	positive regulation of release of sequestered calcium ion into cytosol	0.00161738959554039
GO:0051240	positive regulation of multicellular organismal process	0.0018049970875565
GO:0030500	regulation of bone mineralization	0.00185702556039833
GO:0007409	axonogenesis	0.00186087887800664
GO:0042060	wound healing	0.00195767532765579
GO:0048483	autonomic nervous system development	0.00197131144421203
GO:2000243	positive regulation of reproductive process	0.00197131144421203
GO:0001755	neural crest cell migration	0.00197131144421203
GO:0001823	mesonephros development	0.00207541918531363
GO:0060346	bone trabecula formation	0.00209063488313698
GO:0001658	branching involved in ureteric bud morphogenesis	0.00210559462088981
GO:0051149	positive regulation of muscle cell differentiation	0.00210559462088981
GO:0007186	G-protein coupled receptor signaling pathway	0.00211899027427387
GO:0051047	positive regulation of secretion	0.00214987467392586
GO:0045597	positive regulation of cell differentiation	0.00219300801429436
GO:0035850	epithelial cell differentiation involved in kidney development	0.00220285712581348
GO:0007157	heterophilic cell-cell adhesion	0.00220285712581348
GO:0050873	brown fat cell differentiation	0.00220285712581348
GO:0030195	negative regulation of blood coagulation	0.00220285712581348
GO:0071230	cellular response to amino acid stimulus	0.00221480343736691
GO:0050921	positive regulation of chemotaxis	0.00225807613768353
GO:0006112	energy reserve metabolic process	0.00228091849341105
GO:0014904	myotube cell development	0.00230400462972743
GO:0048168	regulation of neuronal synaptic plasticity	0.00233080639509566
GO:0021510	spinal cord development	0.00233623810133549
GO:0071670	smooth muscle cell chemotaxis	0.00234336735459153
GO:0007216	G-protein coupled glutamate receptor signaling pathway	0.00234336735459153
GO:1900120	regulation of receptor binding	0.00234336735459153
GO:0014832	urinary bladder smooth muscle contraction	0.00234336735459153
GO:0072298	regulation of metanephric glomerulus development	0.00234336735459153
GO:0072223	metanephric glomerular mesangium development	0.00234336735459153
GO:0048754	branching morphogenesis of an epithelial tube	0.00236612129407759
GO:0003300	cardiac muscle hypertrophy	0.002377299200706
GO:0003416	endochondral bone growth	0.00239146218728526
GO:0050433	regulation of catecholamine secretion	0.00239146218728526
GO:0072207	metanephric epithelium development	0.00239146218728526
GO:0008277	regulation of G-protein coupled receptor protein signaling pathway	0.00248443253689022
GO:0035815	positive regulation of renal sodium excretion	0.00252478445952573
GO:0048752	semicircular canal morphogenesis	0.00252478445952573
GO:2000311	regulation of alpha-amino-3-hydroxy-5-methyl-4-isoxazole propionate selective glutamate receptor activity	0.00252478445952573
GO:0061037	negative regulation of cartilage development	0.00252478445952573
GO:0032926	negative regulation of activin receptor signaling pathway	0.00252478445952573
GO:0030308	negative regulation of cell growth	0.00255836002842261
GO:0048762	mesenchymal cell differentiation	0.00265918742456306
GO:0002062	chondrocyte differentiation	0.0027135928501173
GO:0018108	peptidyl-tyrosine phosphorylation	0.00294435889146877
GO:0043279	response to alkaloid	0.00295095783516443
GO:0007166	cell surface receptor signaling pathway	0.00296555575986208
GO:0051966	regulation of synaptic transmission, glutamatergic	0.0029783163733996
GO:0044060	regulation of endocrine process	0.0029783163733996
GO:0043588	skin development	0.00307948770394682
GO:0050795	regulation of behavior	0.00308091225719548
GO:0051216	cartilage development	0.00310655191191635
GO:0048641	regulation of skeletal muscle tissue development	0.00311569837128101
GO:0032956	regulation of actin cytoskeleton organization	0.00319219367129859
GO:0072073	kidney epithelium development	0.00326636843864073
GO:0046928	regulation of neurotransmitter secretion	0.00334672144187926
GO:0030206	chondroitin sulfate biosynthetic process	0.00334672144187926
GO:0001938	positive regulation of endothelial cell proliferation	0.0033712685716798
GO:0001649	osteoblast differentiation	0.00339582671987623
GO:0032835	glomerulus development	0.00340247145890413
GO:0030534	adult behavior	0.00342855324468983
GO:0002040	sprouting angiogenesis	0.00346157531596855
GO:0050731	positive regulation of peptidyl-tyrosine phosphorylation	0.00347661140234275
GO:0030029	actin filament-based process	0.0034831329570984
GO:0043508	negative regulation of JUN kinase activity	0.00351403255061728
GO:0035584	calcium-mediated signaling using intracellular calcium source	0.00351403255061728
GO:0070208	protein heterotrimerization	0.00351403255061728
GO:1902603	carnitine transmembrane transport	0.00351403255061728
GO:0001502	cartilage condensation	0.00351403255061728
GO:0045987	positive regulation of smooth muscle contraction	0.00351403255061728
GO:0035455	response to interferon-alpha	0.00351403255061728
GO:0097094	craniofacial suture morphogenesis	0.00351403255061728
GO:0003197	endocardial cushion development	0.00353743489325936
GO:0007528	neuromuscular junction development	0.00355376496109511
GO:0009967	positive regulation of signal transduction	0.00355718779217363
GO:0032414	positive regulation of ion transmembrane transporter activity	0.0035939720885242
GO:0010828	positive regulation of glucose transport	0.0035939720885242
GO:0045599	negative regulation of fat cell differentiation	0.0035939720885242
GO:0032102	negative regulation of response to external stimulus	0.00361405108016217
GO:0051924	regulation of calcium ion transport	0.00366404125742954
GO:0016525	negative regulation of angiogenesis	0.003671781963704
GO:0030334	regulation of cell migration	0.00377770913582277
GO:0042476	odontogenesis	0.00381654803172706
GO:0008589	regulation of smoothened signaling pathway	0.00398283991020607
GO:0048871	multicellular organismal homeostasis	0.00422271224119084
GO:0001952	regulation of cell-matrix adhesion	0.00425872999265089
GO:0003018	vascular process in circulatory system	0.00427552448523696
GO:0034103	regulation of tissue remodeling	0.00429849603573487
GO:0070374	positive regulation of ERK1 and ERK2 cascade	0.00434877714903917
GO:0006940	regulation of smooth muscle contraction	0.00444718971027329
GO:0061440	kidney vasculature development	0.00446672292847063
GO:0035637	multicellular organismal signaling	0.00447818525107577
GO:0051224	negative regulation of protein transport	0.00448165525188422
GO:0044089	positive regulation of cellular component biogenesis	0.00450859466499421
GO:0030325	adrenal gland development	0.00450859466499421
GO:0051241	negative regulation of multicellular organismal process	0.00457254275292763
GO:0019233	sensory perception of pain	0.00460978192926161
GO:0046849	bone remodeling	0.00472428916271992
GO:1901700	response to oxygen-containing compound	0.00476173653436008
GO:0060485	mesenchyme development	0.00484598823134584
GO:0046847	filopodium assembly	0.00488161956590778
GO:0052652	cyclic purine nucleotide metabolic process	0.00489221306603318
GO:0010171	body morphogenesis	0.00490353146400526
GO:2000021	regulation of ion homeostasis	0.00500137059327519
GO:0030278	regulation of ossification	0.00506560222988738
GO:0046058	cAMP metabolic process	0.00508891185738884
GO:0051954	positive regulation of amine transport	0.00510243657271436
GO:0060056	mammary gland involution	0.00510243657271436
GO:0040037	negative regulation of fibroblast growth factor receptor signaling pathway	0.00510243657271436
GO:0021511	spinal cord patterning	0.00510243657271436
GO:0045923	positive regulation of fatty acid metabolic process	0.00510248399926586
GO:0045600	positive regulation of fat cell differentiation	0.00516077076275242
GO:0090276	regulation of peptide hormone secretion	0.00533552169624832
GO:0048009	insulin-like growth factor receptor signaling pathway	0.00535454236207188
GO:0030857	negative regulation of epithelial cell differentiation	0.00538624539729132
GO:0042246	tissue regeneration	0.00538624539729132
GO:0048662	negative regulation of smooth muscle cell proliferation	0.00538624539729132
GO:0050805	negative regulation of synaptic transmission	0.00538624539729132
GO:0001736	establishment of planar polarity	0.00538938969301404
GO:0016337	cell-cell adhesion	0.00542778151975578
GO:0045761	regulation of adenylate cyclase activity	0.00544705670474638
GO:0051899	membrane depolarization	0.00568975151784674
GO:0071310	cellular response to organic substance	0.00575140659087111
GO:0051153	regulation of striated muscle cell differentiation	0.00579277241483405
GO:0008344	adult locomotory behavior	0.00579277241483405
GO:0042310	vasoconstriction	0.00582399267214883
GO:0048562	embryonic organ morphogenesis	0.00602004564072611
GO:0031346	positive regulation of cell projection organization	0.00609529841531845
GO:0048705	skeletal system morphogenesis	0.0061101847141504
GO:0045785	positive regulation of cell adhesion	0.00612830143296405
GO:0048008	platelet-derived growth factor receptor signaling pathway	0.00632048085204352
GO:0060322	head development	0.00632048085204352
GO:0042692	muscle cell differentiation	0.00640487544929166
GO:0016358	dendrite development	0.00641402326405538
GO:0034332	adherens junction organization	0.00655417480508468
GO:0006836	neurotransmitter transport	0.00657786618538169
GO:0060560	developmental growth involved in morphogenesis	0.00665122563778664
GO:0001568	blood vessel development	0.00674477369636951
GO:1902533	positive regulation of intracellular signal transduction	0.00676333558152614
GO:0022612	gland morphogenesis	0.00681980903191822
GO:0019371	cyclooxygenase pathway	0.00683861900489218
GO:0010882	regulation of cardiac muscle contraction by calcium ion signaling	0.00683861900489218
GO:0010837	regulation of keratinocyte proliferation	0.00683861900489218
GO:0043627	response to estrogen	0.00683942141146261
GO:0046323	glucose import	0.00705552529107978
GO:0010863	positive regulation of phospholipase C activity	0.00706534518076109
GO:0050727	regulation of inflammatory response	0.00716055265892693
GO:0048368	lateral mesoderm development	0.00722877678329593
GO:0048266	behavioral response to pain	0.00722877678329593
GO:0042482	positive regulation of odontogenesis	0.00722877678329593
GO:0046541	saliva secretion	0.00722877678329593
GO:2000463	positive regulation of excitatory postsynaptic membrane potential	0.00722877678329593
GO:0007171	activation of transmembrane receptor protein tyrosine kinase activity	0.00722877678329593
GO:0072017	distal tubule development	0.00722877678329593
GO:0032836	glomerular basement membrane development	0.00722877678329593
GO:0001955	blood vessel maturation	0.00722877678329593
GO:0072189	ureter development	0.00722877678329593
GO:0002087	regulation of respiratory gaseous exchange by neurological system process	0.00722877678329593
GO:0043502	regulation of muscle adaptation	0.00730047818884086
GO:0060541	respiratory system development	0.00743742307074978
GO:0003014	renal system process	0.00746551989646784
GO:0014902	myotube differentiation	0.00751197870738388
GO:0051592	response to calcium ion	0.00755434490296801
GO:0009410	response to xenobiotic stimulus	0.00765237979903818
GO:0060348	bone development	0.00773658437396998
GO:0048016	inositol phosphate-mediated signaling	0.0078128290300843
GO:0007263	nitric oxide mediated signal transduction	0.0078128290300843
GO:0061333	renal tubule morphogenesis	0.0078128290300843
GO:0010880	regulation of release of sequestered calcium ion into cytosol by sarcoplasmic reticulum	0.0078128290300843
GO:0010595	positive regulation of endothelial cell migration	0.00786106441577876
GO:0030030	cell projection organization	0.00786163899006883
GO:0001503	ossification	0.0078933221010172
GO:0006813	potassium ion transport	0.00793035706390453
GO:0001666	response to hypoxia	0.00806184472788797
GO:0006956	complement activation	0.00808388388983547
GO:0002042	cell migration involved in sprouting angiogenesis	0.00808388388983547
GO:0007200	phospholipase C-activating G-protein coupled receptor signaling pathway	0.00810579149033245
GO:0050927	positive regulation of positive chemotaxis	0.0082336565543197
GO:2000736	regulation of stem cell differentiation	0.00846651232829702
GO:0050707	regulation of cytokine secretion	0.00848566110635554
GO:0007565	female pregnancy	0.00849419024273155
GO:0002027	regulation of heart rate	0.00850555981619978
GO:0097285	cell-type specific apoptotic process	0.00881140717697449
GO:0007204	positive regulation of cytosolic calcium ion concentration	0.0089189797982037
GO:0006024	glycosaminoglycan biosynthetic process	0.00908757325006207
GO:0003008	system process	0.00911975013749914
GO:0060359	response to ammonium ion	0.00928584854641103
GO:0003151	outflow tract morphogenesis	0.00928584854641103
GO:0051781	positive regulation of cell division	0.00947663718109528
GO:0003158	endothelium development	0.00948904344459071
GO:0014074	response to purine-containing compound	0.00951090356314368
GO:0072224	metanephric glomerulus development	0.00956592897971635
GO:0035787	cell migration involved in kidney development	0.00965632191280522
GO:0035630	bone mineralization involved in bone maturation	0.00965632191280522
GO:0022601	menstrual cycle phase	0.00965632191280522
GO:0009109	coenzyme catabolic process	0.00965632191280522
GO:0071313	cellular response to caffeine	0.00965632191280522
GO:0014048	regulation of glutamate secretion	0.00965632191280522
GO:0035930	corticosteroid hormone secretion	0.00965632191280522
GO:2000096	positive regulation of Wnt signaling pathway, planar cell polarity pathway	0.00965632191280522
GO:0071221	cellular response to bacterial lipopeptide	0.00965632191280522
GO:1900028	negative regulation of ruffle assembly	0.00965632191280522
GO:0007223	Wnt signaling pathway, calcium modulating pathway	0.00965632191280522
GO:0060665	regulation of branching involved in salivary gland morphogenesis by mesenchymal-epithelial signaling	0.00965632191280522
GO:0044557	relaxation of smooth muscle	0.00965632191280522
GO:0072007	mesangial cell differentiation	0.00965632191280522
GO:0001957	intramembranous ossification	0.00965632191280522
GO:0001973	adenosine receptor signaling pathway	0.00965632191280522
GO:0072177	mesonephric duct development	0.00965632191280522
GO:0010996	response to auditory stimulus	0.00965632191280522
GO:0072284	metanephric S-shaped body morphogenesis	0.00965632191280522
GO:0006208	pyrimidine nucleobase catabolic process	0.00965632191280522
GO:0048638	regulation of developmental growth	0.00972372688017615
GO:0007596	blood coagulation	0.00977667450839375
GO:0043271	negative regulation of ion transport	0.00989686410276525
