# Supplementary material for: Macrophage-associated wound healing contributes to African green monkey SIV pathogenesis control
Source: Nat Commun. 2019 Nov 8;10:5101. doi: 10.1038/s41467-019-12987-9 (PMC6841668; doi:10.1038/s41467-019-12987-9)
Supplement: Supplementary file 4 — Supplementary Data 1 [file 41467_2019_12987_MOESM4_ESM.zip › 2_GOenrich_DElists/GOenrichDE.RM.Re.D12.txt]

GO:0006954	inflammatory response	7.56077322287291e-13
GO:0051607	defense response to virus	8.84201533077008e-13
GO:0060337	type I interferon signaling pathway	4.32914243351767e-12
GO:0060333	interferon-gamma-mediated signaling pathway	3.30279611890121e-07
GO:0045071	negative regulation of viral genome replication	6.97284358076592e-07
GO:0007588	excretion	2.47698188959198e-06
GO:0007267	cell-cell signaling	3.17933525459818e-06
GO:0052033	pathogen-associated molecular pattern dependent induction by symbiont of host innate immune response	4.14341071384004e-06
GO:0002282	microglial cell activation involved in immune response	4.14341071384004e-06
GO:0034341	response to interferon-gamma	5.11920361854878e-06
GO:0007157	heterophilic cell-cell adhesion	7.4177846476555e-06
GO:0050830	defense response to Gram-positive bacterium	7.4177846476555e-06
GO:0006955	immune response	7.9858821112226e-06
GO:0006968	cellular defense response	1.23300131782698e-05
GO:0007155	cell adhesion	1.29149658190542e-05
GO:0070098	chemokine-mediated signaling pathway	1.37936126420973e-05
GO:0032496	response to lipopolysaccharide	2.02117852874774e-05
GO:0030335	positive regulation of cell migration	3.54488870301248e-05
GO:0035455	response to interferon-alpha	4.42587293563591e-05
GO:0032727	positive regulation of interferon-alpha production	4.42587293563591e-05
GO:0042493	response to drug	4.74347022119463e-05
GO:0006952	defense response	4.78941491625815e-05
GO:0050729	positive regulation of inflammatory response	5.22707033158129e-05
GO:0032728	positive regulation of interferon-beta production	5.79597960276516e-05
GO:0007584	response to nutrient	6.3836313156956e-05
GO:0045087	innate immune response	7.45493592535544e-05
GO:0051770	positive regulation of nitric-oxide synthase biosynthetic process	9.22664057150358e-05
GO:0006958	complement activation, classical pathway	0.000108338310260794
GO:0042102	positive regulation of T cell proliferation	0.000114030040088773
GO:0032020	ISG15-protein conjugation	0.000175819693787282
GO:0045359	positive regulation of interferon-beta biosynthetic process	0.000175819693787282
GO:0032757	positive regulation of interleukin-8 production	0.000185816600575875
GO:0032735	positive regulation of interleukin-12 production	0.000185816600575875
GO:0007586	digestion	0.000202386625015319
GO:0010951	negative regulation of endopeptidase activity	0.000213356638543274
GO:0009612	response to mechanical stimulus	0.000228444667953137
GO:0016338	calcium-independent cell-cell adhesion	0.000231500427522039
GO:0010744	positive regulation of macrophage derived foam cell differentiation	0.000246958757981098
GO:0001878	response to yeast	0.000258759080034845
GO:0034154	toll-like receptor 7 signaling pathway	0.000258759080034845
GO:0006811	ion transport	0.000378443738807833
GO:0032755	positive regulation of interleukin-6 production	0.000380648951802942
GO:0007156	homophilic cell adhesion	0.000381336780404567
GO:0043065	positive regulation of apoptotic process	0.000435855000597103
GO:0055078	sodium ion homeostasis	0.000446696823621967
GO:0008015	blood circulation	0.000516053964792777
GO:0048878	chemical homeostasis	0.000533315089826751
GO:0031953	negative regulation of protein autophosphorylation	0.000550714905552492
GO:0035458	cellular response to interferon-beta	0.000550714905552492
GO:0002230	positive regulation of defense response to virus by host	0.000550714905552492
GO:0042482	positive regulation of odontogenesis	0.000550714905552492
GO:0034123	positive regulation of toll-like receptor signaling pathway	0.000551008800918206
GO:0042531	positive regulation of tyrosine phosphorylation of STAT protein	0.000554981508118474
GO:0002828	regulation of type 2 immune response	0.000554981508118474
GO:0030855	epithelial cell differentiation	0.00057679801872457
GO:0050727	regulation of inflammatory response	0.000621825177239828
GO:0030155	regulation of cell adhesion	0.000634399368519673
GO:0009636	response to toxic substance	0.000717309067673087
GO:0002699	positive regulation of immune effector process	0.00072230587532055
GO:0050707	regulation of cytokine secretion	0.000836872976337004
GO:0043123	positive regulation of I-kappaB kinase/NF-kappaB signaling	0.000911666089199973
GO:0014070	response to organic cyclic compound	0.000931971211929769
GO:0032480	negative regulation of type I interferon production	0.00098861923607279
GO:0042088	T-helper 1 type immune response	0.00106394414835916
GO:0044319	wound healing, spreading of cells	0.0010822133897071
GO:0006809	nitric oxide biosynthetic process	0.0011113592791532
GO:0045666	positive regulation of neuron differentiation	0.0011113592791532
GO:0060907	positive regulation of macrophage cytokine production	0.00116277090193657
GO:0010572	positive regulation of platelet activation	0.00116277090193657
GO:0050777	negative regulation of immune response	0.00118506341359253
GO:0042116	macrophage activation	0.00124037779271858
GO:0050715	positive regulation of cytokine secretion	0.00125029321536386
GO:0001913	T cell mediated cytotoxicity	0.00129433796922347
GO:0032733	positive regulation of interleukin-10 production	0.00131479573861492
GO:0050718	positive regulation of interleukin-1 beta secretion	0.00131479573861492
GO:0007568	aging	0.00138533801841456
GO:0007517	muscle organ development	0.00144706261986077
GO:0051090	regulation of sequence-specific DNA binding transcription factor activity	0.00147496333601322
GO:0030500	regulation of bone mineralization	0.00152012477123157
GO:0007611	learning or memory	0.00161076503028252
GO:0009887	organ morphogenesis	0.00172483169596759
GO:0032760	positive regulation of tumor necrosis factor production	0.00182328455013465
GO:0050709	negative regulation of protein secretion	0.00182328455013465
GO:0002687	positive regulation of leukocyte migration	0.00187092128829485
GO:2000649	regulation of sodium ion transmembrane transporter activity	0.00193292635189216
GO:0043066	negative regulation of apoptotic process	0.00197904398511513
GO:0048754	branching morphogenesis of an epithelial tube	0.00204244490274977
GO:0003096	renal sodium ion transport	0.00204252586212496
GO:0001696	gastric acid secretion	0.00204252586212496
GO:0045356	positive regulation of interferon-alpha biosynthetic process	0.00204252586212496
GO:0002730	regulation of dendritic cell cytokine production	0.00204252586212496
GO:0034344	regulation of type III interferon production	0.00204252586212496
GO:0009597	detection of virus	0.00204252586212496
GO:0042496	detection of diacyl bacterial lipopeptide	0.00204252586212496
GO:0050912	detection of chemical stimulus involved in sensory perception of taste	0.00204252586212496
GO:0031348	negative regulation of defense response	0.00205199581852856
GO:0070374	positive regulation of ERK1 and ERK2 cascade	0.00245719453748865
GO:0032570	response to progesterone	0.0025322640185253
GO:0001916	positive regulation of T cell mediated cytotoxicity	0.0026495919644072
GO:0030334	regulation of cell migration	0.00268520479142666
GO:0001894	tissue homeostasis	0.00299214564536477
GO:0032102	negative regulation of response to external stimulus	0.00299214564536477
GO:0031663	lipopolysaccharide-mediated signaling pathway	0.00301621341911528
GO:0006970	response to osmotic stress	0.00306267777270531
GO:0032620	interleukin-17 production	0.00310335390828317
GO:0032740	positive regulation of interleukin-17 production	0.00313667331823514
GO:0048245	eosinophil chemotaxis	0.00313667331823514
GO:0042095	interferon-gamma biosynthetic process	0.00313667331823514
GO:0051014	actin filament severing	0.00313667331823514
GO:0060340	positive regulation of type I interferon-mediated signaling pathway	0.00313667331823514
GO:0043950	positive regulation of cAMP-mediated signaling	0.00313667331823514
GO:0051281	positive regulation of release of sequestered calcium ion into cytosol	0.00320683737612376
GO:0070233	negative regulation of T cell apoptotic process	0.00320683737612376
GO:0007204	positive regulation of cytosolic calcium ion concentration	0.00325428248682777
GO:0032321	positive regulation of Rho GTPase activity	0.00337309280191639
GO:0097305	response to alcohol	0.00337422259537478
GO:0006935	chemotaxis	0.00356294796113888
GO:0010463	mesenchymal cell proliferation	0.00373902914995222
GO:0006414	translational elongation	0.00376162800482454
GO:0030890	positive regulation of B cell proliferation	0.00407330380742865
GO:0007200	phospholipase C-activating G-protein coupled receptor signaling pathway	0.00407330380742865
GO:0032963	collagen metabolic process	0.00409120763674703
GO:0045088	regulation of innate immune response	0.00415520852290753
GO:0009615	response to virus	0.00418438643388983
GO:0002479	antigen processing and presentation of exogenous peptide antigen via MHC class I, TAP-dependent	0.00432990405810606
GO:0043524	negative regulation of neuron apoptotic process	0.00436402299327485
GO:0051591	response to cAMP	0.00457639933853798
GO:0060561	apoptotic process involved in morphogenesis	0.00465949932913932
GO:0048521	negative regulation of behavior	0.00465949932913932
GO:0097028	dendritic cell differentiation	0.00465949932913932
GO:0045597	positive regulation of cell differentiation	0.00467890661866381
GO:0002283	neutrophil activation involved in immune response	0.0047481751278962
GO:0032695	negative regulation of interleukin-12 production	0.0047481751278962
GO:0039529	RIG-I signaling pathway	0.0047481751278962
GO:0019835	cytolysis	0.0047481751278962
GO:0001938	positive regulation of endothelial cell proliferation	0.00476742039512564
GO:0007159	leukocyte cell-cell adhesion	0.00483131325403981
GO:0032642	regulation of chemokine production	0.00483131325403981
GO:0002449	lymphocyte mediated immunity	0.00497576415083553
GO:0051216	cartilage development	0.00502783946719638
GO:0007165	signal transduction	0.00512541396511607
GO:0042742	defense response to bacterium	0.00552431611683377
GO:0050798	activated T cell proliferation	0.00556184119765179
GO:0022617	extracellular matrix disassembly	0.00588485199846347
GO:0042130	negative regulation of T cell proliferation	0.00601978981450533
GO:0007166	cell surface receptor signaling pathway	0.00602874755276283
GO:0001708	cell fate specification	0.00615904904539076
GO:0043299	leukocyte degranulation	0.00615904904539076
GO:0051384	response to glucocorticoid	0.00618227554299776
GO:0007167	enzyme linked receptor protein signaling pathway	0.00624738212440663
GO:0003254	regulation of membrane depolarization	0.00658106680684251
GO:0010043	response to zinc ion	0.00658106680684251
GO:0042535	positive regulation of tumor necrosis factor biosynthetic process	0.00658461786847867
GO:0032494	response to peptidoglycan	0.00658461786847867
GO:0071360	cellular response to exogenous dsRNA	0.00658461786847867
GO:0045655	regulation of monocyte differentiation	0.00658461786847867
GO:0046849	bone remodeling	0.00671304393253301
GO:0071248	cellular response to metal ion	0.00671304393253301
GO:0001101	response to acid	0.00717703222714735
GO:0042127	regulation of cell proliferation	0.00727712137569597
GO:0035456	response to interferon-beta	0.00731735929969729
GO:0034121	regulation of toll-like receptor signaling pathway	0.00732103551880325
GO:0032490	detection of molecule of bacterial origin	0.00734507708113473
GO:0050663	cytokine secretion	0.00734829241362215
GO:0042977	activation of JAK2 kinase activity	0.00739382620839531
GO:0045056	transcytosis	0.00739382620839531
GO:0061549	sympathetic ganglion development	0.00739382620839531
GO:0035988	chondrocyte proliferation	0.00739382620839531
GO:1902285	semaphorin-plexin signaling pathway involved in neuron projection guidance	0.00739382620839531
GO:0045343	regulation of MHC class I biosynthetic process	0.00739382620839531
GO:0019060	intracellular transport of viral protein in host cell	0.00739382620839531
GO:0007262	STAT protein import into nucleus	0.00739382620839531
GO:2000110	negative regulation of macrophage apoptotic process	0.00739382620839531
GO:0050849	negative regulation of calcium-mediated signaling	0.00739382620839531
GO:0019441	tryptophan catabolic process to kynurenine	0.00739382620839531
GO:0071221	cellular response to bacterial lipopeptide	0.00739382620839531
GO:0097490	sympathetic neuron projection extension	0.00739382620839531
GO:0097491	sympathetic neuron projection guidance	0.00739382620839531
GO:0030198	extracellular matrix organization	0.00741823060190185
GO:0001960	negative regulation of cytokine-mediated signaling pathway	0.00743111952141037
GO:0048247	lymphocyte chemotaxis	0.0074720734257396
GO:0042346	positive regulation of NF-kappaB import into nucleus	0.0074720734257396
GO:0016525	negative regulation of angiogenesis	0.00752192937936093
GO:0014068	positive regulation of phosphatidylinositol 3-kinase signaling	0.00752192937936093
GO:0002286	T cell activation involved in immune response	0.00766224807578941
GO:0046635	positive regulation of alpha-beta T cell activation	0.00776525880684878
GO:0001934	positive regulation of protein phosphorylation	0.0077961515443037
GO:0070168	negative regulation of biomineral tissue development	0.00780314324305377
GO:0090025	regulation of monocyte chemotaxis	0.00780314324305377
GO:0002825	regulation of T-helper 1 type immune response	0.00780314324305377
GO:0010885	regulation of cholesterol storage	0.00780314324305377
GO:0002686	negative regulation of leukocyte migration	0.00780314324305377
GO:0055085	transmembrane transport	0.00861887936054251
GO:0030814	regulation of cAMP metabolic process	0.00865763602488936
GO:0002824	positive regulation of adaptive immune response based on somatic recombination of immune receptors built from immunoglobulin superfamily domains	0.0088702265407381
GO:0071496	cellular response to external stimulus	0.00888032480982238
GO:0072678	T cell migration	0.00903433506664605
GO:0002698	negative regulation of immune effector process	0.00921336964395445
GO:0045580	regulation of T cell differentiation	0.00957314200027629
GO:0001822	kidney development	0.00958903238263418
GO:0042093	T-helper cell differentiation	0.00973646328747395
GO:2000021	regulation of ion homeostasis	0.0097835706439367
GO:0042221	response to chemical	0.00980270694696705
GO:0002703	regulation of leukocyte mediated immunity	0.00980334687181512
GO:0021675	nerve development	0.00987102680458047
