# Supplementary material for: Macrophage-associated wound healing contributes to African green monkey SIV pathogenesis control
Source: Nat Commun. 2019 Nov 8;10:5101. doi: 10.1038/s41467-019-12987-9 (PMC6841668; doi:10.1038/s41467-019-12987-9)
Supplement: Supplementary file 6 — Source Data [file 41467_2019_12987_MOESM6_ESM.txt]

Dataset	Human skin	Human skin	Human skin	Mouse tongue	Mouse tongue	Mouse tongue	Mouse tongue	Mouse tongue	Mouse tongue	Mouse tongue	Mouse tongue	Mouse skin	Mouse skin	Mouse skin	Mouse skin	Mouse skin	Mouse skin	Mouse skin	Mouse skin	Rat eardrum	Rat eardrum	Rat eardrum	Rat eardrum	Rat eardrum	Rat eardrum	Rat eardrum	Rat eardrum	Rat eardrum	Rat eardrum	Aq axolotl	Aq axolotl	Aq axolotl	Aq axolotl	Terr axolotl	Terr axolotl	Terr axolotl	Terr axolotl
Time	intact skin	3rd post-op	7th post-op	0 hr	6 hrs	12 hrs	24 hrs	3 days	5 days	7 days	10 days	0 hr	6 hrs	12 hrs	24 hrs	3 days	5 days	7 days	10 days	0 hours	12 hours	24 hours	36 hours	48 hours	72 hours	96 hours	120 hours	144 hours	168 hours	days post injury: 0 (uninjured)	days post injury: 1 day	days post injury: 3 days	days post injury: 7 days	days post injury: 0 (uninjured)	days post injury: 1 day	days post injury: 3 days	days post injury: 7 days
BZRAP1	-2.429e-17	-0.7654	-0.8317	2.961e-16	-0.132	-0.1115	-0.06396	0.09392	0.09487	0.1857	0.06406	0	-0.4756	-0.3854	-0.238	-0.3613	-0.4716	-0.3058	-0.03853	-1.48e-16	-0.2735	-0.3586	-0.2656	-0.1584	-0.368	-0.422	-0.3325	-0.06602	-0.1486	NA	NA	NA	NA	NA	NA	NA	NA
MRC2	0	-0.08943	0.07586	2.961e-16	-0.807	-1.047	-0.5157	0.3002	0.4255	0.3878	0.5885	2.961e-16	-0.6449	-0.9218	-0.5492	0.5087	1.098	0.9403	0.6623	NA	NA	NA	NA	NA	NA	NA	NA	NA	NA	4.441e-16	-0.5759	-0.7705	0.04199	-2.22e-16	-0.06648	-0.4612	-0.2784
GPR124	-6.939e-18	-0.4421	-0.2243	-2.961e-16	-0.1536	-0.1653	0.04257	-0.2245	-0.1181	0.758	0.6151	2.961e-16	-0.7528	0.186	0.3053	0.2149	0.3574	1.396	0.8152	NA	NA	NA	NA	NA	NA	NA	NA	NA	NA	NA	NA	NA	NA	NA	NA	NA	NA
SLC45A4	-1.735e-18	-0.254	-0.4788	-5.921e-16	-0.387	-0.6156	-0.2293	-0.1385	0.05466	-0.05854	-0.08417	5.921e-16	-0.2581	-0.5194	-0.1733	0.7638	0.572	0.6525	0.4054	0	0.1879	0.5049	0.3035	0.5475	0.6017	0.4465	0.5568	0.5242	0.453	2.22e-16	0.1157	0.3782	0.6333	0	-0.1718	-0.07253	0.3463
VIM	-1.735e-18	0.3462	0.2156	0	0.007367	0.3085	0.7632	1.12	1.026	0.9916	0.8393	-5.921e-16	-0.2273	0.4909	0.7983	1.073	0.9017	0.8544	0.6542	5.921e-16	0.1162	-0.1085	-0.1914	0.2381	0.344	1.041	0.0885	0.7613	2.057	-4.441e-16	-0.3065	0.7889	1.37	0	-0.4893	0.7768	0.8495
WISP2	2.082e-17	-1.849	-0.9376	-2.961e-16	-0.2721	0.3495	0.3096	0.6145	0.7227	0.6802	0.5561	0	-0.5085	-0.7693	-0.07025	1.001	1.008	0.4144	0.5154	0	-0.1772	0.1426	0.1557	0.4845	0.6447	1.327	1.386	1.403	3.201	NA	NA	NA	NA	NA	NA	NA	NA
ABCC9	NA	NA	NA	-5.921e-16	-0.432	-0.3755	-0.3433	0.1498	0.1388	0.0457	0.1673	0	-1.17	-0.6325	-0.9918	-0.539	-0.08005	0.2867	0.02824	NA	NA	NA	NA	NA	NA	NA	NA	NA	NA	NA	NA	NA	NA	NA	NA	NA	NA
TGFBR3	-1.388e-17	-0.9161	-1.16	0	-0.1232	0.0362	-0.07137	0.5457	0.4688	-0.04567	-0.01603	-5.921e-16	-0.4676	-0.3533	-0.2266	0.2888	0.2434	-0.2342	-0.1018	-1.48e-16	-0.5872	-0.6889	-0.8521	-0.6094	-0.6281	-0.5217	-0.03344	0.4557	-0.5419	-2.22e-16	0.2115	0.04661	0.1292	0	0.1411	-0.0002756	-0.04833
CYBRD1	-1.214e-17	-0.2499	-0.09407	-5.921e-16	-0.02301	-0.04209	-0.4439	-0.1266	-0.06312	-0.6816	-0.3554	-2.961e-16	0.702	-3.504	-3.538	-2.531	-1.508	-1.229	-0.3536	-2.961e-16	-2.013	-1.738	-1.143	-1.698	-1.603	-1.859	-1.932	-3.228	-1.983	2.22e-16	0.06869	-0.1626	-0.298	0	0.4874	0.1236	-0.1219
TRHDE	6.939e-18	-0.4421	-0.3134	1.48e-16	-0.1863	-0.09484	-0.1106	0.4674	0.2915	-0.09635	0.1814	1.48e-16	-0.4245	-0.3056	-0.1012	-0.104	-0.2401	-0.08802	-0.1373	2.961e-16	1.689	-0.008875	-0.03274	0.03075	-0.1943	-0.3539	-0.09522	0.0812	-0.102	-1.11e-16	0.4928	-0.4891	-0.3454	1.11e-16	0.1489	0.05849	-0.1016
MRVI1	-1.908e-17	-0.08113	0.07902	-2.961e-16	-0.4645	-0.2413	-0.4159	0.01547	0.1054	-0.2397	0.00759	2.961e-16	-1.146	0.001117	-0.7351	-0.5757	-0.3867	-0.277	-0.6682	NA	NA	NA	NA	NA	NA	NA	NA	NA	NA	NA	NA	NA	NA	NA	NA	NA	NA
AP1M1	3.469e-18	0.4458	0.1276	-5.921e-16	0.03271	0.4534	0.5256	0.01942	0.02271	0.03853	0.2117	-5.921e-16	-0.1571	0.7147	0.6401	0.2501	-0.07995	0.0972	-0.01425	-1.48e-16	0.4033	0.442	0.3691	0.5294	0.2053	0.6242	0.07363	0.3332	0.6512	0	-0.3093	0.3444	0.3952	-8.882e-16	0.06558	0.5664	0.4485
NUAK1	5.551e-17	-1.679	-1.014	0	-0.474	-0.6224	-0.1573	-0.2162	-0.212	-0.3849	-0.1057	-5.921e-16	-0.3699	-1.724	-2.349	-1.271	-0.2868	-0.4301	-0.4908	-1.48e-16	-0.3942	-0.3411	-0.3041	-0.1157	-0.07923	-0.258	0.1881	0.7942	-0.1302	-2.22e-16	0.7043	-0.3054	0.1505	0	1.449	0.1622	0.6948
NAALAD2	0	-0.8725	-0.6045	-5.921e-16	-0.6221	-0.9148	-0.8274	0.02914	0.2319	-0.1708	0.1011	2.961e-16	-0.9686	-1.516	-1.409	0.02168	0.6201	0.5393	0.04455	-1.48e-16	0.05868	0.1048	0.02496	-0.05256	-0.05006	0.07097	0.02928	0.2667	-0.01736	3.331e-16	0.3782	0.142	-0.1219	0	-0.03412	-0.02325	0.3411
FGFR1	-6.939e-18	-0.3978	-0.312	0	0.3363	0.4659	0.4936	0.3275	0.3524	0.7645	0.6737	5.921e-16	0.1276	0.1297	-0.1745	0.1422	0.2434	0.6648	0.6286	NA	NA	NA	NA	NA	NA	NA	NA	NA	NA	2.22e-16	0.4638	0.5575	1.18	-2.22e-16	0.523	-0.00632	0.3479
FKBP7	0	-0.1596	-0.1398	5.921e-16	-0.4252	-0.3648	-0.2521	0.1134	0.3717	0.1502	0.1858	8.882e-16	-1.291	-1.163	-1.052	0.3501	1.065	1.057	0.6085	-2.961e-16	-0.5652	-0.8211	-0.7235	-0.6444	-0.4645	0.2484	0.3322	0.1555	1.143	4.441e-16	0.4521	0.8724	1.842	8.882e-16	-0.06684	-0.4686	-0.5385
AKR1B1	1.388e-17	0.6803	0.6936	-5.921e-16	-0.3117	-0.1918	-0.1417	0.3354	0.226	-0.05023	0.1355	0	-0.3135	0.2727	-0.0525	0.5976	0.4635	0.3528	-0.06137	NA	NA	NA	NA	NA	NA	NA	NA	NA	NA	0	0.02021	-0.007037	-0.01777	8.882e-16	0.1379	0.5414	0.4732
ADAMTS2	0	-0.06577	0.6534	5.921e-16	-0.5164	-0.2867	-0.2866	0.1694	0.7324	0.3227	0.5466	5.921e-16	-1.01	-1.136	-1.299	-0.1513	0.3843	0.3209	-0.1124	NA	NA	NA	NA	NA	NA	NA	NA	NA	NA	2.22e-16	-0.4874	-0.6666	0.2031	-2.22e-16	0.3053	0.5105	1.203
NID2	-4.163e-17	1.331	2.631	2.961e-16	-0.4355	-0.4874	-0.2688	0.7713	1.014	0.4939	0.463	-2.961e-16	-1.354	-1.392	-0.6577	0.5352	0.8442	0.5748	0.5558	1.48e-16	-0.033	-0.3147	0.06268	-0.00419	0.6413	1.039	1.458	1.08	1.855	6.661e-16	-0.9998	-1.32	0.6946	0	-2.417	-1.948	-1.299
LTBP4	1.735e-18	-0.2314	-0.2768	-5.921e-16	-0.2142	-0.4736	-0.7429	-0.7937	-0.6218	0.4503	0.2729	-5.921e-16	-0.3284	-0.9146	-1.318	-2.029	-1.419	-0.8395	0.01857	0	-0.7806	-0.7399	-0.8592	-0.8388	-1.245	-1.102	-1.681	-1.818	-0.6832	-2.22e-16	0.188	0.2355	0.1377	-2.22e-16	0.1074	-0.1007	0.03315
CHRD	7.806e-18	-0.1188	-0.1083	2.961e-16	0.03754	-0.03404	0.1633	0.4933	0.7499	0.5744	0.4249	0	0.002043	-0.1044	0.058	0.4961	0.5666	0.547	0.1934	1.48e-16	-0.3362	-0.2632	-0.1419	-0.06116	0.1545	0.1465	-0.08475	0.3809	0.03981	0	0.2901	0.29	0.1275	-2.22e-16	0.1274	0.1421	0.2721
LAMB1	5.551e-17	0.8687	1.484	0	-0.4813	-0.03296	-0.06249	0.4129	0.6301	0.2393	0.493	-5.921e-16	-0.4014	-0.8726	-0.833	-0.1639	0.2725	0.3211	0.2224	-8.882e-16	-0.0159	-0.09132	-0.2243	0.04867	0.1942	0.3417	-0.2161	0.2025	0.9623	-6.661e-16	-0.23	1.973	2.519	-4.441e-16	-2.271	-2.306	-1.084
ESR1	1.041e-17	-0.9678	-0.8464	2.961e-16	-0.2605	-0.07764	-0.3239	0.6731	0.6427	0.1213	0.5416	-5.921e-16	-1.756	-1.07	-1.104	-0.09297	0.01159	-0.08111	-0.4193	0	0.2334	-0.1378	-0.1765	0.08145	-0.196	-0.0008503	-0.07029	0.1614	-0.2455	NA	NA	NA	NA	NA	NA	NA	NA
PALM	-1.041e-17	-0.6564	-0.5913	0	-0.3748	0.2954	0.3746	0.1763	0.2195	1.055	0.9488	0	-0.1123	-0.6303	-0.3588	-0.2021	-0.152	0.179	0.5535	NA	NA	NA	NA	NA	NA	NA	NA	NA	NA	NA	NA	NA	NA	NA	NA	NA	NA
LGALS1	6.939e-18	0.8318	0.9575	0	-0.4213	0.05923	0.5188	1.016	0.8693	0.5168	0.4387	5.921e-16	-0.8959	-0.1802	0.399	0.7248	0.8489	0.7991	0.3829	-5.921e-16	-0.5127	-0.1288	-0.01826	0.09573	0.2348	1.36	1.051	0.9828	1.863	0	-1.159	-0.07758	0.5526	4.441e-16	-0.9271	0.3219	0.4594
PATZ1	1.214e-17	-0.3308	-0.4933	-2.961e-16	-0.2896	-0.1174	-0.275	0.02782	0.2074	0.04392	0.1217	2.961e-16	-0.0697	-0.9135	-0.8972	-0.572	-0.2432	-0.06336	0.2043	-1.48e-16	-0.1156	-0.01452	0.08428	0.1627	0.04022	-0.1372	-0.1539	0.06084	0.2834	2.22e-16	0.0123	-0.08448	-0.135	-4.441e-16	0.1275	0.01106	-0.0819
SRPX	-4.163e-17	1.154	1.068	2.961e-16	-0.5979	-0.7001	-0.4494	0.2901	0.2459	0.01261	-0.1576	-5.921e-16	-1.781	-2.041	-1.64	-0.3752	0.2288	0.1605	0.3014	NA	NA	NA	NA	NA	NA	NA	NA	NA	NA	4.441e-16	1.933	2.207	2.528	4.441e-16	-0.3309	-0.06639	0.1818
USP11	3.469e-18	0.1327	-0.04376	0	-0.2921	-0.3409	-0.2112	0.01114	0.07794	0.3189	0.2742	2.961e-16	-1.099	-1.203	-0.9113	-0.5407	-0.2916	0.07238	0.08247	NA	NA	NA	NA	NA	NA	NA	NA	NA	NA	0	0.07016	0.08946	0.03939	1.11e-16	0.4788	0.3759	0.2565
MEDAG	2.776e-17	2.967	0.8284	0	0.4794	0.4486	0.2503	0.1928	0.05916	0.2003	0.4057	0	0.723	1.118	1.007	0.7515	0.5555	0.5633	0.1253	4.441e-16	1.728	0.4917	0.9368	0.1151	0.3622	0.7557	1.278	0.6158	2.026	NA	NA	NA	NA	NA	NA	NA	NA
RASL12	-4.12e-18	-0.4967	0.01424	0	0.05657	0.216	0.2873	0.4619	0.4539	0.2397	0.2925	2.961e-16	-0.3518	0.2659	0.2891	0.1679	0.1855	0.1934	-0.106	0	-0.1222	-0.4255	-0.6458	-0.1348	-0.5884	-0.3179	-0.05514	0.7082	0.1005	NA	NA	NA	NA	NA	NA	NA	NA
IGDCC4	-1.388e-17	-0.8813	0.4235	-5.921e-16	-0.5213	-0.3726	-0.1732	0.09705	0.3603	0.05316	0.02956	0	-1.251	-0.6466	-0.9479	-0.4636	0.3598	0.5452	-0.229	0	-0.1595	-0.1074	-0.08231	-0.3281	-0.01175	-0.2322	0.2284	-0.2244	-0.00265	NA	NA	NA	NA	NA	NA	NA	NA
CPQ	1.735e-18	-0.364	-0.2197	5.921e-16	-0.4566	-0.7037	-0.7552	-0.03583	-0.1269	-0.08789	0.108	5.921e-16	-0.9492	-0.9802	-1.469	-0.6833	-0.4565	0.02684	-0.4646	0	-0.8424	-1.602	-1.242	-1.349	-0.8802	-0.6564	-0.2131	-0.5407	0.9198	NA	NA	NA	NA	NA	NA	NA	NA
ZC2HC1A	-9.714e-17	-2.21	-1.884	-5.921e-16	-0.6497	-0.2726	-0.4773	-0.06636	-0.07692	-0.3115	0.03418	0	-1.04	-0.7384	-0.9773	-0.8688	-0.6791	-0.1702	-0.4578	NA	NA	NA	NA	NA	NA	NA	NA	NA	NA	NA	NA	NA	NA	NA	NA	NA	NA
ARHGEF10	NA	NA	NA	-2.961e-16	-0.7667	-0.03721	0.005707	0.1466	0.2302	0.2043	0.2785	5.921e-16	-0.5512	-0.8887	-0.8864	-0.405	-0.1991	0.3592	0.03131	-1.48e-16	-0.4259	-0.1948	-0.237	-0.1507	-0.185	-0.1733	-0.1572	-0.0917	0.1999	NA	NA	NA	NA	NA	NA	NA	NA
PTOV1	8.674e-19	-0.1887	-0.1209	0	-0.1827	-0.2218	-0.1065	-0.05893	0.01093	0.6837	0.4314	-5.921e-16	-0.2544	-0.6674	-0.6663	-0.3592	-0.07495	0.06298	0.6299	-5.921e-16	-0.3677	-0.02854	-0.4137	-0.05113	-0.6591	0.124	-0.2639	0.6564	0.8623	NA	NA	NA	NA	NA	NA	NA	NA
PTPRS	-8.674e-18	-0.1758	-0.1436	-5.921e-16	-0.2352	-0.08663	-0.1041	0.1755	0.2172	0.03913	0.0451	-5.921e-16	-0.4531	-0.8514	-0.9368	-0.5677	-0.0922	-0.02367	0.115	NA	NA	NA	NA	NA	NA	NA	NA	NA	NA	2.22e-16	1.498	1.495	1.579	-4.441e-16	-0.06253	-0.7782	-0.4128
RASIP1	1.735e-18	-0.02211	-0.03869	-2.961e-16	0.8183	0.4887	0.3417	0.1552	0.3865	0.8939	0.8382	2.961e-16	0.6212	1.434	1.836	0.3636	0.3446	0.1312	0.6139	1.48e-16	0.2937	-0.06068	-0.3545	-0.04299	-0.1117	-0.2154	-0.4106	-0.467	0.8919	NA	NA	NA	NA	NA	NA	NA	NA
FKBP8	8.674e-19	0.04361	0.06412	0	-0.002233	-0.08629	-0.01392	-0.6426	-0.5915	0.2021	0.01637	-5.921e-16	0.0365	-0.3389	-0.08547	-0.2435	-0.2384	-0.3232	0.05573	-4.441e-16	0.05525	0.2855	0.3128	0.3912	0.1232	0.3906	-0.005662	0.2141	0.4509	4.441e-16	-0.08296	-0.6007	-0.1201	8.882e-16	-0.4494	-0.8475	-0.7104
FKBP14	NA	NA	NA	2.961e-16	-0.432	-0.2974	0.00538	0.5932	0.7927	0.5079	0.4568	2.961e-16	-1.444	-1.012	-0.6959	0.3232	0.8282	0.8468	0.3882	NA	NA	NA	NA	NA	NA	NA	NA	NA	NA	NA	NA	NA	NA	NA	NA	NA	NA
ECM2	9.541e-18	-0.7472	-0.2917	0	-1.98	-1.739	-1.359	-0.8144	-0.481	-0.598	-0.4069	-2.961e-16	-2.275	-2.387	-2.737	-1.513	-0.856	-0.3885	-0.4602	NA	NA	NA	NA	NA	NA	NA	NA	NA	NA	-2.22e-16	-0.03782	0.7744	2.301	2.22e-16	-1.718	-2.148	-1.933
CXCL12	6.939e-18	0.5151	0.8042	0	-0.498	0.1652	0.6813	0.4418	0.3799	0.1049	0.2564	0	-0.3331	-1.025	0.3685	0.7943	0.6818	0.1877	0.1966	NA	NA	NA	NA	NA	NA	NA	NA	NA	NA	-1.11e-16	0.03406	0.1349	0.5574	2.22e-16	0.09242	-0.0402	-0.1188
ACTA2	-1.041e-17	-0.2409	0.2585	-5.921e-16	-0.7125	-0.2946	0.09963	0.6421	0.6231	0.6123	0.604	-5.921e-16	-1.087	-0.2472	0.1391	-0.1036	0.3672	0.0868	0.1508	NA	NA	NA	NA	NA	NA	NA	NA	NA	NA	-4.441e-16	-2.894	-3.451	-4.894	-4.441e-16	-4.347	-5.122	-4.997
EBF3	1.388e-17	-0.7116	-0.4948	0	-0.4428	-0.2571	0.008017	0.1365	0.3333	-0.04488	0.1922	0	-0.7855	-0.07259	-0.1909	0.1935	0.4033	0.3007	0.08806	NA	NA	NA	NA	NA	NA	NA	NA	NA	NA	2.22e-16	0.2864	0.09056	0.1011	2.22e-16	0.1197	-0.0289	-0.07043
ASPA	NA	NA	NA	0	-0.9989	-0.5135	-0.3777	0.4217	0.382	-0.08565	-0.004297	-2.961e-16	-0.9166	-1.681	-1.14	-0.342	-0.3974	-0.6669	-0.79	NA	NA	NA	NA	NA	NA	NA	NA	NA	NA	0	-0.4362	-0.4583	0.1672	-4.441e-16	-0.6627	-0.6083	-0.3801
COL1A1	NA	NA	NA	-5.921e-16	-0.6407	-0.3656	0.0934	1.046	2.027	2.352	1.946	5.921e-16	-1.546	-1.255	-1.71	-0.08583	0.7393	0.9365	0.8945	-5.921e-16	-0.3931	-0.9877	-0.5582	-0.4348	0.2081	1.082	1.795	1.27	2.262	NA	NA	NA	NA	NA	NA	NA	NA
ARHGEF17	0	0.03241	0.1035	-5.921e-16	-0.1658	-1.078	-0.88	-0.7309	-0.6359	0.5453	0.3593	-2.961e-16	0.05078	-1.163	-1.263	-1.509	-1.229	-0.1239	0.2836	-1.48e-16	0.1066	0.1336	0.1277	0.2247	-0.02394	0.138	0.2364	0.707	0.3747	NA	NA	NA	NA	NA	NA	NA	NA
LEPREL2	-5.204e-18	-0.07397	0.4239	0	-0.4982	-0.2168	-0.1854	-0.0716	0.2402	0.1685	0.04219	0	-0.8803	-0.3384	-0.3375	0.1548	0.779	0.9348	0.5193	0	-0.5806	-1.009	-0.9935	-1.323	-1.06	-0.8654	-0.3831	-0.9047	-0.05544	NA	NA	NA	NA	NA	NA	NA	NA
PRPF40B	NA	NA	NA	-2.961e-16	-0.1664	0.009663	0.1255	-0.1929	-0.2271	0.07403	0.1172	0	-0.2929	-0.1684	-0.5597	-0.9316	-0.565	-0.3042	-0.01548	NA	NA	NA	NA	NA	NA	NA	NA	NA	NA	NA	NA	NA	NA	NA	NA	NA	NA
TENC1	3.469e-18	-0.4057	-0.5799	0	0.6232	0.7814	0.826	0.5657	0.6162	1.239	1.181	2.961e-16	-0.602	0.0585	-0.1951	-0.2985	-0.3753	-0.02718	0.1972	NA	NA	NA	NA	NA	NA	NA	NA	NA	NA	NA	NA	NA	NA	NA	NA	NA	NA
STX2	-2.429e-17	0.7595	0.721	2.961e-16	-0.5522	0.03643	0.1258	0.1916	0.2283	0.1643	0.2095	0	-0.6231	-0.2442	0.1889	0.4103	0.3308	0.4283	0.127	-4.441e-16	-0.1297	0.2471	0.07896	0.2563	0.2576	0.2333	0.07605	0.4739	0.3906	NA	NA	NA	NA	NA	NA	NA	NA
SLC29A1	-5.204e-18	-0.4106	-0.7773	NA	NA	NA	NA	NA	NA	NA	NA	NA	NA	NA	NA	NA	NA	NA	NA	0	-0.7056	-1.079	-1.211	-1.202	-1.031	-1.021	-0.5061	-0.3975	0.04462	4.441e-16	-1.425	-0.8242	0.0937	-2.22e-16	-0.7483	-0.2881	-0.03585
LAMA4	NA	NA	NA	-5.921e-16	0.006143	0.005583	0.2317	0.6352	0.7642	0.4871	0.4753	5.921e-16	-0.783	-0.3123	-0.1068	0.4757	0.7013	0.3805	0.1268	4.441e-16	0.397	-0.1586	-0.01706	0.2224	0.5149	0.8493	0.7332	0.3654	1.839	NA	NA	NA	NA	NA	NA	NA	NA
GHR	-6.245e-17	-1.445	-1.141	0	-0.1735	-0.03089	-0.2534	0.432	0.4213	-0.001227	0.1435	5.921e-16	-0.9915	-0.9354	-0.5741	-0.7239	-0.6539	-0.577	-0.7606	-2.961e-16	-0.4018	-0.4194	-0.09166	-0.4014	-0.1924	-0.618	0.1007	0.5723	-0.1297	4.441e-16	-0.02698	-0.1178	-0.05788	-2.22e-16	-0.3905	-0.2765	-0.3126
SPARC	2.082e-17	-1.333	-0.5512	-5.921e-16	-0.1316	0.2902	0.5168	0.8055	1.193	1.438	0.9909	0	-0.9517	-0.6476	-0.5587	0.2646	0.7233	0.6549	0.7669	0	-0.3274	-0.2645	-0.3444	-0.4164	-0.4917	0.527	0.02618	0.66	2.405	-8.882e-16	1.503	1.977	2.577	8.882e-16	0.1749	0.2215	0.6791
PDE8B	-3.469e-17	-1.321	-1.174	-2.961e-16	-0.301	-0.06515	0.06203	0.3979	0.2694	-0.06444	0.1725	2.961e-16	-0.3113	-0.2346	-0.03867	-0.1367	-0.171	-0.07868	-0.4209	4.441e-16	-0.07842	-0.04551	0.06892	-0.2063	-0.1319	-0.05497	-0.2126	0.06649	-0.1261	NA	NA	NA	NA	NA	NA	NA	NA
ARSB	-2.776e-17	1.747	1.401	5.921e-16	-0.7987	-0.5197	-0.1598	0.6342	0.575	0.3543	0.5365	-5.921e-16	-1.243	-1.282	-0.8187	0.4362	0.5965	0.6114	0.1678	1.48e-16	0.139	0.4097	0.4992	0.5154	0.4923	0.4535	0.7173	1.293	0.9621	-4.441e-16	-0.3169	0.4894	0.6554	2.22e-16	-0.3862	0.2137	0.6724
THBS4	-2.082e-17	-0.8912	-0.8068	-5.921e-16	0.0208	0.5439	0.5913	1.031	1.325	1.342	1.27	-2.961e-16	-0.8521	-0.2792	-0.02251	1.211	2.118	2.089	1.758	NA	NA	NA	NA	NA	NA	NA	NA	NA	NA	4.441e-16	-0.956	-0.6196	1.143	-2.22e-16	-1.326	-1.839	-0.6826
DBN1	-2.776e-17	0.111	0.04576	0	-0.1082	-0.5506	-0.4487	0.3304	0.4708	0.6557	0.6909	0	0.196	-1.018	-1.185	0.04837	0.4201	0.2208	0.6088	4.441e-16	0.0786	0.03555	0.2681	0.3897	0.9973	1.276	1.86	1.114	2.208	2.22e-16	0.1768	-0.04533	0.1616	2.22e-16	0.08219	-0.1966	-0.0208
PDE1A	-1.735e-18	-0.1783	0.2528	-2.961e-16	0.3773	0.3257	0.1137	0.5667	0.5143	0.1747	0.2665	2.961e-16	-0.04607	0.399	0.4465	0.578	0.3392	0.00369	-0.009427	-1.48e-16	-0.09929	-0.2917	0.46	-0.3643	-0.1431	-0.1827	-0.0934	0.2466	-0.08466	NA	NA	NA	NA	NA	NA	NA	NA
FN1	-1.735e-18	0.2433	1.111	-5.921e-16	-0.4453	-0.5882	-0.6119	0.1878	0.7551	0.6125	0.6602	0	-0.4283	-0.3817	0.1162	0.541	1.188	1.208	0.8801	-2.961e-16	1.253	1.022	1.696	1.881	3.021	2.75	3.7	3.823	3.774	0	0.9057	3.884	5.782	-2.22e-16	-0.3194	1.203	3.593
PRRX1	6.939e-18	1.066	0.761	5.921e-16	-0.4589	-0.3532	-0.1357	0.256	0.4115	0.0871	0.1253	5.921e-16	-0.9743	-0.1162	0.05853	0.5355	0.641	0.7485	0.2018	5.921e-16	-0.2148	-0.4764	-0.7384	-1.195	-1.139	-0.2069	-0.3122	-0.1319	1.355	3.331e-16	0.2106	0.04161	0.1344	2.22e-16	0.1219	-0.05316	-0.01585
ANGPTL1	1.388e-17	-2.476	-1.968	5.921e-16	-2.165	-1.553	-1.208	0.04746	-0.04099	0.1875	0.259	2.961e-16	-1.851	-2.601	-2.755	0.3256	1.164	1.874	1.405	NA	NA	NA	NA	NA	NA	NA	NA	NA	NA	0	0.05917	-0.03607	-0.04565	-1.11e-16	0.1918	-0.03743	0.03806
LEPR	NA	NA	NA	2.961e-16	-0.6493	-1.065	-1.103	-0.1074	-0.1515	-1.041	-0.3027	8.882e-16	-1.868	-3.119	-3.356	-1.711	-1.31	-0.3307	-0.2276	NA	NA	NA	NA	NA	NA	NA	NA	NA	NA	NA	NA	NA	NA	NA	NA	NA	NA
WLS	-6.939e-18	-0.2177	-0.03623	-5.921e-16	-0.5643	-0.6223	-0.6966	0.04783	0.1202	-0.3007	-0.2635	-5.921e-16	-0.3079	-1.55	-1.396	-0.5307	-0.2312	-0.3424	-0.07048	NA	NA	NA	NA	NA	NA	NA	NA	NA	NA	NA	NA	NA	NA	NA	NA	NA	NA
NID1	-1.388e-17	0.9447	1	5.921e-16	-0.4806	-0.3618	-0.4231	-0.0901	0.0182	0.08417	0.3139	-5.921e-16	-0.7161	0.09489	-0.4472	0.1499	0.3703	0.9675	0.6995	-2.961e-16	0.002793	-0.2475	-0.3835	-0.6049	-0.332	0.2161	-0.2866	-0.08013	1.914	0	0.02176	-0.02012	-0.2132	0	0.445	0.1189	0.1276
TEK	-4.337e-19	0.05738	0.04466	-5.921e-16	-1.056	-0.5919	-0.4285	-0.3102	-0.1795	-0.1387	0.08924	8.882e-16	-0.8623	-0.7586	-0.522	-0.04033	0.05959	0.1061	-0.0596	NA	NA	NA	NA	NA	NA	NA	NA	NA	NA	-2.22e-16	-0.2038	-0.1432	-0.2147	2.22e-16	-0.4158	-0.5751	-0.5186
MYCT1	1.735e-18	0.1105	0.3166	-2.961e-16	-0.2987	-0.5337	-0.4368	0.05891	0.1348	0.0821	0.06873	-2.961e-16	-0.2674	-0.4705	0.1677	0.291	0.5079	0.2054	0.06716	-1.48e-16	-0.06387	-0.06429	-0.2217	-0.1207	-0.031	-0.1385	0.08544	-0.03394	-0.08391	-2.22e-16	-0.3587	-0.2992	-0.2252	2.22e-16	-0.3821	-0.2161	0.06164
KCNJ8	4.163e-17	0.9584	0.923	0	-0.5743	-0.2473	-0.2549	0.1637	0.3262	-0.0438	0.1487	0	-0.4907	0.3511	-0.1165	0.6733	0.5764	0.5535	0.4681	0	-0.1571	-0.722	-0.6412	-0.9987	-0.4116	-0.708	-0.4388	-1.436	-0.04738	1.11e-16	0.05622	-0.0441	-0.1344	-1.11e-16	-0.03901	0.01667	0.07354
LDB3	NA	NA	NA	0	-0.5044	-0.6074	-0.7494	-0.1247	-0.2122	0.343	0.2375	0	-0.8281	-0.3652	-1.525	-2.055	-1.493	-0.1652	-0.2939	NA	NA	NA	NA	NA	NA	NA	NA	NA	NA	NA	NA	NA	NA	NA	NA	NA	NA
RECK	0	0.2182	-0.3043	-5.921e-16	-0.7358	-0.2933	-0.4659	-0.1252	-0.2093	-0.5488	-0.203	5.921e-16	-1.867	-1.722	-1.856	-0.6001	-0.8144	-0.331	-0.5783	NA	NA	NA	NA	NA	NA	NA	NA	NA	NA	4.441e-16	-0.5078	-0.4036	-0.004744	0	-0.7741	0.3273	0.1006
BICC1	0	0.458	0.5079	5.921e-16	0.2924	0.5861	0.7812	1.05	1.06	0.6447	0.6706	5.921e-16	-0.3472	0.3039	0.8163	1.583	1.734	1.2	0.8838	-2.961e-16	-0.3145	-0.3451	-0.1521	-0.3475	-0.06685	-0.2618	-0.08714	0.4246	-0.02441	-1.11e-16	-0.1205	-0.03896	0.1813	0	0.1454	0.04349	0.1992
NRK	1.735e-18	0.2556	0.2276	2.961e-16	-1.277	-1.054	-0.8698	-0.3204	-0.2514	-0.3083	-0.4651	2.961e-16	-0.5495	-0.5549	-0.3797	0.4179	1.241	0.5364	0.1681	NA	NA	NA	NA	NA	NA	NA	NA	NA	NA	NA	NA	NA	NA	NA	NA	NA	NA
SLC12A4	8.674e-19	0.1491	0.3062	-5.921e-16	0.2572	0.1087	0.1345	0.06667	-0.01096	0.1667	0.0914	5.921e-16	-0.1063	0.2671	-0.1363	-0.3669	-0.6104	-0.325	-0.02318	-2.961e-16	0.6521	0.2477	0.2842	0.3066	0.01025	0.1338	-0.2324	0.05549	0.5356	4.441e-16	0.8151	0.622	1.24	0	1.094	0.5013	0.4027
GNAZ	8.674e-18	-0.2192	-0.3299	2.961e-16	-0.03101	0.2877	0.2097	0.506	0.5388	0.409	0.4565	-2.961e-16	0.02513	0.116	0.1642	0.209	0.09161	0.1001	0.1517	2.961e-16	-0.9448	-0.9379	-0.6956	-1.248	-1.256	-1.487	-1.022	-1.105	-1.419	-4.441e-16	-0.1635	-0.1729	-0.307	2.22e-16	-0.2462	-0.2328	-0.1614
LOXL1	3.469e-17	0.4676	0.8136	0	-0.472	-0.04596	0.4757	0.3507	0.7814	1.09	0.9143	5.921e-16	-0.3286	0.081	0.6211	1.065	1.194	1.204	0.9861	0	-0.5095	-1.029	-0.8246	-0.535	-0.2596	0.2922	0.4892	-0.06159	1.826	0	1.96	1.562	0.4757	0	-0.4172	-0.06942	0.8588
PXDN	4.163e-17	1.873	2.565	5.921e-16	-0.4568	-0.4507	-0.298	0.03535	0.5192	0.4203	0.5398	0	-0.3284	-1.243	-1.062	0.1711	0.8105	0.826	0.4335	NA	NA	NA	NA	NA	NA	NA	NA	NA	NA	-4.441e-16	0.6091	1.245	3.169	4.441e-16	-1.027	-0.7398	0.8572
COL5A1	0	-0.03436	2.026	-5.921e-16	-0.8059	-1.183	-0.6213	0.7157	1.316	1.065	0.9292	-5.921e-16	-1.468	-2.335	-1.868	0.8182	1.998	1.783	1.083	-5.921e-16	0.5256	0.3385	0.3012	0.7733	0.8228	1.967	1.677	2.35	3.706	4.441e-16	0.1409	1.218	2.508	0	-3.248	-2.934	-0.1527
GFPT2	4.163e-17	1.699	0.9205	-5.921e-16	0.9064	0.2228	0.1997	0.2673	-0.01571	0.1928	-0.06361	5.921e-16	1.453	1.428	0.9485	0.7358	0.5883	0.2401	-0.1676	1.48e-16	0.5827	0.1236	0.07273	0.01732	0.154	0.1569	0.1163	0.4662	0.4591	-2.22e-16	0.9712	-1.892	-1.325	2.22e-16	0.6583	0.09345	0.08965
RAMP2	1.214e-17	0.1668	0.1924	-5.921e-16	-0.5544	0.09294	0.4505	0.3011	0.1721	0.8689	0.9076	5.921e-16	-0.6799	0.1093	-0.03887	-0.03462	0.00517	0.3758	0.5574	-5.921e-16	-0.6307	-0.8611	-0.7834	-1.067	-1.052	-1.029	-1.104	-0.9331	-0.4999	NA	NA	NA	NA	NA	NA	NA	NA
EMILIN2	6.939e-18	1.994	1.372	5.921e-16	0.1679	0.1481	0.6482	0.08109	0.08142	0.1424	0.2439	5.921e-16	0.2435	2.181	2.965	1.36	0.3162	0.4037	0.2115	NA	NA	NA	NA	NA	NA	NA	NA	NA	NA	2.22e-16	-1.315	-0.1797	1.795	4.441e-16	-0.6946	-0.6192	-0.05214
SERPINF1	-2.776e-17	0.09723	0.2173	0	-0.3911	-0.3085	-0.353	0.1569	0.354	0.5225	0.4451	5.921e-16	-0.9917	-0.798	-0.9125	-0.1473	0.7294	0.6582	0.4038	8.882e-16	0.2931	-0.136	-0.4441	-0.184	-0.2475	0.4304	-0.3105	0.4332	1.417	0	0.1781	-0.1471	-0.3974	4.441e-16	-0.7203	-0.97	-1.709
LOXL2	-1.388e-17	1.537	2.201	NA	NA	NA	NA	NA	NA	NA	NA	NA	NA	NA	NA	NA	NA	NA	NA	NA	NA	NA	NA	NA	NA	NA	NA	NA	NA	4.441e-16	2.467	3.253	4.065	0	-1.161	-1.577	0.4266
PTGFRN	1.041e-17	1.046	1.309	-5.921e-16	-0.0899	-0.01533	0.217	0.1597	0.1046	0.04763	0.2322	0	-0.07638	0.6107	0.6504	0.6077	0.6192	0.6488	0.4963	2.961e-16	0.4994	0.9058	0.8506	0.8286	1.027	0.8306	1.443	0.5339	1.281	NA	NA	NA	NA	NA	NA	NA	NA
COL4A2	-4.163e-17	1.639	1.882	0	0.6106	0.5944	0.6922	0.1018	0.6608	0.7253	0.7799	5.921e-16	-0.01823	0.1964	0.02677	0.08177	0.2778	0.1879	0.3682	NA	NA	NA	NA	NA	NA	NA	NA	NA	NA	4.441e-16	-1.478	-0.9261	0.5067	-4.441e-16	-3.653	-3.542	-0.8881
DZIP1	-1.041e-17	0.4083	0.6583	2.961e-16	-0.6977	0.005623	-0.3044	0.436	0.6445	0.04183	0.04365	-2.961e-16	-0.8043	-0.9611	-1.184	0.2472	0.5682	0.5729	0.6654	NA	NA	NA	NA	NA	NA	NA	NA	NA	NA	1.11e-16	-0.05002	-0.2926	-0.07724	1.11e-16	0.1576	0.1025	0.1168
ITGA7	-1.778e-17	0.07557	-0.2512	-5.921e-16	-0.01787	0.3201	0.8229	0.1179	-0.09033	0.5023	0.2435	0	0.5145	1.318	1.451	0.7599	0.4857	0.3671	0.3145	-2.961e-16	-0.3327	-0.3946	-0.641	-0.4305	-0.5579	-0.4145	-0.5986	-0.06516	-0.06836	-2.22e-16	0.1087	-0.01949	-0.1659	0	-0.3838	-0.313	-0.2948
LAMC1	1.388e-17	0.1541	0.4148	-5.921e-16	0.141	0.2533	0.2988	0.5768	0.7828	0.6609	0.711	-5.921e-16	-0.008513	-0.4086	-0.2948	0.2035	0.2625	0.1289	0.4014	-4.441e-16	0.1918	0.1327	0.5348	-0.4595	-0.1538	-0.0607	-0.07582	-0.5839	0.252	4.441e-16	0.05007	0.1661	0.6207	4.441e-16	0.1438	0.01563	0.2932
ANGPTL2	-3.469e-17	0.9516	1.158	0	-0.67	-0.5852	-0.5522	0.4529	0.746	0.6648	0.5281	5.921e-16	-0.3536	-0.7069	-0.6896	0.6267	1.09	0.8277	0.5633	-2.961e-16	-0.8531	-0.5972	-0.6618	-0.817	-0.3509	-0.1079	0.4361	0.5898	0.6097	0	2.562	1.686	2.426	2.22e-16	1.483	0.9329	1.065
EMILIN1	5.551e-17	1.087	1.318	-2.961e-16	-0.5214	0.1505	0.2001	0.5522	0.7385	0.3053	0.2548	-2.961e-16	-1.06	-0.3856	0.3743	0.9708	1.614	1.111	0.4393	0	-0.1821	-0.9504	-0.554	-0.7935	-0.484	-0.1231	-0.1314	0.02485	1.101	0	-0.04621	-0.1301	0.3046	-1.11e-16	0.0943	-0.01925	-0.2186
MAPK8IP3	0	0.1239	0.1062	0	0.1511	0.02431	0.03929	-0.2955	-0.3378	0.2654	0.1753	-2.961e-16	0.1835	0.01566	-0.07839	-0.6798	-0.7679	-0.3579	-0.1477	NA	NA	NA	NA	NA	NA	NA	NA	NA	NA	NA	NA	NA	NA	NA	NA	NA	NA
KIAA1644	3.253e-18	0.1625	0.164	0	-0.08132	-0.1233	0.03435	0.1036	0.2211	0.2121	0.07401	0	0.1242	-0.09524	0.375	0.5065	0.6819	0.6262	0.2317	NA	NA	NA	NA	NA	NA	NA	NA	NA	NA	NA	NA	NA	NA	NA	NA	NA	NA
PRICKLE1	0	-0.09295	0.3864	NA	NA	NA	NA	NA	NA	NA	NA	NA	NA	NA	NA	NA	NA	NA	NA	1.48e-16	0.2196	0.1301	0.1964	0.1758	0.08058	0.3624	0.3028	0.7446	0.4725	-4.441e-16	-0.5497	0.2796	2.862	0	-0.2953	-0.5565	0.1814
DHX38	-1.735e-18	-0.09007	-0.4698	2.961e-16	0.1952	0.2185	0.3113	-0.06222	0.04727	0.1163	-0.02463	2.961e-16	0.3922	0.732	0.7167	0.05311	-0.03866	-0.2162	0.05157	NA	NA	NA	NA	NA	NA	NA	NA	NA	NA	0	-0.6471	0.262	-0.2101	-4.441e-16	-0.059	0.1349	0.5144
FKBP10	NA	NA	NA	-2.961e-16	0.05366	0.05889	0.2148	0.5102	0.8003	0.9469	0.7214	2.961e-16	-0.6935	-0.205	0.1833	1.182	1.71	1.398	0.8159	1.48e-16	0.01745	0.08987	0.03657	0.2037	0.4192	1.039	0.882	1.028	2.226	NA	NA	NA	NA	NA	NA	NA	NA
COL6A1	NA	NA	NA	5.921e-16	-0.4802	-0.9262	-0.8326	0.0559	0.3803	0.5069	0.5026	5.921e-16	-1.122	-1.077	-1.081	0.2532	1.314	1.497	1.141	-5.921e-16	0.2099	-0.3502	-0.1205	0.4313	0.9507	1.504	1.716	1.791	3.024	NA	NA	NA	NA	NA	NA	NA	NA
COL6A2	NA	NA	NA	5.921e-16	-0.6217	-1.13	-1.122	-0.079	0.3679	0.257	0.3991	5.921e-16	-1.269	-1.133	-1.146	0.2398	1.256	1.511	1.057	-1.48e-16	0.07967	0.1044	0.06959	0.3639	0.3594	0.7641	0.8123	1.222	1.652	NA	NA	NA	NA	NA	NA	NA	NA
C1orf216	-5.204e-18	0.2741	0.1445	2.961e-16	-0.3912	-0.2979	-0.3751	0.1902	0.2137	0.1027	0.03388	0	-0.7007	-0.4272	-0.663	-0.4066	-0.2449	-0.1515	-0.1074	NA	NA	NA	NA	NA	NA	NA	NA	NA	NA	NA	NA	NA	NA	NA	NA	NA	NA
ITPKB	-3.469e-18	-0.4761	-0.526	0	-0.5611	-0.3518	-0.1864	-0.03709	0.03788	0.1923	0.1599	0	-0.372	-0.8322	-0.6795	-0.9435	-0.9097	-0.677	-0.1751	2.961e-16	-0.2674	-0.4215	-0.2705	-0.1436	-0.1423	-0.1728	0.3677	0.8672	0.005117	NA	NA	NA	NA	NA	NA	NA	NA
KANSL1L	6.939e-18	-0.3657	-0.626	-5.921e-16	-0.3487	-0.1738	-0.4041	-0.1555	-0.09122	-0.2182	-0.2932	5.921e-16	-0.5795	-0.006157	0.1725	-0.5783	-0.458	-0.03528	-0.1227	-1.48e-16	-0.5797	-0.1533	-0.3825	-0.1958	-0.0185	-0.274	-0.008611	-0.2296	-0.1579	NA	NA	NA	NA	NA	NA	NA	NA
ITGA9	-8.674e-18	0.151	-0.005811	5.921e-16	-0.6124	-0.2763	-0.1684	0.1708	0.4387	-0.09897	-0.0635	2.961e-16	-0.4528	0.2172	0.2032	0.4937	0.5469	0.2895	0.07398	-1.48e-16	0.2755	0.3251	0.1786	0.4405	0.3511	0.461	0.3541	0.4962	1.205	2.22e-16	0.1819	0.04541	-0.0156	2.22e-16	0.05052	-0.04596	-0.1623
PAMR1	-3.469e-17	-2.037	-1.71	2.961e-16	0.5502	0.5233	0.093	0.02675	0.7663	0.5369	0.6583	0	0.1546	-1.17	-1.337	0.7171	0.6298	1.288	0.8108	NA	NA	NA	NA	NA	NA	NA	NA	NA	NA	0	1.633	4.745	5.97	2.22e-16	0.3125	3.19	3.605
TAOK2	-6.939e-18	-0.1718	-0.2338	2.961e-16	0.481	0.2826	0.3384	-0.4378	-0.1395	0.666	0.565	-2.961e-16	0.333	0.2799	-0.1023	-0.7309	-0.7015	-0.1899	0.2889	NA	NA	NA	NA	NA	NA	NA	NA	NA	NA	NA	NA	NA	NA	NA	NA	NA	NA
DLG2	1.388e-16	-2.898	-2.671	0	0.1015	-0.1316	-0.2431	-0.02179	-0.08788	0.04449	-0.07037	0	-1.097	-1.231	-1.784	-0.7721	-0.8938	0.03406	0.1232	-1.48e-16	-0.7031	-0.4947	-0.1061	-0.7548	-0.3154	-0.9344	-0.4853	-1.591	-1.307	-2.22e-16	0.05369	0.1597	0.03761	0	0.06874	0.02864	0.0352
ADAMTS12	NA	NA	NA	0	-0.7682	-1.011	-0.754	0.1016	0.9385	0.5125	0.6208	-5.921e-16	-1.269	-2.259	-1.624	0.08576	1.205	0.7478	0.2784	2.961e-16	-0.05436	-0.1342	-0.05048	0.05486	-0.0493	0.03514	0.282	0.5363	0.3362	NA	NA	NA	NA	NA	NA	NA	NA
CCDC3	-4.163e-17	-1.526	-1.266	0	-0.02247	-0.002767	-0.3192	0.0387	0.2172	0.1855	0.0787	0	-1.383	-0.3471	-0.5535	0.003717	-0.1051	0.2292	0.09542	NA	NA	NA	NA	NA	NA	NA	NA	NA	NA	4.441e-16	-0.3269	-0.04664	-0.1326	2.22e-16	-0.8163	-0.7093	-0.4243
THY1	-5.551e-17	2.072	2.015	0	-0.3705	0.2124	0.8021	0.9345	1.04	1.085	1.175	-5.921e-16	-0.5961	0.7053	0.481	0.4856	0.5189	0.9494	0.8026	-2.961e-16	-0.4487	-0.3625	-0.1755	-0.3811	-0.1067	0.09957	0.7036	0.6311	1.132	0	0.2407	0.04698	0.04322	2.22e-16	0.135	-0.07409	-0.0677
ANGPT1	-7.806e-18	-0.08158	-0.09052	-2.961e-16	-0.6936	-0.9194	-0.8608	0.1231	0.0985	-0.3469	0.06575	-2.961e-16	-1.079	-0.9486	-0.1552	-0.4544	-0.2165	-0.3668	-0.4466	2.961e-16	-0.4394	-0.4836	-0.7602	-0.9607	-0.9218	-0.7188	-0.1659	0.2666	0.07655	NA	NA	NA	NA	NA	NA	NA	NA
MMP16	0	-0.02387	0.1195	0	-0.413	-0.6229	-0.3133	0.4117	0.4674	0.2566	0.4604	2.961e-16	-0.6332	-0.5335	-0.6815	0.2322	0.4778	0.8112	0.1589	-1.48e-16	0.04042	0.1339	-0.06363	0.555	0.4473	0.5086	0.5826	1.083	0.4715	2.22e-16	-0.438	-0.4635	-0.0522	2.22e-16	-1.043	-0.9076	-0.6031
FZD1	-5.204e-18	-0.5288	-0.245	5.921e-16	-0.1405	-0.03657	0.07037	0.1376	0.3131	0.1651	0.2601	5.921e-16	0.1252	-0.5635	-0.6577	-0.4668	-0.1744	0.113	0.4284	2.961e-16	-0.4104	-1.067	-0.8903	-1.396	-0.5064	-0.8401	0.01472	-0.4431	-0.3192	NA	NA	NA	NA	NA	NA	NA	NA
COLEC12	-2.082e-17	0.1891	0.7704	2.961e-16	-0.8996	-0.6364	-0.4156	-0.01847	-0.2273	-0.1657	0.0358	2.961e-16	-0.9776	-0.42	0.1717	0.6202	0.5291	0.9134	0.04446	NA	NA	NA	NA	NA	NA	NA	NA	NA	NA	4.441e-16	-0.4862	-0.3945	0.6046	-1.11e-16	-0.8269	-0.9489	-0.6903
ELTD1	5.551e-17	0.6086	0.837	-5.921e-16	-0.5379	-0.309	-0.4835	-0.07807	-0.01787	0.09012	0.05518	2.961e-16	-0.5662	-0.6771	-0.4824	0.3522	0.8059	0.5027	0.2888	-5.921e-16	-0.3057	-0.8014	-0.6683	-0.6415	-0.3069	-0.542	-0.15	-0.759	0.7787	NA	NA	NA	NA	NA	NA	NA	NA
OLFML2B	9.714e-17	1.981	2.341	0	-0.6371	-0.4833	-0.3628	0.6357	1.078	0.7278	0.6025	-5.921e-16	-0.9757	-1.115	-0.6939	0.452	1.285	1.054	0.7125	4.441e-16	-0.1171	-0.4476	-0.3049	-0.04353	-0.04705	0.259	-0.07717	-0.1177	1.29	-2.22e-16	-3.077	-3.118	-1.224	0	-1.781	-1.766	-0.8001
COL6A3	NA	NA	NA	-5.921e-16	0.1417	0.1473	0.1175	0.7732	1.331	1.306	1.098	0	-1.224	-0.7863	-0.4818	0.6495	1.346	1.365	1.077	NA	NA	NA	NA	NA	NA	NA	NA	NA	NA	NA	NA	NA	NA	NA	NA	NA	NA
FSTL1	-6.939e-18	0.4004	0.539	0	-0.4861	-0.02	0.0782	0.8229	1.117	0.5945	0.554	-5.921e-16	-0.7061	-0.8974	-0.3657	0.9809	1.416	1.064	0.9301	-2.961e-16	-0.03988	-0.1104	-0.3466	0.2497	0.3423	0.9877	1.161	2.065	1.688	0	0.5835	1.364	2.283	4.441e-16	-2.123	-2.23	0.1298
FBLN2	-1.735e-17	-0.5914	-0.1572	0	-0.4039	-0.4976	-0.3356	0.2276	0.3378	0.6051	0.512	-5.921e-16	-0.6856	-0.793	-0.279	1.431	1.938	1.608	1.291	1.48e-16	-1.102	-0.6251	-0.01671	0.6636	1.687	2.887	2.548	2.336	3.877	0	0.003764	0.0385	-0.07582	-2.22e-16	0.02922	-0.1076	0.02037
GUCY1A3	6.939e-18	0.2739	1.697	NA	NA	NA	NA	NA	NA	NA	NA	NA	NA	NA	NA	NA	NA	NA	NA	-4.441e-16	-1.294	-1.399	-1.636	-2.029	-1.799	-1.98	-2.28	-2.087	-1.036	NA	NA	NA	NA	NA	NA	NA	NA
PI16	3.469e-18	-0.5796	-0.5262	5.921e-16	-0.8014	-1.082	-0.9433	-0.3226	-0.5889	0.06279	-0.1544	0	-0.6634	-0.5133	-0.2558	-0.2722	-0.5824	0.1112	0.06348	NA	NA	NA	NA	NA	NA	NA	NA	NA	NA	NA	NA	NA	NA	NA	NA	NA	NA
GPR176	6.939e-18	0.9762	1.023	2.961e-16	0.6129	0.9724	0.9401	0.9603	1.163	0.8205	0.9372	0	0.7512	0.5564	0.6959	1.903	1.974	0.9005	0.2069	-4.441e-16	-0.1406	-0.6743	-0.6602	-0.648	-0.3945	0.0591	0.6435	1.055	1.513	NA	NA	NA	NA	NA	NA	NA	NA
JAM3	-3.469e-18	0.09601	-0.01254	-2.961e-16	-0.3672	-0.3931	-0.3785	0.2596	0.4102	0.206	0.1743	2.961e-16	-0.561	0.1039	-0.1462	0.3822	0.6273	0.4334	0.08849	2.961e-16	-0.06567	-0.3065	-0.5832	-0.5633	-0.4361	-0.4253	-0.4342	0.02491	-0.04127	NA	NA	NA	NA	NA	NA	NA	NA
FBN1	NA	NA	NA	0	-0.807	-1.157	-0.5855	-0.1198	0.3596	0.2563	0.4209	5.921e-16	-1.148	-1.98	-1.018	0.3132	0.6802	0.7186	0.4981	NA	NA	NA	NA	NA	NA	NA	NA	NA	NA	NA	NA	NA	NA	NA	NA	NA	NA
CKB	-2.082e-17	-1.944	-1.845	-5.921e-16	-0.3899	-0.7487	-0.6757	-0.3275	-0.1529	-0.3396	-0.2741	0	-0.318	-1.23	-0.8811	-0.1123	0.01407	-0.2747	0.3286	-5.921e-16	0.0673	0.4912	0.9738	1.827	1.56	1.057	0.6125	-0.01103	1.268	-8.882e-16	-1.19	-0.8267	-0.1612	-8.882e-16	-0.7294	-0.1762	-0.3424
MAP1A	-2.082e-17	0.3893	0.3683	5.921e-16	-0.3098	-0.3642	-0.3554	-0.03084	0.0762	0.5127	0.3026	-2.961e-16	-0.4082	-0.1292	0.003657	0.1906	0.2658	0.546	0.4046	-4.441e-16	-0.4849	-0.5513	0.05654	-0.4661	-0.645	-0.4714	-0.3159	-0.1785	-0.5615	4.441e-16	0.06195	0.04669	-0.004693	-2.22e-16	0.2132	0.07586	0.03965
CERCAM	-2.082e-17	0.07622	0.9415	2.961e-16	-0.747	-0.5736	-0.3275	0.1255	0.2945	0.1619	0.2085	2.961e-16	-0.6882	-1.038	-0.969	0.2943	0.7676	0.7435	0.5362	NA	NA	NA	NA	NA	NA	NA	NA	NA	NA	-4.441e-16	-0.6151	-0.9767	-0.5005	0	-0.2548	-0.3242	-0.4043
AXL	3.469e-18	0.0641	-0.129	0	-0.09244	-0.05832	-0.2505	0.08582	0.08546	0.7143	0.3944	-5.921e-16	-0.1052	-0.1105	-0.01647	0.2075	-0.04767	-0.3739	0.003033	-1.48e-16	0.01943	-0.1622	-0.4415	-0.03188	-0.2497	0.1106	0.06545	0.4412	0.4699	NA	NA	NA	NA	NA	NA	NA	NA
RAB3IL1	1.388e-17	0.4025	0.3953	2.961e-16	-0.1294	-0.2041	0.08869	0.2804	0.177	0.3041	0.3587	2.961e-16	-0.9251	-0.6604	-0.2048	0.6189	0.5083	0.1154	-0.04183	-2.961e-16	-0.2697	-0.169	-0.1547	-0.02622	-0.42	-0.3151	-0.2535	-0.1995	0.5404	NA	NA	NA	NA	NA	NA	NA	NA
LTBP3	1.301e-18	-0.03166	0.2503	-5.921e-16	-0.6271	-0.3045	-0.2745	-0.1664	-0.01292	-0.2089	-0.0421	5.921e-16	-0.2285	-1.156	-1.455	-1.296	-0.6424	-0.3769	-0.1847	-5.921e-16	-0.2714	-0.342	-0.2899	-0.195	-0.348	-0.2202	-0.9281	-0.7138	1.159	0	1.086	2.664	3.104	-4.441e-16	-0.193	-0.28	1.034
SCARA5	0	-0.2215	-0.4813	5.921e-16	-0.7229	-0.792	-0.4578	-0.1408	-0.0855	-0.09453	0.0045	0	-1.098	-1.35	-2.3	-1.294	-1.268	-0.7713	-0.7487	NA	NA	NA	NA	NA	NA	NA	NA	NA	NA	4.441e-16	0.1397	-0.02915	-0.1681	0	0.06672	0.1397	0.1174
TNXB	NA	NA	NA	0	-0.1493	-0.3313	-0.3279	-0.4442	-0.3388	0.392	0.3718	-5.921e-16	-0.7796	-0.3988	-0.7526	-0.8458	-1.155	-0.0003067	0.2195	NA	NA	NA	NA	NA	NA	NA	NA	NA	NA	NA	NA	NA	NA	NA	NA	NA	NA
COL3A1	NA	NA	NA	5.921e-16	-0.5761	-0.743	-0.3245	0.3366	0.6733	0.6742	0.7682	5.921e-16	-0.735	-0.9812	-0.5526	0.2258	0.3821	0.4573	0.3725	8.882e-16	-0.1444	-0.4956	-0.3603	0.1735	0.8128	1.865	2.643	2.331	3.743	NA	NA	NA	NA	NA	NA	NA	NA
KCNAB1	1.388e-17	-1.431	-0.6107	-2.961e-16	0.17	-0.0168	0.04242	0.3835	0.6283	0.2148	0.2703	-2.961e-16	0.07211	0.03298	0.2262	0.335	0.4344	0.1384	-0.3631	NA	NA	NA	NA	NA	NA	NA	NA	NA	NA	-8.882e-16	-1.749	-1.198	0.3935	-4.441e-16	-0.2533	-0.3997	-0.5142
NPR1	-3.469e-18	0.1135	0.07026	0	-0.2331	0.4791	0.9329	0.439	0.4662	0.5379	0.7167	-1.48e-16	0.1787	0.7536	0.8244	0.5968	0.3754	0.7198	0.5713	5.921e-16	0.1908	-0.4006	-0.431	-0.6026	-0.1686	-0.3774	0.06531	-0.2549	0.3908	-1.11e-16	0.07153	-0.0105	-0.02548	0	0.1513	0.01778	0.04428
SDC2	2.082e-17	0.2672	0.2248	-5.921e-16	-1.028	-0.7935	-0.7271	-0.3687	-0.2143	-0.1259	-0.2841	5.921e-16	-1.142	-1.248	-0.7185	-0.6303	-0.06775	-0.1043	-0.3137	2.961e-16	0.2903	-0.3358	-0.3566	-0.5006	0.04949	0.289	0.5536	0.002622	1.122	-4.441e-16	2.598	2.074	2.71	-8.882e-16	1.591	1.707	0.7116
LDB2	-1.214e-17	-0.3719	-0.1025	5.921e-16	-0.6368	0.1306	0.03134	0.1162	0.4639	-0.1389	-0.1767	-2.961e-16	-1.342	-0.6049	-0.5176	0.059	0.2558	0.1018	-0.04337	NA	NA	NA	NA	NA	NA	NA	NA	NA	NA	-1.11e-16	-0.1113	-0.2267	0.5402	-2.22e-16	-0.09382	-0.2054	-0.1769
DNAJC18	4.337e-18	-0.4837	-0.3095	0	-0.1951	-0.1176	-0.06356	0.2304	0.2024	0.005127	0.05113	0	-0.04763	-0.5337	-0.2049	0.4052	0.5537	0.1771	0.06528	-1.48e-16	-0.175	-0.002979	-0.04025	0.108	0.254	0.2126	0.1115	0.1176	0.4004	NA	NA	NA	NA	NA	NA	NA	NA
IRF2BP1	4.337e-19	-0.1915	-0.1206	-5.921e-16	-0.07895	0.04164	-0.04566	-0.2085	-0.1084	0.3464	0.1582	-5.921e-16	-0.02935	0.08599	-0.1056	-0.3055	-0.3157	0.05074	0.3363	-2.961e-16	-0.2812	-0.07068	-0.01709	-0.2319	-0.06797	-0.1484	-0.08369	0.2541	0.006481	0	0.2623	0.1295	0.03892	-2.22e-16	0.1623	-0.09223	0.1039
PRKCDBP	4.163e-17	1.127	0.9469	-5.921e-16	-0.0003433	0.1103	0.2419	0.1033	0.1704	0.2506	0.3005	5.921e-16	-0.5083	-0.08522	-0.1623	0.08222	0.08067	0.1613	0.1716	2.961e-16	-0.6556	-0.2346	-0.4422	-0.2794	-0.4479	-0.01902	-0.6367	-0.4948	0.6622	NA	NA	NA	NA	NA	NA	NA	NA
DSEL	NA	NA	NA	-5.921e-16	-0.9032	-0.4527	-0.5077	0.05981	0.2187	-0.3457	-0.1208	-5.921e-16	-0.9338	-0.5345	-0.5417	0.2019	0.5084	0.7176	0.1551	NA	NA	NA	NA	NA	NA	NA	NA	NA	NA	NA	NA	NA	NA	NA	NA	NA	NA
LAMB2	6.939e-18	-0.6744	-0.562	5.921e-16	-0.4922	-0.2662	-0.4644	0.05153	-0.09408	0.2767	0.3142	-2.961e-16	-0.7535	-0.281	-0.5979	-0.3614	-0.3408	0.2289	0.3558	NA	NA	NA	NA	NA	NA	NA	NA	NA	NA	2.22e-16	-0.4645	-0.752	-0.8389	0	-1.86	-2.208	-1.917
EFEMP2	-2.082e-17	0.2546	0.7377	0	0.2574	0.3356	0.4362	0.407	0.4468	0.564	0.3169	-5.921e-16	-0.2298	0.145	0.7223	1.221	1.23	0.5823	0.4426	NA	NA	NA	NA	NA	NA	NA	NA	NA	NA	0	-0.009859	-0.02663	0.08111	-4.441e-16	0.4193	0.0003404	0.1926
ABCD2	0	0.03095	-0.167	0	-0.5263	-1.047	-1.212	0.1057	-0.06876	0.04376	-0.1138	0	-1.263	-1.533	-0.609	-0.8208	-1.203	-0.9972	-1.035	0	-0.2987	-0.4684	-0.3572	-0.4462	-0.2925	-0.5258	-0.1692	-0.4465	-0.3424	0	0.2361	0.07651	0.08412	0	-0.125	0.02571	-0.132
ZNF449	-4.337e-18	-0.01737	-0.05301	-2.961e-16	-0.8492	-0.5005	-0.6325	0.05401	0.197	-0.02593	0.02394	2.961e-16	-1.013	-0.7009	-0.7629	-0.04658	0.3248	0.3386	0.04745	NA	NA	NA	NA	NA	NA	NA	NA	NA	NA	2.22e-16	0.2059	0.1009	0.09362	2.22e-16	0.3826	0.05185	-0.05011
CD34	1.735e-18	-0.9804	-0.8676	0	-0.8973	-0.6004	-0.4037	0.211	0.1942	0.3562	0.306	0	-1.265	-1.242	-1.064	-0.6726	-0.6278	-0.6493	-0.3354	NA	NA	NA	NA	NA	NA	NA	NA	NA	NA	NA	NA	NA	NA	NA	NA	NA	NA
MAGED1	1.388e-17	0.2139	0.8313	5.921e-16	-0.4629	-0.2882	0.1408	0.4076	0.4779	0.5795	0.3436	0	-0.5903	-0.9224	-0.2483	0.3531	0.6441	0.3918	0.518	2.961e-16	0.04607	0.3347	0.07049	0.4442	0.279	1.001	0.228	0.9455	1.302	NA	NA	NA	NA	NA	NA	NA	NA
RGMA	-1.214e-17	0.0494	-0.1594	2.961e-16	0.122	0.2891	0.3257	0.114	0.2063	0.9855	0.9495	-5.921e-16	-0.06548	-0.2993	-0.3291	-0.7225	-0.1857	0.405	0.5648	NA	NA	NA	NA	NA	NA	NA	NA	NA	NA	0	-0.391	-0.00936	0.22	-4.441e-16	-0.8575	-0.7098	-0.5366
MXRA7	1.735e-18	-0.04537	0.154	-5.921e-16	-0.6803	-0.2599	0.1745	0.5208	0.7374	0.4151	0.4793	5.921e-16	-0.7943	-0.9168	-0.6639	-0.1088	0.2525	0.4454	0.1153	NA	NA	NA	NA	NA	NA	NA	NA	NA	NA	0	1.344	1.292	0.8332	-8.882e-16	0.05408	0.4903	0.698
CRIP2	6.939e-18	-0.5015	-0.7823	-5.921e-16	-0.4175	-0.2261	-0.2249	-0.2806	-0.2295	-0.02027	-0.01523	5.921e-16	-0.1718	-0.08903	-0.2233	-0.4213	-0.5505	-0.09553	0.1234	NA	NA	NA	NA	NA	NA	NA	NA	NA	NA	2.22e-16	0.03343	-0.0919	-0.1621	0	0.121	0.2362	-0.02725
GPR97	2.082e-17	1.403	0.4909	2.961e-16	0.74	1.079	0.9942	-0.01095	0.3157	0.4557	0.6112	-2.961e-16	0.606	2.092	2.458	0.2929	0.2472	0.1251	0.136	-2.961e-16	-0.09723	-0.02033	0.02087	-0.007645	-0.05582	-0.01494	-0.01121	0.3099	0.05638	NA	NA	NA	NA	NA	NA	NA	NA
CCBE1	5.204e-18	0.09347	-0.1606	2.961e-16	-0.5093	0.4533	0.1589	0.5756	0.7425	-0.00421	0.1142	2.961e-16	-0.5301	0.7035	0.6191	1.106	1.455	1.666	0.2972	-1.48e-16	0.253	0.5203	0.4588	0.4213	0.5742	0.6686	0.5715	0.7067	0.3075	0	-0.1393	-0.5796	-0.6528	-4.441e-16	-0.6194	-0.6217	-0.621
OLFML1	-1.388e-17	-0.9558	-0.1588	-2.961e-16	-0.3989	-0.3213	-0.1135	0.5191	0.6037	0.2898	0.2874	2.961e-16	-1.609	-1.532	-1.122	-0.1808	-0.07652	0.0408	-0.008447	-2.961e-16	-1.423	-1.02	-1.579	-1.497	-0.9369	-2.039	-0.5424	0.1707	-1.042	-2.22e-16	-2.551	-2.47	-1.019	0	-1.384	-1.41	-1.108
DENND5A	1.041e-17	0.9645	0.5411	0	-0.3229	0.06077	0.109	0.4779	0.463	0.2615	0.3743	0	-0.3336	0.1315	0.605	0.2729	0.3413	0.3168	0.0672	0	0.2781	0.1038	0.2309	0.4122	0.1564	0.3068	-0.1552	0.3043	0.9392	-2.22e-16	-0.06724	0.7008	2.611	0	-1.18	-0.9998	-0.3736
SLIT3	2.602e-18	-0.09342	-0.08626	-5.921e-16	-0.3893	-0.3451	-0.358	-0.1242	-0.05303	-0.1714	-0.1188	0	-0.6342	-0.6113	-1.021	-0.199	-0.07327	0.3749	0.29	NA	NA	NA	NA	NA	NA	NA	NA	NA	NA	2.22e-16	0.2742	0.15	0.1281	-1.11e-16	0.07493	-0.03447	-0.1176
ARMCX2	6.939e-18	0.5103	0.7768	NA	NA	NA	NA	NA	NA	NA	NA	NA	NA	NA	NA	NA	NA	NA	NA	1.48e-16	0.1938	0.01789	0.05898	-0.02391	0.5059	0.9099	0.8768	0.944	1.973	NA	NA	NA	NA	NA	NA	NA	NA
F8	0	0.04667	0.1097	2.961e-16	-0.01415	0.1334	0.2669	0.3566	0.3878	0.4282	0.3327	2.961e-16	-0.1342	-0.0852	0.00514	0.4487	0.4014	0.4059	0.3868	NA	NA	NA	NA	NA	NA	NA	NA	NA	NA	-2.22e-16	-0.07115	-0.1237	-0.0214	4.441e-16	0.4347	0.3068	0.2796
BACE1	3.469e-18	-0.1144	0.2299	-2.961e-16	-0.05497	-0.002717	-0.05942	0.4089	0.3997	0.5333	0.1332	0	-0.6816	-0.9899	-0.8146	-0.1281	0.4692	0.01113	0.407	-2.961e-16	0.08836	0.1065	0.2327	-0.2744	-0.4252	-0.2821	-0.1774	-0.3119	-0.07739	NA	NA	NA	NA	NA	NA	NA	NA
COL4A1	-1.388e-17	2.426	2.925	0	0.7016	0.5417	0.5483	0.192	0.6919	0.7741	0.851	-5.921e-16	-0.1142	0.007433	-0.0395	0.1951	0.4973	0.3073	0.6215	NA	NA	NA	NA	NA	NA	NA	NA	NA	NA	-4.441e-16	-1.447	-1.258	0.2418	8.882e-16	-3.387	-3.585	-0.9925
MMP23B	NA	NA	NA	-2.961e-16	-0.5866	-0.7444	-0.268	0.256	0.7187	0.6043	0.7264	5.921e-16	-1.226	-1.471	-1.297	0.1125	0.7617	0.7681	0.4319	NA	NA	NA	NA	NA	NA	NA	NA	NA	NA	NA	NA	NA	NA	NA	NA	NA	NA
LAMA2	NA	NA	NA	0	-0.1142	-0.4426	-0.3693	0.3321	0.6089	0.2487	0.3459	0	-0.8147	-1.199	-1.623	-0.3478	0.1865	0.7181	0.279	-7.401e-16	-0.6161	-0.8222	-1.279	-0.6926	-0.8027	-0.7175	-1.441	-1.44	0.02934	NA	NA	NA	NA	NA	NA	NA	NA
ZNF512B	6.939e-18	-1.139	-0.6348	5.921e-16	-0.1253	-0.1827	-0.1502	-0.1341	-0.01474	-0.03801	-0.01946	0	-0.2426	-0.5782	-0.7059	-0.5935	-0.6038	-0.4046	-0.2624	NA	NA	NA	NA	NA	NA	NA	NA	NA	NA	NA	NA	NA	NA	NA	NA	NA	NA
ARID5A	-2.082e-17	0.9813	0.4136	0	1.553	1.132	1.396	0.5413	0.4214	0.6993	0.375	2.961e-16	1.28	1.939	2.608	0.6377	0.1537	-0.14	-0.3026	NA	NA	NA	NA	NA	NA	NA	NA	NA	NA	NA	NA	NA	NA	NA	NA	NA	NA
PEG3	4.163e-17	-0.9889	-1.077	-5.921e-16	-1.245	-0.6574	-0.2953	-0.2909	0.0945	0.1257	-0.1473	-5.921e-16	-1.477	-1.477	-1.559	-0.2248	0.5635	0.8289	0.7645	NA	NA	NA	NA	NA	NA	NA	NA	NA	NA	NA	NA	NA	NA	NA	NA	NA	NA
FAM19A2	2.082e-17	-1.095	-1.064	-2.961e-16	-0.003337	-0.263	-0.172	0.3069	0.4778	-0.1467	0.1056	-1.48e-16	0.1874	0.1063	0.0892	0.5432	0.3245	-0.0497	0.0099	NA	NA	NA	NA	NA	NA	NA	NA	NA	NA	2.22e-16	-0.3434	-0.6857	-0.8467	0	-0.7851	-1.438	-0.9128
RUSC2	-6.939e-18	-0.3289	-0.4511	NA	NA	NA	NA	NA	NA	NA	NA	NA	NA	NA	NA	NA	NA	NA	NA	NA	NA	NA	NA	NA	NA	NA	NA	NA	NA	0	-0.1791	-0.1883	0.07226	1.11e-16	-0.3311	-0.5423	-0.3544
COL15A1	0	1.501	1.392	0	-0.2682	0.2225	0.6318	0.6781	1.233	1.354	1.477	5.921e-16	-0.7914	-0.4062	-0.4372	0.1545	0.5785	0.8801	1.312	NA	NA	NA	NA	NA	NA	NA	NA	NA	NA	NA	NA	NA	NA	NA	NA	NA	NA
DDAH2	NA	NA	NA	0	-0.8141	-0.6191	-0.3182	0.1933	0.4002	0.3107	0.2747	0	-0.7978	-0.8729	-0.4581	0.2384	0.3231	0.2891	0.4245	NA	NA	NA	NA	NA	NA	NA	NA	NA	NA	NA	NA	NA	NA	NA	NA	NA	NA
ZSWIM8	-1.735e-18	-0.09679	-0.04764	0	0.31	0.6921	0.6089	0.2894	0.2763	1.032	0.8319	0	0.4989	0.4442	0.1526	-0.06876	-0.06215	0.02755	0.5653	NA	NA	NA	NA	NA	NA	NA	NA	NA	NA	NA	NA	NA	NA	NA	NA	NA	NA
MLLT6	NA	NA	NA	-5.921e-16	0.06921	-0.04563	-0.12	-0.399	-0.4019	-0.0347	0.02504	5.921e-16	-0.01015	-0.2158	-0.4487	-0.6345	-0.5852	-0.08091	-0.1326	-2.961e-16	-0.6996	-0.1756	-0.3242	-0.5397	-0.7965	-0.7105	-1.222	-1.028	-0.3733	-4.441e-16	-0.08235	0.3825	0.2789	-4.441e-16	0.1179	0.1386	0.1811
